# Supplementary material for: The Biotechnological Potential of the Marine Diatom Skeletonema dohrnii to the Elevated Temperature and pCO2
Source: Mar Drugs. 2020 May 15;18(5):259. doi: 10.3390/md18050259 (PMC7281586; doi:10.3390/md18050259)
Supplement: Supplementary file 1 [file marinedrugs-18-00259-s001.zip]

Archive with 9 entries (8 files):
- marinedrugs-749528-supplementary/
- marinedrugs-749528-supplementary/Supplementary-Figures.pdf
- marinedrugs-749528-supplementary/Table-S1.xls
- marinedrugs-749528-supplementary/Table-S2.xls
- marinedrugs-749528-supplementary/Table-S3.xls
- marinedrugs-749528-supplementary/Table-S4.xls
- marinedrugs-749528-supplementary/Table-S5.xls
- marinedrugs-749528-supplementary/Table-S6.xls
- marinedrugs-749528-supplementary/Table-S7.xls
