# Supplementary material for: The Biotechnological Potential of the Marine Diatom Skeletonema dohrnii to the Elevated Temperature and pCO2
Source: Mar Drugs. 2020 May 15;18(5):259. doi: 10.3390/md18050259 (PMC7281586; doi:10.3390/md18050259)
Supplement: Supplementary file 1 [file marinedrugs-18-00259-s001.zip › marinedrugs-749528-supplementary/Table-S1.xls]

## Sheet: Sequencing data
Summary of the sequecing output data base
Sample	Total Raw Reads (M)	Total Clean Reads (M)	Total Clean Bases(Gb)	Clean Reads Q20(%)	Clean Reads Q30(%)	Clean Reads Ratio(%)
Sk_1000_1	77.13	70.86	10.63	97.41	90.06	91.88
Sk_1000_2	75.37	69.7	10.45	97.24	89.53	92.47
Sk_1000_3	77.13	71.02	10.65	97.18	89.35	92.09
Sk_400_1	77.13	70.02	10.5	97.47	90.19	90.79
Sk_400_2	75.37	69.54	10.43	97.19	89.28	92.26
Sk_400_3	77.13	71.3	10.7	97.23	89.39	92.45

## Sheet: Assemble unigene length
Assembled Unigene length
sample_name	seq_num	seq_total_len	seq_mean_len	seq_n50	seq_n70	seq_n90	seq_gc
Sk_1000_1	29806	43227062	1450	2719	1678	625	45.28
Sk_1000_2	18065	35084225	1942	2858	1900	1043	45.28
Sk_1000_3	18393	34869403	1895	2839	1878	1011	45.28
Sk_400_1	19514	35600950	1824	2812	1910	984	45.22
Sk_400_2	17320	33469307	1932	2815	1877	1042	45.25
Sk_400_3	17504	33831563	1932	2819	1890	1041	45.26
All-Unigene	32884	59721404	Avg .1816	Avg. 2810	Avg. 1855	Avg. 957	Avg. 45.26

## Sheet: Annotation with FPKM values
Annotation with FPKM values
gene_id	gene_id_alias	gene_transcript_id	gene_type	gene_transcript_num	unigene_length	fpkm_Sk_1000_1	fpkm_Sk_1000_2	fpkm_Sk_1000_3	fpkm_Sk_400_1	fpkm_Sk_400_2	fpkm_Sk_400_3	average_fpkm_Sk_1000	average_fpkm_Sk_400	diffexp_log2fc_Sk_400-vs-Sk_1000	diffexp_degseq_qvalue_Sk_400-vs-Sk_1000	diffexp_pvalue_Sk_400-vs-Sk_1000	diffexp_log2fc_Sk_400_1-vs-Sk_1000_1	diffexp_possiondis_fdr_Sk_400_1-vs-Sk_1000_1	diffexp_pvalue_Sk_400_1-vs-Sk_1000_1	diffexp_log2fc_Sk_400_2-vs-Sk_1000_2	diffexp_possiondis_fdr_Sk_400_2-vs-Sk_1000_2	diffexp_pvalue_Sk_400_2-vs-Sk_1000_2	diffexp_log2fc_Sk_400_3-vs-Sk_1000_3	diffexp_possiondis_fdr_Sk_400_3-vs-Sk_1000_3	diffexp_pvalue_Sk_400_3-vs-Sk_1000_3	desc_tf	desc_prg	desc_kegg	desc_nt	desc_nr	desc_pfam	desc_kog	desc_swissprot	desc_go
Unigene20442_All	Unigene20442_All	Unigene20442_All	Novel_gene	1	406	0.28	0	0	0	0	0	0.093	0	NA	NA	NA	4.80735	0.308882	0.252564	NA	NA	NA	NA	NA	NA	NA	NA	K02358//elongation factor Tu;K02358//elongation factor Tu;K02358//elongation factor Tu	XM_001696292.1 Chlamydomonas reinhardtii mitochondrial translation factor Tu (EFG8), partial mRNA	elongation factor Tu, partial [Phytophthora parasitica P10297]	Elongation factor Tu GTP binding domain	[J] KOG0460 Mitochondrial translation elongation factor Tu	Elongation factor Tu, chloroplastic OS=Thalassiosira pseudonana GN=tufA PE=3 SV=1	GO:0003746//translation elongation factor activity;GO:0005622//intracellular;GO:0005525//GTP binding;GO:0003924//GTPase activity
Unigene8570_All	Unigene8570_All	Unigene8570_All	Novel_gene	1	1460	42.24	37.64	30.28	49.95	15.5	27.87	36.72	31.106	0.23959	7.30017e-15	2.072e-14	-0.241875	5.28957e-07	2.30764e-07	1.28	6.66951e-87	1.0254e-87	0.119652	0.0538655	0.0370112	NA	NA	K06961//ribosomal RNA assembly protein;K06961//ribosomal RNA assembly protein;K06961//ribosomal RNA assembly protein;K06961//ribosomal RNA assembly protein	NA	hypothetical protein THAOC_03996 [Thalassiosira oceanica]	KH domain	[JD] KOG2874 rRNA processing protein	NA	GO:0000462//maturation of SSU-rRNA from tricistronic rRNA transcript (SSU-rRNA, 5.8S rRNA, LSU-rRNA);GO:0003723//RNA binding;GO:0032040//small-subunit processome;GO:0005730//nucleolus;GO:0030529//intracellular ribonucleoprotein complex;GO:0006364//rRNA processing
CL1275.Contig2_All	CL1275.Contig2_All	CL1275.Contig2_All	Novel_gene	1	3543	0.33	0.43	0.1	3.14	0.32	0	0.286	1.153	-2.0062	7.83971e-41	1.55158e-40	-3.25023	1.01514e-62	1.61724e-63	0.426265	0.247239	0.182477	3.32193	0.00081848	0.000481952	NA	NA	NA	NA	predicted protein [Thalassiosira pseudonana CCMP1335] >EED90743.1 predicted protein [Thalassiosira pseudonana CCMP1335]	Protein of unknown function (DUF2561)	NA	NA	GO:0016705//oxidoreductase activity, acting on paired donors, with incorporation or reduction of molecular oxygen;GO:0005506//iron ion binding;GO:0016021//integral component of membrane;GO:0031418//L-ascorbic acid binding
Unigene1265_All	Unigene1265_All	Unigene1265_All	Novel_gene	1	8500	30.34	28.34	15.39	15.42	19.15	15.7	24.69	16.756	0.555738	6.42418e-262	5.0053e-262	0.976418	5.02574e-282	2.58702e-283	0.565495	1.23579e-103	1.71597e-104	-0.0287713	0.447862	0.370016	NA	NA	K12734//peptidyl-prolyl cis-trans isomerase-like 3 [EC:5.2.1.8];K12734//peptidyl-prolyl cis-trans isomerase-like 3 [EC:5.2.1.8];K12734//peptidyl-prolyl cis-trans isomerase-like 3 [EC:5.2.1.8];K12734//peptidyl-prolyl cis-trans isomerase-like 3 [EC:5.2.1.8];K12734//peptidyl-prolyl cis-trans isomerase-like 3 [EC:5.2.1.8]	NA	predicted protein [Thalassiosira pseudonana CCMP1335] >EED94884.1 predicted protein [Thalassiosira pseudonana CCMP1335]	Sugar-tranasporters, 12 TM	[O] KOG0884 Similar to cyclophilin-type peptidyl-prolyl cis-trans isomerase	Peptidyl-prolyl cis-trans isomerase CYP18-1 OS=Arabidopsis thaliana GN=CYP18-1 PE=2 SV=1	GO:0016020//membrane;GO:0008565//protein transporter activity;GO:0007030//Golgi organization;GO:0006891//intra-Golgi vesicle-mediated transport;GO:0005801//cis-Golgi network;GO:0006886//intracellular protein transport;GO:0017119//Golgi transport complex;GO:0016021//integral component of membrane;GO:0015098//molybdate ion transmembrane transporter activity
Unigene1242_All	Unigene1242_All	Unigene1242_All	Novel_gene	1	3532	16.81	13.07	11.7	14.5	23.43	28.84	13.86	22.256	-0.68973	8.01174e-143	8.827e-143	0.213267	4.50925e-05	2.19608e-05	-0.842098	1.58014e-70	2.73654e-71	-1.30156	3.03467e-178	3.89078e-179	NA	NA	NA	NA	NA	Domain of unknown function (DUF1844)	NA	NA	NA
CL935.Contig1_All	CL935.Contig1_All	CL935.Contig1_All	Novel_gene	1	4747	1.64	2.95	1.31	5.2	0.85	1.36	1.966	2.47	-0.318959	3.46257e-07	1.26922e-06	-1.66482	4.82442e-62	7.73964e-63	1.79518	8.98609e-40	2.12236e-40	-0.0540398	0.766516	0.741352	NA	NA	K14441//ribosomal protein S12 methylthiotransferase [EC:2.8.4.4];K14441//ribosomal protein S12 methylthiotransferase [EC:2.8.4.4];K15865//threonylcarbamoyladenosine tRNA methylthiotransferase CDKAL1 [EC:2.8.4.5]	NA	hypothetical protein THAPSDRAFT_41246 [Thalassiosira pseudonana CCMP1335] >EED91777.1 hypothetical protein THAPSDRAFT_41246 [Thalassiosira pseudonana CCMP1335]	Radical SAM superfamily	[T] KOG2492 CDK5 activator-binding protein	CDK5RAP1-like protein OS=Oryza sativa subsp. japonica GN=Os11g0592800 PE=2 SV=1	GO:0006400//tRNA modification;GO:0051539//4 iron, 4 sulfur cluster binding;GO:0016740//transferase activity;GO:0005737//cytoplasm
CL370.Contig2_All	CL370.Contig2_All	CL370.Contig2_All	Novel_gene	1	4844	NA	NA	NA	NA	NA	NA	NA	NA	NA	NA	NA	NA	NA	NA	NA	NA	NA	NA	NA	NA	NA	NA	K03006//DNA-directed RNA polymerase II subunit RPB1 [EC:2.7.7.6]+ko03020//RNA polymerase;K03006//DNA-directed RNA polymerase II subunit RPB1 [EC:2.7.7.6]+ko03020//RNA polymerase;K04733//interleukin-1 receptor-associated kinase 4 [EC:2.7.11.1]	NA	hypothetical protein VOLCADRAFT_104492 [Volvox carteri f. nagariensis] >EFJ49051.1 hypothetical protein VOLCADRAFT_104492 [Volvox carteri f. nagariensis]	NA	[R] LSE0026 A Ripening-related protein	Pectinesterase inhibitor 10 OS=Arabidopsis thaliana GN=PMEI10 PE=2 SV=1	GO:0016539//intein-mediated protein splicing;GO:0008233//peptidase activity;GO:0016021//integral component of membrane
CL2466.Contig2_All	CL2466.Contig2_All	CL2466.Contig2_All	Novel_gene	1	1183	11.95	7.98	18.81	4.84	4.88	6.07	12.913	5.263	1.29763	2.39308e-74	3.66403e-74	1.30393	1.66714e-23	4.5685e-24	0.709508	1.5488e-06	7.29002e-07	1.63173	2.78735e-51	7.22774e-52	NA	NA	NA	NA	NA	NA	NA	NA	NA
Unigene10484_All	Unigene10484_All	Unigene10484_All	Novel_gene	1	304	1.43	0	0	0	0	0	0.476	0	3.99588	0.00116979	0.00561023	7.15987	0.00688466	0.00402764	NA	NA	NA	NA	NA	NA	NA	NA	K08998//uncharacterized protein;K08998//uncharacterized protein	NA	hypothetical protein MNEG_14736 [Monoraphidium neglectum] >KIY93226.1 hypothetical protein MNEG_14736 [Monoraphidium neglectum]	Haemolytic domain	NA	UPF0161 protein At3g09310 OS=Arabidopsis thaliana GN=At3g09310 PE=2 SV=2	NA
CL1515.Contig2_All	CL1515.Contig2_All	CL1515.Contig2_All	Novel_gene	1	4050	0.83	0.74	0.24	0.83	3.12	4.38	0.603	2.776	-2.21714	9.02813e-126	1.05951e-125	0	0.992169	0.983028	-2.07595	6.90823e-44	1.54981e-44	-4.18982	2.27719e-124	3.6793e-125	NA	NA	NA	NA	ornithine cyclodeaminase [Thalassiosira pseudonana CCMP1335] >EED95871.1 ornithine cyclodeaminase, partial [Thalassiosira pseudonana CCMP1335]	Ornithine cyclodeaminase/mu-crystallin family	[TW] KOG1225 Teneurin-1 and related extracellular matrix proteins, contain EGF-like repeats	NA	GO:0016639//oxidoreductase activity, acting on the CH-NH2 group of donors, NAD or NADP as acceptor;GO:0005737//cytoplasm;GO:0008473//ornithine cyclodeaminase activity
Unigene5244_All	Unigene5244_All	Unigene5244_All	Novel_gene	1	2029	0.82	0.81	0.25	0.3	2.11	3.68	0.626	2.03	-1.7164	2.16303e-33	4.60718e-33	1.45066	0.000283424	0.00014634	-1.38125	5.78003e-09	2.4688e-09	-3.87971	1.41065e-48	3.76114e-49	NA	NA	NA	NA	predicted protein [Thalassiosira pseudonana CCMP1335] >EED90640.1 predicted protein [Thalassiosira pseudonana CCMP1335]	Cellulase (glycosyl hydrolase family 5)	NA	NA	GO:0016021//integral component of membrane
Unigene4001_All	Unigene4001_All	Unigene4001_All	Novel_gene	1	5117	17.57	18.56	12.73	14.62	14.53	19.64	16.286	16.263	-0.00262164	0.14151	0.910269	0.265171	2.13673e-10	8.08876e-11	0.353162	5.69903e-18	1.90924e-18	-0.625563	6.14995e-53	1.56361e-53	NA	NA	K11294//nucleolin;K11294//nucleolin;K11294//nucleolin;K13172//serine/arginine repetitive matrix protein 2;K13172//serine/arginine repetitive matrix protein 2	XM_008784307.2 PREDICTED: Phoenix dactylifera heterogeneous nuclear ribonucleoprotein 1-like (LOC103702027), transcript variant X4, mRNA	Neurofilament heavy polypeptide [Symbiodinium microadriaticum]	SdrD B-like domain	[Y] KOG2992 Nucleolar GTPase/ATPase p130	CAX-interacting protein 4 OS=Arabidopsis thaliana GN=CXIP4 PE=1 SV=2	GO:0016021//integral component of membrane
Unigene17101_All	Unigene17101_All	Unigene17101_All	Novel_gene	1	228	1.18	0	0	0	0	0	0.393	0	NA	NA	NA	6.88264	0.0908722	0.0635718	NA	NA	NA	NA	NA	NA	NA	NA	NA	NA	NA	NA	NA	NA	NA
Unigene14813_All	Unigene14813_All	Unigene14813_All	Novel_gene	1	553	0.75	0	0	0	0	0	0.25	0	4.31781	0.000344645	0.00155306	6.22882	0.00184094	0.00101378	NA	NA	NA	NA	NA	NA	NA	NA	NA	NA	NA	Response regulator receiver domain	NA	NA	NA
Unigene3032_All	Unigene3032_All	Unigene3032_All	Novel_gene	1	966	0.99	0.46	1.09	0.84	0.7	0.71	0.846	0.75	0.179324	0.0791831	0.485855	0.237039	0.608026	0.584522	-0.605721	0.348709	0.275994	0.618437	0.198574	0.150237	NA	NA	NA	NA	conserved unknown protein [Ectocarpus siliculosus]	FliG C-terminal domain	NA	NA	NA
Unigene7390_All	Unigene7390_All	Unigene7390_All	Novel_gene	1	5092	18.25	2.55	2.53	6.46	3.38	3.6	7.776	4.48	0.791093	1.8544e-92	2.55168e-92	1.49829	2.00164e-198	1.39328e-199	-0.406526	3.75781e-05	1.89625e-05	-0.50886	1.02059e-07	5.10274e-08	NA	pleiotropic drug resistance 12 (best arabidopsis hit)	K03798//cell division protease FtsH [EC:3.4.24.-];K03798//cell division protease FtsH [EC:3.4.24.-];K03798//cell division protease FtsH [EC:3.4.24.-]	KJ958485.1 Thalassiosira weissflogii chloroplast, complete genome	putative plastid division protein (chloroplast) [Roundia cardiophora] >AIR75852.1 putative plastid division protein (chloroplast) [Roundia cardiophora]	Peptidase family M41	[O] KOG0731 AAA+-type ATPase containing the peptidase M41 domain	ATP-dependent zinc metalloprotease FtsH OS=Odontella sinensis GN=ftsH PE=3 SV=1	GO:0046872//metal ion binding;GO:0009535//chloroplast thylakoid membrane;GO:0004222//metalloendopeptidase activity;GO:0005524//ATP binding;GO:0008270//zinc ion binding;GO:0016021//integral component of membrane;GO:0030163//protein catabolic process;GO:0016887//ATPase activity
CL2647.Contig1_All	CL2647.Contig1_All	CL2647.Contig1_All	Novel_gene	1	2157	6.34	4.66	4.87	13.58	5.62	11.94	5.29	10.38	-0.973334	1.74028e-72	2.69794e-72	-1.09893	2.61363e-38	5.6223e-39	-0.27024	0.0286925	0.0180876	-1.29381	1.17482e-44	3.25068e-45	NA	NA	NA	NA	predicted protein [Thalassiosira pseudonana CCMP1335] >EED91814.1 predicted protein [Thalassiosira pseudonana CCMP1335]	Acetyltransferase (GNAT) family	NA	NA	GO:0008080//N-acetyltransferase activity;GO:0005737//cytoplasm
Unigene3711_All	Unigene3711_All	Unigene3711_All	Novel_gene	1	230	0.29	0.32	0	0	0	0	0.203	0	NA	NA	NA	4.85798	0.558188	0.503412	5	0.587478	0.502036	NA	NA	NA	NA	NA	NA	NA	ankyrin repeat protein, partial [Chrysochromulina sp. CCMP291]	NA	[R] KOG0504 FOG: Ankyrin repeat	Ankyrin repeat-containing protein ITN1 OS=Arabidopsis thaliana GN=ITN1 PE=1 SV=1	NA
Unigene9269_All	Unigene9269_All	Unigene9269_All	Novel_gene	1	1956	20.28	12.96	7.21	9.01	19.69	16.42	13.483	15.04	-0.163247	1.81403e-05	7.33663e-05	1.17046	2.13667e-56	3.66526e-57	-0.603397	1.19754e-18	3.95264e-19	-1.18738	4.82454e-48	1.29298e-48	NA	Zea mays full-length cDNA clone ZM_BFb0035I10 mRNA, complete cds	K09272//structure-specific recognition protein 1;K09272//structure-specific recognition protein 1;K09272//structure-specific recognition protein 1	NA	predicted protein [Thalassiosira pseudonana CCMP1335] >EED96293.1 predicted protein [Thalassiosira pseudonana CCMP1335]	HMG (high mobility group) box	[R] KOG0381 HMG box-containing protein	HMG1/2-like protein OS=Triticum aestivum PE=2 SV=1	GO:0003677//DNA binding;GO:0016602//CCAAT-binding factor complex;GO:0046982//protein heterodimerization activity;GO:0006351//transcription, DNA-templated;GO:0003700//DNA binding transcription factor activity
Unigene2563_All	Unigene2563_All	Unigene2563_All	Novel_gene	1	2202	22.06	17.2	13.77	5.97	26.59	23.35	17.676	18.636	-0.0823438	0.00318136	0.0160477	1.88563	3.53763e-139	3.25694e-140	-0.628475	5.96906e-30	1.60757e-30	-0.761894	2.78674e-37	8.39198e-38	NA	NA	NA	NA	predicted protein [Phaeodactylum tricornutum CCAP 1055/1] >EEC51685.1 predicted protein [Phaeodactylum tricornutum CCAP 1055/1]	SET domain	NA	NA	GO:0018026//peptidyl-lysine monomethylation;GO:0016279//protein-lysine N-methyltransferase activity;GO:0004014//adenosylmethionine decarboxylase activity;GO:0008295//spermidine biosynthetic process;GO:0016740//transferase activity
Unigene4745_All	Unigene4745_All	Unigene4745_All	Novel_gene	1	9051	19.2	18.67	27.77	19.95	24.69	30.01	21.88	24.883	-0.185672	8.25193e-38	1.67842e-37	-0.0552824	0.0683104	0.0472932	-0.403205	2.3672e-52	4.86198e-53	-0.111916	1.35263e-06	7.05088e-07	NA	NA	K03715//1,2-diacylglycerol 3-beta-galactosyltransferase [EC:2.4.1.46]+ko01100//Metabolic pathways+ko00561//Glycerolipid metabolism;K03715//1,2-diacylglycerol 3-beta-galactosyltransferase [EC:2.4.1.46]+ko01100//Metabolic pathways+ko00561//Glycerolipid metabolism;K03715//1,2-diacylglycerol 3-beta-galactosyltransferase [EC:2.4.1.46]+ko01100//Metabolic pathways+ko00561//Glycerolipid metabolism;K03715…	NA	monogalactosyldiacylglycerol synthase-like protein, partial [Thalassiosira pseudonana CCMP1335] >ACI64582.1 monogalactosyldiacylglycerol synthase-like protein, partial [Thalassiosira pseudonana CCMP1335]	Ubiquitin family	[I] LSE0257 A Monogalactosyldiacylglycerol synthase	Monogalactosyldiacylglycerol synthase 1, chloroplastic OS=Arabidopsis thaliana GN=MGD1 PE=1 SV=1	GO:0009247//glycolipid biosynthetic process;GO:0016758//transferase activity, transferring hexosyl groups
Unigene19288_All	Unigene19288_All	Unigene19288_All	Novel_gene	1	227	0.3	0	0	0	0	0	0.1	0	NA	NA	NA	4.90689	0.558167	0.503412	NA	NA	NA	NA	NA	NA	NA	NA	K00281//glycine dehydrogenase [EC:1.4.4.2]+ko01100//Metabolic pathways+ko01110//Biosynthesis of secondary metabolites+ko00260//Glycine, serine and threonine metabolism+ko01200//Carbon metabolism+ko00630//Glyoxylate and dicarboxylate metabolism;K00281//glycine dehydrogenase [EC:1.4.4.2]+ko01100//Metabolic pathways+ko01110//Biosynthesis of secondary metabolites+ko00260//Glycine, serine and threonin…	NA	hypothetical protein F511_08125 [Dorcoceras hygrometricum]	NA	[E] KOG2040 Glycine dehydrogenase (decarboxylating)	Glycine dehydrogenase (decarboxylating) 2, mitochondrial OS=Arabidopsis thaliana GN=GLDP2 PE=1 SV=1	GO:0006546//glycine catabolic process;GO:0005739//mitochondrion;GO:0004375//glycine dehydrogenase (decarboxylating) activity
CL1330.Contig5_All	CL1330.Contig5_All	CL1330.Contig5_All	Novel_gene	1	1486	0.11	0.11	0.49	0	0	0	0.236	0	5.93745	2.49429e-09	8.33139e-09	3.45943	0.0908679	0.0635718	3.45943	0.0936032	0.0631382	5.61471	8.98721e-07	4.65568e-07	NA	NA	NA	NA	hypothetical protein FRACYDRAFT_236397 [Fragilariopsis cylindrus CCMP1102]	Putative vitamin uptake transporter	NA	NA	NA
Unigene18593_All	Unigene18593_All	Unigene18593_All	Novel_gene	1	414	0.67	0	0	0	0	0	0.223	0	3.58084	0.00402063	0.0208988	6.06609	0.0253003	0.0160014	NA	NA	NA	NA	NA	NA	NA	NA	K01923//phosphoribosylaminoimidazole-succinocarboxamide synthase [EC:6.3.2.6]+ko00230//Purine metabolism+ko01100//Metabolic pathways+ko01110//Biosynthesis of secondary metabolites;K01923//phosphoribosylaminoimidazole-succinocarboxamide synthase [EC:6.3.2.6]+ko00230//Purine metabolism+ko01100//Metabolic pathways+ko01110//Biosynthesis of secondary metabolites	NA	phosphoribosylaminoimidazole-succinocarboxamide synthase, partial [Monoraphidium neglectum] >KIZ00656.1 phosphoribosylaminoimidazole-succinocarboxamide synthase, partial [Monoraphidium neglectum]	SAICAR synthetase	[F] KOG2835 Phosphoribosylamidoimidazole-succinocarboxamide synthase	Phosphoribosylaminoimidazole-succinocarboxamide synthase, chloroplastic (Fragment) OS=Vigna aconitifolia GN=PUR7 PE=2 SV=1	GO:0004639//phosphoribosylaminoimidazolesuccinocarboxamide synthase activity;GO:0006164//purine nucleotide biosynthetic process;GO:0006189//'de novo' IMP biosynthetic process
Unigene3777_All	Unigene3777_All	Unigene3777_All	Novel_gene	1	8534	10.16	9.95	6.74	11.99	14.76	23	8.95	16.583	-0.89718	0	0	-0.238931	8.52555e-10	3.29226e-10	-0.568924	2.1791e-55	4.34472e-56	-1.77081	0	0	NA	NA	K18669//dual specificity tyrosine-phosphorylation-regulated kinase 2/3/4 [EC:2.7.12.1];K18670//dual specificity protein kinase YAK1 [EC:2.7.12.1]	XM_010934557.2 PREDICTED: Elaeis guineensis histone acetyltransferase GCN5 (LOC105053422), transcript variant X2, mRNA	dual-specificity tyrosine-phosphorylation regulated kinase 1a-like protein, partial [Thalassiosira pseudonana CCMP1335] >EED87696.1 dual-specificity tyrosine-phosphorylation regulated kinase 1a-like protein, partial [Thalassiosira pseudonana CCMP1335]	Protein kinase domain	[R] KOG0667 Dual-specificity tyrosine-phosphorylation regulated kinase	Cyclin-dependent kinase F-3 OS=Oryza sativa subsp. japonica GN=CDKF-3 PE=2 SV=1	GO:0004674//protein serine/threonine kinase activity;GO:0005524//ATP binding
Unigene19619_All	Unigene19619_All	Unigene19619_All	Novel_gene	1	289	1.36	0.21	0	0	0.42	0	0.523	0.14	1.99588	0.00909918	0.050409	7.08746	0.0132074	0.00802794	-1	0.665432	0.621952	NA	NA	NA	NA	NA	NA	NA	NA	NA	NA	NA	NA
CL806.Contig2_All	CL806.Contig2_All	CL806.Contig2_All	Novel_gene	1	2281	2.37	2.19	2.74	1.1	0.31	0.36	2.433	0.59	2.0523	8.94801e-56	1.55541e-55	1.10738	2.87214e-08	1.17899e-08	2.82059	2.55244e-24	7.51016e-25	2.92811	1.46409e-32	4.6298e-33	NA	NA	K01312//trypsin [EC:3.4.21.4]	NA	predicted protein [Thalassiosira pseudonana CCMP1335] >EED89099.1 predicted protein [Thalassiosira pseudonana CCMP1335]	Trypsin	[E] KOG3627 Trypsin	NA	GO:0004252//serine-type endopeptidase activity;GO:0005737//cytoplasm
CL396.Contig1_All	CL396.Contig1_All	CL396.Contig1_All	Novel_gene	1	4020	2.94	5.34	4.33	3.74	3.71	2.59	4.203	3.346	0.333089	4.01042e-10	1.30246e-09	-0.347222	0.00123119	0.000671182	0.525421	4.10079e-09	1.7405e-09	0.741415	2.66489e-13	1.14465e-13	NA	NA	NA	NA	hypothetical protein THAOC_04035 [Thalassiosira oceanica]	Lipase (class 3)	NA	NA	GO:0016021//integral component of membrane
Unigene21135_All	Unigene21135_All	Unigene21135_All	Novel_gene	1	314	1.02	0	0	0	0	0	0.34	0	3.58084	0.00402063	0.0208988	6.67243	0.025299	0.0160014	NA	NA	NA	NA	NA	NA	NA	NA	NA	NA	NA	NADH pyrophosphatase-like rudimentary NUDIX domain	NA	NA	NA
CL1086.Contig1_All	CL1086.Contig1_All	CL1086.Contig1_All	Novel_gene	1	3417	2.37	0.19	0.32	0.92	0.26	0.6	0.96	0.593	0.695696	5.11859e-08	1.80235e-07	1.36518	5.98235e-16	1.92906e-16	-0.452512	0.461636	0.374122	-0.906891	0.00480649	0.00297972	NA	NA	K07562//nonsense-mediated mRNA decay protein 3+ko03013//RNA transport+ko03008//Ribosome biogenesis in eukaryotes;K07562//nonsense-mediated mRNA decay protein 3+ko03013//RNA transport+ko03008//Ribosome biogenesis in eukaryotes	NA	nonsense mediated decay protein 3-like protein [Thalassiosira pseudonana CCMP1335] >ACI65023.1 nonsense mediated decay protein 3-like protein [Thalassiosira pseudonana CCMP1335]	NMD3 family	[J] KOG2613 NMD protein affecting ribosome stability and mRNA decay	NA	GO:0000055//ribosomal large subunit export from nucleus;GO:0005634//nucleus;GO:0043023//ribosomal large subunit binding;GO:0015031//protein transport;GO:0005737//cytoplasm
Unigene9812_All	Unigene9812_All	Unigene9812_All	Novel_gene	1	326	0.32	0	0.49	0.16	0	0	0.27	0.053	2.31781	0.0157692	0.0893657	1	0.652761	0.630118	NA	NA	NA	5.61471	0.169952	0.124458	NA	NA	NA	NA	NA	NA	NA	NA	NA
Unigene4746_All	Unigene4746_All	Unigene4746_All	Novel_gene	1	1151	0.37	0.09	0.15	7.39	0.44	0.4	0.203	2.743	-3.71562	2.15646e-54	3.78509e-54	-4.31998	1.06861e-54	1.86884e-55	-2.28951	0.0122007	0.00735004	-1.41504	0.0903747	0.0642458	NA	NA	NA	AC229879.2 Zea mays BAC clone CH201-103M12 from chromosome 8, complete sequence	predicted protein [Thalassiosira pseudonana CCMP1335] >EED87233.1 predicted protein [Thalassiosira pseudonana CCMP1335]	NA	NA	NA	NA
Unigene19019_All	Unigene19019_All	Unigene19019_All	Novel_gene	1	208	0.7	0	0	0	0	0	0.233	0	NA	NA	NA	6.12928	0.308857	0.252564	NA	NA	NA	NA	NA	NA	NA	NA	K18758//DIS3-like exonuclease 2 [EC:3.1.13.-];K18758//DIS3-like exonuclease 2 [EC:3.1.13.-];K18758//DIS3-like exonuclease 2 [EC:3.1.13.-]	NA	RNB-domain-containing protein [Fragilariopsis cylindrus CCMP1102]	NA	[J] KOG2102 Exosomal 3'-5' exoribonuclease complex, subunit Rrp44/Dis3	Inactive exonuclease DIS3L2 OS=Arabidopsis thaliana GN=SOV PE=2 SV=1	GO:0006401//RNA catabolic process;GO:0034427//nuclear-transcribed mRNA catabolic process, exonucleolytic, 3'-5';GO:0006364//rRNA processing;GO:0000175//3'-5'-exoribonuclease activity;GO:0000932//P-body;GO:0000178//exosome (RNase complex)
Unigene5439_All	Unigene5439_All	Unigene5439_All	Novel_gene	1	613	0.92	0.34	0.39	0.33	0.07	0.07	0.55	0.156	1.83238	0.000245719	0.00108877	1.47917	0.0621464	0.0429238	2.28011	0.175077	0.12634	2.47805	0.0978875	0.0698384	NA	NA	NA	NA	predicted protein [Thalassiosira pseudonana CCMP1335] >EED90062.1 predicted protein [Thalassiosira pseudonana CCMP1335]	Protein of unknown function (DUF327)	NA	NA	GO:0005516//calmodulin binding
CL2923.Contig2_All	CL2923.Contig2_All	CL2923.Contig2_All	Novel_gene	1	3273	2.79	3.04	5.16	37.69	40.02	26.27	3.663	34.66	-3.2354	0	0	-3.75584	0	0	-3.71858	0	0	-2.34797	0	0	NA	NA	K00434//L-ascorbate peroxidase [EC:1.11.1.11]+ko00053//Ascorbate and aldarate metabolism+ko00480//Glutathione metabolism	NA	hypothetical protein THAOC_25510 [Thalassiosira oceanica]	Peroxidase	[R] TWOG0189 Peroxidase	Probable L-ascorbate peroxidase 3, peroxisomal OS=Oryza sativa subsp. japonica GN=APX3 PE=2 SV=1	GO:0018026//peptidyl-lysine monomethylation;GO:0016279//protein-lysine N-methyltransferase activity;GO:0020037//heme binding;GO:0034599//cellular response to oxidative stress;GO:0042744//hydrogen peroxide catabolic process;GO:0004130//cytochrome-c peroxidase activity;GO:0000302//response to reactive oxygen species
Unigene16201_All	Unigene16201_All	Unigene16201_All	Novel_gene	1	729	0.58	0	0	0	0	0	0.193	0	4.45531	0.000187814	0.0008255	5.85798	0.000947755	0.000508618	NA	NA	NA	NA	NA	NA	NA	NA	NA	NA	uncharacterized protein LOC18995789 isoform X2 [Amborella trichopoda]	Phosphoglucomutase/phosphomannomutase, alpha/beta/alpha domain I	[G] KOG1220 Phosphoglucomutase/phosphomannomutase	NA	GO:0005975//carbohydrate metabolic process;GO:0016868//intramolecular transferase activity, phosphotransferases
Unigene554_All	Unigene554_All	Unigene554_All	Novel_gene	1	837	10.05	6.21	3.16	1.36	2.38	5.56	6.473	3.1	1.05058	2.27756e-19	5.88973e-19	2.88552	6.22167e-37	1.36448e-37	1.38363	1.45724e-09	6.08328e-10	-0.81516	0.000202932	0.000115605	NA	NA	NA	NA	NA	Uncharacterised protein family (UPF0233)	NA	NA	NA
Unigene17888_All	Unigene17888_All	Unigene17888_All	Novel_gene	1	264	1.13	0	0.23	0.23	0	0	0.453	0.076	2.58084	0.00864006	0.047732	2.29662	0.161445	0.127251	NA	NA	NA	4.52356	0.590064	0.498914	NA	NA	NA	NA	NA	NA	NA	NA	NA
CL1431.Contig2_All	CL1431.Contig2_All	CL1431.Contig2_All	Novel_gene	1	658	1.43	2.19	0.42	0.43	0.11	0.36	1.346	0.3	2.15151	1.03873e-09	3.42215e-09	1.73361	0.00606675	0.00353264	4.31536	1.42302e-09	5.93788e-10	0.222392	0.61349	0.578326	NA	NA	NA	NA	NA	Mediator complex subunit 3 fungal	NA	NA	NA
Unigene9906_All	Unigene9906_All	Unigene9906_All	Novel_gene	1	315	0.51	0.18	0.34	0	0.36	0.17	0.343	0.176	0.995878	0.0523322	0.314709	5.67243	0.169341	0.126712	-1	0.665401	0.621952	1	0.658609	0.623372	NA	NA	NA	NA	NA	NA	NA	NA	NA
Unigene4227_All	Unigene4227_All	Unigene4227_All	Novel_gene	1	807	83.13	116.27	121.35	61.59	13.03	12.78	106.916	29.133	1.8792	0	0	0.432673	4.56924e-16	1.46815e-16	3.15757	0	0	3.24721	0	0	NA	NA	NA	NA	NA	Photosystem II Pbs27	NA	NA	NA
CL1953.Contig1_All	CL1953.Contig1_All	CL1953.Contig1_All	Novel_gene	1	2679	1.32	3.86	0.94	9.12	8.09	9.51	2.04	8.906	-2.13167	1.20691e-245	9.73141e-246	-2.7885	1.98208e-114	2.0997e-115	-1.06754	5.02357e-28	1.38978e-28	-3.33871	2.8533e-146	4.15318e-147	NA	NA	NA	NA	hypothetical protein THAOC_35233 [Thalassiosira oceanica]	HMG (high mobility group) box	NA	NA	GO:0003677//DNA binding;GO:0005634//nucleus
Unigene21237_All	Unigene21237_All	Unigene21237_All	Novel_gene	1	290	0.19	0	0	0	0	0	0.063	0	NA	NA	NA	4.24793	0.558147	0.503412	NA	NA	NA	NA	NA	NA	NA	NA	NA	NA	conserved hypothetical protein, partial [Ricinus communis]	NA	NA	NA	NA
Unigene685_All	Unigene685_All	Unigene685_All	Novel_gene	1	1711	14.93	16.69	13.69	15.03	23.79	26.98	15.103	21.933	-0.541892	6.30808e-44	1.2096e-43	-0.00963084	0.907229	0.895688	-0.511371	9.91394e-15	3.56788e-15	-0.978768	8.84174e-50	2.32566e-50	NA	NA	K02259//cytochrome c oxidase assembly protein subunit 15+ko00860//Porphyrin and chlorophyll metabolism+ko01100//Metabolic pathways+ko00190//Oxidative phosphorylation+ko01110//Biosynthesis of secondary metabolites;K02259//cytochrome c oxidase assembly protein subunit 15+ko00860//Porphyrin and chlorophyll metabolism+ko01100//Metabolic pathways+ko00190//Oxidative phosphorylation+ko01110//Biosynthesi…	NA	hypothetical protein THAOC_16619 [Thalassiosira oceanica]	Cytochrome oxidase assembly protein	[O] KOG2725 Cytochrome oxidase assembly factor COX15	Cytochrome c oxidase assembly protein COX15 OS=Arabidopsis thaliana GN=COX15 PE=2 SV=1	GO:0016627//oxidoreductase activity, acting on the CH-CH group of donors;GO:0006784//heme a biosynthetic process;GO:0005743//mitochondrial inner membrane;GO:0016021//integral component of membrane
Unigene7233_All	Unigene7233_All	Unigene7233_All	Novel_gene	1	531	0.4	0.49	0.39	0.24	0	0	0.426	0.08	2.41092	0.000412439	0.00186894	0.736966	0.53791	0.514542	5.61471	0.0254117	0.0158488	5.2854	0.0459384	0.0310468	NA	NA	NA	NA	NA	NA	NA	NA	NA
CL243.Contig2_All	CL243.Contig2_All	CL243.Contig2_All	Novel_gene	1	4010	6.27	5.92	2.32	5.3	6.16	5.66	4.836	5.706	-0.243642	4.50565e-08	1.58327e-07	0.242473	0.00308089	0.00173954	-0.0573332	0.545628	0.449712	-1.28668	3.00234e-40	8.70426e-41	NA	NA	NA	NA	predicted protein [Thalassiosira pseudonana CCMP1335] >EED86576.1 predicted protein [Thalassiosira pseudonana CCMP1335]	Lipase (class 3)	NA	NA	GO:0005524//ATP binding;GO:0016787//hydrolase activity;GO:0042626//ATPase activity, coupled to transmembrane movement of substances;GO:0016021//integral component of membrane;GO:0005886//plasma membrane;GO:0006629//lipid metabolic process
Unigene19292_All	Unigene19292_All	Unigene19292_All	Novel_gene	1	374	1.04	0	0	0.13	0	0	0.346	0.043	2.99588	0.00269567	0.0135306	3	0.0338623	0.0220904	NA	NA	NA	NA	NA	NA	NA	NA	NA	NA	NA	Methyltransferase domain	NA	NA	NA
Unigene12047_All	Unigene12047_All	Unigene12047_All	Novel_gene	1	1222	2.16	0	0	0.09	0	0	0.72	0.03	4.62037	8.81e-19	2.30461e-18	4.58496	2.19856e-18	6.69298e-19	NA	NA	NA	NA	NA	NA	NA	NA	K03040//DNA-directed RNA polymerase subunit alpha [EC:2.7.7.6]+ko03020//RNA polymerase;K02948//small subunit ribosomal protein S11+ko03010//Ribosome;K02948//small subunit ribosomal protein S11+ko03010//Ribosome;K02948//small subunit ribosomal protein S11+ko03010//Ribosome;K02948//small subunit ribosomal protein S11+ko03010//Ribosome	NA	ribosomal protein S11 (plastid) [Gracilaria chilensis] >AMK96847.1 ribosomal protein S11 (plastid) [Gracilaria chilensis] >ASP44741.1 30S ribosomal protein S11 (plastid) [Gracilaria chilensis]	Ribosomal protein S11	[J] KOG0408 Mitochondrial/chloroplast ribosomal protein S11	30S ribosomal protein S11, chloroplastic OS=Gracilaria tenuistipitata var. liui GN=rps11 PE=3 SV=1	GO:0005840//ribosome;GO:0003723//RNA binding;GO:0003677//DNA binding;GO:0006351//transcription, DNA-templated;GO:0046983//protein dimerization activity;GO:0003899//DNA-directed 5'-3' RNA polymerase activity;GO:0006412//translation;GO:0009536//plastid;GO:0003735//structural constituent of ribosome;GO:0009507//chloroplast;GO:0019843//rRNA binding
Unigene5065_All	Unigene5065_All	Unigene5065_All	Novel_gene	1	2815	19.78	19.59	38.22	23.44	33.17	52.64	25.863	36.416	-0.494907	2.64046e-102	3.45161e-102	-0.24493	8.0888e-07	3.56862e-07	-0.759762	5.32968e-66	9.56446e-67	-0.461832	3.39726e-44	9.4453e-45	NA	NA	K09841//xanthoxin dehydrogenase [EC:1.1.1.288]+ko00906//Carotenoid biosynthesis+ko01100//Metabolic pathways+ko01110//Biosynthesis of secondary metabolites;K09841//xanthoxin dehydrogenase [EC:1.1.1.288]+ko00906//Carotenoid biosynthesis+ko01100//Metabolic pathways+ko01110//Biosynthesis of secondary metabolites;K09841//xanthoxin dehydrogenase [EC:1.1.1.288]+ko00906//Carotenoid biosynthesis+ko01100//…	NA	hypothetical protein THAOC_33633 [Thalassiosira oceanica]	Enoyl-(Acyl carrier protein) reductase	[R] KOG0725 Reductases with broad range of substrate specificities	Short-chain dehydrogenase reductase 5 OS=Arabidopsis thaliana GN=SDR5 PE=3 SV=1	GO:0018026//peptidyl-lysine monomethylation;GO:0016279//protein-lysine N-methyltransferase activity
Unigene2530_All	Unigene2530_All	Unigene2530_All	Novel_gene	1	2458	23.1	17.09	46.72	16.82	5.89	6.11	28.97	9.606	1.60442	0	0	0.457715	6.12247e-17	1.92306e-17	1.53681	2.25294e-91	3.35228e-92	2.9348	0	0	NA	NA	K03857//phosphatidylinositol glycan, class A [EC:2.4.1.198]+ko01100//Metabolic pathways+ko00563//Glycosylphosphatidylinositol (GPI)-anchor biosynthesis;K03857//phosphatidylinositol glycan, class A [EC:2.4.1.198]+ko01100//Metabolic pathways+ko00563//Glycosylphosphatidylinositol (GPI)-anchor biosynthesis;K03857//phosphatidylinositol glycan, class A [EC:2.4.1.198]+ko01100//Metabolic pathways+ko00563…	NA	n-acetylglucosaminyl-phosphatidylinositol biosynthetic protein [Thalassiosira pseudonana CCMP1335] >EED95793.1 n-acetylglucosaminyl-phosphatidylinositol biosynthetic protein [Thalassiosira pseudonana CCMP1335]	PIGA (GPI anchor biosynthesis)	[MOI] KOG1111 N-acetylglucosaminyltransferase complex, subunit PIG-A/SPT14, required for phosphatidylinositol biosynthesis/Sulfolipid synthase	Phosphatidylinositol N-acetylglucosaminyltransferase subunit A OS=Arabidopsis thaliana GN=PIGA PE=2 SV=1	GO:0006506//GPI anchor biosynthetic process;GO:0005783//endoplasmic reticulum;GO:0016757//transferase activity, transferring glycosyl groups;GO:0016021//integral component of membrane
CL2505.Contig1_All	CL2505.Contig1_All	CL2505.Contig1_All	Novel_gene	1	2853	57.99	46.75	160.43	8.9	9.91	7.82	88.39	8.876	3.32471	0	0	2.70393	0	0	2.23801	0	0	4.35863	0	0	NA	NA	K22073//transferase CAF17, mitochondrial [EC:2.1.-.-]	NA	hypothetical protein THAOC_15015 [Thalassiosira oceanica]	CRAL/TRIO domain	[K] KOG2929 Transcription factor, component of CCR4 transcriptional complex	Putative transferase At4g12130, mitochondrial OS=Arabidopsis thaliana GN=At4g12130 PE=1 SV=1	GO:0005759//mitochondrial matrix;GO:0016226//iron-sulfur cluster assembly
Unigene13391_All	Unigene13391_All	Unigene13391_All	Novel_gene	1	366	0.13	0	0	0.27	0	0	0.043	0.09	-1.00412	0.0901076	0.558368	-1.05445	0.643597	0.6199	NA	NA	NA	NA	NA	NA	NA	NA	NA	NA	NA	N-6 DNA Methylase	NA	NA	NA
Unigene4489_All	Unigene4489_All	Unigene4489_All	Novel_gene	1	346	35.82	25.49	17.54	6.31	31.81	12.58	26.283	16.9	0.666348	7.07455e-12	2.16989e-11	2.50505	5.15243e-35	1.16006e-35	-0.319549	0.0523859	0.034225	0.479517	0.025107	0.016633	NA	NA	NA	NA	NA	NA	NA	NA	NA
Unigene1235_All	Unigene1235_All	Unigene1235_All	Novel_gene	1	2916	NA	NA	NA	NA	NA	NA	NA	NA	NA	NA	NA	NA	NA	NA	NA	NA	NA	NA	NA	NA	NA	NA	NA	NA	hypothetical protein THAOC_09527 [Thalassiosira oceanica]	DDE superfamily endonuclease	NA	NA	NA
CL2873.Contig7_All	CL2873.Contig7_All	CL2873.Contig7_All	Novel_gene	1	3517	1300.94	1359.66	452.4	648.2	3.26	124.72	1037.67	258.726	2.00942	0	0	1.00504	0	0	8.70416	0	0	1.85891	0	0	NA	NA	K04733//interleukin-1 receptor-associated kinase 4 [EC:2.7.11.1];K04733//interleukin-1 receptor-associated kinase 4 [EC:2.7.11.1]	NA	predicted protein [Thalassiosira pseudonana CCMP1335] >EED87475.1 predicted protein [Thalassiosira pseudonana CCMP1335]	Trypsin	[R] LSE0474 A Gibberellin-regulated protein	Gibberellin-regulated protein 14 OS=Arabidopsis thaliana GN=GASA14 PE=1 SV=1	GO:0008237//metallopeptidase activity;GO:0016021//integral component of membrane
CL2846.Contig1_All	CL2846.Contig1_All	CL2846.Contig1_All	Novel_gene	1	1807	33.3	12.5	12.63	23.83	26.33	36.77	19.476	28.976	-0.579498	3.11686e-68	4.97114e-68	0.482743	3.56429e-19	1.06648e-19	-1.07478	1.11699e-58	2.15256e-59	-1.54167	1.28897e-144	1.89105e-145	NA	NA	K13420//LRR receptor-like serine/threonine-protein kinase FLS2 [EC:2.7.11.1]+ko04016//MAPK signaling pathway - plant+ko04626//Plant-pathogen interaction;K13415//protein brassinosteroid insensitive 1 [EC:2.7.10.1 2.7.11.1]+ko04075//Plant hormone signal transduction	NA	hypothetical protein THAOC_33404, partial [Thalassiosira oceanica]	TMEM95 family	[T] LSE0002 A Receptor protein kinase containing LRR repeats	Probable LRR receptor-like serine/threonine-protein kinase At1g34110 OS=Arabidopsis thaliana GN=At1g34110 PE=2 SV=2	NA
Unigene3978_All	Unigene3978_All	Unigene3978_All	Novel_gene	1	2434	12.77	10.26	6.59	3.74	16.72	20.38	9.873	13.613	-0.474129	6.63557e-32	1.43867e-31	1.77165	9.88063e-83	1.32303e-83	-0.704544	7.58342e-26	2.171e-26	-1.6288	1.18809e-119	1.96021e-120	NA	NA	NA	NA	hypothetical protein THAOC_33590 [Thalassiosira oceanica]	Fructose-bisphosphate aldolase class-II	NA	NA	GO:0016021//integral component of membrane
Unigene19047_All	Unigene19047_All	Unigene19047_All	Novel_gene	1	301	0.54	0.2	0	0	0	0	0.246	0	NA	NA	NA	5.75489	0.169334	0.126712	4.32193	0.587417	0.502036	NA	NA	NA	NA	NA	K01770//2-C-methyl-D-erythritol 2,4-cyclodiphosphate synthase [EC:4.6.1.12]+ko00900//Terpenoid backbone biosynthesis+ko01100//Metabolic pathways+ko01110//Biosynthesis of secondary metabolites;K01770//2-C-methyl-D-erythritol 2,4-cyclodiphosphate synthase [EC:4.6.1.12]+ko00900//Terpenoid backbone biosynthesis+ko01100//Metabolic pathways+ko01110//Biosynthesis of secondary metabolites;K01770//2-C-met…	NA	2C-methyl-D-erythritol 2,4-cyclodiphosphate synthase [Chondrus crispus] >CDF36072.1 2C-methyl-D-erythritol 2,4-cyclodiphosphate synthase [Chondrus crispus]	NA	NA	NA	GO:0004636//phosphoribosyl-ATP diphosphatase activity;GO:0008685//2-C-methyl-D-erythritol 2,4-cyclodiphosphate synthase activity;GO:0000105//histidine biosynthetic process;GO:0016114//terpenoid biosynthetic process;GO:0004635//phosphoribosyl-AMP cyclohydrolase activity
Unigene9765_All	Unigene9765_All	Unigene9765_All	Novel_gene	1	523	0.4	0.5	0.24	0.33	0.84	0.16	0.38	0.443	-0.196767	0.111984	0.709074	0.277534	0.777965	0.762304	-0.748461	0.40958	0.328098	0.584963	0.714301	0.685464	NA	NA	NA	NA	NA	NA	NA	NA	NA
CL3042.Contig2_All	CL3042.Contig2_All	CL3042.Contig2_All	Novel_gene	1	1714	35.85	29.16	12.76	13.47	43.3	34.33	25.923	30.366	-0.234671	3.24399e-14	9.34812e-14	1.41222	2.2694e-114	2.40556e-115	-0.570376	3.38123e-31	8.92698e-32	-1.42784	3.32798e-114	5.63104e-115	NA	NA	K19729//guanine nucleotide-binding protein G(t) subunit alpha 3;K19729//guanine nucleotide-binding protein G(t) subunit alpha 3;K19729//guanine nucleotide-binding protein G(t) subunit alpha 3;K19729//guanine nucleotide-binding protein G(t) subunit alpha 3;K19729//guanine nucleotide-binding protein G(t) subunit alpha 3	XM_002293867.1 Thalassiosira pseudonana CCMP1335 heterotrimeric G protein alpha subunit 1 (GPA2), partial mRNA	hypothetical protein THAOC_03280 [Thalassiosira oceanica]	G-protein alpha subunit	[DT] KOG0082 G-protein alpha subunit (small G protein superfamily)	Guanine nucleotide-binding protein alpha-1 subunit OS=Solanum tuberosum GN=GPA1 PE=2 SV=1	GO:0007186//G-protein coupled receptor signaling pathway;GO:0005834//heterotrimeric G-protein complex;GO:0003924//GTPase activity;GO:0031683//G-protein beta/gamma-subunit complex binding;GO:0001664//G-protein coupled receptor binding;GO:0005525//GTP binding;GO:0004871//signal transducer activity;GO:0007188//adenylate cyclase-modulating G-protein coupled receptor signaling pathway
Unigene5248_All	Unigene5248_All	Unigene5248_All	Novel_gene	1	1995	22.4	20.04	20.47	32.62	11.09	13.31	20.97	19.006	0.146886	5.07767e-06	1.97353e-05	-0.542258	2.2164e-25	5.85492e-26	0.853623	2.33137e-34	5.87296e-35	0.621001	2.91159e-21	1.07442e-21	NA	NA	K13963//serpin B;K13963//serpin B;K13963//serpin B	NA	hypothetical protein THAOC_08006 [Thalassiosira oceanica]	Serpin (serine protease inhibitor)	[V] KOG2392 Serpin	Serpin-Z10 OS=Arabidopsis thaliana GN=At2g25240 PE=2 SV=1	GO:0005615//extracellular space;GO:0004867//serine-type endopeptidase inhibitor activity
Unigene12182_All	Unigene12182_All	Unigene12182_All	Novel_gene	1	260	0.46	0	0	0	0	0	0.153	0	NA	NA	NA	5.52356	0.308832	0.252564	NA	NA	NA	NA	NA	NA	NA	NA	NA	NA	NA	NA	NA	NA	NA
CL1994.Contig5_All	CL1994.Contig5_All	CL1994.Contig5_All	Novel_gene	1	6626	9.09	6.07	9.07	4.59	22.29	18.6	8.076	15.16	-0.912514	6.82936e-299	4.93788e-299	0.985786	1.37301e-67	2.08518e-68	-1.87663	0	0	-1.03613	1.0698e-152	1.52253e-153	NA	NA	K01490//AMP deaminase [EC:3.5.4.6]+ko00230//Purine metabolism+ko01100//Metabolic pathways+ko01110//Biosynthesis of secondary metabolites;K01490//AMP deaminase [EC:3.5.4.6]+ko00230//Purine metabolism+ko01100//Metabolic pathways+ko01110//Biosynthesis of secondary metabolites;K01490//AMP deaminase [EC:3.5.4.6]+ko00230//Purine metabolism+ko01100//Metabolic pathways+ko01110//Biosynthesis of secondary …	NA	probable amp deaminase, partial [Thalassiosira pseudonana CCMP1335] >EED93318.1 probable amp deaminase, partial [Thalassiosira pseudonana CCMP1335]	Adenosine/AMP deaminase	[F] KOG1096 Adenosine monophosphate deaminase	AMP deaminase OS=Arabidopsis thaliana GN=AMPD PE=1 SV=2	GO:0032264//IMP salvage;GO:0003876//AMP deaminase activity
Unigene2300_All	Unigene2300_All	Unigene2300_All	Novel_gene	1	1278	3.92	3.04	1.47	0.84	54.05	45.11	2.81	33.333	-3.57518	0	0	2.22239	6.00616e-18	1.84497e-18	-4.15215	0	0	-4.93956	0	0	NA	NA	NA	NA	hypothetical protein FRACYDRAFT_244461 [Fragilariopsis cylindrus CCMP1102]	Histidine phosphatase superfamily (branch 1)	NA	NA	NA
Unigene16160_All	Unigene16160_All	Unigene16160_All	Novel_gene	1	297	0.93	0	0	0	0	0	0.31	0	3.31781	0.00747436	0.0408765	6.53916	0.0482048	0.0318942	NA	NA	NA	NA	NA	NA	NA	NA	NA	NA	predicted protein [Physcomitrella patens] >EDQ73553.1 predicted protein [Physcomitrella patens]	NA	NA	NA	GO:0003677//DNA binding;GO:0006281//DNA repair;GO:0006260//DNA replication;GO:0003911//DNA ligase (NAD+) activity
CL111.Contig2_All	CL111.Contig2_All	CL111.Contig2_All	Novel_gene	1	3375	0.23	0.35	0.16	0.17	0.12	0.23	0.246	0.173	0.482494	0.0106686	0.0593241	0.436099	0.409631	0.360274	1.54432	0.00135389	0.000754374	-0.523562	0.277676	0.213582	NA	NA	NA	NA	predicted protein [Thalassiosira pseudonana CCMP1335] >EED96552.1 predicted protein [Thalassiosira pseudonana CCMP1335]	Major Facilitator Superfamily	NA	NA	GO:0055085//transmembrane transport;GO:0016021//integral component of membrane
Unigene2455_All	Unigene2455_All	Unigene2455_All	Novel_gene	1	903	18.3	14.59	26.71	6.77	0.96	1.42	19.866	3.05	2.71081	2.45732e-219	2.13208e-219	1.43462	3.71715e-30	9.0662e-31	3.9258	1.88597e-75	3.14954e-76	4.23342	1.95523e-149	2.81128e-150	NA	NA	NA	NA	NA	NA	NA	NA	NA
Unigene1384_All	Unigene1384_All	Unigene1384_All	Novel_gene	1	1004	2.2	2.98	1.49	0.84	3.83	3.4	2.223	2.69	-0.280597	0.00921155	0.051043	1.38904	5.11444e-05	2.49786e-05	-0.362032	0.122113	0.0845968	-1.19022	8.24951e-06	4.4287e-06	NA	NA	NA	NA	hypothetical protein EMIHUDRAFT_76628, partial [Emiliania huxleyi CCMP1516] >EOD12789.1 hypothetical protein EMIHUDRAFT_76628, partial [Emiliania huxleyi CCMP1516]	Leucine rich repeats (6 copies)	NA	NA	NA
Unigene15498_All	Unigene15498_All	Unigene15498_All	Novel_gene	1	201	0.37	0	0	0	0	0	0.123	0	NA	NA	NA	5.20945	0.558086	0.503412	NA	NA	NA	NA	NA	NA	NA	NA	NA	NA	NA	NA	NA	NA	NA
Unigene16825_All	Unigene16825_All	Unigene16825_All	Novel_gene	1	285	0.79	0	0	0	0	0	0.263	0	NA	NA	NA	6.30378	0.0908594	0.0635718	NA	NA	NA	NA	NA	NA	NA	NA	NA	NA	hypothetical protein CHLNCDRAFT_51155 [Chlorella variabilis] >EFN57589.1 hypothetical protein CHLNCDRAFT_51155 [Chlorella variabilis]	NA	NA	NA	NA
Unigene9527_All	Unigene9527_All	Unigene9527_All	Novel_gene	1	982	33.51	23.04	18.76	28.36	21.04	21.25	25.103	23.55	0.0920932	0.0084387	0.0462956	0.240734	0.00130829	0.000713984	0.131006	0.174765	0.123212	-0.179803	0.0616073	0.0426422	NA	NA	NA	NA	hypothetical protein AMTR_s00029p00163510 [Amborella trichopoda]	NA	NA	NA	NA
CL2524.Contig1_All	CL2524.Contig1_All	CL2524.Contig1_All	Novel_gene	1	828	137.19	121.07	572.46	45.43	1134	2115.1	276.906	1098.18	-1.98528	0	0	1.59446	5.09653e-230	3.12476e-231	-3.22751	0	0	-1.88548	0	0	NA	NA	NA	NA	predicted protein [Thalassiosira pseudonana CCMP1335] >EED92581.1 predicted protein [Thalassiosira pseudonana CCMP1335]	NA	NA	NA	NA
Unigene18643_All	Unigene18643_All	Unigene18643_All	Novel_gene	1	1050	0.73	0.07	0.1	0	0	0	0.3	0	5.69632	3.28358e-08	1.14917e-07	6.18982	1.15602e-06	5.13878e-07	2.80735	0.330163	0.251528	3.32193	0.169942	0.124458	NA	NA	NA	NA	NA	Universal stress protein family	NA	NA	NA
CL2701.Contig2_All	CL2701.Contig2_All	CL2701.Contig2_All	Novel_gene	1	1008	13.14	10.02	6.39	2.52	9.25	11.67	9.85	7.813	0.327312	3.98547e-06	1.54426e-05	2.38247	4.24726e-48	7.98902e-49	0.115357	0.447425	0.360964	-0.868917	8.46476e-11	3.8638e-11	NA	NA	NA	NA	hypothetical protein THAOC_21110 [Thalassiosira oceanica]	NA	NA	NA	NA
Unigene20824_All	Unigene20824_All	Unigene20824_All	Novel_gene	1	230	0.58	0	0	0	0	0	0.193	0	NA	NA	NA	5.85798	0.30882	0.252564	NA	NA	NA	NA	NA	NA	NA	NA	NA	NA	NA	NA	NA	NA	NA
CL2170.Contig2_All	CL2170.Contig2_All	CL2170.Contig2_All	Novel_gene	1	8134	16.3	18.56	25.55	16.35	15.92	21.83	20.136	18.033	0.159433	2.06386e-21	5.16265e-21	-0.00441867	0.907629	0.896172	0.221356	2.40341e-12	9.21014e-13	0.227011	9.33707e-18	3.66176e-18	NA	NA	K10801//methyl-CpG-binding domain protein 4 [EC:3.2.2.-]+ko03410//Base excision repair	XM_002294454.1 Thalassiosira pseudonana CCMP1335 predicted protein partial mRNA	hypothetical protein FisN_11Lh175 [Fistulifera solaris]	Protein of unknown function (DUF3172)	[S] TWOG0006 Uncharacterized conserved protein	NA	NA
Unigene6264_All	Unigene6264_All	Unigene6264_All	Novel_gene	1	1700	2.93	0.18	0.6	0	0	0	1.236	0	8.51158	2.15365e-38	4.35362e-38	8.19476	3.66264e-43	7.3421e-44	4.16993	0.00346782	0.00199321	5.90689	1.90156e-09	9.0046e-10	NA	NA	K03671//thioredoxin 1;K03671//thioredoxin 1;K03671//thioredoxin 1	NA	Deoxyribose-phosphate aldolase [Phytophthora nicotianae]	Thioredoxin	[O] KOG0910 Thioredoxin-like protein	Thioredoxin Y, chloroplastic OS=Oryza sativa subsp. japonica GN=Os01g0963400 PE=3 SV=2	GO:0004139//deoxyribose-phosphate aldolase activity;GO:0005737//cytoplasm;GO:0009264//deoxyribonucleotide catabolic process
CL1843.Contig3_All	CL1843.Contig3_All	CL1843.Contig3_All	Novel_gene	1	6086	3.95	4.79	5.67	1.18	5.48	5.15	4.803	3.936	0.283351	1.822e-12	5.49298e-12	1.74307	4.36719e-65	6.7942e-66	-0.19415	0.00562489	0.00328398	0.138776	0.0408659	0.027508	CSD	NA	K04733//interleukin-1 receptor-associated kinase 4 [EC:2.7.11.1]	NA	hypothetical protein THAPSDRAFT_263580, partial [Thalassiosira pseudonana CCMP1335] >EED90300.1 hypothetical protein THAPSDRAFT_263580, partial [Thalassiosira pseudonana CCMP1335]	'Cold-shock' DNA-binding domain	[G] KOG2806 Chitinase	Formin-like protein 5 OS=Oryza sativa subsp. japonica GN=FH5 PE=2 SV=2	GO:0003677//DNA binding;GO:0006355//regulation of transcription, DNA-templated
Unigene14382_All	Unigene14382_All	Unigene14382_All	Novel_gene	1	213	1	0	0	0	0	0	0.333	0	NA	NA	NA	6.64386	0.169327	0.126712	NA	NA	NA	NA	NA	NA	NA	NA	NA	NA	NA	NA	NA	NA	NA
Unigene6603_All	Unigene6603_All	Unigene6603_All	Novel_gene	1	3206	6.48	5.75	8.41	11.01	11	11.48	6.88	11.163	-0.696034	7.81363e-67	1.25985e-66	-0.764749	5.78739e-26	1.51421e-26	-0.93587	1.88665e-36	4.62348e-37	-0.448945	1.93321e-11	8.67674e-12	NA	NA	K00816//kynurenine---oxoglutarate transaminase / cysteine-S-conjugate beta-lyase / glutamine---phenylpyruvate transaminase [EC:2.6.1.7 4.4.1.13 2.6.1.64]+ko00380//Tryptophan metabolism+ko00450//Selenocompound metabolism+ko01100//Metabolic pathways+ko01110//Biosynthesis of secondary metabolites+ko00270//Cysteine and methionine metabolism;K00816//kynurenine---oxoglutarate transaminase / cysteine-S-…	NA	aminotransferase [Thalassiosira pseudonana CCMP1335] >EED92363.1 aminotransferase [Thalassiosira pseudonana CCMP1335]	Aminotransferase class I and II	[E] KOG0257 Kynurenine aminotransferase, glutamine transaminase K	Alanine aminotransferase 2, mitochondrial OS=Arabidopsis thaliana GN=ALAAT2 PE=1 SV=1	GO:0009058//biosynthetic process;GO:0030170//pyridoxal phosphate binding;GO:0047316//glutamine-phenylpyruvate transaminase activity
Unigene20794_All	Unigene20794_All	Unigene20794_All	Novel_gene	1	217	0.64	0	0	0	0	0	0.213	0	NA	NA	NA	6	0.308807	0.252564	NA	NA	NA	NA	NA	NA	NA	NA	NA	NA	NA	NA	NA	NA	NA
Unigene22135_All	Unigene22135_All	Unigene22135_All	Novel_gene	1	205	1.44	0	0	0.36	0	0	0.48	0.12	1.99588	0.0285832	0.166531	2	0.274948	0.22196	NA	NA	NA	NA	NA	NA	NA	NA	NA	NA	NA	NA	NA	NA	NA
Unigene20084_All	Unigene20084_All	Unigene20084_All	Novel_gene	1	248	0.25	0	0	0	0	0	0.083	0	NA	NA	NA	4.64386	0.558066	0.503412	NA	NA	NA	NA	NA	NA	NA	NA	K01870//isoleucyl-tRNA synthetase [EC:6.1.1.5]+ko00970//Aminoacyl-tRNA biosynthesis;K01870//isoleucyl-tRNA synthetase [EC:6.1.1.5]+ko00970//Aminoacyl-tRNA biosynthesis;K01870//isoleucyl-tRNA synthetase [EC:6.1.1.5]+ko00970//Aminoacyl-tRNA biosynthesis;K01870//isoleucyl-tRNA synthetase [EC:6.1.1.5]+ko00970//Aminoacyl-tRNA biosynthesis	NA	hypothetical protein COCSUDRAFT_24197 [Coccomyxa subellipsoidea C-169] >EIE22268.1 hypothetical protein COCSUDRAFT_24197 [Coccomyxa subellipsoidea C-169]	NA	[J] KOG0434 Isoleucyl-tRNA synthetase	Isoleucine--tRNA ligase, cytoplasmic OS=Arabidopsis thaliana GN=At4g10320 PE=2 SV=1	GO:0005524//ATP binding;GO:0002161//aminoacyl-tRNA editing activity;GO:0006428//isoleucyl-tRNA aminoacylation;GO:0000049//tRNA binding;GO:0005737//cytoplasm;GO:0004822//isoleucine-tRNA ligase activity
CL233.Contig10_All	CL233.Contig10_All	CL233.Contig10_All	Novel_gene	1	1619	8.58	14.33	7.14	18.25	4.07	9.33	10.016	10.55	-0.0762629	0.0269261	0.155587	-1.08885	2.369e-37	5.16986e-38	1.81594	1.3819e-62	2.56294e-63	-0.385953	0.000339248	0.000195428	NA	NA	K12472//epidermal growth factor receptor substrate 15+ko04144//Endocytosis;K05740//diaphanous 1+ko04933//AGE-RAGE signaling pathway in diabetic complications;K14306//nuclear pore complex protein Nup62+ko03013//RNA transport;K14306//nuclear pore complex protein Nup62+ko03013//RNA transport	NA	predicted protein [Thalassiosira pseudonana CCMP1335] >EED90770.1 predicted protein [Thalassiosira pseudonana CCMP1335]	PT repeat	[T] KOG1187 Serine/threonine protein kinase	Protein TIC 214 OS=Cucumis sativus GN=TIC214 PE=3 SV=2	NA
CL497.Contig8_All	CL497.Contig8_All	CL497.Contig8_All	Novel_gene	1	2911	2.64	2.07	0.56	1.57	0	0	1.756	0.523	1.75527	1.48012e-42	2.87732e-42	0.749773	2.48728e-06	1.12637e-06	7.69349	2.34462e-54	4.72238e-55	5.80735	2.0503e-15	8.40276e-16	HSF	NA	K14972//PAX-interacting protein 1;K14972//PAX-interacting protein 1;K14972//PAX-interacting protein 1;K15168//mediator of RNA polymerase II transcription subunit 25;K14486//auxin response factor+ko04075//Plant hormone signal transduction	JX828194.1 Triticum monococcum clone AA-2 alpha-gliadin (gli-2) gene, complete cds	D-alanine--D-alanine ligase [Symbiodinium microadriaticum]	HSF-type DNA-binding	[K] KOG3598 Thyroid hormone receptor-associated protein complex, subunit TRAP230	Alpha/beta-gliadin A-V OS=Triticum aestivum PE=2 SV=1	NA
CL1331.Contig2_All	CL1331.Contig2_All	CL1331.Contig2_All	Novel_gene	1	2083	43.86	47.06	74.64	28.1	42.19	68.21	55.186	46.166	0.254724	6.7624e-34	1.4348e-33	0.642336	2.11506e-47	4.01722e-48	0.1576	0.000112533	5.81384e-05	0.129966	3.34479e-05	1.84178e-05	NA	NA	K00602//phosphoribosylaminoimidazolecarboxamide formyltransferase / IMP cyclohydrolase [EC:2.1.2.3 3.5.4.10]+ko00230//Purine metabolism+ko00670//One carbon pool by folate+ko01100//Metabolic pathways+ko01110//Biosynthesis of secondary metabolites;K00602//phosphoribosylaminoimidazolecarboxamide formyltransferase / IMP cyclohydrolase [EC:2.1.2.3 3.5.4.10]+ko00230//Purine metabolism+ko00670//One carb…	NA	probable bifunctional purine synthesis protein [Thalassiosira pseudonana CCMP1335] >EED92472.1 probable bifunctional purine synthesis protein [Thalassiosira pseudonana CCMP1335]	AICARFT/IMPCHase bienzyme	[F] KOG2555 AICAR transformylase/IMP cyclohydrolase/methylglyoxal synthase	NA	GO:0004643//phosphoribosylaminoimidazolecarboxamide formyltransferase activity;GO:0006164//purine nucleotide biosynthetic process;GO:0003937//IMP cyclohydrolase activity
Unigene11762_All	Unigene11762_All	Unigene11762_All	Novel_gene	1	313	0.34	0	0	0	0	0	0.113	0	NA	NA	NA	5.08746	0.308795	0.252564	NA	NA	NA	NA	NA	NA	NA	NA	NA	NA	NA	NA	NA	NA	NA
Unigene3379_All	Unigene3379_All	Unigene3379_All	Novel_gene	1	5188	19.09	21.6	19.77	14.76	21.81	20.32	20.153	18.963	0.0863548	1.04802e-05	4.16428e-05	0.371124	3.04686e-20	8.87086e-21	-0.0139585	0.726003	0.690882	-0.0395875	0.344655	0.281186	NA	NA	K01102//pyruvate dehydrogenase phosphatase [EC:3.1.3.43];K12129//pseudo-response regulator 7+ko04712//Circadian rhythm - plant;K01102//pyruvate dehydrogenase phosphatase [EC:3.1.3.43];K01102//pyruvate dehydrogenase phosphatase [EC:3.1.3.43]	XM_002294224.2 Thalassiosira pseudonana CCMP1335 hypothetical protein partial mRNA	hypothetical protein FisN_3Hh569 [Fistulifera solaris]	Protein phosphatase 2C	NA	Leucine-rich repeat extensin-like protein 5 OS=Arabidopsis thaliana GN=LRX5 PE=2 SV=2	GO:0004722//protein serine/threonine phosphatase activity
CL2587.Contig1_All	CL2587.Contig1_All	CL2587.Contig1_All	Novel_gene	1	2204	0.65	0.06	0	1.87	3.54	1.78	0.236	2.396	-3.35044	2.99274e-88	4.20834e-88	-1.52453	8.97404e-10	3.46898e-10	-5.88264	1.04701e-63	1.92427e-64	-7.47573	1.12079e-35	3.42438e-36	NA	NA	K00432//glutathione peroxidase [EC:1.11.1.9]+ko00590//Arachidonic acid metabolism+ko00480//Glutathione metabolism;K00432//glutathione peroxidase [EC:1.11.1.9]+ko00590//Arachidonic acid metabolism+ko00480//Glutathione metabolism;K00432//glutathione peroxidase [EC:1.11.1.9]+ko00590//Arachidonic acid metabolism+ko00480//Glutathione metabolism;K00432//glutathione peroxidase [EC:1.11.1.9]+ko00590//Ara…	NA	pt17531-like protein [Thalassiosira pseudonana CCMP1335] >EED87940.1 pt17531-like protein [Thalassiosira pseudonana CCMP1335]	Chlorophyll A-B binding protein	[O] KOG1651 Glutathione peroxidase	Probable glutathione peroxidase 3, mitochondrial OS=Arabidopsis thaliana GN=GPX3 PE=1 SV=1	GO:0009768//photosynthesis, light harvesting in photosystem I;GO:0009535//chloroplast thylakoid membrane;GO:0009416//response to light stimulus;GO:0018298//protein-chromophore linkage;GO:0031409//pigment binding;GO:0009765//photosynthesis, light harvesting;GO:0016021//integral component of membrane;GO:0016168//chlorophyll binding
CL1131.Contig1_All	CL1131.Contig1_All	CL1131.Contig1_All	Novel_gene	1	1371	50.66	54.85	42.27	770.2	1599.9	975.61	49.26	1115.24	-4.49997	0	0	-3.92631	0	0	-4.86635	0	0	-4.5286	0	0	NA	Phaeodactylum tricornutum CCAP 1055	K05681//ATP-binding cassette, subfamily G (WHITE), member 2+ko02010//ABC transporters	NA	photosystem II reaction center M protein, plastid precursor [Thalassiosira pseudonana CCMP1335] >EED94375.1 photosystem II reaction center M protein, plastid precursor [Thalassiosira pseudonana CCMP1335]	ABC-2 type transporter	[Q] KOG0061 Transporter, ABC superfamily (Breast cancer resistance protein)	Extensin OS=Nicotiana tabacum GN=HRGPNT3 PE=2 SV=1	GO:0019684//photosynthesis, light reaction;GO:0005524//ATP binding;GO:0009523//photosystem II;GO:0042626//ATPase activity, coupled to transmembrane movement of substances;GO:0016021//integral component of membrane;GO:0005886//plasma membrane
Unigene12245_All	Unigene12245_All	Unigene12245_All	Novel_gene	1	350	1	0	0	0	0	0	0.333	0	3.80323	0.00216877	0.0107831	6.64386	0.0132053	0.00802794	NA	NA	NA	NA	NA	NA	NA	NA	NA	NA	NA	Bacterial trigger factor protein (TF)	NA	NA	NA
CL1684.Contig2_All	CL1684.Contig2_All	CL1684.Contig2_All	Novel_gene	1	2782	5	4.63	4.92	4.13	4.94	6.37	4.85	5.146	-0.0877814	0.022221	0.12732	0.275786	0.0124922	0.0075711	-0.0934988	0.450951	0.364128	-0.372635	0.000124132	7.01362e-05	NA	NA	K00787//farnesyl diphosphate synthase [EC:2.5.1.1 2.5.1.10]+ko00900//Terpenoid backbone biosynthesis+ko01100//Metabolic pathways+ko01110//Biosynthesis of secondary metabolites;K00787//farnesyl diphosphate synthase [EC:2.5.1.1 2.5.1.10]+ko00900//Terpenoid backbone biosynthesis+ko01100//Metabolic pathways+ko01110//Biosynthesis of secondary metabolites;K00787//farnesyl diphosphate synthase [EC:2.5.1…	XM_002294008.1 Thalassiosira pseudonana CCMP1335 probable farnesyl pyrophosphate synthetase (FPS1), mRNA	probable farnesyl pyrophosphate synthetase [Thalassiosira pseudonana CCMP1335] >EED88399.1 probable farnesyl pyrophosphate synthetase [Thalassiosira pseudonana CCMP1335]	Polyprenyl synthetase	[H] KOG0711 Polyprenyl synthetase	Farnesyl pyrophosphate synthase 1 OS=Parthenium argentatum GN=FPS1 PE=2 SV=1	GO:0004337//geranyltranstransferase activity;GO:0045337//farnesyl diphosphate biosynthetic process;GO:0004161//dimethylallyltranstransferase activity;GO:0005737//cytoplasm
Unigene2492_All	Unigene2492_All	Unigene2492_All	Novel_gene	1	1855	54.14	76.81	39.16	31.76	94.85	65.08	56.703	63.896	-0.175712	5.57061e-18	1.47999e-17	0.769484	3.03647e-70	4.51688e-71	-0.304354	1.38049e-23	4.12774e-24	-0.732833	3.68021e-79	7.71764e-80	NA	U-box domain-containing protein kinase family protein (best arabidopsis hit); protein kinase, putative, expressed (best rice hit)	K09553//stress-induced-phosphoprotein 1;K09553//stress-induced-phosphoprotein 1;K09553//stress-induced-phosphoprotein 1;K09553//stress-induced-phosphoprotein 1;K09553//stress-induced-phosphoprotein 1	NA	hypothetical protein THAOC_16820 [Thalassiosira oceanica]	Tetratricopeptide repeat	[O] KOG0548 Molecular co-chaperone STI1	Hsp70-Hsp90 organizing protein OS=Triticum aestivum GN=HOP PE=1 SV=1	NA
Unigene5096_All	Unigene5096_All	Unigene5096_All	Novel_gene	1	1398	59.42	66.23	80.57	68.95	51.77	51.96	68.74	57.56	0.259367	1.20277e-28	2.70911e-28	-0.214602	2.81037e-07	1.20763e-07	0.355369	1.58536e-16	5.48206e-17	0.632841	1.94411e-56	4.78676e-57	NA	NA	K01609//indole-3-glycerol phosphate synthase [EC:4.1.1.48]+ko01230//Biosynthesis of amino acids+ko01100//Metabolic pathways+ko01110//Biosynthesis of secondary metabolites+ko00400//Phenylalanine, tyrosine and tryptophan biosynthesis;K01609//indole-3-glycerol phosphate synthase [EC:4.1.1.48]+ko01230//Biosynthesis of amino acids+ko01100//Metabolic pathways+ko01110//Biosynthesis of secondary metaboli…	NA	predicted protein [Thalassiosira pseudonana CCMP1335] >EED89666.1 predicted protein [Thalassiosira pseudonana CCMP1335]	Indole-3-glycerol phosphate synthase	NA	NA	GO:0008152//metabolic process;GO:0004425//indole-3-glycerol-phosphate synthase activity
Unigene19730_All	Unigene19730_All	Unigene19730_All	Novel_gene	1	388	0.49	0	0.12	0	0	0	0.203	0	3.31781	0.00747436	0.0408765	5.61471	0.0908552	0.0635718	NA	NA	NA	3.58496	0.589971	0.498914	NA	NA	NA	NA	NA	Domain of unknown function (DUF305)	NA	NA	NA
Unigene778_All	Unigene778_All	Unigene778_All	Novel_gene	1	430	0.11	0.11	0.32	0.43	0.55	0.32	0.18	0.433	-1.26716	0.0149453	0.0838919	-1.96683	0.267459	0.215572	-2.32193	0.175394	0.123671	0	1.00908	0.997624	NA	NA	NA	NA	NA	NA	NA	NA	NA
CL1320.Contig3_All	CL1320.Contig3_All	CL1320.Contig3_All	Novel_gene	1	2944	0.34	0	0.38	0.22	0.62	0.25	0.24	0.363	-0.588104	0.00218479	0.0108666	0.628031	0.156948	0.116811	-5.9542	1.43712e-16	4.96308e-17	0.604071	0.150335	0.109332	NA	NA	K11452//chromobox protein 4 [EC:2.3.2.-];K11453//chromobox protein 6;K11453//chromobox protein 6	NA	predicted protein [Thalassiosira pseudonana CCMP1335] >EED96661.1 predicted protein [Thalassiosira pseudonana CCMP1335]	Cupin-like domain	[B] KOG1911 Heterochromatin-associated protein HP1 and related CHROMO domain proteins	Probable chromo domain-containing protein LHP1 OS=Oryza sativa subsp. japonica GN=LHP1 PE=2 SV=1	GO:0005634//nucleus
Unigene11841_All	Unigene11841_All	Unigene11841_All	Novel_gene	1	278	0.41	0	0	0	0	0	0.136	0	NA	NA	NA	5.35755	0.30877	0.252564	NA	NA	NA	NA	NA	NA	NA	NA	NA	NA	NA	NA	NA	NA	NA
Unigene17859_All	Unigene17859_All	Unigene17859_All	Novel_gene	1	743	1.25	0.05	0.1	0	0	0	0.466	0	5.75077	1.89616e-08	6.56045e-08	6.96578	1.52814e-07	6.48934e-08	2.32193	0.587387	0.502036	3.32193	0.320234	0.249186	NA	NA	NA	NA	hypothetical protein BE221DRAFT_148746 [Ostreococcus tauri]	FecR protein	NA	NA	NA
CL512.Contig2_All	CL512.Contig2_All	CL512.Contig2_All	Novel_gene	1	5684	45.83	42.18	32.83	20.69	52.06	64.01	40.28	45.586	-0.187019	1.78506e-43	3.43539e-43	1.14736	0	0	-0.303616	1.23091e-40	2.87566e-41	-0.963283	0	0	NA	NA	K12900//FUS-interacting serine-arginine-rich protein 1+ko03040//Spliceosome;K12900//FUS-interacting serine-arginine-rich protein 1+ko03040//Spliceosome;K12900//FUS-interacting serine-arginine-rich protein 1+ko03040//Spliceosome;K12900//FUS-interacting serine-arginine-rich protein 1+ko03040//Spliceosome	XM_002291494.1 Thalassiosira pseudonana CCMP1335 predicted protein mRNA	predicted protein [Thalassiosira pseudonana CCMP1335] >EED91637.1 predicted protein [Thalassiosira pseudonana CCMP1335]	Ubiquitin elongating factor core	[A] KOG0334 RNA helicase	Serine/arginine-rich SC35-like splicing factor SCL33 OS=Arabidopsis thaliana GN=SCL33 PE=1 SV=1	GO:0034450//ubiquitin-ubiquitin ligase activity;GO:0005634//nucleus;GO:0006511//ubiquitin-dependent protein catabolic process;GO:0000151//ubiquitin ligase complex;GO:0030433//ubiquitin-dependent ERAD pathway;GO:0005737//cytoplasm;GO:0000209//protein polyubiquitination
Unigene16459_All	Unigene16459_All	Unigene16459_All	Novel_gene	1	392	0.72	0	0	0	0	0	0.24	0	3.58084	0.00402063	0.0208988	6.16993	0.0252977	0.0160014	NA	NA	NA	NA	NA	NA	NA	NA	NA	NA	NA	Tetratricopeptide repeat	NA	NA	NA
Unigene10662_All	Unigene10662_All	Unigene10662_All	Novel_gene	1	305	0.36	0.19	0	0	0	0	0.183	0	NA	NA	NA	5.16993	0.308758	0.252564	4.24793	0.587356	0.502036	NA	NA	NA	NA	NA	NA	NA	NA	ATPase family associated with various cellular activities (AAA)	NA	NA	NA
Unigene180_All	Unigene180_All	Unigene180_All	Novel_gene	1	2917	17.03	16.76	12.02	18.97	26.58	43.45	15.27	29.666	-0.966209	3.9753e-276	3.00611e-276	-0.155641	0.00446808	0.00258592	-0.665319	5.99696e-44	1.34511e-44	-1.85392	0	0	NA	NA	NA	NA	hypothetical protein THAPSDRAFT_32882, partial [Thalassiosira pseudonana CCMP1335] >EED94301.1 hypothetical protein THAPSDRAFT_32882, partial [Thalassiosira pseudonana CCMP1335]	Enolase C-terminal domain-like	NA	NA	GO:0046872//metal ion binding
CL2783.Contig2_All	CL2783.Contig2_All	CL2783.Contig2_All	Novel_gene	1	3753	4.87	7.65	4.13	3.37	6.95	6.71	5.55	5.676	-0.0387277	0.0666533	0.40472	0.531173	6.0188e-08	2.50698e-08	0.138447	0.0803776	0.0536774	-0.700171	4.23298e-17	1.68035e-17	NA	NA	K18328//lariat debranching enzyme [EC:3.1.-.-];K18328//lariat debranching enzyme [EC:3.1.-.-];K18328//lariat debranching enzyme [EC:3.1.-.-];K18328//lariat debranching enzyme [EC:3.1.-.-]	NA	predicted protein, partial [Thalassiosira pseudonana CCMP1335] >EED95979.1 predicted protein, partial [Thalassiosira pseudonana CCMP1335]	Protein kinase domain	[A] KOG2863 RNA lariat debranching enzyme	Lariat debranching enzyme OS=Oryza sativa subsp. japonica GN=DBR1 PE=2 SV=1	GO:0005634//nucleus;GO:0000398//mRNA splicing, via spliceosome;GO:0008419//RNA lariat debranching enzyme activity;GO:0090502//RNA phosphodiester bond hydrolysis, endonucleolytic
Unigene14597_All	Unigene14597_All	Unigene14597_All	Novel_gene	1	266	0.67	0	0	0	0	0	0.223	0	NA	NA	NA	6.06609	0.169319	0.126712	NA	NA	NA	NA	NA	NA	NA	NA	NA	NA	NA	NA	NA	NA	NA
Unigene1876_All	Unigene1876_All	Unigene1876_All	Novel_gene	1	8087	7.62	3.08	0.79	0.86	0.65	0.54	3.83	0.683	2.48326	0	0	3.14738	0	0	2.24442	1.13912e-94	1.66326e-95	0.548893	0.000775104	0.000455654	NA	NA	NA	CP019097.1 Spirodela polyrhiza strain 9509 chromosome 5 sequence	predicted protein [Thalassiosira pseudonana CCMP1335] >EED86295.1 predicted protein [Thalassiosira pseudonana CCMP1335]	Domain of unknown function (DUF4770)	NA	NA	GO:0016021//integral component of membrane
CL2972.Contig1_All	CL2972.Contig1_All	CL2972.Contig1_All	Novel_gene	1	1757	13.41	10.37	7.98	10.87	8.45	7.22	10.586	8.846	0.259769	2.54322e-07	9.24495e-07	0.302957	0.000418501	0.000218224	0.295393	0.00265642	0.00151217	0.14439	0.206677	0.156623	NA	NA	K21919//BTB/POZ domain-containing protein KCTD9;K21919//BTB/POZ domain-containing protein KCTD9;K21919//BTB/POZ domain-containing protein KCTD9;K21919//BTB/POZ domain-containing protein KCTD9;K21919//BTB/POZ domain-containing protein KCTD9	NA	hypothetical protein THAOC_06116, partial [Thalassiosira oceanica]	BTB/POZ domain	[R] KOG2723 Uncharacterized conserved protein, contains BTB/POZ domain	BTB/POZ domain-containing protein At4g30940 OS=Arabidopsis thaliana GN=At4g30940 PE=2 SV=1	GO:0051260//protein homooligomerization
CL120.Contig24_All	CL120.Contig24_All	CL120.Contig24_All	Novel_gene	1	1635	2.55	1.48	1.73	0.99	1.16	1.86	1.92	1.336	0.516372	3.21552e-05	0.000132537	1.365	1.82707e-08	7.4263e-09	0.351472	0.250646	0.185136	-0.104531	0.638933	0.603558	NA	NA	K22133//oxalate---CoA ligase [EC:6.2.1.8]+ko01100//Metabolic pathways+ko00630//Glyoxylate and dicarboxylate metabolism;K22133//oxalate---CoA ligase [EC:6.2.1.8]+ko01100//Metabolic pathways+ko00630//Glyoxylate and dicarboxylate metabolism;K22133//oxalate---CoA ligase [EC:6.2.1.8]+ko01100//Metabolic pathways+ko00630//Glyoxylate and dicarboxylate metabolism;K22133//oxalate---CoA ligase [EC:6.2.1.8]+…	NA	acetyl-CoA synthetase-like protein [Fragilariopsis cylindrus CCMP1102]	AMP-binding enzyme	[I] KOG1176 Acyl-CoA synthetase	Oxalate--CoA ligase OS=Arabidopsis thaliana GN=AAE3 PE=1 SV=1	GO:0008152//metabolic process;GO:0016021//integral component of membrane;GO:0003824//catalytic activity
Unigene14293_All	Unigene14293_All	Unigene14293_All	Novel_gene	1	230	0.58	0	0	0	0	0	0.193	0	NA	NA	NA	5.85798	0.308746	0.252564	NA	NA	NA	NA	NA	NA	NA	NA	NA	NA	NA	NA	NA	NA	NA
Unigene3449_All	Unigene3449_All	Unigene3449_All	Novel_gene	1	1919	10.72	12.25	15.21	22.75	16.29	42.91	12.726	27.316	-1.107	1.91633e-204	1.73484e-204	-1.08556	6.20463e-55	1.08245e-55	-0.411205	3.28241e-08	1.44058e-08	-1.49629	5.19371e-172	6.81558e-173	NA	NA	K00731//glycoprotein-N-acetylgalactosamine 3-beta-galactosyltransferase [EC:2.4.1.122]+ko01100//Metabolic pathways	NA	UDP-galactose:N-acetylgalactosamine-alpha-R beta 1,3-galactosyltransferase, partial [Thalassiosira pseudonana CCMP1335] >EED96677.1 UDP-galactose:N-acetylgalactosamine-alpha-R beta 1,3-galactosyltransferase, partial [Thalassiosira pseudonana CCMP1335]	Fringe-like	[G] KOG2246 Galactosyltransferases	NA	GO:0016020//membrane;GO:0016267//O-glycan processing, core 1;GO:0016757//transferase activity, transferring glycosyl groups;GO:0016263//glycoprotein-N-acetylgalactosamine 3-beta-galactosyltransferase activity
Unigene2856_All	Unigene2856_All	Unigene2856_All	Novel_gene	1	924	49.63	11.51	20.97	9.01	0.2	0.04	27.37	3.083	3.15794	0	0	2.46161	9.17982e-168	7.3258e-169	5.84674	3.51917e-76	5.85362e-77	9.03411	6.10784e-157	8.51646e-158	NA	NA	NA	KU843565.1 Prasinophyte sp. RCC701 (clade VIIA5) 16S ribosomal RNA gene, partial sequence; chloroplast	hypothetical protein BVRB_033340, partial [Beta vulgaris subsp. vulgaris]	NA	NA	NA	NA
Unigene18135_All	Unigene18135_All	Unigene18135_All	Novel_gene	1	222	0.62	0	0	0	0	0	0.206	0	NA	NA	NA	5.9542	0.308733	0.252564	NA	NA	NA	NA	NA	NA	NA	NA	NA	NA	NA	NA	NA	NA	NA
Unigene4399_All	Unigene4399_All	Unigene4399_All	Novel_gene	1	1725	11.46	14.82	8.71	42.04	88.24	59.26	11.663	63.18	-2.43939	0	0	-1.87516	2.61046e-202	1.78624e-203	-2.57389	0	0	-2.76631	0	0	NA	NA	K08857//NIMA (never in mitosis gene a)-related kinase 1/4/5 [EC:2.7.11.1];K06276//3-phosphoinositide dependent protein kinase-1 [EC:2.7.11.1];K13412//calcium-dependent protein kinase [EC:2.7.11.1]+ko04626//Plant-pathogen interaction;K20716//mitogen-activated protein kinase kinase kinase 17/18+ko04016//MAPK signaling pathway - plant;K06276//3-phosphoinositide dependent protein kinase-1 [EC:2.7.11.…	NA	predicted protein [Thalassiosira pseudonana CCMP1335] >EED92887.1 predicted protein [Thalassiosira pseudonana CCMP1335]	Protein kinase domain	[D] KOG0596 Dual specificity; serine/threonine and tyrosine kinase	Probable serine/threonine-protein kinase CCRP1 OS=Zea mays GN=CCRP1 PE=1 SV=1	GO:0005524//ATP binding;GO:0004672//protein kinase activity
Unigene2221_All	Unigene2221_All	Unigene2221_All	Novel_gene	1	940	0.8	0.49	0.26	0.08	0.1	0.26	0.516	0.146	1.79717	1.35419e-05	5.41829e-05	3.32193	0.000139837	7.04916e-05	2.29278	0.0125295	0.00755642	0	1.00922	0.996814	NA	NA	NA	NA	NA	NA	NA	NA	NA
CL1386.Contig1_All	CL1386.Contig1_All	CL1386.Contig1_All	Novel_gene	1	600	1.15	0.28	0.22	0.75	0	0.07	0.55	0.273	1.00845	0.00754838	0.0412907	0.616671	0.313446	0.272914	4.80735	0.0935909	0.0631382	1.65208	0.452132	0.373644	NA	NA	NA	NA	NA	NA	NA	NA	NA
Unigene1326_All	Unigene1326_All	Unigene1326_All	Novel_gene	1	1054	3.8	3.02	11.8	1.71	3.32	3.61	6.206	2.88	1.11494	3.5404e-26	8.2312e-26	1.152	2.87723e-06	1.30532e-06	-0.136635	0.577875	0.53404	1.70872	9.18061e-31	2.96422e-31	NA	NA	NA	NA	hypothetical protein EMIHUDRAFT_67686, partial [Emiliania huxleyi CCMP1516] >EOD10417.1 hypothetical protein EMIHUDRAFT_67686, partial [Emiliania huxleyi CCMP1516]	Leucine rich repeats (6 copies)	NA	NA	NA
Unigene9420_All	Unigene9420_All	Unigene9420_All	Novel_gene	1	1233	15.49	13.4	20.86	15.86	14.24	17.04	16.583	15.713	0.0799588	0.018958	0.108066	-0.0340556	0.717172	0.699748	-0.0877161	0.432223	0.347898	0.291814	0.000359504	0.000207272	NA	NA	NA	NA	hypothetical protein FRACYDRAFT_217021 [Fragilariopsis cylindrus CCMP1102]	Ankyrin repeats (many copies)	[R] KOG0504 FOG: Ankyrin repeat	NA	NA
Unigene12079_All	Unigene12079_All	Unigene12079_All	Novel_gene	1	1402	1.08	0.05	0	0	0	0	0.376	0	6.48773	1.44408e-12	4.34535e-12	6.75489	3.79913e-13	1.32035e-13	2.32193	0.330144	0.251528	NA	NA	NA	NA	NA	NA	NA	NA	Fis1 C-terminal tetratricopeptide repeat	NA	NA	NA
Unigene2304_All	Unigene2304_All	Unigene2304_All	Novel_gene	1	1202	48.44	42.87	37.35	38.24	39.85	40.79	42.886	39.626	0.11324	8.02742e-05	0.000340342	0.341116	5.50899e-10	2.11166e-10	0.105389	0.0837884	0.0560514	-0.127107	0.0368651	0.024743	NA	NA	K02884//large subunit ribosomal protein L19+ko03010//Ribosome;K02884//large subunit ribosomal protein L19+ko03010//Ribosome;K02884//large subunit ribosomal protein L19+ko03010//Ribosome;K02884//large subunit ribosomal protein L19+ko03010//Ribosome;K02884//large subunit ribosomal protein L19+ko03010//Ribosome	NA	50S ribosomal protein l19-like protein [Thalassiosira pseudonana CCMP1335] >EED94586.1 50S ribosomal protein l19-like protein [Thalassiosira pseudonana CCMP1335]	Ribosomal protein L19	[J] KOG1698 Mitochondrial/chloroplast ribosomal protein L19	50S ribosomal protein L19, chloroplastic OS=Guillardia theta GN=rpl19 PE=3 SV=2	GO:0005840//ribosome;GO:0005762//mitochondrial large ribosomal subunit;GO:0006412//translation;GO:0003735//structural constituent of ribosome
CL109.Contig1_All	CL109.Contig1_All	CL109.Contig1_All	Novel_gene	1	2979	1.32	1.97	1.27	1.16	1.71	2.56	1.52	1.81	-0.256005	0.00162751	0.00789028	0.186413	0.348714	0.30505	0.204199	0.267396	0.198264	-1.01132	4.98027e-10	2.31968e-10	NA	NA	K06627//cyclin-A	NA	predicted protein [Thalassiosira pseudonana CCMP1335] >EED86631.1 predicted protein [Thalassiosira pseudonana CCMP1335]	Cyclin, N-terminal domain	NA	Proline-rich receptor-like protein kinase PERK8 OS=Arabidopsis thaliana GN=PERK8 PE=1 SV=1	GO:0016021//integral component of membrane
Unigene11342_All	Unigene11342_All	Unigene11342_All	Novel_gene	1	224	0.3	0	0	0	0	0	0.1	0	NA	NA	NA	4.90689	0.558025	0.503412	NA	NA	NA	NA	NA	NA	NA	NA	NA	NA	NA	NA	NA	NA	NA
Unigene3304_All	Unigene3304_All	Unigene3304_All	Novel_gene	1	3315	17.19	18.46	11.6	17.35	21.37	28.07	15.75	22.263	-0.505478	1.44185e-77	2.15547e-77	-0.0133661	0.803687	0.788746	-0.211184	8.08204e-06	3.93444e-06	-1.2749	1.27604e-157	1.77188e-158	NA	NA	NA	NA	hypothetical protein THAOC_06839 [Thalassiosira oceanica]	Cofactor assembly of complex C subunit B, CCB2/CCB4	NA	NA	GO:0060627//regulation of vesicle-mediated transport;GO:0000149//SNARE binding;GO:0005768//endosome;GO:0035493//SNARE complex assembly;GO:0010508//positive regulation of autophagy;GO:0000323//lytic vacuole
Unigene15748_All	Unigene15748_All	Unigene15748_All	Novel_gene	1	315	0.17	0	0	0	0	0	0.056	0	NA	NA	NA	4.08746	0.558005	0.503412	NA	NA	NA	NA	NA	NA	NA	NA	NA	NA	NA	NA	NA	NA	NA
CL1147.Contig2_All	CL1147.Contig2_All	CL1147.Contig2_All	Novel_gene	1	1781	5.01	4.92	2.95	5.42	2.98	3.59	4.293	3.996	0.102473	0.0344278	0.20205	-0.113482	0.419441	0.369108	0.723346	1.32466e-06	6.21454e-07	-0.283269	0.0981051	0.070085	NA	NA	NA	NA	predicted protein [Thalassiosira pseudonana CCMP1335] >EED88577.1 predicted protein [Thalassiosira pseudonana CCMP1335]	Got1/Sft2-like family	[U] KOG2887 Membrane protein involved in ER to Golgi transport	NA	GO:0016020//membrane;GO:0016021//integral component of membrane;GO:0015031//protein transport;GO:0016192//vesicle-mediated transport
Unigene16603_All	Unigene16603_All	Unigene16603_All	Novel_gene	1	737	0.94	0	0	0.05	0	0	0.313	0.016	4.1658	6.62822e-06	2.60395e-05	4.23266	8.5879e-05	4.2596e-05	NA	NA	NA	NA	NA	NA	NA	NA	K02931//large subunit ribosomal protein L5+ko03010//Ribosome;K02931//large subunit ribosomal protein L5+ko03010//Ribosome;K02931//large subunit ribosomal protein L5+ko03010//Ribosome;K02931//large subunit ribosomal protein L5+ko03010//Ribosome;K02931//large subunit ribosomal protein L5+ko03010//Ribosome	NA	50S ribosomal protein L5, partial [Cajanus cajan]	ribosomal L5P family C-terminus	[J] KOG0398 Mitochondrial/chloroplast ribosomal protein L5/L7	50S ribosomal protein L5, chloroplastic OS=Tetradesmus obliquus GN=rpl5 PE=3 SV=1	GO:0005840//ribosome;GO:0006412//translation;GO:0003735//structural constituent of ribosome;GO:0009536//plastid;GO:0070111//organellar chromatophore;GO:0019843//rRNA binding
CL3162.Contig1_All	CL3162.Contig1_All	CL3162.Contig1_All	Novel_gene	1	3426	0	0	0.04	0	0	0	0.013	0	NA	NA	NA	NA	NA	NA	NA	NA	NA	2	0.169931	0.124458	NA	NA	NA	AM482551.2 Vitis vinifera contig VV78X037696.7, whole genome shotgun sequence	hypothetical protein THAOC_05610 [Thalassiosira oceanica]	Sulfotransferase family	NA	NA	GO:0008146//sulfotransferase activity;GO:0016021//integral component of membrane
CL1199.Contig3_All	CL1199.Contig3_All	CL1199.Contig3_All	Novel_gene	1	2359	1.48	3.13	1.07	3.01	0	0.28	1.893	1.096	0.796604	3.83865e-12	1.16896e-11	-1.02417	3.42488e-09	1.353e-09	8.29002	1.03087e-65	1.85588e-66	1.93411	8.915e-09	4.31176e-09	NA	NA	K02883//large subunit ribosomal protein L18e+ko03010//Ribosome;K02883//large subunit ribosomal protein L18e+ko03010//Ribosome;K02883//large subunit ribosomal protein L18e+ko03010//Ribosome;K02883//large subunit ribosomal protein L18e+ko03010//Ribosome	XM_002296119.1 Thalassiosira pseudonana CCMP1335 RL18, ribosomal protein 18, 60S large ribosomal subunit (RL18), mRNA	Ribosomal protein L18e/L15P [Nannochloropsis gaditana]	Ribosomal protein 60S L18 and 50S L18e	[J] KOG1714 60s ribosomal protein L18	60S ribosomal protein L18-3 OS=Arabidopsis thaliana GN=RPL18C PE=2 SV=1	NA
Unigene1798_All	Unigene1798_All	Unigene1798_All	Novel_gene	1	3403	0	0	0.09	0	0.13	0.07	0.03	0.066	-1.12227	0.0073638	0.0390858	NA	NA	NA	-3.70044	0.000441528	0.000237764	0.36257	0.65767	0.625838	NA	NA	K15272//solute carrier family 35 (UDP-sugar transporter), member A1/2/3;K15272//solute carrier family 35 (UDP-sugar transporter), member A1/2/3;K15272//solute carrier family 35 (UDP-sugar transporter), member A1/2/3;K15272//solute carrier family 35 (UDP-sugar transporter), member A1/2/3;K15272//solute carrier family 35 (UDP-sugar transporter), member A1/2/3	NA	predicted protein, partial [Thalassiosira pseudonana CCMP1335] >EED89141.1 predicted protein, partial [Thalassiosira pseudonana CCMP1335]	Nucleotide-sugar transporter	[G] KOG2234 Predicted UDP-galactose transporter	CMP-sialic acid transporter 1 OS=Oryza sativa subsp. japonica GN=CSTLP1 PE=2 SV=1	GO:0016021//integral component of membrane;GO:0005351//sugar:proton symporter activity;GO:0000139//Golgi membrane
CL398.Contig1_All	CL398.Contig1_All	CL398.Contig1_All	Novel_gene	1	1871	21.43	17.68	5.79	6.1	3.03	2.85	14.966	3.993	1.90536	2.6142e-242	2.13001e-242	1.81275	5.52993e-108	6.0938e-109	2.54473	7.53158e-137	8.73444e-138	1.0226	8.40693e-14	3.5726e-14	NA	NA	K01414//oligopeptidase A [EC:3.4.24.70]	NA	hypothetical protein FisN_17Hh094 [Fistulifera solaris]	NA	[K] KOG4210 Nuclear localization sequence binding protein	Nucleolin 1 OS=Oryza sativa subsp. japonica GN=Os08g0192900 PE=2 SV=1	NA
Unigene6585_All	Unigene6585_All	Unigene6585_All	Novel_gene	1	5353	31.78	37.62	24.2	46.98	22.97	13.72	31.2	27.89	0.168444	9.62409e-24	2.32296e-23	-0.563928	9.52658e-106	1.06417e-106	0.711749	7.76341e-129	9.37028e-130	0.818727	3.02623e-108	5.27218e-109	NA	NA	K03252//translation initiation factor 3 subunit C+ko03013//RNA transport;K03252//translation initiation factor 3 subunit C+ko03013//RNA transport;K03252//translation initiation factor 3 subunit C+ko03013//RNA transport;K03252//translation initiation factor 3 subunit C+ko03013//RNA transport;K03252//translation initiation factor 3 subunit C+ko03013//RNA transport	XR_667982.2 PREDICTED: Pyrus x bretschneideri uncharacterized LOC103953079 (LOC103953079), transcript variant X2, misc_RNA	hypothetical protein THAOC_11241 [Thalassiosira oceanica]	Eukaryotic translation initiation factor 3 subunit 8 N-terminus	[A] KOG1596 Fibrillarin and related nucleolar RNA-binding proteins	Sulfated surface glycoprotein 185 OS=Volvox carteri PE=1 SV=1	GO:0006413//translational initiation;GO:0003743//translation initiation factor activity;GO:0031369//translation initiation factor binding;GO:0005852//eukaryotic translation initiation factor 3 complex
Unigene127_All	Unigene127_All	Unigene127_All	Novel_gene	1	1077	1.32	1.35	2.21	0.46	3.13	3.94	1.626	2.51	-0.628273	8.78073e-06	3.46491e-05	1.52083	0.000555966	0.000295154	-1.2132	5.41476e-06	2.61492e-06	-0.834149	0.000221834	0.000126816	NA	NA	K14306//nuclear pore complex protein Nup62+ko03013//RNA transport;K14306//nuclear pore complex protein Nup62+ko03013//RNA transport	NA	hypothetical protein Csa_6G108530 [Cucumis sativus]	Glycosyl hydrolase family 67 N-terminus	[GO] KOG4157 beta-1,6-N-acetylglucosaminyltransferase, contains WSC domain	Acidic leucine-rich nuclear phosphoprotein 32-related protein 1 OS=Oryza sativa subsp. japonica GN=Os07g0607800 PE=2 SV=1	NA
Unigene3530_All	Unigene3530_All	Unigene3530_All	Novel_gene	1	1539	6.45	5.76	4.53	1.48	16.08	14.29	5.58	10.616	-0.93349	7.25588e-49	1.33291e-48	2.1237	3.11505e-33	7.2167e-34	-1.48113	9.3699e-50	1.97871e-50	-1.65742	3.25431e-53	8.25524e-54	NA	NA	K00011//aldehyde reductase [EC:1.1.1.21]+ko00040//Pentose and glucuronate interconversions+ko01100//Metabolic pathways+ko00052//Galactose metabolism+ko00051//Fructose and mannose metabolism+ko00790//Folate biosynthesis+ko00561//Glycerolipid metabolism;K00002//alcohol dehydrogenase (NADP+) [EC:1.1.1.2]+ko00010//Glycolysis / Gluconeogenesis+ko00040//Pentose and glucuronate interconversions+ko01100/…	NA	Aldo/keto reductase [Fragilariopsis cylindrus CCMP1102]	Aldo/keto reductase family	[R] KOG1577 Aldo/keto reductase family proteins	Methylecgonone reductase OS=Erythroxylum coca PE=1 SV=1	GO:0016491//oxidoreductase activity
CL776.Contig1_All	CL776.Contig1_All	CL776.Contig1_All	Novel_gene	1	320	0	0.18	0	0.17	2.3	1.68	0.06	1.383	-4.58908	1.77613e-07	6.41129e-07	-4.08746	0.555013	0.4966	-3.67557	0.00169461	0.00095081	-7.39232	0.00164214	0.000988298	NA	NA	NA	NA	NA	NA	NA	NA	NA
Unigene8204_All	Unigene8204_All	Unigene8204_All	Novel_gene	1	563	0	0	0	0	0.38	0.73	0	0.37	-4.91101	1.69089e-05	6.79542e-05	NA	NA	NA	-5.24793	0.0478928	0.0308706	-6.18982	0.00164202	0.000988298	NA	NA	K08907//light-harvesting complex I chlorophyll a/b binding protein 1+ko00196//Photosynthesis - antenna proteins;K08907//light-harvesting complex I chlorophyll a/b binding protein 1+ko00196//Photosynthesis - antenna proteins;K08907//light-harvesting complex I chlorophyll a/b binding protein 1+ko00196//Photosynthesis - antenna proteins;K08907//light-harvesting complex I chlorophyll a/b binding prot…	NA	light harvesting protein [Emiliania huxleyi CCMP1516] >EOD05181.1 light harvesting protein [Emiliania huxleyi CCMP1516]	Chlorophyll A-B binding protein	[C] LSE0391 A Chlorophyll A/B binding protein	Chlorophyll a-b binding protein 1B-21, chloroplastic OS=Hordeum vulgare GN=LHC Ib-21 PE=1 SV=1	GO:0009765//photosynthesis, light harvesting;GO:0009535//chloroplast thylakoid membrane;GO:0016021//integral component of membrane;GO:0016168//chlorophyll binding;GO:0018298//protein-chromophore linkage
Unigene6806_All	Unigene6806_All	Unigene6806_All	Novel_gene	1	1400	82.87	80.29	101.41	113.54	69.67	53.04	88.19	78.75	0.16938	4.0433e-17	1.09367e-16	-0.454279	1.15479e-42	2.327e-43	0.204683	1.11819e-07	5.02508e-08	0.935047	1.41575e-137	2.13798e-138	NA	NA	K03248//translation initiation factor 3 subunit G+ko03013//RNA transport;K03248//translation initiation factor 3 subunit G+ko03013//RNA transport;K03248//translation initiation factor 3 subunit G+ko03013//RNA transport	NA	hypothetical protein THAOC_33975 [Thalassiosira oceanica]	RNA recognition motif. (a.k.a. RRM, RBD, or RNP domain)	[J] KOG0122 Translation initiation factor 3, subunit g (eIF-3g)	U11/U12 small nuclear ribonucleoprotein 31 kDa protein OS=Arabidopsis thaliana GN=SNRNP31 PE=2 SV=1	GO:0005524//ATP binding;GO:0001731//formation of translation preinitiation complex;GO:0016282//eukaryotic 43S preinitiation complex;GO:0003743//translation initiation factor activity;GO:0006446//regulation of translational initiation;GO:0004672//protein kinase activity;GO:0033290//eukaryotic 48S preinitiation complex;GO:0005852//eukaryotic translation initiation factor 3 complex
Unigene20064_All	Unigene20064_All	Unigene20064_All	Novel_gene	1	523	0.49	0	0	0	0	0	0.163	0	3.58084	0.00402063	0.0208988	5.61471	0.0252964	0.0160014	NA	NA	NA	NA	NA	NA	NA	NA	K19691//osomolarity two-component system, sensor histidine kinase NIK1 [EC:2.7.13.3];K19691//osomolarity two-component system, sensor histidine kinase NIK1 [EC:2.7.13.3];K19691//osomolarity two-component system, sensor histidine kinase NIK1 [EC:2.7.13.3];K14489//arabidopsis histidine kinase 2/3/4 (cytokinin receptor) [EC:2.7.13.3]+ko04075//Plant hormone signal transduction	NA	PREDICTED: uncharacterized protein LOC109505385 [Elaeis guineensis]	NA	NA	Ethylene receptor OS=Prunus persica GN=ETR1 PE=2 SV=1	GO:0000155//phosphorelay sensor kinase activity;GO:0016849//phosphorus-oxygen lyase activity;GO:0005216//ion channel activity;GO:0009190//cyclic nucleotide biosynthetic process;GO:0005622//intracellular;GO:0016021//integral component of membrane
Unigene6994_All	Unigene6994_All	Unigene6994_All	Novel_gene	1	1649	27.71	22.06	16.05	22.22	23.52	27.8	21.94	24.513	-0.163622	9.96676e-07	3.73288e-06	0.318548	1.91083e-07	8.17272e-08	-0.0924553	0.187103	0.135713	-0.792512	6.85762e-35	2.11378e-35	NA	NA	K07890//Ras-related protein Rab-21;K07890//Ras-related protein Rab-21;K07890//Ras-related protein Rab-21;K07890//Ras-related protein Rab-21	NA	canine-like rab-type small G protein, partial [Thalassiosira pseudonana CCMP1335] >ACI64803.1 canine-like rab-type small G protein, partial [Thalassiosira pseudonana CCMP1335]	Ras family	[R] KOG0088 GTPase Rab21, small G protein superfamily	Ras-related protein Rab5 OS=Nicotiana tabacum GN=RAB5 PE=2 SV=1	GO:0030100//regulation of endocytosis;GO:0005525//GTP binding;GO:0005769//early endosome;GO:0003924//GTPase activity
Unigene16183_All	Unigene16183_All	Unigene16183_All	Novel_gene	1	241	NA	NA	NA	NA	NA	NA	NA	NA	NA	NA	NA	NA	NA	NA	NA	NA	NA	NA	NA	NA	NA	NA	NA	NA	NA	NA	NA	NA	NA
CL1818.Contig1_All	CL1818.Contig1_All	CL1818.Contig1_All	Novel_gene	1	7408	0.73	0.14	0.57	0.78	0.04	2.27	0.48	1.03	-1.10539	2.11873e-33	4.5123e-33	-0.0955777	0.535243	0.511692	1.80735	0.000224504	0.000118198	-1.99366	3.55227e-56	8.76366e-57	NA	NA	K11886//proteasome component ECM29;K11886//proteasome component ECM29;K11886//proteasome component ECM29;K11886//proteasome component ECM29	NA	predicted protein [Thalassiosira pseudonana CCMP1335] >EED92010.1 predicted protein [Thalassiosira pseudonana CCMP1335]	Proteasome stabiliser	[S] KOG0915 Uncharacterized conserved protein	NA	GO:0043248//proteasome assembly;GO:0032947//protein complex scaffold activity
CL2782.Contig1_All	CL2782.Contig1_All	CL2782.Contig1_All	Novel_gene	1	3081	13.23	17.76	15.35	6.51	18.18	13.01	15.446	12.566	0.296101	5.23203e-20	1.33956e-19	1.02308	7.39076e-48	1.39576e-48	-0.0337206	0.586911	0.501526	0.238618	3.28561e-05	1.80905e-05	NA	NA	NA	NA	uncharacterized protein [Blastocystis hominis] >CBK21306.2 unnamed protein product [Blastocystis hominis]	CP12 domain	[K] KOG4210 Nuclear localization sequence binding protein	NA	NA
Unigene11031_All	Unigene11031_All	Unigene11031_All	Novel_gene	1	290	0.39	0	0.2	0	0	0	0.196	0	NA	NA	NA	5.2854	0.308696	0.252564	NA	NA	NA	4.32193	0.589909	0.498914	NA	NA	NA	NA	PREDICTED: endothelin-converting enzyme 2-like, partial [Ziziphus jujuba]	NA	NA	NA	GO:0004222//metalloendopeptidase activity
Unigene6935_All	Unigene6935_All	Unigene6935_All	Novel_gene	1	1166	18.28	14.43	6.69	6.97	62.17	79.6	13.133	49.58	-1.92692	0	0	1.39104	4.14204e-38	8.94138e-39	-2.10715	1.07375e-225	8.84238e-227	-3.57269	0	0	NA	NA	K13098//RNA-binding protein FUS;K13098//RNA-binding protein FUS;K11593//eukaryotic translation initiation factor 2C;K12885//heterogeneous nuclear ribonucleoprotein G+ko03040//Spliceosome	NA	predicted protein [Thalassiosira pseudonana CCMP1335] >EED88299.1 predicted protein [Thalassiosira pseudonana CCMP1335]	Plant specific eukaryotic initiation factor 4B	[LA] KOG2044 5'-3' exonuclease HKE1/RAT1	Glycine-rich RNA-binding protein GRP2A OS=Sinapis alba PE=2 SV=1	GO:0003743//translation initiation factor activity
Unigene21501_All	Unigene21501_All	Unigene21501_All	Novel_gene	1	339	NA	NA	NA	NA	NA	NA	NA	NA	NA	NA	NA	NA	NA	NA	NA	NA	NA	NA	NA	NA	NA	NA	K01051//pectinesterase [EC:3.1.1.11]+ko00040//Pentose and glucuronate interconversions+ko01100//Metabolic pathways	NA	hypothetical protein FisN_20Lu281 [Fistulifera solaris]	PT repeat	[M] LSE0024 A Pectinesterase	Early nodulin-20 OS=Medicago truncatula GN=ENOD20 PE=3 SV=1	GO:0045490//pectin catabolic process;GO:0045330//aspartyl esterase activity;GO:0005618//cell wall;GO:0004857//enzyme inhibitor activity;GO:0016021//integral component of membrane;GO:0030599//pectinesterase activity;GO:0042545//cell wall modification
Unigene21589_All	Unigene21589_All	Unigene21589_All	Novel_gene	1	233	0.28	0	0	0	0.31	0	0.093	0.103	-0.0041221	0.153167	0.998388	4.80735	0.557944	0.503412	-4.9542	0.598752	0.497968	NA	NA	NA	NA	NA	NA	NA	NA	NA	NA	NA	NA
CL2150.Contig2_All	CL2150.Contig2_All	CL2150.Contig2_All	Novel_gene	1	738	0.13	0	0.06	4.56	53.08	22.32	0.063	26.653	-8.68484	1.46187e-295	1.06245e-295	-5.13245	3.51397e-23	9.68358e-24	-12.374	4.73387e-299	3.16428e-300	-8.53916	7.80524e-127	1.24553e-127	NA	NA	NA	NA	hypothetical protein THAOC_03306 [Thalassiosira oceanica]	NA	NA	NA	NA
CL786.Contig16_All	CL786.Contig16_All	CL786.Contig16_All	Novel_gene	1	5673	0.51	0.15	0.05	0.16	0.04	0.1	0.236	0.1	1.20125	3.32864e-08	1.16527e-07	1.67243	6.16337e-08	2.5678e-08	1.90689	0.00153212	0.000856458	-1	0.106595	0.0764338	NA	NA	K02357//elongation factor Ts;K14306//nuclear pore complex protein Nup62+ko03013//RNA transport	NA	hypothetical protein THAOC_34845, partial [Thalassiosira oceanica]	Protein melan-A	[T] LSE0513 C 7-transmembrane receptor	Probable pectinesterase/pectinesterase inhibitor 47 OS=Arabidopsis thaliana GN=PME47 PE=2 SV=1	GO:0008061//chitin binding
Unigene1606_All	Unigene1606_All	Unigene1606_All	Novel_gene	1	7390	NA	NA	NA	NA	NA	NA	NA	NA	NA	NA	NA	NA	NA	NA	NA	NA	NA	NA	NA	NA	NA	NA	K12821//pre-mRNA-processing factor 40+ko03040//Spliceosome;K17046//protein DEK;K09566//peptidyl-prolyl isomerase G (cyclophilin G) [EC:5.2.1.8]	JF283009.1 Panicum virgatum clone B06_PVAAG-1 microsatellite sequence	PREDICTED: NKAP family protein-like [Camelina sativa]	XPG I-region	[B] KOG1911 Heterochromatin-associated protein HP1 and related CHROMO domain proteins	NA	GO:0045892//negative regulation of transcription, DNA-templated;GO:0005634//nucleus;GO:0003682//chromatin binding;GO:2000232//regulation of rRNA processing;GO:0005731//nucleolus organizer region;GO:0044030//regulation of DNA methylation;GO:0007219//Notch signaling pathway
CL1108.Contig2_All	CL1108.Contig2_All	CL1108.Contig2_All	Novel_gene	1	2987	8.88	5.08	5	7.42	4.08	2.38	6.32	4.626	0.455047	6.33695e-18	1.68486e-17	0.25914	0.00117949	0.000642686	0.316259	0.00280762	0.00160146	1.07097	2.00707e-20	7.50526e-21	NA	NA	NA	NA	predicted protein [Thalassiosira pseudonana CCMP1335] >EED88437.1 predicted protein [Thalassiosira pseudonana CCMP1335]	bHLH-MYC and R2R3-MYB transcription factors N-terminal	NA	NA	NA
Unigene17477_All	Unigene17477_All	Unigene17477_All	Novel_gene	1	211	0.34	0	0	0	0	0	0.113	0	NA	NA	NA	5.08746	0.557924	0.503412	NA	NA	NA	NA	NA	NA	NA	NA	NA	NA	NA	NA	NA	NA	NA
Unigene9301_All	Unigene9301_All	Unigene9301_All	Novel_gene	1	1069	1.53	0.55	0.63	3.93	4.05	6.58	0.903	4.853	-2.43039	2.0493e-59	3.47897e-59	-1.361	3.89661e-08	1.60668e-08	-2.88042	3.09316e-20	9.8869e-21	-3.38466	3.86563e-38	1.14969e-38	NA	NA	NA	XM_017580078.1 PREDICTED: Vigna angularis LOB domain-containing protein 27-like (LOC108342317), mRNA	NA	NA	NA	NA	NA
CL3044.Contig3_All	CL3044.Contig3_All	CL3044.Contig3_All	Novel_gene	1	1173	3.35	4.2	14.56	2.09	21.49	35.28	7.37	19.62	-1.4121	4.71934e-126	5.53374e-126	0.680658	0.00314406	0.00177593	-2.3552	3.48613e-91	5.19492e-92	-1.27684	2.42773e-65	5.58546e-66	NA	NA	NA	NA	NA	Domain of unknown function (DUF333)	NA	NA	NA
Unigene2421_All	Unigene2421_All	Unigene2421_All	Novel_gene	1	5333	12.23	10.44	11.49	4.77	7.8	7.67	11.386	6.746	0.751872	7.47595e-130	8.62252e-130	1.35836	1.78629e-120	1.81908e-121	0.420576	7.74734e-15	2.78028e-15	0.58308	3.04368e-29	1.00205e-29	NA	NA	K12813//pre-mRNA-splicing factor ATP-dependent RNA helicase DHX16 [EC:3.6.4.13]+ko03040//Spliceosome;K12813//pre-mRNA-splicing factor ATP-dependent RNA helicase DHX16 [EC:3.6.4.13]+ko03040//Spliceosome;K12813//pre-mRNA-splicing factor ATP-dependent RNA helicase DHX16 [EC:3.6.4.13]+ko03040//Spliceosome	XM_002294514.1 Thalassiosira pseudonana CCMP1335 predicted protein partial mRNA	predicted protein [Phaeodactylum tricornutum CCAP 1055/1] >EEC48810.1 predicted protein [Phaeodactylum tricornutum CCAP 1055/1]	Oligonucleotide/oligosaccharide-binding (OB)-fold	[A] KOG0923 mRNA splicing factor ATP-dependent RNA helicase	Pre-mRNA-splicing factor ATP-dependent RNA helicase DEAH1 OS=Arabidopsis thaliana GN=ESP3 PE=1 SV=1	GO:0005524//ATP binding;GO:0004386//helicase activity
Unigene11282_All	Unigene11282_All	Unigene11282_All	Novel_gene	1	225	NA	NA	NA	NA	NA	NA	NA	NA	NA	NA	NA	NA	NA	NA	NA	NA	NA	NA	NA	NA	NA	NA	NA	NA	NA	NA	NA	NA	NA
Unigene19040_All	Unigene19040_All	Unigene19040_All	Novel_gene	1	272	1.5	0	0	0.22	0	0	0.5	0.073	2.80323	0.00484953	0.0254286	2.76939	0.0582642	0.0400304	NA	NA	NA	NA	NA	NA	NA	NA	NA	NA	NA	NA	NA	NA	NA
Unigene16908_All	Unigene16908_All	Unigene16908_All	Novel_gene	1	244	0.52	0	0	0	0	0	0.173	0	NA	NA	NA	5.70044	0.308659	0.252564	NA	NA	NA	NA	NA	NA	NA	NA	NA	NA	NA	NA	NA	NA	NA
Unigene8747_All	Unigene8747_All	Unigene8747_All	Novel_gene	1	1899	10.33	8.75	5.71	3.3	16.44	14.41	8.263	11.383	-0.468957	8.23688e-21	2.07911e-20	1.6463	8.47359e-47	1.62498e-47	-0.909855	5.2522e-30	1.41312e-30	-1.33551	4.8541e-49	1.28777e-49	NA	NA	K08272//calcium binding protein 39	NA	predicted protein, partial [Thalassiosira pseudonana CCMP1335] >ACI64323.1 predicted protein, partial [Thalassiosira pseudonana CCMP1335]	Mo25-like	[S] KOG1566 Conserved protein Mo25	Degreening-related gene dee76 protein OS=Auxenochlorella protothecoides GN=DEE76 PE=2 SV=1	NA
CL589.Contig4_All	CL589.Contig4_All	CL589.Contig4_All	Novel_gene	1	6451	2.66	3.02	2.59	1.68	0.92	0.87	2.756	1.156	1.2572	3.07927e-90	4.28625e-90	0.662965	9.29744e-11	3.47206e-11	1.71484	3.37605e-52	6.946e-53	1.57386	8.42318e-41	2.42632e-41	NA	NA	K12472//epidermal growth factor receptor substrate 15+ko04144//Endocytosis;K05740//diaphanous 1+ko04933//AGE-RAGE signaling pathway in diabetic complications;K18749//protein LSM14	NA	hypothetical protein THAOC_02374 [Thalassiosira oceanica]	PT repeat	[M] LSE0024 A Pectinesterase	Vegetative cell wall protein gp1 OS=Chlamydomonas reinhardtii GN=GP1 PE=1 SV=1	NA
CL332.Contig7_All	CL332.Contig7_All	CL332.Contig7_All	Novel_gene	1	518	1	3.41	1.7	0.17	2.99	3.57	2.036	2.243	-0.143805	0.0868735	0.536204	2.55639	0.0126482	0.00767392	0.189626	0.622542	0.578674	-1.07039	0.00607868	0.00379294	NA	NA	NA	NA	hypothetical protein FRACYDRAFT_241103 [Fragilariopsis cylindrus CCMP1102]	NA	NA	NA	NA
CL1611.Contig2_All	CL1611.Contig2_All	CL1611.Contig2_All	Novel_gene	1	1747	1.57	1.46	0.54	3.01	1.11	0.37	1.19	1.496	-0.323477	0.00457499	0.0238533	-0.938999	3.05767e-06	1.38848e-06	0.395409	0.17172	0.120936	0.545434	0.309062	0.239958	NA	NA	K06934//uncharacterized protein	NA	hypothetical protein THAOC_04398 [Thalassiosira oceanica]	Domain of unknown function (DUF296)	NA	NA	NA
CL500.Contig2_All	CL500.Contig2_All	CL500.Contig2_All	Novel_gene	1	852	13.24	16.75	23.16	10.3	1.7	1.73	17.716	4.576	1.95892	1.33553e-124	1.57665e-124	0.362259	0.00607283	0.00353658	3.30055	1.86103e-70	3.22546e-71	3.74279	3.98288e-111	6.84692e-112	NA	NA	K12472//epidermal growth factor receptor substrate 15+ko04144//Endocytosis	NA	hypothetical protein Csa_1G024150 [Cucumis sativus]	Protein of unknown function (DUF310)	[G] KOG2806 Chitinase	NA	NA
Unigene4134_All	Unigene4134_All	Unigene4134_All	Novel_gene	1	1291	31.41	29.64	24.97	21.07	29.69	29.77	28.673	26.843	0.0931858	0.00236936	0.01181	0.576034	1.99852e-17	6.20984e-18	-0.00243165	0.980791	0.959256	-0.253663	0.000151974	8.62386e-05	NA	NA	NA	NA	hypothetical protein THAOC_23078 [Thalassiosira oceanica]	Protein of unknown function (DUF1412)	NA	NA	NA
Unigene483_All	Unigene483_All	Unigene483_All	Novel_gene	1	680	15.63	11.92	16.97	6.47	1.95	1.43	14.84	3.283	2.17996	1.39084e-91	1.92353e-91	1.27248	7.86503e-16	2.54466e-16	2.61184	2.53933e-30	6.79398e-31	3.5689	9.7713e-60	2.33998e-60	NA	NA	K19366//spartin+ko04144//Endocytosis;K19366//spartin+ko04144//Endocytosis	NA	hypothetical protein THAOC_02374 [Thalassiosira oceanica]	PT repeat	NA	NA	NA
Unigene15211_All	Unigene15211_All	Unigene15211_All	Novel_gene	1	222	0.62	0	0	0	0	0	0.206	0	NA	NA	NA	5.9542	0.308647	0.252564	NA	NA	NA	NA	NA	NA	NA	NA	NA	NA	NA	NA	NA	NA	NA
CL27.Contig29_All	CL27.Contig29_All	CL27.Contig29_All	Novel_gene	1	3240	NA	NA	NA	NA	NA	NA	NA	NA	NA	NA	NA	NA	NA	NA	NA	NA	NA	NA	NA	NA	NA	NA	NA	NA	hypothetical protein THAOC_33931 [Thalassiosira oceanica]	MULE transposase domain	NA	NA	GO:0008270//zinc ion binding
Unigene1800_All	Unigene1800_All	Unigene1800_All	Novel_gene	1	1503	3.64	3.15	5.56	2.86	3.7	3.54	4.116	3.366	0.293384	0.000347431	0.00156596	0.347923	0.0687844	0.0476394	-0.232173	0.230038	0.168644	0.651336	1.32092e-05	7.14224e-06	NA	NA	NA	NA	surface antigen -like protein [Chrysochromulina sp. CCMP291]	Leucine rich repeats (6 copies)	NA	NA	NA
CL2806.Contig3_All	CL2806.Contig3_All	CL2806.Contig3_All	Novel_gene	1	1259	5.2	6.27	6.53	3.1	6.93	5.29	6	5.106	0.233654	0.00114963	0.00543132	0.746243	2.2017e-05	1.05213e-05	-0.14439	0.337283	0.26631	0.303815	0.0408635	0.0275046	AP2-EREBP	NA	K09284//AP2-like factor, euAP2 lineage;K09284//AP2-like factor, euAP2 lineage;K09284//AP2-like factor, euAP2 lineage;K09284//AP2-like factor, euAP2 lineage;K09284//AP2-like factor, euAP2 lineage	NA	hypothetical protein THAOC_08821 [Thalassiosira oceanica]	AP2 domain	[K] LSE0337 A Ovule development protein/AP2 domain transcription factor	AP2-like ethylene-responsive transcription factor TOE3 OS=Arabidopsis thaliana GN=TOE3 PE=1 SV=1	GO:0003677//DNA binding;GO:0005634//nucleus;GO:0007275//multicellular organism development;GO:0006351//transcription, DNA-templated;GO:0003700//DNA binding transcription factor activity
Unigene2519_All	Unigene2519_All	Unigene2519_All	Novel_gene	1	3629	15.25	16.9	13	63.92	32.69	26.2	15.05	40.936	-1.43887	0	0	-2.06746	0	0	-0.951826	2.05309e-123	2.55332e-124	-1.01106	1.04879e-111	1.79552e-112	NA	NA	K03593//ATP-binding protein involved in chromosome partitioning;K03593//ATP-binding protein involved in chromosome partitioning;K03593//ATP-binding protein involved in chromosome partitioning;K03593//ATP-binding protein involved in chromosome partitioning	NA	hypothetical protein THAOC_12669 [Thalassiosira oceanica]	NUBPL iron-transfer P-loop NTPase	[D] KOG3022 Predicted ATPase, nucleotide-binding	Fe-S cluster assembly factor HCF101, chloroplastic OS=Oryza sativa subsp. japonica GN=HCF101 PE=3 SV=3	GO:0016021//integral component of membrane
Unigene11904_All	Unigene11904_All	Unigene11904_All	Novel_gene	1	236	0.28	0	0	0	0	0	0.093	0	NA	NA	NA	4.80735	0.557883	0.503412	NA	NA	NA	NA	NA	NA	NA	NA	NA	NA	NA	NA	NA	NA	NA
Unigene18624_All	Unigene18624_All	Unigene18624_All	Novel_gene	1	291	0.38	0	0	0	0.21	0	0.126	0.07	0.995878	0.0901076	0.561603	5.24793	0.308634	0.252564	-4.39232	0.59872	0.497968	NA	NA	NA	NA	NA	NA	NA	NA	NA	NA	NA	NA
Unigene8165_All	Unigene8165_All	Unigene8165_All	Novel_gene	1	4804	6.03	7.19	10.11	5.45	57.19	67.32	7.776	43.32	-2.48405	0	0	0.145902	0.0542786	0.0371764	-2.9917	0	0	-2.73525	0	0	NA	NA	K12121//phytochrome B+ko04712//Circadian rhythm - plant;K12121//phytochrome B+ko04712//Circadian rhythm - plant;K12121//phytochrome B+ko04712//Circadian rhythm - plant;K12121//phytochrome B+ko04712//Circadian rhythm - plant	NA	hypothetical protein THAOC_34070, partial [Thalassiosira oceanica]	PAS fold	[T] LSE0256 A Phytochrome	Phytochrome OS=Picea abies PE=2 SV=1	GO:0000155//phosphorelay sensor kinase activity;GO:0006355//regulation of transcription, DNA-templated;GO:0009584//detection of visible light;GO:0005622//intracellular
Unigene14362_All	Unigene14362_All	Unigene14362_All	Novel_gene	1	477	1.1	0.09	0	0.09	0	0	0.396	0.03	3.69632	0.000134324	0.000581589	3.61143	0.00337386	0.00190817	3.16993	0.587144	0.502036	NA	NA	NA	NA	NA	NA	NA	NA	NA	NA	NA	NA
Unigene15201_All	Unigene15201_All	Unigene15201_All	Novel_gene	1	295	0.38	0	0	0	0	0	0.126	0	NA	NA	NA	5.24793	0.308622	0.252564	NA	NA	NA	NA	NA	NA	NA	NA	NA	NA	NA	NA	NA	NA	NA
Unigene15421_All	Unigene15421_All	Unigene15421_All	Novel_gene	1	376	0.9	0	0	0.26	0	0	0.3	0.086	1.80323	0.0155141	0.0873399	1.79141	0.150655	0.111791	NA	NA	NA	NA	NA	NA	NA	NA	NA	NA	NA	NA	NA	NA	NA
CL2943.Contig2_All	CL2943.Contig2_All	CL2943.Contig2_All	Novel_gene	1	6470	4.3	4.9	2.61	3.72	1.13	2.09	3.936	2.313	0.766481	1.07706e-57	1.8478e-57	0.209034	0.00676816	0.00402872	2.11646	6.92296e-111	9.2459e-112	0.320547	0.000889414	0.000526562	NA	NA	NA	NA	predicted protein [Phaeodactylum tricornutum CCAP 1055/1] >EEC46768.1 predicted protein [Phaeodactylum tricornutum CCAP 1055/1]	Urb2/Npa2 family	[R] KOG4341 F-box protein containing LRR	NA	GO:0042254//ribosome biogenesis;GO:0005730//nucleolus
Unigene5520_All	Unigene5520_All	Unigene5520_All	Novel_gene	1	2009	2.44	0.17	0.05	0.05	0.05	0	0.886	0.033	4.70554	1.0796e-37	2.201e-37	5.60881	2.28423e-38	4.90998e-39	1.76553	0.0870938	0.0583742	2.32193	0.169901	0.124458	NA	NA	K14157//alpha-aminoadipic semialdehyde synthase [EC:1.5.1.8 1.5.1.9]+ko00310//Lysine degradation+ko01100//Metabolic pathways+ko01110//Biosynthesis of secondary metabolites;K14157//alpha-aminoadipic semialdehyde synthase [EC:1.5.1.8 1.5.1.9]+ko00310//Lysine degradation+ko01100//Metabolic pathways+ko01110//Biosynthesis of secondary metabolites;K14157//alpha-aminoadipic semialdehyde synthase [EC:1.5…	NA	alpha-aminoadipic semialdehyde [Plasmopara halstedii]	Alanine dehydrogenase/PNT, N-terminal domain	[F] TWOG0031 Cytidylyltransferase	Alpha-aminoadipic semialdehyde synthase OS=Arabidopsis thaliana GN=LKR/SDH PE=1 SV=1	GO:0016491//oxidoreductase activity
CL1149.Contig6_All	CL1149.Contig6_All	CL1149.Contig6_All	Novel_gene	1	978	0.22	0.05	0.14	0.3	0.05	0	0.136	0.116	0.240012	0.112032	0.709421	-0.447459	0.596133	0.572522	0	1.00903	0.99695	3.80735	0.169911	0.124458	NA	NA	K03006//DNA-directed RNA polymerase II subunit RPB1 [EC:2.7.7.6]+ko03020//RNA polymerase;K12823//ATP-dependent RNA helicase DDX5/DBP2 [EC:3.6.4.13]+ko03040//Spliceosome;K13098//RNA-binding protein FUS	NA	predicted protein [Thalassiosira pseudonana CCMP1335] >EED94988.1 predicted protein [Thalassiosira pseudonana CCMP1335]	Sarcoglycan alpha/epsilon	[R] LSE0026 A Ripening-related protein	Pectinesterase inhibitor 10 OS=Arabidopsis thaliana GN=PMEI10 PE=2 SV=1	GO:0016021//integral component of membrane
Unigene19143_All	Unigene19143_All	Unigene19143_All	Novel_gene	1	1079	0.94	0.1	0.07	0.07	0.03	0	0.37	0.033	3.45531	2.64429e-08	9.19106e-08	3.74723	1.14281e-06	5.07596e-07	1.73697	0.465711	0.377548	2.80735	0.320197	0.249186	NA	NA	NA	NA	NA	Lamin Tail Domain	NA	NA	NA
Unigene19140_All	Unigene19140_All	Unigene19140_All	Novel_gene	1	237	0.27	0	0	0	0	0	0.09	0	NA	NA	NA	4.75489	0.557863	0.503412	NA	NA	NA	NA	NA	NA	NA	NA	NA	NA	NA	NA	NA	NA	NA
CL831.Contig1_All	CL831.Contig1_All	CL831.Contig1_All	Novel_gene	1	336	5.33	0.16	0.62	0.15	0	0	2.036	0.05	5.31781	1.79821e-11	5.57236e-11	5.1511	1.59601e-09	6.22968e-10	4	0.587114	0.502036	5.9542	0.0885867	0.0621612	NA	NA	NA	NA	50S ribosomal protein L31 type B, partial [Cajanus cajan]	NA	NA	NA	NA
Unigene19308_All	Unigene19308_All	Unigene19308_All	Novel_gene	1	218	NA	NA	NA	NA	NA	NA	NA	NA	NA	NA	NA	NA	NA	NA	NA	NA	NA	NA	NA	NA	NA	NA	NA	NA	NA	NA	NA	NA	NA
Unigene12712_All	Unigene12712_All	Unigene12712_All	Novel_gene	1	408	0.8	0	0	0.11	0	0	0.266	0.036	2.80323	0.00484953	0.0254286	2.8625	0.0582615	0.0400304	NA	NA	NA	NA	NA	NA	NA	NA	NA	NA	NA	NA	NA	NA	NA
Unigene5426_All	Unigene5426_All	Unigene5426_All	Novel_gene	1	1076	0.71	0.24	0.13	0.58	0.07	0.17	0.36	0.273	0.410915	0.0485666	0.289036	0.291766	0.559861	0.536402	1.77761	0.158268	0.110812	-0.387023	0.780973	0.756582	NA	NA	NA	NA	arylsulfatase [Monoraphidium neglectum] >KIY96191.1 arylsulfatase [Monoraphidium neglectum]	Sulfatase	[R] KOG3867 Sulfatase	NA	GO:0008152//metabolic process;GO:0008484//sulfuric ester hydrolase activity;GO:0004065//arylsulfatase activity
Unigene1564_All	Unigene1564_All	Unigene1564_All	Novel_gene	1	979	0.35	0.57	0.33	0.31	0.96	0.53	0.416	0.6	-0.528494	0.0178602	0.10159	0.175087	0.839769	0.82592	-0.752072	0.162826	0.114255	-0.683526	0.275653	0.211952	NA	NA	NA	NA	hypothetical protein THAOC_06944 [Thalassiosira oceanica]	Leucine rich repeats (6 copies)	NA	NA	NA
Unigene21052_All	Unigene21052_All	Unigene21052_All	Novel_gene	1	295	0.75	0	0	0	0	0	0.25	0	NA	NA	NA	6.22882	0.0908424	0.0635718	NA	NA	NA	NA	NA	NA	NA	NA	NA	NA	hypothetical protein AURANDRAFT_35872, partial [Aureococcus anophagefferens] >EGB13101.1 hypothetical protein AURANDRAFT_35872, partial [Aureococcus anophagefferens]	NA	NA	NA	GO:0005509//calcium ion binding;GO:0015116//sulfate transmembrane transporter activity;GO:0016021//integral component of membrane
Unigene13560_All	Unigene13560_All	Unigene13560_All	Novel_gene	1	216	5.2	0	0	0.33	0	0	1.733	0.11	3.99588	2.20095e-05	8.966e-05	3.97797	0.000296381	0.000153117	NA	NA	NA	NA	NA	NA	NA	NA	NA	NA	NA	NA	NA	NA	NA
Unigene4232_All	Unigene4232_All	Unigene4232_All	Novel_gene	1	6212	35.82	42.74	70.35	11.5	18.2	26.09	49.636	18.596	1.41472	0	0	1.63913	0	0	1.23165	0	0	1.43105	0	0	NA	NA	K00710//polypeptide N-acetylgalactosaminyltransferase [EC:2.4.1.41]+ko01100//Metabolic pathways;K00710//polypeptide N-acetylgalactosaminyltransferase [EC:2.4.1.41]+ko01100//Metabolic pathways;K10406//kinesin family member C2/C3;K03243//translation initiation factor 5B+ko03013//RNA transport	NA	hypothetical protein THAOC_20249 [Thalassiosira oceanica]	Glycosyl transferase family 2	[O] KOG3736 Polypeptide N-acetylgalactosaminyltransferase	Eukaryotic translation initiation factor 3 subunit A OS=Nicotiana tabacum GN=TIF3A1 PE=2 SV=1	GO:0016021//integral component of membrane;GO:0016740//transferase activity
Unigene18108_All	Unigene18108_All	Unigene18108_All	Novel_gene	1	377	1.02	0	0	0.13	0	0	0.34	0.043	2.99588	0.00269567	0.0135306	2.97199	0.0338588	0.0220904	NA	NA	NA	NA	NA	NA	NA	NA	NA	NA	NA	NA	NA	NA	NA
Unigene22077_All	Unigene22077_All	Unigene22077_All	Novel_gene	1	226	0	0	0	0.91	0	0	0	0.303	NA	NA	NA	-6.50779	0.165296	0.123306	NA	NA	NA	NA	NA	NA	NA	NA	NA	NA	hypothetical protein FRACYDRAFT_234650 [Fragilariopsis cylindrus CCMP1102]	NA	NA	NA	NA
CL27.Contig16_All	CL27.Contig16_All	CL27.Contig16_All	Novel_gene	1	6372	18.54	14.62	14.16	10.78	7.93	9.5	15.773	9.403	0.744972	9.07625e-211	8.07635e-211	0.782284	3.71031e-89	4.69202e-90	0.882551	4.14992e-87	6.36376e-88	0.575822	1.71166e-41	4.90012e-42	NA	NA	NA	CP001159.1 Thalassiosira pseudonana CCMP1335 chromosome 18, complete sequence	predicted protein [Phaeodactylum tricornutum CCAP 1055/1] >EEC44360.1 predicted protein [Phaeodactylum tricornutum CCAP 1055/1]	Ethylbenzene dehydrogenase	NA	NA	GO:0020037//heme binding;GO:0008270//zinc ion binding
Unigene19097_All	Unigene19097_All	Unigene19097_All	Novel_gene	1	284	0.2	0	0	0	0	0	0.066	0	NA	NA	NA	4.32193	0.557843	0.503412	NA	NA	NA	NA	NA	NA	NA	NA	NA	NA	NA	NA	NA	NA	NA
Unigene14265_All	Unigene14265_All	Unigene14265_All	Novel_gene	1	366	0.4	0	0	0	0	0	0.133	0	NA	NA	NA	5.32193	0.169304	0.126712	NA	NA	NA	NA	NA	NA	NA	NA	K01895//acetyl-CoA synthetase [EC:6.2.1.1]+ko00010//Glycolysis / Gluconeogenesis+ko00640//Propanoate metabolism+ko01100//Metabolic pathways+ko01110//Biosynthesis of secondary metabolites+ko00620//Pyruvate metabolism+ko01200//Carbon metabolism+ko00630//Glyoxylate and dicarboxylate metabolism;K01895//acetyl-CoA synthetase [EC:6.2.1.1]+ko00010//Glycolysis / Gluconeogenesis+ko00640//Propanoate metabo…	NA	acetyl-coenzyme A synthetase, chloroplastic/glyoxysomal-like [Dorcoceras hygrometricum]	AMP-binding enzyme	[I] KOG1175 Acyl-CoA synthetase	Acetyl-coenzyme A synthetase, chloroplastic/glyoxysomal OS=Arabidopsis thaliana GN=ACS PE=1 SV=1	GO:0019427//acetyl-CoA biosynthetic process from acetate;GO:0003987//acetate-CoA ligase activity;GO:0005524//ATP binding;GO:0016208//AMP binding
Unigene12986_All	Unigene12986_All	Unigene12986_All	Novel_gene	1	424	1.73	0	0	0	0	0	0.576	0	4.99588	9.62442e-06	3.82039e-05	7.43463	3.35641e-05	1.61669e-05	NA	NA	NA	NA	NA	NA	NA	NA	NA	NA	NA	Anti-sigma-28 factor, FlgM	NA	NA	NA
Unigene407_All	Unigene407_All	Unigene407_All	Novel_gene	1	1309	3.57	3.56	6.48	12.58	2.48	2.44	4.536	5.833	-0.351436	9.62442e-06	3.80398e-05	-1.81714	7.83771e-44	1.56035e-44	0.521537	0.0130787	0.00794196	1.40911	7.35622e-17	2.93224e-17	NA	NA	NA	NA	predicted protein [Thalassiosira pseudonana CCMP1335] >EED88358.1 predicted protein [Thalassiosira pseudonana CCMP1335]	NA	NA	NA	NA
CL1459.Contig1_All	CL1459.Contig1_All	CL1459.Contig1_All	Novel_gene	1	1535	0.16	0.23	0.19	0.26	1.52	1.6	0.193	1.126	-2.53891	3.63724e-23	8.88167e-23	-0.70044	0.399871	0.35148	-2.72437	3.80382e-11	1.50977e-11	-3.074	1.35156e-13	5.76338e-14	NA	NA	NA	NA	NA	NA	NA	NA	NA
Unigene11386_All	Unigene11386_All	Unigene11386_All	Novel_gene	1	271	0.65	0	0	0	0.24	0	0.216	0.08	1.58084	0.0513024	0.307863	6.02237	0.169289	0.126712	-4.58496	0.598688	0.497968	NA	NA	NA	NA	NA	NA	NA	NA	NA	NA	NA	NA
CL28.Contig2_All	CL28.Contig2_All	CL28.Contig2_All	Novel_gene	1	895	2.74	1.21	1.65	0.59	1.28	1.32	1.866	1.063	0.810544	1.57147e-05	6.30687e-05	2.21539	9.33968e-09	3.74904e-09	-0.0811368	0.812713	0.782768	0.321928	0.418219	0.344412	NA	NA	NA	NA	NA	NA	NA	NA	NA
Unigene15171_All	Unigene15171_All	Unigene15171_All	Novel_gene	1	205	0.36	0	0	0	0	0	0.12	0	NA	NA	NA	5.16993	0.557823	0.503412	NA	NA	NA	NA	NA	NA	NA	NA	K06207//GTP-binding protein;K06207//GTP-binding protein	NA	hypothetical protein GUITHDRAFT_109662 [Guillardia theta CCMP2712] >EKX44547.1 hypothetical protein GUITHDRAFT_109662 [Guillardia theta CCMP2712]	NA	[J] KOG0462 Elongation factor-type GTP-binding protein	Putative elongation factor TypA-like SVR3, chloroplastic OS=Arabidopsis thaliana GN=SVR3 PE=1 SV=1	GO:0005525//GTP binding;GO:0009536//plastid;GO:0003924//GTPase activity
CL3123.Contig1_All	CL3123.Contig1_All	CL3123.Contig1_All	Novel_gene	1	2947	19.22	13.92	11.78	19.35	15.03	14.06	14.973	16.146	-0.10893	0.000136629	0.00059191	-0.00972523	0.869015	0.856136	-0.110686	0.0781909	0.0521618	-0.255257	3.76198e-05	2.07584e-05	NA	NA	K07240//chromate transporter;K07240//chromate transporter;K07240//chromate transporter;K07240//chromate transporter	NA	predicted protein [Phaeodactylum tricornutum CCAP 1055/1] >EEC45242.1 predicted protein [Phaeodactylum tricornutum CCAP 1055/1]	Chromate transporter	NA	NA	GO:0016021//integral component of membrane;GO:0015109//chromate transmembrane transporter activity
Unigene4403_All	Unigene4403_All	Unigene4403_All	Novel_gene	1	2691	10.04	8.5	5.9	4.79	15.6	18.01	8.146	12.8	-0.660379	1.21692e-58	2.07408e-58	1.06766	3.2605e-34	7.43714e-35	-0.876011	2.6445e-38	6.3627e-39	-1.61001	1.23268e-115	2.07424e-116	NA	NA	NA	NA	hypothetical protein THAPSDRAFT_264005, partial [Thalassiosira pseudonana CCMP1335] >EED89298.1 hypothetical protein THAPSDRAFT_264005, partial [Thalassiosira pseudonana CCMP1335]	Glycosyl hydrolases family 16	NA	NA	GO:0004553//hydrolase activity, hydrolyzing O-glycosyl compounds;GO:0005975//carbohydrate metabolic process;GO:0016021//integral component of membrane
CL2285.Contig1_All	CL2285.Contig1_All	CL2285.Contig1_All	Novel_gene	1	6457	100.8	78.27	96.12	106.22	18.28	17.68	91.73	47.393	0.96525	0	0	-0.0755598	2.87522e-07	1.23766e-07	2.09819	0	0	2.44272	0	0	NA	NA	K01054//acylglycerol lipase [EC:3.1.1.23]+ko01100//Metabolic pathways+ko00561//Glycerolipid metabolism;K01054//acylglycerol lipase [EC:3.1.1.23]+ko01100//Metabolic pathways+ko00561//Glycerolipid metabolism	NA	hypothetical protein THAOC_15908 [Thalassiosira oceanica]	Serine aminopeptidase, S33	[I] KOG1455 Lysophospholipase	NA	GO:0016020//membrane;GO:0016298//lipase activity;GO:0006629//lipid metabolic process
CL1924.Contig2_All	CL1924.Contig2_All	CL1924.Contig2_All	Novel_gene	1	312	0.27	0	0	0	0	0	0.09	0	NA	NA	NA	4.75489	0.557802	0.503412	NA	NA	NA	NA	NA	NA	NA	NA	NA	NA	Highly conserved hypothetical protein [Oryza sativa Japonica Group] >CAI64485.1 OSJNBa0065H10.1 [Oryza sativa Japonica Group]	NA	NA	NA	NA
Unigene21786_All	Unigene21786_All	Unigene21786_All	Novel_gene	1	267	0	0	0.91	0	0	0	0.303	0	NA	NA	NA	NA	NA	NA	NA	NA	NA	6.50779	0.0885811	0.0621612	NA	NA	NA	NA	NA	NA	NA	NA	NA
CL1134.Contig1_All	CL1134.Contig1_All	CL1134.Contig1_All	Novel_gene	1	1778	21.05	25.68	11.62	20.27	36.31	54.39	19.45	36.99	-0.937252	7.99276e-194	7.44303e-194	0.0544741	0.427374	0.376874	-0.499722	7.31068e-22	2.25764e-22	-2.22673	0	0	NA	NA	K22374//3''-deamino-3''-oxonicotianamine reductase [EC:1.1.1.285];K22374//3''-deamino-3''-oxonicotianamine reductase [EC:1.1.1.285];K00002//alcohol dehydrogenase (NADP+) [EC:1.1.1.2]+ko00010//Glycolysis / Gluconeogenesis+ko00040//Pentose and glucuronate interconversions+ko01100//Metabolic pathways+ko01110//Biosynthesis of secondary metabolites+ko00561//Glycerolipid metabolism;K22374//3''-deamino-…	NA	aldo-keto oxidoreductase [Thalassiosira pseudonana CCMP1335] >ACI64648.1 aldo-keto oxidoreductase [Thalassiosira pseudonana CCMP1335]	Aldo/keto reductase family	[R] KOG1577 Aldo/keto reductase family proteins	Methylecgonone reductase OS=Erythroxylum coca PE=1 SV=1	GO:0016021//integral component of membrane;GO:0016491//oxidoreductase activity
Unigene8983_All	Unigene8983_All	Unigene8983_All	Novel_gene	1	709	2.8	0.28	0.05	0.28	0.11	0	1.043	0.13	3.02141	1.17572e-11	3.62695e-11	3.32193	1.9875e-10	7.516e-11	1.34792	0.367414	0.29174	2.32193	0.589754	0.498914	NA	NA	NA	NA	PREDICTED: fimbriae Z protein [Ricinus communis]	Bacterial regulatory proteins, luxR family	NA	NA	NA
Unigene19199_All	Unigene19199_All	Unigene19199_All	Novel_gene	1	249	0.25	0	0	0	0	0	0.083	0	NA	NA	NA	4.64386	0.557782	0.503412	NA	NA	NA	NA	NA	NA	NA	NA	NA	NA	NA	NA	NA	NA	NA
CL1362.Contig3_All	CL1362.Contig3_All	CL1362.Contig3_All	Novel_gene	1	279	0	0	0.11	0	0	0	0.036	0	NA	NA	NA	NA	NA	NA	NA	NA	NA	3.45943	0.99949	0.998914	NA	NA	NA	CP018162.1 Oryza sativa Indica Group cultivar Shuhui498 chromosome 6 sequence	NA	NA	NA	NA	NA
Unigene2218_All	Unigene2218_All	Unigene2218_All	Novel_gene	1	2224	3.45	5.32	3.15	1.93	2.67	0.93	3.973	1.843	1.11249	9.22401e-37	1.89615e-36	0.837996	1.98153e-07	8.48096e-08	0.994587	4.63012e-14	1.69863e-14	1.76005	5.14262e-20	1.93855e-20	NA	NA	NA	NA	hypothetical protein THAOC_30898 [Thalassiosira oceanica]	Tetratricopeptide repeat	NA	NA	NA
CL5.Contig15_All	CL5.Contig15_All	CL5.Contig15_All	Novel_gene	1	1326	0.69	0.58	0.48	0.5	0.6	0.54	0.583	0.546	0.0906561	0.114066	0.723041	0.464668	0.344992	0.301704	-0.0489096	0.894766	0.869704	-0.169925	0.778941	0.75444	NA	NA	NA	NA	hypothetical protein THAOC_05559 [Thalassiosira oceanica]	Leucine rich repeats (6 copies)	NA	NA	NA
CL2420.Contig2_All	CL2420.Contig2_All	CL2420.Contig2_All	Novel_gene	1	1270	4.95	4.23	0.49	3.7	0.42	1.93	3.223	2.016	0.67077	1.58965e-08	5.47024e-08	0.419903	0.0167405	0.0104313	3.3322	1.65424e-29	4.48512e-30	-1.97775	1.12686e-08	5.4686e-09	NA	NA	NA	NA	hypothetical protein THAOC_02912 [Thalassiosira oceanica]	Methyltransferase domain	NA	NA	NA
Unigene9435_All	Unigene9435_All	Unigene9435_All	Novel_gene	1	1427	20.6	18.63	8.16	28.59	6.91	5.69	15.796	13.73	0.205378	5.12581e-06	1.9925e-05	-0.472866	1.05613e-12	3.7141e-13	1.43087	2.85999e-50	6.00806e-51	0.52014	3.24049e-05	1.78392e-05	NA	NA	K03217//YidC/Oxa1 family membrane protein insertase+ko03060//Protein export;K03217//YidC/Oxa1 family membrane protein insertase+ko03060//Protein export;K03217//YidC/Oxa1 family membrane protein insertase+ko03060//Protein export;K03217//YidC/Oxa1 family membrane protein insertase+ko03060//Protein export	NA	hypothetical protein THAOC_31279 [Thalassiosira oceanica]	60Kd inner membrane protein	[OU] KOG1239 Inner membrane protein translocase involved in respiratory chain assembly	Mitochondrial inner membrane protein OXA1 OS=Arabidopsis thaliana GN=OXA1 PE=2 SV=2	GO:0016021//integral component of membrane;GO:0051205//protein insertion into membrane
Unigene630_All	Unigene630_All	Unigene630_All	Novel_gene	1	5753	15.68	16.87	14.71	11.78	29.74	34.3	15.753	25.273	-0.688639	8.23346e-266	6.36365e-266	0.412586	1.96472e-22	5.49156e-23	-0.817945	1.54459e-139	1.76808e-140	-1.22141	0	0	NA	NA	K01115//phospholipase D1/2 [EC:3.1.4.4]+ko04144//Endocytosis+ko01100//Metabolic pathways+ko01110//Biosynthesis of secondary metabolites+ko00564//Glycerophospholipid metabolism+ko00565//Ether lipid metabolism;K01115//phospholipase D1/2 [EC:3.1.4.4]+ko04144//Endocytosis+ko01100//Metabolic pathways+ko01110//Biosynthesis of secondary metabolites+ko00564//Glycerophospholipid metabolism+ko00565//Ether …	NA	phospholipase, partial [Thalassiosira pseudonana CCMP1335] >EED93843.1 phospholipase, partial [Thalassiosira pseudonana CCMP1335]	Phospholipase D C terminal	[I] KOG1329 Phospholipase D1	Phospholipase D alpha 1 OS=Oryza sativa subsp. japonica GN=PLD1 PE=1 SV=2	GO:0004630//phospholipase D activity;GO:0016020//membrane;GO:0046470//phosphatidylcholine metabolic process;GO:0016042//lipid catabolic process;GO:0005509//calcium ion binding;GO:0003824//catalytic activity;GO:0070290//N-acylphosphatidylethanolamine-specific phospholipase D activity
Unigene11878_All	Unigene11878_All	Unigene11878_All	Novel_gene	1	1012	2.2	0.07	0.04	0.04	0.04	0	0.77	0.026	4.99588	6.55041e-17	1.77819e-16	5.78136	5.44695e-17	1.70784e-17	0.807355	0.669177	0.628054	2	0.589723	0.498914	NA	NA	NA	NA	NA	Tetratricopeptide repeat	NA	NA	NA
Unigene18574_All	Unigene18574_All	Unigene18574_All	Novel_gene	1	347	0.43	0	0	0	0	0	0.143	0	NA	NA	NA	5.42626	0.169275	0.126712	NA	NA	NA	NA	NA	NA	NA	NA	K02986//small subunit ribosomal protein S4+ko03010//Ribosome;K02986//small subunit ribosomal protein S4+ko03010//Ribosome;K02986//small subunit ribosomal protein S4+ko03010//Ribosome;K02986//small subunit ribosomal protein S4+ko03010//Ribosome;K02986//small subunit ribosomal protein S4+ko03010//Ribosome	NA	30S ribosomal protein S4, partial [Cajanus cajan]	S4 domain	[J] KOG3301 Ribosomal protein S4	30S ribosomal protein S4, chloroplastic OS=Amborella trichopoda GN=rps4 PE=3 SV=1	GO:0006412//translation;GO:0003735//structural constituent of ribosome;GO:0009536//plastid;GO:0015935//small ribosomal subunit;GO:0019843//rRNA binding
Unigene4086_All	Unigene4086_All	Unigene4086_All	Novel_gene	1	1297	2.68	0.88	0.75	0.91	0.3	0.16	1.436	0.456	1.6558	7.02092e-15	1.99204e-14	1.55829	2.30109e-08	9.41032e-09	1.55254	0.00232882	0.00131982	2.22882	0.000199971	0.0001139	NA	NA	K05298//glyceraldehyde-3-phosphate dehydrogenase (NADP+) (phosphorylating) [EC:1.2.1.13]+ko01100//Metabolic pathways+ko00710//Carbon fixation in photosynthetic organisms+ko01200//Carbon metabolism;K05298//glyceraldehyde-3-phosphate dehydrogenase (NADP+) (phosphorylating) [EC:1.2.1.13]+ko01100//Metabolic pathways+ko00710//Carbon fixation in photosynthetic organisms+ko01200//Carbon metabolism;K0013…	NA	Glyceraldehyde-3-phosphate dehydrogenase A, chloroplastic [Auxenochlorella protothecoides] >KFM26247.1 Glyceraldehyde-3-phosphate dehydrogenase A, chloroplastic [Auxenochlorella protothecoides]	Glyceraldehyde 3-phosphate dehydrogenase, C-terminal domain	[G] KOG0657 Glyceraldehyde 3-phosphate dehydrogenase	Glyceraldehyde-3-phosphate dehydrogenase GAPA2, chloroplastic OS=Arabidopsis thaliana GN=GAPA2 PE=2 SV=1	GO:0006006//glucose metabolic process;GO:0016620//oxidoreductase activity, acting on the aldehyde or oxo group of donors, NAD or NADP as acceptor;GO:0050661//NADP binding;GO:0051287//NAD binding
Unigene16193_All	Unigene16193_All	Unigene16193_All	Novel_gene	1	397	0.95	0	0	0	0	0	0.316	0	3.99588	0.00116979	0.00561023	6.56986	0.0068835	0.00402764	NA	NA	NA	NA	NA	NA	NA	NA	K01466//allantoinase [EC:3.5.2.5]+ko00230//Purine metabolism+ko01100//Metabolic pathways;K01466//allantoinase [EC:3.5.2.5]+ko00230//Purine metabolism+ko01100//Metabolic pathways;K01466//allantoinase [EC:3.5.2.5]+ko00230//Purine metabolism+ko01100//Metabolic pathways;K01466//allantoinase [EC:3.5.2.5]+ko00230//Purine metabolism+ko01100//Metabolic pathways;K07456//DNA mismatch repair protein MutS2+k…	NA	predicted protein [Physcomitrella patens] >EDQ82108.1 predicted protein, partial [Physcomitrella patens]	Protein of unknown function (DUF630)	[R] KOG0370 Multifunctional pyrimidine synthesis protein CAD (includes carbamoyl-phophate synthetase, aspartate transcarbamylase, and glutamine amidotransferase)	Probable allantoinase OS=Oryza sativa subsp. japonica GN=ALN PE=2 SV=1	GO:0016888//endodeoxyribonuclease activity, producing 5'-phosphomonoesters;GO:0000256//allantoin catabolic process;GO:0006145//purine nucleobase catabolic process;GO:0005737//cytoplasm;GO:0050897//cobalt ion binding;GO:0004038//allantoinase activity;GO:0016021//integral component of membrane;GO:0008270//zinc ion binding
CL338.Contig4_All	CL338.Contig4_All	CL338.Contig4_All	Novel_gene	1	4063	3.67	2.46	1.76	1.93	5.02	5.43	2.63	4.126	-0.658182	5.71838e-30	1.26633e-29	0.927179	4.74163e-16	1.52447e-16	-1.02903	1.96908e-25	5.67628e-26	-1.62538	2.9399e-55	7.31812e-56	NA	NA	K11434//type I protein arginine methyltransferase [EC:2.1.1.319];K11434//type I protein arginine methyltransferase [EC:2.1.1.319];K11434//type I protein arginine methyltransferase [EC:2.1.1.319]	NA	hypothetical protein THAPSDRAFT_bd1709 [Thalassiosira pseudonana CCMP1335] >EED86322.1 hypothetical protein THAPSDRAFT_bd1709 [Thalassiosira pseudonana CCMP1335]	NMT1/THI5 like	[OKT] KOG1499 Protein arginine N-methyltransferase PRMT1 and related enzymes	Protein arginine N-methyltransferase PRMT10 OS=Oryza sativa subsp. indica GN=PRMT10 PE=3 SV=1	GO:0008168//methyltransferase activity;GO:0006479//protein methylation
Unigene2702_All	Unigene2702_All	Unigene2702_All	Novel_gene	1	490	0.47	0	0.13	2.43	0.63	0.35	0.2	1.136	-2.49522	2.49723e-07	9.07279e-07	-2.37022	0.000122381	6.11102e-05	-5.97728	0.0247598	0.0154039	-1.42884	0.453519	0.37636	NA	NA	NA	NA	NA	NA	NA	NA	NA
CL2906.Contig65_All	CL2906.Contig65_All	CL2906.Contig65_All	Novel_gene	1	1931	0.79	0.39	0.32	0.31	0.96	0.9	0.5	0.723	-0.540011	0.00152218	0.00737247	1.34958	0.00100989	0.000548586	-1.29956	0.000377108	0.000202224	-1.49185	0.000107868	6.07558e-05	NA	NA	NA	NA	NA	NA	NA	NA	NA
Unigene1655_All	Unigene1655_All	Unigene1655_All	Novel_gene	1	3633	49.79	46.54	101.06	18.96	20.28	37.49	65.796	25.576	1.36215	0	0	1.3929	0	0	1.19841	2.42041e-254	1.81892e-255	1.43063	0	0	NA	NA	NA	NA	hypothetical protein THAOC_05964 [Thalassiosira oceanica]	DC-EC Repeat	NA	NA	GO:0016705//oxidoreductase activity, acting on paired donors, with incorporation or reduction of molecular oxygen;GO:0005506//iron ion binding;GO:0031418//L-ascorbic acid binding
Unigene10507_All	Unigene10507_All	Unigene10507_All	Novel_gene	1	238	0.54	0	0	0	0	0	0.18	0	NA	NA	NA	5.75489	0.308597	0.252564	NA	NA	NA	NA	NA	NA	NA	NA	K01872//alanyl-tRNA synthetase [EC:6.1.1.7]+ko00970//Aminoacyl-tRNA biosynthesis;K01872//alanyl-tRNA synthetase [EC:6.1.1.7]+ko00970//Aminoacyl-tRNA biosynthesis;K01872//alanyl-tRNA synthetase [EC:6.1.1.7]+ko00970//Aminoacyl-tRNA biosynthesis	NA	alanine--tRNA ligase, chloroplastic/mitochondrial isoform X3 [Momordica charantia]	NA	NA	Alanine--tRNA ligase, chloroplastic/mitochondrial OS=Populus trichocarpa GN=POPTRDRAFT_821063 PE=3 SV=1	NA
Unigene10586_All	Unigene10586_All	Unigene10586_All	Novel_gene	1	798	1.38	0.05	0.05	0	0.05	0	0.493	0.016	4.95007	3.08932e-09	1.03535e-08	7.10852	5.1955e-09	2.0627e-09	0	1.00899	0.99695	2.32193	0.589692	0.498914	Sigma70-like	NA	K03086//RNA polymerase primary sigma factor;K03086//RNA polymerase primary sigma factor	KC573174.1 Pisum sativum microsatellite HJU5O:00192:01002_SSR sequence	RNA polymerase sigma factor rpoS [Aegilops tauschii]	Sigma-70 region 3	[K] LSE1296 A Plastidial RNA polymerase sigma-subunit	RNA polymerase sigma factor sigB OS=Arabidopsis thaliana GN=SIGB PE=2 SV=2	GO:0003677//DNA binding;GO:0009536//plastid;GO:0003700//DNA binding transcription factor activity;GO:0016987//sigma factor activity;GO:0006352//DNA-templated transcription, initiation
Unigene10567_All	Unigene10567_All	Unigene10567_All	Novel_gene	1	246	0.51	0	0	0	0	0	0.17	0	NA	NA	NA	5.67243	0.308585	0.252564	NA	NA	NA	NA	NA	NA	NA	NA	NA	NA	NA	NA	NA	NA	NA
Unigene5572_All	Unigene5572_All	Unigene5572_All	Novel_gene	1	901	2.3	1.04	0.42	2.98	0.09	0.34	1.253	1.136	0.146276	0.0822621	0.50565	-0.373678	0.18193	0.14453	3.53051	1.20395e-05	5.9195e-06	0.304855	0.673568	0.644164	NA	NA	NA	NA	predicted protein [Thalassiosira pseudonana CCMP1335] >EED86387.1 predicted protein [Thalassiosira pseudonana CCMP1335]	NA	NA	NA	NA
Unigene3852_All	Unigene3852_All	Unigene3852_All	Novel_gene	1	5389	0.93	1.45	0.39	0	0.65	1.2	0.923	0.616	0.56309	2.3909e-08	8.2978e-08	6.53916	7.60991e-46	1.47857e-46	1.15754	1.79809e-12	6.87062e-13	-1.62149	3.09551e-17	1.22593e-17	NA	NA	NA	NA	THAPSDRAFT_263899, partial [Thalassiosira pseudonana CCMP1335] >EED89649.1 Hypothetical protein THAPSDRAFT_263899, partial [Thalassiosira pseudonana CCMP1335]	AAA ATPase domain	NA	NA	GO:0005524//ATP binding;GO:0004672//protein kinase activity;GO:0016021//integral component of membrane
Unigene14513_All	Unigene14513_All	Unigene14513_All	Novel_gene	1	267	0.44	0	0	0	0	0	0.146	0	NA	NA	NA	5.45943	0.308572	0.252564	NA	NA	NA	NA	NA	NA	NA	NA	K20884//riboflavin kinase / FMN hydrolase [EC:2.7.1.26 3.1.3.102]+ko00740//Riboflavin metabolism+ko01100//Metabolic pathways+ko01110//Biosynthesis of secondary metabolites;K20884//riboflavin kinase / FMN hydrolase [EC:2.7.1.26 3.1.3.102]+ko00740//Riboflavin metabolism+ko01100//Metabolic pathways+ko01110//Biosynthesis of secondary metabolites;K20884//riboflavin kinase / FMN hydrolase [EC:2.7.1.26 …	NA	HAD-superfamily hydrolase, subfamily IA, variant 3 [Bathycoccus prasinos] >CCO20344.1 HAD-superfamily hydrolase, subfamily IA, variant 3 [Bathycoccus prasinos]	NA	[R] KOG2914 Predicted haloacid-halidohydrolase and related hydrolases	Protein SUPPRESSOR OF QUENCHING 1, chloroplastic OS=Arabidopsis thaliana GN=SOQ1 PE=1 SV=1	GO:0008152//metabolic process;GO:0016787//hydrolase activity
Unigene16138_All	Unigene16138_All	Unigene16138_All	Novel_gene	1	461	0.48	0	0	0	0	0	0.16	0	3.31781	0.00747436	0.0408765	5.58496	0.0481976	0.0318942	NA	NA	NA	NA	NA	NA	NA	NA	K00819//ornithine--oxo-acid transaminase [EC:2.6.1.13]+ko00330//Arginine and proline metabolism+ko01100//Metabolic pathways+ko01110//Biosynthesis of secondary metabolites;K00819//ornithine--oxo-acid transaminase [EC:2.6.1.13]+ko00330//Arginine and proline metabolism+ko01100//Metabolic pathways+ko01110//Biosynthesis of secondary metabolites;K00819//ornithine--oxo-acid transaminase [EC:2.6.1.13]+ko…	NA	ornithine aminotransferase, mitochondrial [Phytophthora parasitica P10297]	Aminotransferase class-III	[E] KOG1402 Ornithine aminotransferase	Ornithine aminotransferase, mitochondrial OS=Oryza sativa subsp. japonica GN=OAT PE=2 SV=1	GO:0042802//identical protein binding;GO:0004587//ornithine-oxo-acid transaminase activity;GO:0030170//pyridoxal phosphate binding
Unigene5488_All	Unigene5488_All	Unigene5488_All	Novel_gene	1	252	1.23	0	0	0.25	0	0	0.41	0.083	2.31781	0.0157692	0.0893657	2.29866	0.161425	0.127251	NA	NA	NA	NA	NA	NA	NA	NA	NA	NA	NA	NA	NA	NA	NA
Unigene8587_All	Unigene8587_All	Unigene8587_All	Novel_gene	1	1324	41.6	51.1	53.24	41.41	58.62	59.82	48.646	53.283	-0.131513	2.86071e-07	1.04148e-06	0.00660433	0.905279	0.893644	-0.19807	2.29116e-05	1.1431e-05	-0.168117	0.000270663	0.000155234	NA	NA	K01265//methionyl aminopeptidase [EC:3.4.11.18];K01265//methionyl aminopeptidase [EC:3.4.11.18];K01265//methionyl aminopeptidase [EC:3.4.11.18];K01265//methionyl aminopeptidase [EC:3.4.11.18]	NA	predicted protein [Thalassiosira pseudonana CCMP1335] >EED95173.1 predicted protein [Thalassiosira pseudonana CCMP1335]	Metallopeptidase family M24	[O] KOG2738 Putative methionine aminopeptidase	Methionine aminopeptidase 1A OS=Arabidopsis thaliana GN=MAP1A PE=1 SV=1	GO:0046872//metal ion binding;GO:0070084//protein initiator methionine removal;GO:0070006//metalloaminopeptidase activity
CL92.Contig3_All	CL92.Contig3_All	CL92.Contig3_All	Novel_gene	1	1444	23.79	18.99	13.69	17.76	21.72	22.91	18.823	20.796	-0.147033	8.42789e-05	0.000357762	0.421724	4.4444e-09	1.76144e-09	-0.193784	0.00988255	0.00590988	-0.742855	1.06723e-22	3.85492e-23	NA	NA	K11352//NADH dehydrogenase (ubiquinone) 1 alpha subcomplex subunit 12+ko01100//Metabolic pathways+ko00190//Oxidative phosphorylation;K11352//NADH dehydrogenase (ubiquinone) 1 alpha subcomplex subunit 12+ko01100//Metabolic pathways+ko00190//Oxidative phosphorylation;K11352//NADH dehydrogenase (ubiquinone) 1 alpha subcomplex subunit 12+ko01100//Metabolic pathways+ko00190//Oxidative phosphorylation;…	XM_002288114.1 Thalassiosira pseudonana CCMP1335 predicted protein partial mRNA	predicted protein [Thalassiosira pseudonana CCMP1335] >EED93586.1 predicted protein [Thalassiosira pseudonana CCMP1335]	NADH ubiquinone oxidoreductase subunit NDUFA12	[C] KOG3382 NADH:ubiquinone oxidoreductase, B17.2 subunit	Probable NADH dehydrogenase [ubiquinone] 1 alpha subcomplex subunit 12 OS=Arabidopsis thaliana GN=At3g03100 PE=1 SV=1	GO:0006979//response to oxidative stress;GO:0009055//electron transfer activity;GO:0005747//mitochondrial respiratory chain complex I;GO:0005743//mitochondrial inner membrane;GO:0070469//respiratory chain;GO:0008137//NADH dehydrogenase (ubiquinone) activity
CL267.Contig2_All	CL267.Contig2_All	CL267.Contig2_All	Novel_gene	1	6518	1.81	2.36	1.11	1.22	3.17	2.02	1.76	2.136	-0.284213	4.93752e-07	1.8191e-06	0.569109	3.30802e-06	1.50401e-06	-0.425696	1.68937e-06	7.96432e-07	-0.863796	4.27575e-13	1.84547e-13	NA	NA	K16818//phospholipase A1 [EC:3.1.1.32]+ko00592//alpha-Linolenic acid metabolism+ko01100//Metabolic pathways+ko01110//Biosynthesis of secondary metabolites+ko00564//Glycerophospholipid metabolism;K16818//phospholipase A1 [EC:3.1.1.32]+ko00592//alpha-Linolenic acid metabolism+ko01100//Metabolic pathways+ko01110//Biosynthesis of secondary metabolites+ko00564//Glycerophospholipid metabolism;K16818//p…	NA	hypothetical protein THAOC_00008 [Thalassiosira oceanica]	Chalcone isomerase-like	[I] KOG4569 Predicted lipase	Phospholipase A1-Igamma2, chloroplastic OS=Arabidopsis thaliana GN=At2g30550 PE=1 SV=2	GO:0016787//hydrolase activity;GO:0016021//integral component of membrane;GO:0006629//lipid metabolic process
Unigene19829_All	Unigene19829_All	Unigene19829_All	Novel_gene	1	203	0.37	0	0	0	0	0	0.123	0	NA	NA	NA	5.20945	0.557742	0.503412	NA	NA	NA	NA	NA	NA	NA	NA	NA	NA	NA	NA	NA	NA	NA
Unigene11401_All	Unigene11401_All	Unigene11401_All	Novel_gene	1	293	1.33	0.2	0.19	0	0	0	0.573	0	4.1658	0.000633339	0.00294132	7.05528	0.0132031	0.00802794	4.32193	0.586992	0.502036	4.24793	0.589661	0.498914	NA	NA	NA	NA	NA	NA	NA	NA	NA
CL1822.Contig1_All	CL1822.Contig1_All	CL1822.Contig1_All	Novel_gene	1	3551	0.52	0	0	0	0.43	0	0.173	0.143	0.28149	0.0541668	0.326241	5.70044	1.06325e-16	3.35778e-17	-5.42626	7.02581e-14	2.58808e-14	NA	NA	NA	NA	NA	NA	NA	hypothetical protein THAOC_34916 [Thalassiosira oceanica]	Glycosyl transferase family 90	[R] KOG2458 Endoplasmic reticulum protein EP58, contains filamin rod domain and KDEL motif	NA	GO:0006664//glycolipid metabolic process;GO:0012505//endomembrane system;GO:0046527//glucosyltransferase activity;GO:0016021//integral component of membrane
CL787.Contig1_All	CL787.Contig1_All	CL787.Contig1_All	Novel_gene	1	972	1.81	0.6	0.79	0.44	0.88	0.4	1.066	0.573	0.892555	0.000133933	0.000578226	2.04041	3.10574e-06	1.41051e-06	-0.552541	0.26348	0.195163	0.981853	0.0710128	0.0493886	NA	NA	NA	XM_002294953.1 Thalassiosira pseudonana CCMP1335 predicted protein partial mRNA	predicted protein [Thalassiosira pseudonana CCMP1335] >EED87769.1 predicted protein [Thalassiosira pseudonana CCMP1335]	NA	NA	NA	NA
Unigene20502_All	Unigene20502_All	Unigene20502_All	Novel_gene	1	422	1.3	0	0	0	0	0	0.433	0	4.58084	0.000102869	0.000441522	7.02237	0.000487801	0.000255176	NA	NA	NA	NA	NA	NA	NA	NA	NA	NA	NA	NA	NA	NA	NA
Unigene19736_All	Unigene19736_All	Unigene19736_All	Novel_gene	1	318	0.83	0	0	0	0	0	0.276	0	3.31781	0.00747436	0.0408765	6.37504	0.0481929	0.0318942	NA	NA	NA	NA	NA	NA	NA	NA	NA	NA	NA	NA	NA	NA	NA
Unigene19509_All	Unigene19509_All	Unigene19509_All	Novel_gene	1	511	0.75	0	0.08	0	0.09	0	0.276	0.03	3.31781	0.000817005	0.00383095	6.22882	0.0035598	0.00202068	-3.16993	0.598657	0.497968	3	0.58963	0.498914	NA	NA	NA	NA	NA	PMC2NT (NUC016) domain	NA	NA	NA
Unigene18490_All	Unigene18490_All	Unigene18490_All	Novel_gene	1	434	1.04	0	0	0	0	0.1	0.346	0.033	3.31781	0.000817005	0.00383095	6.70044	0.00184072	0.00101378	NA	NA	NA	-3.32193	0.547903	0.501088	NA	NA	K00831//phosphoserine aminotransferase [EC:2.6.1.52]+ko00750//Vitamin B6 metabolism+ko01230//Biosynthesis of amino acids+ko01100//Metabolic pathways+ko00260//Glycine, serine and threonine metabolism+ko01200//Carbon metabolism;K00831//phosphoserine aminotransferase [EC:2.6.1.52]+ko00750//Vitamin B6 metabolism+ko01230//Biosynthesis of amino acids+ko01100//Metabolic pathways+ko00260//Glycine, serine…	NA	Phosphoserine aminotransferase [Cajanus cajan]	Aminotransferase class-V	[HE] KOG2790 Phosphoserine aminotransferase	Phosphoserine aminotransferase, chloroplastic OS=Spinacia oleracea PE=2 SV=1	GO:0004648//O-phospho-L-serine:2-oxoglutarate aminotransferase activity;GO:0006564//L-serine biosynthetic process
CL2991.Contig2_All	CL2991.Contig2_All	CL2991.Contig2_All	Novel_gene	1	1822	103.31	72.22	455.51	26.3	9.6	9.85	210.346	15.25	3.80236	0	0	1.97385	0	0	2.91129	0	0	5.53122	0	0	NA	NA	K07023//putative hydrolases of HD superfamily	XM_019320863.1 PREDICTED: Ipomoea nil HD domain-containing protein 2 (LOC109171782), transcript variant X2, mRNA	predicted protein, partial [Thalassiosira pseudonana CCMP1335] >EED89367.1 predicted protein, partial [Thalassiosira pseudonana CCMP1335]	HD domain	[R] KOG3197 Predicted hydrolases of HD superfamily	NA	NA
Unigene5228_All	Unigene5228_All	Unigene5228_All	Novel_gene	1	3965	12.47	11.43	8.02	8.06	15.85	18.53	10.64	14.146	-0.418039	6.55664e-43	1.26887e-42	0.62961	4.01313e-26	1.04552e-26	-0.471657	4.62114e-20	1.48179e-20	-1.20819	1.45539e-115	2.44964e-116	NA	NA	K17637//exocyst complex component 2;K17637//exocyst complex component 2;K17637//exocyst complex component 2;K17637//exocyst complex component 2;K17637//exocyst complex component 2	XM_002286212.1 Thalassiosira pseudonana CCMP1335 predicted protein partial mRNA	predicted protein [Thalassiosira pseudonana CCMP1335] >EED95889.1 predicted protein [Thalassiosira pseudonana CCMP1335]	Exocyst complex component Sec5	[U] KOG2347 Sec5 subunit of exocyst complex	Exocyst complex component SEC5A OS=Arabidopsis thaliana GN=SEC5A PE=1 SV=1	GO:0000145//exocyst;GO:0001927//exocyst assembly;GO:0006893//Golgi to plasma membrane transport
Unigene13412_All	Unigene13412_All	Unigene13412_All	Novel_gene	1	223	NA	NA	NA	NA	NA	NA	NA	NA	NA	NA	NA	NA	NA	NA	NA	NA	NA	NA	NA	NA	NA	NA	NA	NA	NA	NA	NA	NA	NA
CL1571.Contig1_All	CL1571.Contig1_All	CL1571.Contig1_All	Novel_gene	1	1618	134.88	142.58	151.04	758.75	330.24	188.49	142.833	425.826	-1.56758	0	0	-2.49195	0	0	-1.21174	0	0	-0.319557	8.75289e-44	2.44674e-44	NA	NA	K01783//ribulose-phosphate 3-epimerase [EC:5.1.3.1]+ko00030//Pentose phosphate pathway+ko01230//Biosynthesis of amino acids+ko00040//Pentose and glucuronate interconversions+ko01100//Metabolic pathways+ko01110//Biosynthesis of secondary metabolites+ko00710//Carbon fixation in photosynthetic organisms+ko01200//Carbon metabolism;K01783//ribulose-phosphate 3-epimerase [EC:5.1.3.1]+ko00030//Pentose p…	XM_002289015.1 Thalassiosira pseudonana CCMP1335 predicted protein partial mRNA	hypothetical protein THAOC_05120 [Thalassiosira oceanica]	Ribulose-phosphate 3 epimerase family	[G] KOG3111 D-ribulose-5-phosphate 3-epimerase	Protein transport protein Sec61 subunit beta OS=Arabidopsis thaliana GN=At2g45070 PE=1 SV=1	GO:0019323//pentose catabolic process;GO:0044262//cellular carbohydrate metabolic process;GO:0046872//metal ion binding;GO:0006098//pentose-phosphate shunt;GO:0005829//cytosol;GO:0009052//pentose-phosphate shunt, non-oxidative branch;GO:0005975//carbohydrate metabolic process;GO:0004750//ribulose-phosphate 3-epimerase activity
Unigene4119_All	Unigene4119_All	Unigene4119_All	Novel_gene	1	3535	46.37	42.12	58.55	22.84	40.01	35.98	49.013	32.943	0.572941	1.89507e-224	1.62109e-224	1.02163	1.90025e-189	1.37378e-190	0.0741448	0.0259252	0.016279	0.702474	1.633e-130	2.55372e-131	NA	NA	K10406//kinesin family member C2/C3;K10406//kinesin family member C2/C3;K20283//golgin subfamily A member 4	NA	predicted protein [Thalassiosira pseudonana CCMP1335] >EED96628.1 predicted protein [Thalassiosira pseudonana CCMP1335]	HOOK protein	[Z] KOG0161 Myosin class II heavy chain	MAR-binding filament-like protein 1-1 OS=Nicotiana tabacum GN=MFP1-1 PE=2 SV=1	GO:0051959//dynein light intermediate chain binding;GO:0005813//centrosome;GO:0016021//integral component of membrane;GO:0030705//cytoskeleton-dependent intracellular transport;GO:0008017//microtubule binding;GO:0005737//cytoplasm;GO:0031122//cytoplasmic microtubule organization
Unigene567_All	Unigene567_All	Unigene567_All	Novel_gene	1	1000	5.68	3.4	8.16	5.98	23.08	17.67	5.746	15.576	-1.43358	1.71075e-85	2.44103e-85	-0.0742546	0.669855	0.650374	-2.76304	2.22696e-97	3.21032e-98	-1.11466	7.25842e-23	2.6115e-23	NA	NA	K16339//acyl-coenzyme A thioesterase THEM4 [EC:3.1.2.2]+ko01110//Biosynthesis of secondary metabolites+ko00062//Fatty acid elongation	NA	hypothetical protein THAOC_00124 [Thalassiosira oceanica]	Thioesterase superfamily	NA	NA	GO:0016491//oxidoreductase activity
CL13.Contig6_All	CL13.Contig6_All	CL13.Contig6_All	Novel_gene	1	3102	26.7	12.67	31.74	6.81	4.67	11.07	23.703	7.516	1.65382	0	0	1.97111	5.05708e-255	2.85186e-256	1.43992	4.7559e-79	7.71744e-80	1.51965	8.10467e-217	9.1614e-218	NA	Phaeodactylum tricornutum CCAP 1055	K00254//dihydroorotate dehydrogenase [EC:1.3.5.2]+ko01100//Metabolic pathways+ko00240//Pyrimidine metabolism;K00254//dihydroorotate dehydrogenase [EC:1.3.5.2]+ko01100//Metabolic pathways+ko00240//Pyrimidine metabolism;K00254//dihydroorotate dehydrogenase [EC:1.3.5.2]+ko01100//Metabolic pathways+ko00240//Pyrimidine metabolism;K00254//dihydroorotate dehydrogenase [EC:1.3.5.2]+ko01100//Metabolic pat…	NA	hypothetical protein THAOC_02316 [Thalassiosira oceanica]	Dihydroorotate dehydrogenase	[Q] KOG0065 Pleiotropic drug resistance proteins (PDR1-15), ABC superfamily	ABC transporter G family member 35 OS=Oryza sativa subsp. japonica GN=ABCG35 PE=3 SV=1	GO:0006810//transport;GO:0005524//ATP binding;GO:0016021//integral component of membrane;GO:0016887//ATPase activity
Unigene19708_All	Unigene19708_All	Unigene19708_All	Novel_gene	1	347	0.87	0	0	0	0	0	0.29	0	3.58084	0.00402063	0.0208988	6.44294	0.0252937	0.0160014	NA	NA	NA	NA	NA	NA	NA	NA	K07390//monothiol glutaredoxin;K07390//monothiol glutaredoxin	NA	hypothetical protein BE221DRAFT_148270 [Ostreococcus tauri]	NA	[O] KOG0911 Glutaredoxin-related protein	Monothiol glutaredoxin-S14, chloroplastic OS=Arabidopsis thaliana GN=GRXS14 PE=1 SV=2	GO:0015035//protein disulfide oxidoreductase activity;GO:0009055//electron transfer activity;GO:0046872//metal ion binding;GO:0051537//2 iron, 2 sulfur cluster binding;GO:0005623//cell;GO:0005739//mitochondrion;GO:0045454//cell redox homeostasis
Unigene15844_All	Unigene15844_All	Unigene15844_All	Novel_gene	1	408	1.94	0	0	0	0.24	0.11	0.646	0.116	2.49838	0.00024135	0.00106653	7.59991	1.71236e-05	8.11098e-06	-4.58496	0.329195	0.248478	-3.45943	0.547877	0.501088	NA	NA	NA	NA	50S ribosomal protein L10 (plastid) [Paulinella micropora] >AQX44904.1 50S ribosomal protein L10 (plastid) [Paulinella micropora]	NA	NA	NA	NA
Unigene14578_All	Unigene14578_All	Unigene14578_All	Novel_gene	1	209	0.35	0.39	0.36	0	0.39	0	0.366	0.13	1.58084	0.0513024	0.307863	5.12928	0.557721	0.503412	0	1.0089	0.99695	5.16993	0.589569	0.498914	NA	NA	NA	NA	NA	NA	NA	NA	NA
CL277.Contig31_All	CL277.Contig31_All	CL277.Contig31_All	Novel_gene	1	2811	NA	NA	NA	NA	NA	NA	NA	NA	NA	NA	NA	NA	NA	NA	NA	NA	NA	NA	NA	NA	NA	NA	NA	NA	hypothetical protein THAOC_13700 [Thalassiosira oceanica]	NA	NA	NA	NA
Unigene21812_All	Unigene21812_All	Unigene21812_All	Novel_gene	1	247	0	0.28	0.79	0	0	0	0.356	0	NA	NA	NA	NA	NA	NA	4.80735	0.586871	0.502036	6.30378	0.16988	0.124458	NA	NA	NA	NA	NA	NA	NA	NA	NA
Unigene21312_All	Unigene21312_All	Unigene21312_All	Novel_gene	1	553	0.6	0	0	0	0	0	0.2	0	3.99588	0.00116979	0.00561023	5.90689	0.00688312	0.00402764	NA	NA	NA	NA	NA	NA	NA	NA	K06949//ribosome biogenesis GTPase / thiamine phosphate phosphatase [EC:3.6.1.- 3.1.3.100]+ko01100//Metabolic pathways+ko00730//Thiamine metabolism;K06949//ribosome biogenesis GTPase / thiamine phosphate phosphatase [EC:3.6.1.- 3.1.3.100]+ko01100//Metabolic pathways+ko00730//Thiamine metabolism	NA	GTPase EngC (chromatophore) [Paulinella chromatophora] >ACB42854.1 GTPase EngC (chromatophore) [Paulinella chromatophora]	Protein of unknown function, DUF258	NA	Small ribosomal subunit biogenesis GTPase RsgA 2, mitochondrial OS=Arabidopsis thaliana GN=At1g67460 PE=2 SV=2	GO:0005525//GTP binding;GO:0009536//plastid;GO:0003924//GTPase activity
Unigene7778_All	Unigene7778_All	Unigene7778_All	Novel_gene	1	488	3.9	1.93	4.61	3.04	2.49	2.84	3.48	2.79	0.327084	0.0178559	0.101561	0.359403	0.314051	0.273492	-0.367545	0.470541	0.38375	0.698876	0.0425888	0.0287188	NA	NA	K02903//large subunit ribosomal protein L28e+ko03010//Ribosome;K02903//large subunit ribosomal protein L28e+ko03010//Ribosome;K02903//large subunit ribosomal protein L28e+ko03010//Ribosome;K02903//large subunit ribosomal protein L28e+ko03010//Ribosome;K02903//large subunit ribosomal protein L28e+ko03010//Ribosome	NA	hypothetical protein THAOC_26649 [Thalassiosira oceanica]	Ribosomal L28e protein family	[J] KOG3412 60S ribosomal protein L28	60S ribosomal protein L28-2 OS=Arabidopsis thaliana GN=RPL28C PE=2 SV=1	GO:0005840//ribosome;GO:0006412//translation;GO:0003735//structural constituent of ribosome
Unigene20560_All	Unigene20560_All	Unigene20560_All	Novel_gene	1	253	0.97	0	0	0	0	0	0.323	0	NA	NA	NA	6.59991	0.0908211	0.0635718	NA	NA	NA	NA	NA	NA	NA	NA	NA	NA	PREDICTED: single-stranded DNA-binding protein [Ricinus communis] >EEF26157.1 single-stranded DNA-binding protein, ssb, putative [Ricinus communis]	NA	[L] KOG1653 Single-stranded DNA-binding protein	NA	GO:0003697//single-stranded DNA binding;GO:0006260//DNA replication
Unigene20898_All	Unigene20898_All	Unigene20898_All	Novel_gene	1	287	0.2	0	0	0	0	0	0.066	0	NA	NA	NA	4.32193	0.557701	0.503412	NA	NA	NA	NA	NA	NA	NA	NA	NA	NA	NA	NA	NA	NA	NA
Unigene3683_All	Unigene3683_All	Unigene3683_All	Novel_gene	1	2575	0.33	0	0.3	0.88	0	0.19	0.21	0.356	-0.754833	0.000704972	0.00328313	-1.41504	1.70317e-05	8.06522e-06	NA	NA	NA	0.658963	0.187629	0.141481	NA	NA	NA	NA	hypothetical protein THAOC_12641 [Thalassiosira oceanica]	Protein of unknown function (DUF1280)	NA	NA	NA
Unigene4921_All	Unigene4921_All	Unigene4921_All	Novel_gene	1	2471	3.49	2.87	1.94	0.82	4.25	3.54	2.766	2.87	-0.0618838	0.0733981	0.448511	2.08953	2.73552e-29	6.77422e-30	-0.566412	1.8805e-05	9.34144e-06	-0.867693	4.58953e-09	2.19958e-09	NA	NA	K22721//inositol phosphorylceramide mannosyltransferase catalytic subunit [EC:2.4.1.-];K00784//ribonuclease Z [EC:3.1.26.11]+ko03013//RNA transport;K00784//ribonuclease Z [EC:3.1.26.11]+ko03013//RNA transport	NA	hypothetical protein THAOC_30020 [Thalassiosira oceanica]	Glycosyltransferase sugar-binding region containing DXD motif	NA	Nuclear ribonuclease Z (Fragment) OS=Triticum aestivum GN=ELAC PE=1 SV=1	GO:0051999//mannosyl-inositol phosphorylceramide biosynthetic process;GO:0000030//mannosyltransferase activity;GO:0000139//Golgi membrane
Unigene16052_All	Unigene16052_All	Unigene16052_All	Novel_gene	1	213	NA	NA	NA	NA	NA	NA	NA	NA	NA	NA	NA	NA	NA	NA	NA	NA	NA	NA	NA	NA	NA	NA	NA	NA	NA	NA	NA	NA	NA
Unigene7739_All	Unigene7739_All	Unigene7739_All	Novel_gene	1	1409	12.71	9.13	3.94	9.24	10.4	9.25	8.593	9.63	-0.167223	0.00138177	0.00665344	0.459999	5.66907e-06	2.61688e-06	-0.187897	0.102132	0.070037	-1.23126	9.52517e-21	3.54072e-21	NA	NA	K12849//pre-mRNA-splicing factor 38A+ko03040//Spliceosome;K12849//pre-mRNA-splicing factor 38A+ko03040//Spliceosome;K12849//pre-mRNA-splicing factor 38A+ko03040//Spliceosome;K12849//pre-mRNA-splicing factor 38A+ko03040//Spliceosome	XM_002291307.1 Thalassiosira pseudonana CCMP1335 predicted protein partial mRNA	hypothetical protein THAOC_21025 [Thalassiosira oceanica]	PRP38 family	[S] KOG2889 Predicted PRP38-like splicing factor	Pre-mRNA-splicing factor 38 OS=Arabidopsis thaliana GN=PRP38 PE=1 SV=1	GO:0071011//precatalytic spliceosome
CL1755.Contig2_All	CL1755.Contig2_All	CL1755.Contig2_All	Novel_gene	1	3044	10.08	14.86	14.2	6.44	4.86	7.96	13.046	6.42	1.02194	5.57725e-140	6.20318e-140	0.646363	2.68225e-17	8.34752e-18	1.61241	9.17365e-107	1.25112e-107	0.835051	1.01258e-37	3.02818e-38	NA	NA	K10955//mucin-2;K03006//DNA-directed RNA polymerase II subunit RPB1 [EC:2.7.7.6]+ko03020//RNA polymerase;K01051//pectinesterase [EC:3.1.1.11]+ko00040//Pentose and glucuronate interconversions+ko01100//Metabolic pathways	NA	hypothetical protein FisN_20Lu281 [Fistulifera solaris]	PT repeat	[S] LSE0042 A Uncharacterized plastocyanin-like protein, probably non-copper-binding	Non-classical arabinogalactan protein 31 OS=Arabidopsis thaliana GN=AGP31 PE=1 SV=1	GO:0004252//serine-type endopeptidase activity;GO:0016021//integral component of membrane
CL1481.Contig4_All	CL1481.Contig4_All	CL1481.Contig4_All	Novel_gene	1	3882	0.71	1.88	0.92	3.55	2.66	5.14	1.17	3.783	-1.69519	1.51464e-114	1.87759e-114	-2.32193	2.21315e-53	3.92708e-54	-0.500694	0.000125167	6.5003e-05	-2.48206	6.42989e-86	1.28535e-86	NA	NA	K01051//pectinesterase [EC:3.1.1.11]+ko00040//Pentose and glucuronate interconversions+ko01100//Metabolic pathways;K00430//peroxidase [EC:1.11.1.7]+ko01100//Metabolic pathways+ko01110//Biosynthesis of secondary metabolites+ko00940//Phenylpropanoid biosynthesis;K04733//interleukin-1 receptor-associated kinase 4 [EC:2.7.11.1];K14306//nuclear pore complex protein Nup62+ko03013//RNA transport	NA	PREDICTED: GDSL esterase/lipase At3g48460-like [Erythranthe guttata]	Ankyrin repeats (3 copies)	[GO] KOG4157 beta-1,6-N-acetylglucosaminyltransferase, contains WSC domain	Pectinesterase inhibitor 10 OS=Arabidopsis thaliana GN=PMEI10 PE=2 SV=1	NA
CL100.Contig13_All	CL100.Contig13_All	CL100.Contig13_All	Novel_gene	1	1067	2.12	1.44	1.8	2.19	0.13	0.16	1.786	0.826	1.12237	3.73153e-09	1.25477e-08	-0.0468666	0.91001	0.898672	3.46949	2.23001e-09	9.37128e-10	3.49185	6.76149e-12	3.00174e-12	NA	NA	NA	KJ410683.1 Nannochloropsis oceanica strain LAMB0001 chloroplast, partial genome	hypothetical protein M569_00248, partial [Genlisea aurea]	NA	NA	NA	NA
CL3135.Contig3_All	CL3135.Contig3_All	CL3135.Contig3_All	Novel_gene	1	1274	78.62	79.54	106.55	46.8	82.75	85.35	88.236	71.633	0.301191	6.52638e-43	1.26285e-42	0.748388	1.05676e-64	1.65062e-65	-0.0570787	0.181192	0.131241	0.320068	3.3999e-20	1.27785e-20	NA	NA	NA	NA	NA	NA	NA	NA	NA
Unigene6723_All	Unigene6723_All	Unigene6723_All	Novel_gene	1	3890	3.61	2.51	2.66	1.57	21.63	12.36	2.926	11.853	-2.02372	0	0	1.20123	3.7033e-22	1.03947e-22	-3.10727	0	0	-2.21618	2.70398e-179	3.45e-180	NA	NA	NA	NA	hypothetical protein THAOC_17998 [Thalassiosira oceanica]	Major Facilitator Superfamily	[R] KOG2325 Predicted transporter/transmembrane protein	NA	GO:0055085//transmembrane transport;GO:0016021//integral component of membrane
Unigene11827_All	Unigene11827_All	Unigene11827_All	Novel_gene	1	278	0.21	0	0	0.42	0	0	0.07	0.14	-1.00412	0.0901076	0.558368	-1	0.643553	0.6199	NA	NA	NA	NA	NA	NA	NA	NA	NA	NA	NA	NA	NA	NA	NA
Unigene19186_All	Unigene19186_All	Unigene19186_All	Novel_gene	1	206	0.36	0	0	0	0	0	0.12	0	NA	NA	NA	5.16993	0.557681	0.503412	NA	NA	NA	NA	NA	NA	NA	NA	NA	NA	NA	NA	NA	NA	NA
Unigene20901_All	Unigene20901_All	Unigene20901_All	Novel_gene	1	215	0.33	0	0	0	0	0	0.11	0	NA	NA	NA	5.04439	0.55766	0.503412	NA	NA	NA	NA	NA	NA	NA	NA	NA	NA	NA	NA	NA	NA	NA
Unigene10912_All	Unigene10912_All	Unigene10912_All	Novel_gene	1	815	1.16	0.05	0	0.05	0	0	0.403	0.016	4.69632	5.70034e-08	2.01766e-07	4.53605	1.02659e-06	4.5436e-07	2.32193	0.586841	0.502036	NA	NA	NA	NA	NA	NA	NA	NA	NA	NA	NA	NA
Unigene186_All	Unigene186_All	Unigene186_All	Novel_gene	1	3358	7.85	8.57	4.38	4.66	27.53	34.72	6.933	22.303	-1.69778	0	0	0.752363	2.90766e-19	8.6839e-20	-1.68364	8.32118e-232	6.71282e-233	-2.98676	0	0	NA	NA	K01738//cysteine synthase [EC:2.5.1.47]+ko00920//Sulfur metabolism+ko01230//Biosynthesis of amino acids+ko01100//Metabolic pathways+ko01110//Biosynthesis of secondary metabolites+ko00270//Cysteine and methionine metabolism+ko01200//Carbon metabolism;K01738//cysteine synthase [EC:2.5.1.47]+ko00920//Sulfur metabolism+ko01230//Biosynthesis of amino acids+ko01100//Metabolic pathways+ko01110//Biosynth…	NA	chloroplast O-acetyl-serine lyase/glutaredoxin fusion protein, partial [Karlodinium veneficum]	Pyridoxal-phosphate dependent enzyme	[E] KOG1252 Cystathionine beta-synthase and related enzymes	Bifunctional L-3-cyanoalanine synthase/cysteine synthase D2 OS=Arabidopsis thaliana GN=CYSD2 PE=1 SV=1	GO:0015035//protein disulfide oxidoreductase activity;GO:0009055//electron transfer activity;GO:0005623//cell;GO:0045454//cell redox homeostasis
Unigene12853_All	Unigene12853_All	Unigene12853_All	Novel_gene	1	245	0.77	0	0	0.26	0	0	0.256	0.086	1.58084	0.0513024	0.307863	1.56635	0.429966	0.379272	NA	NA	NA	NA	NA	NA	NA	NA	NA	NA	NA	NA	NA	NA	NA
Unigene15670_All	Unigene15670_All	Unigene15670_All	Novel_gene	1	218	0.32	0	0	0	0	0	0.106	0	NA	NA	NA	5	0.55764	0.503412	NA	NA	NA	NA	NA	NA	NA	NA	NA	NA	NA	NA	NA	NA	NA
Unigene15543_All	Unigene15543_All	Unigene15543_All	Novel_gene	1	323	0.32	0	0	0	0	0	0.106	0	NA	NA	NA	5	0.308548	0.252564	NA	NA	NA	NA	NA	NA	NA	NA	NA	NA	PREDICTED: uncharacterized protein LOC109119287 [Solanum lycopersicum]	Penicillin binding protein transpeptidase domain	NA	NA	NA
Unigene10943_All	Unigene10943_All	Unigene10943_All	Novel_gene	1	235	NA	NA	NA	NA	NA	NA	NA	NA	NA	NA	NA	NA	NA	NA	NA	NA	NA	NA	NA	NA	NA	NA	NA	NA	NA	NA	NA	NA	NA
Unigene14923_All	Unigene14923_All	Unigene14923_All	Novel_gene	1	237	0.27	0	0	0	0	0	0.09	0	NA	NA	NA	4.75489	0.55762	0.503412	NA	NA	NA	NA	NA	NA	NA	NA	NA	NA	hypothetical protein H310_10338 [Aphanomyces invadans] >ETV96655.1 hypothetical protein H310_10338 [Aphanomyces invadans]	NA	[I] KOG1682 Enoyl-CoA isomerase	NA	GO:0008152//metabolic process;GO:0003824//catalytic activity
Unigene2580_All	Unigene2580_All	Unigene2580_All	Novel_gene	1	1734	121.57	216.34	185.59	236.57	15.73	34.05	174.5	95.45	0.880501	0	0	-0.96048	0	0	3.78171	0	0	2.44639	0	0	NA	NA	K01915//glutamine synthetase [EC:6.3.1.2]+ko00250//Alanine, aspartate and glutamate metabolism+ko00910//Nitrogen metabolism+ko00220//Arginine biosynthesis+ko01230//Biosynthesis of amino acids+ko01100//Metabolic pathways+ko00630//Glyoxylate and dicarboxylate metabolism;K01915//glutamine synthetase [EC:6.3.1.2]+ko00250//Alanine, aspartate and glutamate metabolism+ko00910//Nitrogen metabolism+ko0022…	NA	glutamate-ligase like protein, partial [Thalassiosira pseudonana CCMP1335] >EED95467.1 glutamate-ligase like protein, partial [Thalassiosira pseudonana CCMP1335]	Glutamine synthetase, catalytic domain	[E] KOG0683 Glutamine synthetase	NA	GO:0004356//glutamate-ammonia ligase activity;GO:0006542//glutamine biosynthetic process
Unigene3415_All	Unigene3415_All	Unigene3415_All	Novel_gene	1	4210	8.34	7.52	6.17	2.3	9.39	8.45	7.343	6.713	0.122749	0.000378952	0.00171295	1.85841	8.85617e-102	1.01512e-102	-0.320392	5.753e-07	2.65474e-07	-0.453681	2.00159e-11	8.98724e-12	NA	NA	K10615//E3 ubiquitin-protein ligase HERC4 [EC:2.3.2.26]+ko04120//Ubiquitin mediated proteolysis;K10614//E3 ubiquitin-protein ligase HERC3 [EC:2.3.2.26]+ko04120//Ubiquitin mediated proteolysis	NA	predicted protein [Thalassiosira pseudonana CCMP1335] >EED91890.1 predicted protein [Thalassiosira pseudonana CCMP1335]	Integral membrane protein DUF92	[O] KOG0941 E3 ubiquitin protein ligase	Protein PGR OS=Arabidopsis thaliana GN=PGR PE=2 SV=1	GO:0016020//membrane;GO:0016021//integral component of membrane
CL297.Contig2_All	CL297.Contig2_All	CL297.Contig2_All	Novel_gene	1	1487	8.08	5.64	19.98	7.06	3.41	15.56	11.233	8.676	0.370975	2.81003e-11	8.77088e-11	0.194687	0.123292	0.0909896	0.725923	2.83536e-06	1.34835e-06	0.360715	1.71719e-06	8.98854e-07	NA	NA	NA	NA	hypothetical protein THAOC_01940, partial [Thalassiosira oceanica]	Methyltransferase domain	[IR] KOG1269 SAM-dependent methyltransferases	NA	NA
Unigene20115_All	Unigene20115_All	Unigene20115_All	Novel_gene	1	228	NA	NA	NA	NA	NA	NA	NA	NA	NA	NA	NA	NA	NA	NA	NA	NA	NA	NA	NA	NA	NA	NA	NA	NA	NA	NA	NA	NA	NA
Unigene765_All	Unigene765_All	Unigene765_All	Novel_gene	1	1160	4.86	0.53	0.67	0.12	0	0	2.02	0.04	5.61059	3.10478e-48	5.74068e-48	5.33985	7.90459e-41	1.63793e-41	5.72792	1.60046e-05	7.91358e-06	6.06609	4.53928e-07	2.32532e-07	NA	NA	K03797//carboxyl-terminal processing protease [EC:3.4.21.102]	NA	hypothetical protein CHLNCDRAFT_30937 [Chlorella variabilis] >EFN55782.1 hypothetical protein CHLNCDRAFT_30937 [Chlorella variabilis]	Peptidase family S41	NA	C-terminal processing peptidase, chloroplastic OS=Tetradesmus obliquus GN=ctpA PE=1 SV=1	GO:0008236//serine-type peptidase activity
CL3176.Contig3_All	CL3176.Contig3_All	CL3176.Contig3_All	Novel_gene	1	5284	17.61	13.2	17.77	14.63	11.5	12.63	16.193	12.92	0.327516	9.08143e-42	1.78012e-41	0.267465	6.72323e-11	2.50016e-11	0.198904	2.57891e-05	1.28929e-05	0.492589	8.40542e-33	2.6524e-33	NA	NA	NA	NA	hypothetical protein THAOC_01214 [Thalassiosira oceanica]	SAP domain	NA	NA	NA
Unigene16386_All	Unigene16386_All	Unigene16386_All	Novel_gene	1	341	1.04	0	0	0	0	0	0.346	0	3.80323	0.00216877	0.0107831	6.70044	0.0132024	0.00802794	NA	NA	NA	NA	NA	NA	NA	NA	NA	NA	NA	NA	NA	NA	NA
Unigene6857_All	Unigene6857_All	Unigene6857_All	Novel_gene	1	3363	12.49	12.69	6.52	18.78	10.74	18.6	10.566	16.04	-0.607277	7.00622e-79	1.03883e-78	-0.588424	3.63157e-29	9.01702e-30	0.240698	0.000101568	5.23972e-05	-1.51236	1.18002e-137	1.78148e-138	NA	NA	K03377//N-acetylneuraminate 9-O-acetyltransferase [EC:2.3.1.45];K03377//N-acetylneuraminate 9-O-acetyltransferase [EC:2.3.1.45];K03377//N-acetylneuraminate 9-O-acetyltransferase [EC:2.3.1.45];K03377//N-acetylneuraminate 9-O-acetyltransferase [EC:2.3.1.45];K03377//N-acetylneuraminate 9-O-acetyltransferase [EC:2.3.1.45]	NA	predicted protein, partial [Thalassiosira pseudonana CCMP1335] >EED91171.1 predicted protein, partial [Thalassiosira pseudonana CCMP1335]	10 TM Acyl Transferase domain found in Cas1p	[R] KOG1699 O-acetyltransferase	Protein REDUCED WALL ACETYLATION 4 OS=Arabidopsis thaliana GN=RWA4 PE=2 SV=2	GO:0016021//integral component of membrane
Unigene1869_All	Unigene1869_All	Unigene1869_All	Novel_gene	1	2395	1.97	1.79	1.31	1.54	2.04	2.31	1.69	1.963	-0.22004	0.00628131	0.0332049	0.355265	0.0793888	0.055265	-0.18861	0.361878	0.287168	-0.818326	1.13996e-05	6.15422e-06	NA	NA	NA	NA	hypothetical protein THAOC_05998 [Thalassiosira oceanica]	Leucine rich repeats (6 copies)	NA	NA	NA
Unigene16892_All	Unigene16892_All	Unigene16892_All	Novel_gene	1	368	0.4	0	0	0	0	0	0.133	0	NA	NA	NA	5.32193	0.16923	0.126712	NA	NA	NA	NA	NA	NA	NA	NA	K01735//3-dehydroquinate synthase [EC:4.2.3.4]+ko01230//Biosynthesis of amino acids+ko01100//Metabolic pathways+ko01110//Biosynthesis of secondary metabolites+ko00400//Phenylalanine, tyrosine and tryptophan biosynthesis;K01735//3-dehydroquinate synthase [EC:4.2.3.4]+ko01230//Biosynthesis of amino acids+ko01100//Metabolic pathways+ko01110//Biosynthesis of secondary metabolites+ko00400//Phenylalani…	NA	hypothetical protein BU14_0125s0027 [Porphyra umbilicalis]	3-dehydroquinate synthase	[E] KOG0692 Pentafunctional AROM protein	3-dehydroquinate synthase, chloroplastic OS=Solanum lycopersicum GN=DHQS PE=2 SV=1	GO:0009423//chorismate biosynthetic process;GO:0009073//aromatic amino acid family biosynthetic process;GO:0003856//3-dehydroquinate synthase activity;GO:0005737//cytoplasm
Unigene13640_All	Unigene13640_All	Unigene13640_All	Novel_gene	1	210	NA	NA	NA	NA	NA	NA	NA	NA	NA	NA	NA	NA	NA	NA	NA	NA	NA	NA	NA	NA	NA	NA	NA	NA	NA	NA	NA	NA	NA
Unigene21890_All	Unigene21890_All	Unigene21890_All	Novel_gene	1	499	0.09	0	0.69	0.09	0.09	0	0.26	0.06	2.1658	0.00546188	0.0287797	0	0.999741	0.99489	-3.16993	0.598593	0.497968	6.10852	0.00619801	0.00386822	NA	NA	NA	NA	NA	NA	NA	NA	NA
Unigene13184_All	Unigene13184_All	Unigene13184_All	Novel_gene	1	217	0.64	0	0	0	0	0	0.213	0	NA	NA	NA	6	0.308523	0.252564	NA	NA	NA	NA	NA	NA	NA	NA	K23025//H+-translocating diphosphatase [EC:7.1.3.1]	NA	V-type H(+)-translocating pyrophosphatase [Dorcoceras hygrometricum]	NA	NA	NA	NA
Unigene6771_All	Unigene6771_All	Unigene6771_All	Novel_gene	1	1376	4.2	3.49	2.09	3.2	2.63	3.26	3.26	3.03	0.101345	0.0563391	0.33983	0.392317	0.0330665	0.0215518	0.408164	0.0464951	0.029945	-0.641369	0.0022002	0.00133255	NA	NA	NA	NA	predicted protein [Thalassiosira pseudonana CCMP1335] >EED87786.1 predicted protein [Thalassiosira pseudonana CCMP1335]	Inorganic phosphate transporter Pho86	NA	NA	NA
Unigene15768_All	Unigene15768_All	Unigene15768_All	Novel_gene	1	277	0.21	0	0	0.21	0	0	0.07	0.07	-0.0041221	0.153167	0.998388	0	0.999708	0.99489	NA	NA	NA	NA	NA	NA	NA	NA	NA	NA	hypothetical protein BU14_0098s0010 [Porphyra umbilicalis]	NA	NA	NA	NA
CL166.Contig4_All	CL166.Contig4_All	CL166.Contig4_All	Novel_gene	1	6470	3	1.32	0.49	1.45	1.24	1.13	1.603	1.273	0.328383	6.88435e-07	2.55748e-06	1.04891	5.16949e-25	1.37576e-25	0.0901978	0.548873	0.453114	-1.20547	9.95424e-13	4.33348e-13	NA	pleiotropic drug resistance 3 (best arabidopsis hit)	K05681//ATP-binding cassette, subfamily G (WHITE), member 2+ko02010//ABC transporters;K05681//ATP-binding cassette, subfamily G (WHITE), member 2+ko02010//ABC transporters;K05681//ATP-binding cassette, subfamily G (WHITE), member 2+ko02010//ABC transporters;K05681//ATP-binding cassette, subfamily G (WHITE), member 2+ko02010//ABC transporters;K05681//ATP-binding cassette, subfamily G (WHITE), memb…	NA	hypothetical protein THAOC_29910 [Thalassiosira oceanica]	ABC-2 type transporter	[Q] KOG0065 Pleiotropic drug resistance proteins (PDR1-15), ABC superfamily	ABC transporter G family member 35 OS=Oryza sativa subsp. japonica GN=ABCG35 PE=3 SV=1	GO:0005524//ATP binding;GO:0042626//ATPase activity, coupled to transmembrane movement of substances;GO:0016021//integral component of membrane;GO:0005886//plasma membrane
Unigene13380_All	Unigene13380_All	Unigene13380_All	Novel_gene	1	298	1.29	0	0	0.19	0	0	0.43	0.063	2.80323	0.00484953	0.0254286	2.7633	0.0582587	0.0400304	NA	NA	NA	NA	NA	NA	NA	NA	K10808//ribonucleoside-diphosphate reductase subunit M2 [EC:1.17.4.1]+ko00230//Purine metabolism+ko01100//Metabolic pathways+ko00240//Pyrimidine metabolism+ko00480//Glutathione metabolism;K10808//ribonucleoside-diphosphate reductase subunit M2 [EC:1.17.4.1]+ko00230//Purine metabolism+ko01100//Metabolic pathways+ko00240//Pyrimidine metabolism+ko00480//Glutathione metabolism;K10808//ribonucleoside-…	NA	hypothetical protein AURANDRAFT_65685 [Aureococcus anophagefferens] >EGB06310.1 hypothetical protein AURANDRAFT_65685 [Aureococcus anophagefferens]	NA	[F] KOG1567 Ribonucleotide reductase, beta subunit	Ribonucleoside-diphosphate reductase small chain C OS=Arabidopsis thaliana GN=TSO2 PE=1 SV=1	GO:0009263//deoxyribonucleotide biosynthetic process;GO:0055114//oxidation-reduction process
Unigene20971_All	Unigene20971_All	Unigene20971_All	Novel_gene	1	203	0.37	0	0	0	0	0	0.123	0	NA	NA	NA	5.20945	0.5576	0.503412	NA	NA	NA	NA	NA	NA	NA	NA	NA	NA	NA	NA	NA	NA	NA
CL38.Contig6_All	CL38.Contig6_All	CL38.Contig6_All	Novel_gene	1	1161	2.84	2.27	1.94	1.6	3.05	2.77	2.35	2.473	-0.0740369	0.0926984	0.578512	0.827819	0.00161284	0.000884574	-0.426117	0.0773753	0.0516006	-0.513829	0.0373142	0.025061	NA	NA	NA	NA	hypothetical protein THAOC_09361 [Thalassiosira oceanica]	Leucine rich repeats (6 copies)	NA	NA	NA
Unigene20167_All	Unigene20167_All	Unigene20167_All	Novel_gene	1	215	0.66	0	0	0	0	0	0.22	0	NA	NA	NA	6.04439	0.308511	0.252564	NA	NA	NA	NA	NA	NA	NA	NA	K01876//aspartyl-tRNA synthetase [EC:6.1.1.12]+ko00970//Aminoacyl-tRNA biosynthesis;K01876//aspartyl-tRNA synthetase [EC:6.1.1.12]+ko00970//Aminoacyl-tRNA biosynthesis;K01876//aspartyl-tRNA synthetase [EC:6.1.1.12]+ko00970//Aminoacyl-tRNA biosynthesis;K01876//aspartyl-tRNA synthetase [EC:6.1.1.12]+ko00970//Aminoacyl-tRNA biosynthesis	NA	aspartyl-tRNA synthetase (plastid) [Paulinella micropora]	NA	[J] KOG2411 Aspartyl-tRNA synthetase, mitochondrial	Aspartate--tRNA ligase, chloroplastic/mitochondrial OS=Arabidopsis thaliana GN=At4g33760 PE=2 SV=1	GO:0016020//membrane;GO:0005524//ATP binding;GO:0006418//tRNA aminoacylation for protein translation;GO:0004815//aspartate-tRNA ligase activity;GO:0004812//aminoacyl-tRNA ligase activity;GO:0005739//mitochondrion;GO:0009536//plastid;GO:0003676//nucleic acid binding;GO:0009507//chloroplast
Unigene11036_All	Unigene11036_All	Unigene11036_All	Novel_gene	1	1066	1.43	0.24	0.03	0.03	0	0	0.566	0.01	5.63973	6.79982e-14	1.97593e-13	5.57491	1.6187e-11	5.90214e-12	4.58496	0.013125	0.00794052	1.58496	0.589538	0.498914	NA	NA	K00889//1-phosphatidylinositol-4-phosphate 5-kinase [EC:2.7.1.68]+ko04144//Endocytosis+ko01100//Metabolic pathways+ko04070//Phosphatidylinositol signaling system+ko00562//Inositol phosphate metabolism	NA	hypothetical protein JH06_1699 [Blastocystis sp. subtype 4] >KNB44420.1 hypothetical protein JH06_1699 [Blastocystis sp. subtype 4]	MORN repeat variant	[K] KOG1079 Transcriptional repressor EZH1	NA	NA
Unigene2119_All	Unigene2119_All	Unigene2119_All	Novel_gene	1	4351	NA	NA	NA	NA	NA	NA	NA	NA	NA	NA	NA	NA	NA	NA	NA	NA	NA	NA	NA	NA	NA	NA	K00486//kynurenine 3-monooxygenase [EC:1.14.13.9]+ko00380//Tryptophan metabolism+ko01100//Metabolic pathways;K11463//polycomb protein SUZ12;K00486//kynurenine 3-monooxygenase [EC:1.14.13.9]+ko00380//Tryptophan metabolism+ko01100//Metabolic pathways;K11463//polycomb protein SUZ12;K11463//polycomb protein SUZ12	NA	hypothetical protein FisN_23Hh131 [Fistulifera solaris]	VEFS-Box of polycomb protein	[R] KOG2350 Zn-finger protein joined to JAZF1 (predicted suppressor)	Polycomb group protein VERNALIZATION 2 OS=Arabidopsis thaliana GN=VRN2 PE=1 SV=2	GO:0016021//integral component of membrane;GO:0071949//FAD binding
Unigene1354_All	Unigene1354_All	Unigene1354_All	Novel_gene	1	1943	8.84	8.85	7.99	8.18	15.5	11.53	8.56	11.736	-0.455339	8.90674e-21	2.24952e-20	0.111946	0.276579	0.224428	-0.808519	6.56211e-24	1.94646e-24	-0.529125	2.23228e-09	1.05974e-09	NA	NA	NA	NA	predicted protein [Thalassiosira pseudonana CCMP1335] >EED91189.1 predicted protein [Thalassiosira pseudonana CCMP1335]	Amidohydrolase	NA	NA	GO:0016831//carboxy-lyase activity;GO:0016787//hydrolase activity;GO:0005829//cytosol
CL3109.Contig2_All	CL3109.Contig2_All	CL3109.Contig2_All	Novel_gene	1	375	0	0	0	0	0	0.16	0	0.053	NA	NA	NA	NA	NA	NA	NA	NA	NA	-4	0.54785	0.501088	NA	NA	NA	NA	NA	NA	NA	NA	NA
Unigene11966_All	Unigene11966_All	Unigene11966_All	Novel_gene	1	367	0.8	0	0	0.13	0	0	0.266	0.043	2.58084	0.00864006	0.047732	2.62149	0.0982801	0.0718154	NA	NA	NA	NA	NA	NA	NA	NA	K00208//enoyl-[acyl-carrier protein] reductase I [EC:1.3.1.9 1.3.1.10]+ko01100//Metabolic pathways+ko00061//Fatty acid biosynthesis+ko01212//Fatty acid metabolism+ko00780//Biotin metabolism;K00208//enoyl-[acyl-carrier protein] reductase I [EC:1.3.1.9 1.3.1.10]+ko01100//Metabolic pathways+ko00061//Fatty acid biosynthesis+ko01212//Fatty acid metabolism+ko00780//Biotin metabolism;K00208//enoyl-[acyl…	NA	enoyl-ACP reductase enoyl-ACP reductase [Ectocarpus siliculosus]	Enoyl-(Acyl carrier protein) reductase	[R] KOG0725 Reductases with broad range of substrate specificities	Enoyl-[acyl-carrier-protein] reductase [NADH], chloroplastic OS=Arabidopsis thaliana GN=MOD1 PE=1 SV=1	GO:0004318//enoyl-[acyl-carrier-protein] reductase (NADH) activity;GO:0006633//fatty acid biosynthetic process
CL549.Contig4_All	CL549.Contig4_All	CL549.Contig4_All	Novel_gene	1	2131	18.29	12.42	5.56	9.41	8.21	8.5	12.09	8.706	0.469256	1.81579e-24	4.323e-24	0.958788	9.62383e-41	1.99797e-41	0.597211	5.23965e-13	1.9734e-13	-0.612378	7.08198e-10	3.31462e-10	NA	NA	K12451//3,5-epimerase/4-reductase [EC:5.1.3.- 1.1.1.-]+ko00520//Amino sugar and nucleotide sugar metabolism;K12451//3,5-epimerase/4-reductase [EC:5.1.3.- 1.1.1.-]+ko00520//Amino sugar and nucleotide sugar metabolism;K12451//3,5-epimerase/4-reductase [EC:5.1.3.- 1.1.1.-]+ko00520//Amino sugar and nucleotide sugar metabolism;K12450//UDP-glucose 4,6-dehydratase [EC:4.2.1.76]+ko00520//Amino sugar and …	NA	hypothetical protein THAOC_07228 [Thalassiosira oceanica]	RmlD substrate binding domain	[G] KOG0747 Putative NAD+-dependent epimerases	Bifunctional dTDP-4-dehydrorhamnose 3,5-epimerase/dTDP-4-dehydrorhamnose reductase OS=Arabidopsis thaliana GN=NRS/ER PE=1 SV=1	NA
CL1311.Contig2_All	CL1311.Contig2_All	CL1311.Contig2_All	Novel_gene	1	720	2.61	1.13	2.81	0	2.39	4.47	2.183	2.286	-0.0671684	0.112664	0.71365	8.02791	1.25753e-14	4.19686e-15	-1.08069	0.00598634	0.003504	-0.669705	0.0123153	0.00791552	NA	NA	NA	NA	hypothetical protein THAOC_07839 [Thalassiosira oceanica]	NA	NA	Ribosome-binding factor PSRP1, chloroplastic OS=Spinacia oleracea GN=PSRP1 PE=1 SV=2	GO:0043022//ribosome binding;GO:0045900//negative regulation of translational elongation;GO:0044238//primary metabolic process;GO:0043024//ribosomal small subunit binding;GO:0022627//cytosolic small ribosomal subunit
Unigene11509_All	Unigene11509_All	Unigene11509_All	Novel_gene	1	404	0.58	0.24	0.23	0	0	0	0.35	0	4.1658	0.000633339	0.00294132	5.85798	0.0481833	0.0318942	4.58496	0.330087	0.251528	4.52356	0.320106	0.249186	NA	NA	NA	NA	NA	Cytochrome oxidase assembly protein	NA	NA	NA
CL1330.Contig6_All	CL1330.Contig6_All	CL1330.Contig6_All	Novel_gene	1	1569	7.12	6.73	6.31	2.82	2.67	2.45	6.72	2.646	1.34302	3.31983e-56	5.7559e-56	1.33618	4.95114e-20	1.45044e-20	1.33377	4.1738e-19	1.3649e-19	1.36486	7.21645e-19	2.77536e-19	NA	NA	NA	NA	hypothetical protein FRACYDRAFT_236397 [Fragilariopsis cylindrus CCMP1102]	CoA-binding domain	NA	NA	NA
Unigene9905_All	Unigene9905_All	Unigene9905_All	Novel_gene	1	719	2.76	0.28	0.37	0.05	0.06	0	1.136	0.036	4.97316	1.16344e-16	3.17484e-16	5.7866	4.21851e-14	1.42627e-14	2.22239	0.175066	0.12634	5.20945	0.012115	0.00774486	NA	NA	NA	NA	NA	NA	NA	NA	NA
Unigene5920_All	Unigene5920_All	Unigene5920_All	Novel_gene	1	1312	21.34	14.85	9.3	40.74	37.97	38.69	15.163	39.133	-1.37043	4.15607e-268	3.19669e-268	-0.932886	9.89538e-51	1.79999e-51	-1.3544	4.25834e-85	6.62784e-86	-2.05666	2.14576e-159	2.95766e-160	NA	NA	NA	NA	NA	NA	NA	NA	NA
Unigene5332_All	Unigene5332_All	Unigene5332_All	Novel_gene	1	1569	19.21	25.92	15.53	37.73	28.7	20.29	20.22	28.906	-0.513646	2.21689e-47	4.12108e-47	-0.973855	3.93326e-61	6.36414e-62	-0.146985	0.0189218	0.0116339	-0.385711	1.46844e-07	7.3901e-08	NA	Oryza sativa Japonica Group cultivar Taipei 309 E3 ligase (BBI1) gene, complete cds.	K16283//E3 ubiquitin-protein ligase SDIR1 [EC:2.3.2.27];K16283//E3 ubiquitin-protein ligase SDIR1 [EC:2.3.2.27];K16283//E3 ubiquitin-protein ligase SDIR1 [EC:2.3.2.27];K16283//E3 ubiquitin-protein ligase SDIR1 [EC:2.3.2.27];K16283//E3 ubiquitin-protein ligase SDIR1 [EC:2.3.2.27]	NA	Zinc finger RING-type domain containing protein [Klebsormidium nitens]	Ring finger domain	[O] KOG0800 FOG: Predicted E3 ubiquitin ligase	Receptor homology region, transmembrane domain- and RING domain-containing protein 1 OS=Arabidopsis thaliana GN=RMR1 PE=1 SV=1	GO:0061630//ubiquitin protein ligase activity;GO:0046872//metal ion binding;GO:0043161//proteasome-mediated ubiquitin-dependent protein catabolic process
CL156.Contig1_All	CL156.Contig1_All	CL156.Contig1_All	Novel_gene	1	434	0.16	0.12	0.16	0.46	0	0.44	0.146	0.3	-1.04505	0.0357875	0.210307	-1.52356	0.267448	0.215572	3.58496	0.58678	0.502036	-1.45943	0.284703	0.21977	NA	NA	NA	NA	NA	NA	NA	NA	NA
Unigene5477_All	Unigene5477_All	Unigene5477_All	Novel_gene	1	276	0	0	0.43	0	0	0	0.143	0	NA	NA	NA	NA	NA	NA	NA	NA	NA	5.42626	0.320051	0.249186	NA	NA	NA	NA	NA	NA	NA	NA	NA
Unigene9457_All	Unigene9457_All	Unigene9457_All	Novel_gene	1	1328	54.95	58.06	26.18	24.87	60.59	77.46	46.396	54.306	-0.235927	1.13742e-18	2.97963e-18	1.14371	1.06536e-95	1.27564e-96	-0.0615351	0.210174	0.153477	-1.56499	3.49551e-221	3.88614e-222	NA	NA	K03038//26S proteasome regulatory subunit N8+ko03050//Proteasome;K03038//26S proteasome regulatory subunit N8+ko03050//Proteasome;K03038//26S proteasome regulatory subunit N8+ko03050//Proteasome;K03038//26S proteasome regulatory subunit N8+ko03050//Proteasome;K03038//26S proteasome regulatory subunit N8+ko03050//Proteasome	XM_002291355.1 Thalassiosira pseudonana CCMP1335 26S proteasome regulatory subunit 8 (RPN8), mRNA	26S proteasome regulatory subunit 8 [Thalassiosira pseudonana CCMP1335] >EED91498.1 26S proteasome regulatory subunit 8 [Thalassiosira pseudonana CCMP1335]	Maintenance of mitochondrial structure and function	[O] KOG1556 26S proteasome regulatory complex, subunit RPN8/PSMD7	26S proteasome non-ATPase regulatory subunit 7 homolog B OS=Arabidopsis thaliana GN=RPN8B PE=1 SV=1	GO:0043161//proteasome-mediated ubiquitin-dependent protein catabolic process;GO:0000502//proteasome complex;GO:0005838//proteasome regulatory particle
Unigene2574_All	Unigene2574_All	Unigene2574_All	Novel_gene	1	1669	5.68	2.86	17.71	0.42	1.4	1.36	8.75	1.06	3.0544	1.38095e-218	1.20093e-218	3.75743	2.51793e-57	4.27222e-58	1.03059	1.44643e-06	6.79986e-07	3.70289	5.50507e-179	7.03612e-180	NA	NA	NA	NA	hypothetical protein THAOC_11699 [Thalassiosira oceanica]	Protein of unknown function (DUF1517)	NA	NA	NA
CL535.Contig2_All	CL535.Contig2_All	CL535.Contig2_All	Novel_gene	1	3480	35.41	39.04	16.47	11.03	19.9	6.78	30.306	12.57	1.27019	0	0	1.68272	8.23768e-307	4e-308	0.972185	1.09929e-145	1.22047e-146	1.28048	1.6758e-98	3.08604e-99	NA	NA	K20069//adaptin ear-binding coat-associated protein 1/2;K20069//adaptin ear-binding coat-associated protein 1/2;K20069//adaptin ear-binding coat-associated protein 1/2;K20069//adaptin ear-binding coat-associated protein 1/2;K20069//adaptin ear-binding coat-associated protein 1/2	NA	predicted protein [Thalassiosira pseudonana CCMP1335] >EED93268.1 predicted protein [Thalassiosira pseudonana CCMP1335]	GDP-fucose protein O-fucosyltransferase	NA	NA	NA
Unigene2513_All	Unigene2513_All	Unigene2513_All	Novel_gene	1	1926	3.23	2.75	4.78	1.04	3.01	3.74	3.586	2.596	0.46539	5.68099e-08	2.00562e-07	1.63495	9.77936e-16	3.17172e-16	-0.130332	0.543806	0.447994	0.353972	0.00967561	0.00613906	NA	NA	NA	NA	predicted protein [Thalassiosira pseudonana CCMP1335] >EED86295.1 predicted protein [Thalassiosira pseudonana CCMP1335]	Domain of unknown function (DUF5134)	NA	NA	GO:0016021//integral component of membrane
CL250.Contig2_All	CL250.Contig2_All	CL250.Contig2_All	Novel_gene	1	6050	19.36	22.72	14.79	9.99	19.42	23.49	18.956	17.633	0.0970333	3.91285e-07	1.4372e-06	0.954522	2.79576e-123	2.78934e-124	0.22642	1.04538e-11	4.07066e-12	-0.667425	1.21616e-83	2.4689e-84	NA	NA	K08202//MFS transporter, OCT family, solute carrier family 22 (organic cation transporter), member 4/5;K08202//MFS transporter, OCT family, solute carrier family 22 (organic cation transporter), member 4/5;K08202//MFS transporter, OCT family, solute carrier family 22 (organic cation transporter), member 4/5;K08202//MFS transporter, OCT family, solute carrier family 22 (organic cation transporter)…	NA	predicted protein [Thalassiosira pseudonana CCMP1335] >ACI64570.1 predicted protein [Thalassiosira pseudonana CCMP1335]	Sugar (and other) transporter	[R] KOG0253 Synaptic vesicle transporter SV2 (major facilitator superfamily)	Organic cation/carnitine transporter 7 OS=Arabidopsis thaliana GN=OCT7 PE=2 SV=1	GO:0016021//integral component of membrane
Unigene8338_All	Unigene8338_All	Unigene8338_All	Novel_gene	1	3026	10.37	10.11	7.07	14.5	2.98	3.77	9.183	7.083	0.381227	6.9178e-19	1.80583e-18	-0.483637	8.67911e-15	2.88488e-15	1.7624	3.97326e-82	6.3035e-83	0.907146	4.90844e-22	1.78996e-22	NA	NA	K09858//SEC-C motif domain protein	NA	hypothetical protein THAOC_00084 [Thalassiosira oceanica]	BT1 family	[R] LSE0411 A Predicted pteridine transporter	Folate-biopterin transporter 1, chloroplastic OS=Arabidopsis thaliana GN=At2g32040 PE=1 SV=2	GO:0006810//transport;GO:0016021//integral component of membrane
CL2868.Contig1_All	CL2868.Contig1_All	CL2868.Contig1_All	Novel_gene	1	1928	1.3	0.74	0.24	1.51	0.29	0.42	0.76	0.74	0.0355965	0.131879	0.844271	-0.216037	0.407843	0.358688	1.35147	0.00162489	0.0009104	-0.807355	0.103361	0.074028	NA	NA	K00759//adenine phosphoribosyltransferase [EC:2.4.2.7]+ko00230//Purine metabolism+ko01100//Metabolic pathways;K00759//adenine phosphoribosyltransferase [EC:2.4.2.7]+ko00230//Purine metabolism+ko01100//Metabolic pathways;K00759//adenine phosphoribosyltransferase [EC:2.4.2.7]+ko00230//Purine metabolism+ko01100//Metabolic pathways;K00759//adenine phosphoribosyltransferase [EC:2.4.2.7]+ko00230//Purin…	NA	3-oxoacyl-[acyl-carrier protein] reductase [Thalassiosira pseudonana CCMP1335] >ACI65043.1 3-oxoacyl-[acyl-carrier protein] reductase [Thalassiosira pseudonana CCMP1335]	Enoyl-(Acyl carrier protein) reductase	[F] KOG1712 Adenine phosphoribosyl transferases	Adenine phosphoribosyltransferase 2 OS=Arabidopsis thaliana GN=APT2 PE=1 SV=1	GO:0004316//3-oxoacyl-[acyl-carrier-protein] reductase (NADPH) activity;GO:0102131//3-oxo-glutaryl-[acp] methyl ester reductase activity;GO:0102132//3-oxo-pimeloyl-[acp] methyl ester reductase activity
Unigene1029_All	Unigene1029_All	Unigene1029_All	Novel_gene	1	6614	11.5	7.62	3.93	4.2	6.13	5.86	7.683	5.396	0.501562	3.93502e-54	6.91866e-54	1.45317	8.39961e-156	7.0777e-157	0.313904	2.28306e-08	9.95934e-09	-0.576371	1.35521e-18	5.23424e-19	NA	NA	K13912//deleted in malignant brain tumors 1 protein	NA	hypothetical protein L916_07023, partial [Phytophthora parasitica]	Ankyrin repeats (many copies)	[S] TWOG0130 Uncharacterized protein, contains EGF domain	Probable WRKY transcription factor 19 OS=Arabidopsis thaliana GN=WRKY19 PE=3 SV=1	NA
Unigene13818_All	Unigene13818_All	Unigene13818_All	Novel_gene	1	459	0.39	0.1	0	0	0	0	0.163	0	3.31781	0.00747436	0.0408765	5.2854	0.0908041	0.0635718	3.32193	0.58675	0.502036	NA	NA	NA	NA	NA	NA	NA	NA	Proprotein convertase P-domain	NA	NA	NA
CL441.Contig2_All	CL441.Contig2_All	CL441.Contig2_All	Novel_gene	1	3608	2.4	1.48	1.19	2.45	1.81	1.16	1.69	1.806	-0.0917481	0.0473383	0.281514	-0.0297473	0.880981	0.868676	-0.290393	0.0975255	0.0666672	0.0368368	0.858963	0.839224	NA	NA	K15287//solute carrier family 35, member F1/2;K15287//solute carrier family 35, member F1/2;K15287//solute carrier family 35, member F1/2;K15287//solute carrier family 35, member F1/2;K15287//solute carrier family 35, member F1/2	NA	hypothetical protein THAOC_21930 [Thalassiosira oceanica]	LNS2 (Lipin/Ned1/Smp2)	[NI] KOG2116 Protein involved in plasmid maintenance/nuclear protein involved in lipid metabolism	Phosphatidate phosphatase PAH2 OS=Arabidopsis thaliana GN=PAH2 PE=1 SV=1	GO:0006810//transport;GO:0016021//integral component of membrane;GO:0008195//phosphatidate phosphatase activity
Unigene17035_All	Unigene17035_All	Unigene17035_All	Novel_gene	1	282	1.21	0	0	0	0	0	0.403	0	3.58084	0.00402063	0.0208988	6.91886	0.0252924	0.0160014	NA	NA	NA	NA	NA	NA	NA	NA	NA	NA	NA	NA	NA	NA	NA
Unigene6427_All	Unigene6427_All	Unigene6427_All	Novel_gene	1	2694	2.12	0.94	1.17	0.26	0.23	0.47	1.41	0.32	2.12949	7.44202e-41	1.47268e-40	3.02748	5.38195e-30	1.31743e-30	2.03103	3.14478e-09	1.32905e-09	1.31578	7.18139e-07	3.70682e-07	HSF	NA	K09490//heat shock 70kDa protein 5+ko04141//Protein processing in endoplasmic reticulum+ko03060//Protein export;K09490//heat shock 70kDa protein 5+ko04141//Protein processing in endoplasmic reticulum+ko03060//Protein export;K09490//heat shock 70kDa protein 5+ko04141//Protein processing in endoplasmic reticulum+ko03060//Protein export;K09490//heat shock 70kDa protein 5+ko04141//Protein processing …	NA	hypothetical protein THAOC_29919 [Thalassiosira oceanica] >EJK77265.1 hypothetical protein THAOC_00914 [Thalassiosira oceanica]	HSF-type DNA-binding	[O] KOG0100 Molecular chaperones GRP78/BiP/KAR2, HSP70 superfamily	Luminal-binding protein 2 OS=Zea mays GN=BIPE2 PE=1 SV=3	GO:0005634//nucleus;GO:0043565//sequence-specific DNA binding;GO:0003700//DNA binding transcription factor activity
Unigene3875_All	Unigene3875_All	Unigene3875_All	Novel_gene	1	4333	6.17	8.41	5.19	5.16	18.04	19.57	6.59	14.256	-1.12125	8.25389e-256	6.52349e-256	0.257899	0.00104179	0.000566254	-1.10102	3.15783e-104	4.35972e-105	-1.91484	1.20207e-261	1.18655e-262	NA	NA	K00428//cytochrome c peroxidase [EC:1.11.1.5];K00428//cytochrome c peroxidase [EC:1.11.1.5];K00428//cytochrome c peroxidase [EC:1.11.1.5];K00428//cytochrome c peroxidase [EC:1.11.1.5]	NA	peroxidase/catalase [Thalassiosira pseudonana CCMP1335] >EED88002.1 peroxidase/catalase [Thalassiosira pseudonana CCMP1335]	Peroxidase	[U] KOG3764 Vesicular amine transporter	Probable L-ascorbate peroxidase 3 OS=Oryza sativa subsp. indica GN=APX3 PE=2 SV=1	GO:0006979//response to oxidative stress;GO:0046872//metal ion binding;GO:0020037//heme binding;GO:0004096//catalase activity;GO:0005829//cytosol;GO:0005576//extracellular region;GO:0042744//hydrogen peroxide catabolic process;GO:0070301//cellular response to hydrogen peroxide
Unigene7365_All	Unigene7365_All	Unigene7365_All	Novel_gene	1	4375	5.38	6.71	3.78	4.56	6.1	5.79	5.29	5.483	-0.0558817	0.0345111	0.202565	0.238572	0.00479941	0.0027835	0.137504	0.072908	0.0484958	-0.615177	6.74123e-14	2.85966e-14	NA	NA	K00134//glyceraldehyde 3-phosphate dehydrogenase [EC:1.2.1.12]+ko00010//Glycolysis / Gluconeogenesis+ko01230//Biosynthesis of amino acids+ko01100//Metabolic pathways+ko01110//Biosynthesis of secondary metabolites+ko00710//Carbon fixation in photosynthetic organisms+ko01200//Carbon metabolism;K00134//glyceraldehyde 3-phosphate dehydrogenase [EC:1.2.1.12]+ko00010//Glycolysis / Gluconeogenesis+ko012…	XM_002290538.1 Thalassiosira pseudonana CCMP1335 triosephosphate isomerase/glyceraldehyde-3-phosphate dehydrogenase precursor mRNA	triosephosphate isomerase/glyceraldehyde-3-phosphate dehydrogenase precursor [Thalassiosira pseudonana CCMP1335] >EED92326.1 triosephosphate isomerase/glyceraldehyde-3-phosphate dehydrogenase precursor [Thalassiosira pseudonana CCMP1335]	Triosephosphate isomerase	[G] KOG0657 Glyceraldehyde 3-phosphate dehydrogenase	Glyceraldehyde-3-phosphate dehydrogenase OS=Phytophthora infestans GN=GPDA PE=3 SV=1	GO:0006006//glucose metabolic process;GO:0016620//oxidoreductase activity, acting on the aldehyde or oxo group of donors, NAD or NADP as acceptor;GO:0050661//NADP binding;GO:0006096//glycolytic process;GO:0004807//triose-phosphate isomerase activity;GO:0051287//NAD binding;GO:0004365//glyceraldehyde-3-phosphate dehydrogenase (NAD+) (phosphorylating) activity
Unigene10304_All	Unigene10304_All	Unigene10304_All	Novel_gene	1	228	0.29	0.32	0.3	0.3	0	0	0.303	0.1	1.58084	0.0513024	0.307863	-0.0489096	0.999642	0.99489	5	0.586689	0.502036	4.90689	0.589414	0.498914	NA	NA	NA	NA	NA	NA	NA	NA	NA
CL334.Contig1_All	CL334.Contig1_All	CL334.Contig1_All	Novel_gene	1	363	1.89	1.29	1.77	1.54	1	1.1	1.65	1.213	0.448559	0.0378469	0.222749	0.295456	0.720224	0.70275	0.367371	0.555459	0.459484	0.686246	0.321321	0.261094	NA	NA	NA	NA	NA	NA	NA	NA	NA
Unigene2918_All	Unigene2918_All	Unigene2918_All	Novel_gene	1	2105	4.94	1.49	1.21	29.62	4.43	30.54	2.546	21.53	-3.08895	0	0	-2.58399	1.68707e-263	9.17654e-265	-1.57199	8.91298e-22	2.75954e-22	-4.65762	0	0	HSF	NA	K09419//heat shock transcription factor, other eukaryote;K09419//heat shock transcription factor, other eukaryote;K09419//heat shock transcription factor, other eukaryote;K09419//heat shock transcription factor, other eukaryote;K09419//heat shock transcription factor, other eukaryote	NA	hypothetical protein FisN_1Lh308 [Fistulifera solaris]	HSF-type DNA-binding	[K] KOG0627 Heat shock transcription factor	Heat shock factor protein HSF8 OS=Solanum peruvianum GN=HSF8 PE=2 SV=1	GO:0005634//nucleus;GO:0043565//sequence-specific DNA binding;GO:0003700//DNA binding transcription factor activity
CL347.Contig4_All	CL347.Contig4_All	CL347.Contig4_All	Novel_gene	1	6933	6.96	10.3	5.04	4.54	9.47	7.22	7.433	7.076	0.0675777	0.00451559	0.0235368	0.616395	5.3818e-25	1.43332e-25	0.121208	0.0106387	0.00637896	-0.518575	8.86377e-20	3.35306e-20	NA	NA	K15340//DNA cross-link repair 1A protein;K15340//DNA cross-link repair 1A protein;K15340//DNA cross-link repair 1A protein;K15340//DNA cross-link repair 1A protein;K15340//DNA cross-link repair 1A protein	XM_013749679.1 PREDICTED: Brassica oleracea var. oleracea 5' exonuclease Apollo (LOC106312234), mRNA	predicted protein, partial [Thalassiosira pseudonana CCMP1335] >ACI64301.1 predicted protein, partial [Thalassiosira pseudonana CCMP1335]	Fungalysin metallopeptidase (M36)	[L] KOG1361 Predicted hydrolase involved in interstrand cross-link repair	Vacuolar-sorting receptor 1 OS=Pisum sativum GN=BP80 PE=1 SV=1	GO:0000784//nuclear chromosome, telomeric region;GO:0003684//damaged DNA binding;GO:0036297//interstrand cross-link repair;GO:0035312//5'-3' exodeoxyribonuclease activity;GO:0031848//protection from non-homologous end joining at telomere;GO:0006303//double-strand break repair via nonhomologous end joining
Unigene12919_All	Unigene12919_All	Unigene12919_All	Novel_gene	1	708	1.1	0.06	0	0	0	0	0.386	0	5.3882	5.39857e-07	1.99516e-06	6.78136	2.27086e-06	1.02427e-06	2.58496	0.586659	0.502036	NA	NA	NA	NA	NA	NA	NA	NA	NA	NA	NA	NA
Unigene4166_All	Unigene4166_All	Unigene4166_All	Novel_gene	1	2871	13.43	10.37	9.12	9.11	6.39	6.72	10.973	7.406	0.567223	1.89539e-41	3.72712e-41	0.559936	8.85925e-17	2.79052e-17	0.698528	4.28648e-19	1.4025e-19	0.440573	3.21037e-08	1.58105e-08	NA	NA	NA	NA	hypothetical protein THAOC_01497 [Thalassiosira oceanica]	Putative methyltransferase	NA	NA	GO:0008176//tRNA (guanine-N7-)-methyltransferase activity
Unigene16593_All	Unigene16593_All	Unigene16593_All	Novel_gene	1	1056	1.48	0.07	0.14	0.07	0.03	0	0.563	0.033	4.02563	2.12018e-12	6.40835e-12	4.4021	9.4967e-11	3.54834e-11	1.22239	0.669146	0.628054	3.80735	0.0885755	0.0621612	NA	NA	K00876//uridine kinase [EC:2.7.1.48]+ko01100//Metabolic pathways+ko00240//Pyrimidine metabolism;K00876//uridine kinase [EC:2.7.1.48]+ko01100//Metabolic pathways+ko00240//Pyrimidine metabolism;K00876//uridine kinase [EC:2.7.1.48]+ko01100//Metabolic pathways+ko00240//Pyrimidine metabolism	NA	uridine kinase, partial [Aphanomyces astaci] >ETV74047.1 uridine kinase, partial [Aphanomyces astaci]	Phosphoribulokinase / Uridine kinase family	[TZ] KOG4203 Armadillo/beta-Catenin/plakoglobin	Uridine kinase-like protein 3 OS=Arabidopsis thaliana GN=UKL3 PE=2 SV=1	GO:0004849//uridine kinase activity;GO:0005524//ATP binding;GO:0016021//integral component of membrane;GO:0044206//UMP salvage;GO:0044211//CTP salvage
Unigene5177_All	Unigene5177_All	Unigene5177_All	Novel_gene	1	1059	6.24	5.43	2.77	3.66	3.99	5.37	4.813	4.34	0.143699	0.0274886	0.15896	0.769702	1.90482e-05	9.07632e-06	0.444563	0.0194494	0.0119824	-0.955036	1.25519e-06	6.53908e-07	NA	NA	K06883//uncharacterized protein;K06883//uncharacterized protein;K06883//uncharacterized protein;K06883//uncharacterized protein;K06883//uncharacterized protein	NA	ATP binding protein [Thalassiosira pseudonana CCMP1335] >EED88133.1 ATP binding protein [Thalassiosira pseudonana CCMP1335]	Conserved hypothetical ATP binding protein	[K] KOG1534 Putative transcription factor FET5	NA	GO:1990022//RNA polymerase III complex localization to nucleus;GO:0005622//intracellular;GO:0044376//RNA polymerase II complex import to nucleus;GO:0003924//GTPase activity
Unigene18824_All	Unigene18824_All	Unigene18824_All	Novel_gene	1	251	0.74	0	0	0	0	0	0.246	0	NA	NA	NA	6.20945	0.169215	0.126712	NA	NA	NA	NA	NA	NA	NA	NA	NA	NA	NA	NA	NA	NA	NA
Unigene13576_All	Unigene13576_All	Unigene13576_All	Novel_gene	1	284	0.2	0	0	0	0	0	0.066	0	NA	NA	NA	4.32193	0.557539	0.503412	NA	NA	NA	NA	NA	NA	NA	NA	K00765//ATP phosphoribosyltransferase [EC:2.4.2.17]+ko01230//Biosynthesis of amino acids+ko01100//Metabolic pathways+ko00340//Histidine metabolism+ko01110//Biosynthesis of secondary metabolites	NA	ATP phosphoribosyltransferase [Fistulifera solaris]	NA	[E] KOG2831 ATP phosphoribosyltransferase	NA	GO:0000287//magnesium ion binding;GO:0000105//histidine biosynthetic process;GO:0003879//ATP phosphoribosyltransferase activity;GO:0005737//cytoplasm
CL2039.Contig1_All	CL2039.Contig1_All	CL2039.Contig1_All	Novel_gene	1	1625	0.32	0.13	0.09	0.4	0.22	0.17	0.18	0.263	-0.565575	0.0219091	0.125391	-0.321928	0.531238	0.474596	-0.758992	0.278777	0.207146	-0.917538	0.329802	0.268556	NA	NA	K11323//histone arginine demethylase JMJD6 [EC:1.14.11.-];K11323//histone arginine demethylase JMJD6 [EC:1.14.11.-]	NA	predicted protein, partial [Phaeodactylum tricornutum CCAP 1055/1] >EEC47811.1 predicted protein, partial [Phaeodactylum tricornutum CCAP 1055/1]	JmjC domain, hydroxylase	[BT] KOG2130 Phosphatidylserine-specific receptor PtdSerR, contains JmjC domain	F-box protein At1g78280 OS=Arabidopsis thaliana GN=At1g78280 PE=2 SV=3	NA
Unigene16062_All	Unigene16062_All	Unigene16062_All	Novel_gene	1	335	0.61	0	0	0	0	0	0.203	0	NA	NA	NA	5.93074	0.0907956	0.0635718	NA	NA	NA	NA	NA	NA	NA	NA	NA	NA	NA	Gram-negative bacterial TonB protein C-terminal	NA	NA	NA
CL3045.Contig2_All	CL3045.Contig2_All	CL3045.Contig2_All	Novel_gene	1	1828	7.93	6.43	6.47	3.75	8.54	8.81	6.943	7.033	-0.0216524	0.113942	0.722167	1.08043	7.09245e-19	2.1382e-19	-0.409417	0.000141177	7.3573e-05	-0.445376	2.12141e-05	1.15873e-05	NA	NA	K14306//nuclear pore complex protein Nup62+ko03013//RNA transport;K14306//nuclear pore complex protein Nup62+ko03013//RNA transport;K14306//nuclear pore complex protein Nup62+ko03013//RNA transport;K14306//nuclear pore complex protein Nup62+ko03013//RNA transport;K14306//nuclear pore complex protein Nup62+ko03013//RNA transport	NA	hypothetical protein Csa_6G108530 [Cucumis sativus]	NA	[T] KOG2085 Serine/threonine protein phosphatase 2A, regulatory subunit	Protein Ycf2 (Fragment) OS=Oenothera picensis GN=ycf2 PE=3 SV=1	GO:0016021//integral component of membrane
Unigene15971_All	Unigene15971_All	Unigene15971_All	Novel_gene	1	259	0.47	0	0	0	0	0	0.156	0	NA	NA	NA	5.55459	0.308474	0.252564	NA	NA	NA	NA	NA	NA	NA	NA	NA	NA	NA	NA	NA	NA	NA
Unigene11877_All	Unigene11877_All	Unigene11877_All	Novel_gene	1	1578	0.95	0.04	0.06	0.09	0.04	0.02	0.35	0.05	2.77349	1.77221e-09	5.88549e-09	3.39993	4.37984e-09	1.73542e-09	0	1.01147	0.996186	1.58496	0.452107	0.373644	NA	NA	NA	NA	unnamed protein product [Ostreococcus tauri]	Haem-NO-binding	NA	NA	NA
CL350.Contig2_All	CL350.Contig2_All	CL350.Contig2_All	Novel_gene	1	1641	10.98	9.28	4.78	6.21	8.65	7.69	8.346	7.516	0.147256	0.00303896	0.0153022	0.822213	5.51453e-15	1.8216e-15	0.101425	0.393083	0.314102	-0.685973	1.86832e-08	9.12816e-09	NA	NA	NA	NA	hypothetical protein THAOC_17312 [Thalassiosira oceanica]	Major Facilitator Superfamily	NA	NA	GO:0055085//transmembrane transport;GO:0016021//integral component of membrane
Unigene4802_All	Unigene4802_All	Unigene4802_All	Novel_gene	1	1774	53.35	68.92	60.81	35.53	15.6	14.88	61.026	22.003	1.47666	0	0	0.586451	2.22019e-41	4.56194e-42	2.14338	0	0	2.03093	0	0	NA	NA	NA	NA	NA	Alpha/beta hydrolase of unknown function (DUF900)	NA	NA	NA
Unigene17355_All	Unigene17355_All	Unigene17355_All	Novel_gene	1	264	0.23	0.25	0.23	0	0	0	0.236	0	NA	NA	NA	4.52356	0.557519	0.503412	4.64386	0.586598	0.502036	4.52356	0.589352	0.498914	NA	NA	NA	NA	hypothetical protein F511_28639 [Dorcoceras hygrometricum]	NA	NA	NA	NA
Unigene13288_All	Unigene13288_All	Unigene13288_All	Novel_gene	1	577	1.35	0	0.07	0.07	0	0	0.473	0.023	4.31781	2.00046e-06	7.62704e-06	4.26946	4.596e-05	2.23878e-05	NA	NA	NA	2.80735	0.589383	0.498914	NA	NA	K13703//abhydrolase domain-containing protein 11;K13703//abhydrolase domain-containing protein 11	NA	hypothetical protein GUITHDRAFT_99242 [Guillardia theta CCMP2712] >EKX55465.1 hypothetical protein GUITHDRAFT_99242 [Guillardia theta CCMP2712]	alpha/beta hydrolase fold	[R] KOG2382 Predicted alpha/beta hydrolase	NA	GO:0016787//hydrolase activity;GO:0003824//catalytic activity
CL2336.Contig2_All	CL2336.Contig2_All	CL2336.Contig2_All	Novel_gene	1	1958	4.23	2.28	1.64	1.55	2.68	2.19	2.716	2.14	0.339339	0.000157892	0.000686704	1.44839	3.38404e-17	1.05682e-17	-0.233199	0.220998	0.161684	-0.417235	0.0421274	0.0283908	NA	NA	NA	NA	predicted protein [Thalassiosira pseudonana CCMP1335] >EED87559.1 predicted protein [Thalassiosira pseudonana CCMP1335]	Domain of unknown function (DUF1995)	[S] KOG3376 Uncharacterized conserved protein	Costars family protein WS02710_H03 OS=Picea sitchensis PE=3 SV=1	NA
Unigene14038_All	Unigene14038_All	Unigene14038_All	Novel_gene	1	213	1.33	0	0	0	0	0	0.443	0	NA	NA	NA	7.05528	0.0907871	0.0635718	NA	NA	NA	NA	NA	NA	NA	NA	NA	NA	NA	NA	NA	NA	NA
CL2274.Contig1_All	CL2274.Contig1_All	CL2274.Contig1_All	Novel_gene	1	2119	2.04	1.34	1.28	0.21	0.52	0.77	1.553	0.5	1.63429	2.59761e-25	6.10793e-25	3.28011	6.40484e-25	1.70999e-25	1.36565	3.45727e-06	1.64974e-06	0.733213	0.00759268	0.00479288	NA	NA	K04075//tRNA(Ile)-lysidine synthase [EC:6.3.4.19]	NA	predicted protein [Thalassiosira pseudonana CCMP1335] >EED94226.1 predicted protein [Thalassiosira pseudonana CCMP1335]	PP-loop family	NA	tRNA(Ile)-lysidine synthase, chloroplastic OS=Mesostigma viride GN=tilS PE=3 SV=1	GO:0016879//ligase activity, forming carbon-nitrogen bonds;GO:0005524//ATP binding;GO:0005737//cytoplasm;GO:0008033//tRNA processing
Unigene12132_All	Unigene12132_All	Unigene12132_All	Novel_gene	1	203	0.37	0	0	0	0	0	0.123	0	NA	NA	NA	5.20945	0.557498	0.503412	NA	NA	NA	NA	NA	NA	NA	NA	NA	NA	NA	NA	NA	NA	NA
Unigene11840_All	Unigene11840_All	Unigene11840_All	Novel_gene	1	255	0.96	0	0	0	0	0	0.32	0	NA	NA	NA	6.58496	0.0907828	0.0635718	NA	NA	NA	NA	NA	NA	NA	NA	NA	NA	NA	NA	NA	NA	NA
Unigene13081_All	Unigene13081_All	Unigene13081_All	Novel_gene	1	267	1.11	0	0	0	0	0	0.37	0	3.31781	0.00747436	0.0408765	6.79442	0.0481809	0.0318942	NA	NA	NA	NA	NA	NA	NA	NA	NA	NA	NA	NA	NA	NA	NA
Unigene2956_All	Unigene2956_All	Unigene2956_All	Novel_gene	1	7612	16.31	14.15	8.83	5.67	11.65	13.02	13.096	10.113	0.364458	7.45189e-59	1.26878e-58	1.52434	1.94178e-273	1.02437e-274	0.280472	1.09554e-13	4.05254e-14	-0.560244	1.47263e-43	4.12306e-44	NA	NA	K01414//oligopeptidase A [EC:3.4.24.70];K14845//RAT1-interacting protein;K14845//RAT1-interacting protein;K11295//high mobility group protein B2	CP019100.1 Spirodela polyrhiza strain 9509 chromosome 8 sequence	hypothetical protein THAPSDRAFT_268475 [Thalassiosira pseudonana CCMP1335] >EED93771.1 hypothetical protein THAPSDRAFT_268475, partial [Thalassiosira pseudonana CCMP1335]	C2 domain	[GO] KOG4157 beta-1,6-N-acetylglucosaminyltransferase, contains WSC domain	NA	NA
CL188.Contig1_All	CL188.Contig1_All	CL188.Contig1_All	Novel_gene	1	3465	4.26	1.7	15.15	1.07	5.14	4.97	7.036	3.726	0.921829	2.41284e-74	3.69489e-74	1.99324	3.99768e-47	7.63098e-48	-1.59623	1.12847e-42	2.57202e-43	1.608	6.14299e-127	9.79728e-128	NA	NA	NA	NA	predicted protein [Thalassiosira pseudonana CCMP1335] >EED91922.1 predicted protein [Thalassiosira pseudonana CCMP1335]	Oxidoreductase family, NAD-binding Rossmann fold	[GQ] KOG2741 Dimeric dihydrodiol dehydrogenase	Uncharacterized oxidoreductase At4g09670 OS=Arabidopsis thaliana GN=At4g09670 PE=1 SV=1	GO:0016491//oxidoreductase activity
CL1815.Contig2_All	CL1815.Contig2_All	CL1815.Contig2_All	Novel_gene	1	899	3.22	14.49	9.13	2.83	15.59	16.5	8.946	11.64	-0.385041	8.26716e-08	2.94132e-07	0.186259	0.48412	0.429978	-0.105563	0.403282	0.322804	-0.853779	1.26836e-12	5.53798e-13	NA	NA	K00797//spermidine synthase [EC:2.5.1.16]+ko00410//beta-Alanine metabolism+ko00330//Arginine and proline metabolism+ko01100//Metabolic pathways+ko00270//Cysteine and methionine metabolism+ko00480//Glutathione metabolism;K00797//spermidine synthase [EC:2.5.1.16]+ko00410//beta-Alanine metabolism+ko00330//Arginine and proline metabolism+ko01100//Metabolic pathways+ko00270//Cysteine and methionine me…	NA	hypothetical protein THAOC_23660 [Thalassiosira oceanica]	Spermine/spermidine synthase	[E] KOG1562 Spermidine synthase	Putrescine N-methyltransferase 4 OS=Nicotiana tabacum GN=PMT4 PE=3 SV=1	GO:0004014//adenosylmethionine decarboxylase activity;GO:0008295//spermidine biosynthetic process;GO:0004766//spermidine synthase activity;GO:0016740//transferase activity;GO:0006596//polyamine biosynthetic process
Unigene5054_All	Unigene5054_All	Unigene5054_All	Novel_gene	1	1162	10.84	6.03	4.38	4.98	4.93	4.74	7.083	4.883	0.535495	1.10132e-10	3.51166e-10	1.12215	8.02526e-17	2.52572e-17	0.29057	0.0897408	0.0602316	-0.113956	0.536326	0.501136	NA	NA	NA	NA	conserved uncharacterized protein [Nannochloropsis gaditana]	NA	NA	NA	NA
Unigene3915_All	Unigene3915_All	Unigene3915_All	Novel_gene	1	2665	17.71	14.67	10.88	12.51	9.25	10.06	14.42	10.606	0.441555	2.2755e-32	4.90291e-32	0.501482	1.02506e-16	3.23314e-17	0.665344	1.31332e-22	4.00116e-23	0.113048	0.144924	0.105126	NA	NA	K01082//3'(2'), 5'-bisphosphate nucleotidase [EC:3.1.3.7]+ko00920//Sulfur metabolism+ko01100//Metabolic pathways	NA	hypothetical protein THAOC_22861, partial [Thalassiosira oceanica]	Haloacid dehalogenase-like hydrolase	[R] KOG3085 Predicted hydrolase (HAD superfamily)	NA	GO:0008152//metabolic process;GO:0016787//hydrolase activity;GO:0016021//integral component of membrane
CL3173.Contig2_All	CL3173.Contig2_All	CL3173.Contig2_All	Novel_gene	1	11753	0	0	1.33	0	0	0	0.443	0	9.95281	1.00628e-83	1.44988e-83	NA	NA	NA	NA	NA	NA	7.05528	1.97987e-149	2.84758e-150	NA	Phytophthora infestans T30-4 dihydroflavonol-4-reductase, putative (PITG_00333) mRNA, complete cds	K13863//solute carrier family 7 (cationic amino acid transporter), member 1;K13863//solute carrier family 7 (cationic amino acid transporter), member 1;K13863//solute carrier family 7 (cationic amino acid transporter), member 1;K13863//solute carrier family 7 (cationic amino acid transporter), member 1;K13863//solute carrier family 7 (cationic amino acid transporter), member 1	NA	amino acid transporter, partial [Thalassiosira pseudonana CCMP1335] >EED87477.1 amino acid transporter, partial [Thalassiosira pseudonana CCMP1335]	Amino acid permease	[E] KOG1286 Amino acid transporters	Cationic amino acid transporter 2, vacuolar OS=Arabidopsis thaliana GN=CAT2 PE=1 SV=1	GO:0016021//integral component of membrane;GO:0015171//amino acid transmembrane transporter activity
CL601.Contig1_All	CL601.Contig1_All	CL601.Contig1_All	Novel_gene	1	726	26.46	21.19	14.95	24.64	23.68	21.9	20.866	23.406	-0.165593	0.000923824	0.00434058	0.102811	0.299418	0.260238	-0.160285	0.158778	0.111317	-0.550785	1.18588e-06	6.17112e-07	NA	NA	K00416//ubiquinol-cytochrome c reductase subunit 6+ko01100//Metabolic pathways+ko00190//Oxidative phosphorylation;K00416//ubiquinol-cytochrome c reductase subunit 6+ko01100//Metabolic pathways+ko00190//Oxidative phosphorylation;K00416//ubiquinol-cytochrome c reductase subunit 6+ko01100//Metabolic pathways+ko00190//Oxidative phosphorylation;K00416//ubiquinol-cytochrome c reductase subunit 6+ko0110…	NA	ubiquinol cytochrome c reductase [Thalassiosira pseudonana CCMP1335] >EED89164.1 ubiquinol cytochrome c reductase, partial [Thalassiosira pseudonana CCMP1335]	NA	[C] KOG4763 Ubiquinol-cytochrome c reductase hinge protein	Cytochrome b-c1 complex subunit 6 OS=Solanum tuberosum PE=1 SV=2	GO:0008121//ubiquinol-cytochrome-c reductase activity;GO:0005750//mitochondrial respiratory chain complex III;GO:0005743//mitochondrial inner membrane;GO:0070469//respiratory chain;GO:0009060//aerobic respiration;GO:0006122//mitochondrial electron transport, ubiquinol to cytochrome c
Unigene20070_All	Unigene20070_All	Unigene20070_All	Novel_gene	1	268	0.22	0	0	0	0	0	0.073	0	NA	NA	NA	4.45943	0.557478	0.503412	NA	NA	NA	NA	NA	NA	NA	NA	K02982//small subunit ribosomal protein S3+ko03010//Ribosome;K02982//small subunit ribosomal protein S3+ko03010//Ribosome;K02982//small subunit ribosomal protein S3+ko03010//Ribosome;K02982//small subunit ribosomal protein S3+ko03010//Ribosome;K02982//small subunit ribosomal protein S3+ko03010//Ribosome	NA	PREDICTED: 30S ribosomal protein S3, chloroplastic-like, partial [Populus euphratica]	NA	NA	30S ribosomal protein S3, chloroplastic OS=Porphyra purpurea GN=rps3 PE=3 SV=1	NA
Unigene10277_All	Unigene10277_All	Unigene10277_All	Novel_gene	1	507	0	2.18	0.17	0	0	0	0.783	0	5.75077	1.89616e-08	6.56045e-08	NA	NA	NA	7.76818	7.04895e-08	3.1419e-08	4.08746	0.320015	0.249186	NA	NA	K02877//large subunit ribosomal protein L15e+ko03010//Ribosome;K02877//large subunit ribosomal protein L15e+ko03010//Ribosome;K02877//large subunit ribosomal protein L15e+ko03010//Ribosome;K02877//large subunit ribosomal protein L15e+ko03010//Ribosome;K02877//large subunit ribosomal protein L15e+ko03010//Ribosome	XM_001701728.1 Chlamydomonas reinhardtii ribosomal protein L15 (RPL15), mRNA	component of cytosolic 80S ribosome and 60S large subunit [Volvox carteri f. nagariensis] >EFJ52307.1 component of cytosolic 80S ribosome and 60S large subunit [Volvox carteri f. nagariensis]	Ribosomal L15	[J] KOG1678 60s ribosomal protein L15	60S ribosomal protein L15-2 OS=Arabidopsis thaliana GN=RPL15B PE=2 SV=1	GO:0005840//ribosome;GO:0003723//RNA binding;GO:0002181//cytoplasmic translation;GO:0006412//translation;GO:0022625//cytosolic large ribosomal subunit;GO:0003735//structural constituent of ribosome
Unigene9971_All	Unigene9971_All	Unigene9971_All	Novel_gene	1	246	0	0	0	0	0.28	0.27	0	0.183	NA	NA	NA	NA	NA	NA	-4.80735	0.598561	0.497968	-4.75489	0.547823	0.501088	NA	NA	NA	NA	NA	NA	NA	NA	NA
Unigene17846_All	Unigene17846_All	Unigene17846_All	Novel_gene	1	360	0.96	0.43	0	0	0	0	0.463	0	4.31781	0.000344645	0.00155306	6.58496	0.0132003	0.00802794	5.42626	0.177613	0.12602	NA	NA	NA	NA	NA	NA	NA	coenzyme A biosynthesis protein (chromatophore) [Paulinella chromatophora] >ACB42596.1 coenzyme A biosynthesis protein (chromatophore) [Paulinella chromatophora]	NA	NA	NA	GO:0009536//plastid;GO:0004595//pantetheine-phosphate adenylyltransferase activity;GO:0015937//coenzyme A biosynthetic process
Unigene3977_All	Unigene3977_All	Unigene3977_All	Novel_gene	1	2029	2.74	1.24	1.07	1.64	0.3	0.18	1.683	0.706	1.257	2.89719e-18	7.64376e-18	0.74048	0.000102243	5.0897e-05	2.04731	5.05259e-09	2.15296e-09	2.57154	2.15362e-10	9.924e-11	NA	NA	K17710//pentatricopeptide repeat domain-containing protein 1;K17710//pentatricopeptide repeat domain-containing protein 1;K17710//pentatricopeptide repeat domain-containing protein 1;K17964//leucine-rich PPR motif-containing protein, mitochondrial;K17964//leucine-rich PPR motif-containing protein, mitochondrial	NA	predicted protein [Thalassiosira pseudonana CCMP1335] >EED88805.1 predicted protein [Thalassiosira pseudonana CCMP1335]	PPR repeat family	[R] KOG4197 FOG: PPR repeat	Pentatricopeptide repeat-containing protein At3g18110, chloroplastic OS=Arabidopsis thaliana GN=EMB1270 PE=2 SV=2	GO:0043231//intracellular membrane-bounded organelle;GO:0003723//RNA binding;GO:0009451//RNA modification;GO:0004519//endonuclease activity
CL340.Contig5_All	CL340.Contig5_All	CL340.Contig5_All	Novel_gene	1	3923	NA	NA	NA	NA	NA	NA	NA	NA	NA	NA	NA	NA	NA	NA	NA	NA	NA	NA	NA	NA	NA	NA	K11323//histone arginine demethylase JMJD6 [EC:1.14.11.-]	NA	hypothetical protein THAOC_07495, partial [Thalassiosira oceanica]	Bacterial protein of unknown function (DUF839)	[Y] KOG2992 Nucleolar GTPase/ATPase p130	NA	GO:0016021//integral component of membrane
Unigene21435_All	Unigene21435_All	Unigene21435_All	Novel_gene	1	342	0.74	0	0	0	0	0	0.246	0	3.31781	0.00747436	0.0408765	6.20945	0.0481785	0.0318942	NA	NA	NA	NA	NA	NA	NA	NA	K02113//F-type H+-transporting ATPase subunit delta+ko01100//Metabolic pathways+ko00190//Oxidative phosphorylation+ko00195//Photosynthesis;K02113//F-type H+-transporting ATPase subunit delta+ko01100//Metabolic pathways+ko00190//Oxidative phosphorylation+ko00195//Photosynthesis;K02113//F-type H+-transporting ATPase subunit delta+ko01100//Metabolic pathways+ko00190//Oxidative phosphorylation+ko0019…	NA	ATP synthase CF1 delta subunit (plastid) [Riquetophycus sp.]	ATP synthase delta (OSCP) subunit	NA	ATP synthase subunit delta, chloroplastic OS=Pyropia yezoensis GN=atpD PE=3 SV=1	GO:0015986//ATP synthesis coupled proton transport;GO:0045261//proton-transporting ATP synthase complex, catalytic core F(1);GO:0009535//chloroplast thylakoid membrane;GO:0046933//proton-transporting ATP synthase activity, rotational mechanism
Unigene20479_All	Unigene20479_All	Unigene20479_All	Novel_gene	1	390	5.35	0.13	0.37	0.49	0	0	1.95	0.163	3.58084	2.07339e-11	6.44112e-11	3.44869	2.41142e-09	9.46146e-10	3.70044	0.586538	0.502036	5.20945	0.16987	0.124458	NA	NA	K16240//protein suppressor of PHYA-105 1+ko04712//Circadian rhythm - plant;K14492//two-component response regulator ARR-A family+ko04075//Plant hormone signal transduction;K10143//E3 ubiquitin-protein ligase RFWD2 [EC:2.3.2.27]+ko04712//Circadian rhythm - plant+ko04120//Ubiquitin mediated proteolysis	NA	regulatory component of sensory transduction system (plastid) [Gracilaria chilensis] >AMK96798.1 regulatory component of sensory transduction system (plastid) [Gracilaria chilensis] >ASP44693.1 hypothetical protein (plastid) [Gracilaria chilensis]	Response regulator receiver domain	[T] KOG0519 Sensory transduction histidine kinase	Probable transcriptional regulator ycf27 OS=Porphyra purpurea GN=ycf27 PE=3 SV=1	GO:0003677//DNA binding;GO:0000160//phosphorelay signal transduction system;GO:0006355//regulation of transcription, DNA-templated;GO:0006351//transcription, DNA-templated;GO:0009536//plastid;GO:0009507//chloroplast
Unigene12717_All	Unigene12717_All	Unigene12717_All	Novel_gene	1	249	NA	NA	NA	NA	NA	NA	NA	NA	NA	NA	NA	NA	NA	NA	NA	NA	NA	NA	NA	NA	NA	NA	NA	NA	NA	NA	NA	NA	NA
Unigene20556_All	Unigene20556_All	Unigene20556_All	Novel_gene	1	213	1	0	0	0	0	0	0.333	0	NA	NA	NA	6.64386	0.169193	0.126712	NA	NA	NA	NA	NA	NA	NA	NA	NA	NA	NA	NA	NA	NA	NA
Unigene13140_All	Unigene13140_All	Unigene13140_All	Novel_gene	1	200	NA	NA	NA	NA	NA	NA	NA	NA	NA	NA	NA	NA	NA	NA	NA	NA	NA	NA	NA	NA	NA	NA	NA	NA	NA	NA	NA	NA	NA
Unigene12723_All	Unigene12723_All	Unigene12723_All	Novel_gene	1	319	0.83	0.18	0	0	0	0	0.336	0	3.58084	0.00402063	0.0208988	6.37504	0.0481762	0.0318942	4.16993	0.586477	0.502036	NA	NA	NA	NA	NA	NA	NA	NA	Heavy-metal-associated domain	NA	NA	NA
Unigene11764_All	Unigene11764_All	Unigene11764_All	Novel_gene	1	463	0.76	0	0.19	0	0.1	0	0.316	0.033	3.31781	0.000817005	0.00383095	6.24793	0.00688235	0.00402764	-3.32193	0.598529	0.497968	4.24793	0.319978	0.249186	NA	NA	NA	NA	NA	NA	NA	NA	NA
CL297.Contig1_All	CL297.Contig1_All	CL297.Contig1_All	Novel_gene	1	1698	13.91	9.08	8.81	11.1	8.66	7.7	10.6	9.153	0.21266	1.71743e-05	6.9055e-05	0.325563	0.000161478	8.1856e-05	0.0683253	0.592647	0.492524	0.194284	0.0745926	0.0519974	NA	NA	K01968//3-methylcrotonyl-CoA carboxylase alpha subunit [EC:6.4.1.4]+ko00280//Valine, leucine and isoleucine degradation+ko01100//Metabolic pathways;K17535//serine/threonine-protein kinase TNNI3K [EC:2.7.11.1];K01968//3-methylcrotonyl-CoA carboxylase alpha subunit [EC:6.4.1.4]+ko00280//Valine, leucine and isoleucine degradation+ko01100//Metabolic pathways;K01968//3-methylcrotonyl-CoA carboxylase a…	NA	predicted protein, partial [Thalassiosira pseudonana CCMP1335] >ACI64938.1 predicted protein, partial [Thalassiosira pseudonana CCMP1335]	Protein tyrosine kinase	[T] KOG0192 Tyrosine kinase specific for activated (GTP-bound) p21cdc42Hs	Serine/threonine-protein kinase EDR1 OS=Arabidopsis thaliana GN=EDR1 PE=1 SV=1	GO:0005524//ATP binding;GO:0004672//protein kinase activity
Unigene7374_All	Unigene7374_All	Unigene7374_All	Novel_gene	1	5640	2.72	1.88	0.85	1.64	10.41	12.59	1.816	8.213	-2.1919	0	0	0.729911	2.97235e-11	1.09266e-11	-2.46917	9.06934e-247	6.98782e-248	-3.88867	0	0	NA	NA	NA	NA	predicted protein [Thalassiosira pseudonana CCMP1335] >EED88964.1 predicted protein [Thalassiosira pseudonana CCMP1335]	Dienelactone hydrolase family	[B] KOG1911 Heterochromatin-associated protein HP1 and related CHROMO domain proteins	NA	GO:0016787//hydrolase activity
Unigene14810_All	Unigene14810_All	Unigene14810_All	Novel_gene	1	235	0.28	0	0	0	0	0	0.093	0	NA	NA	NA	4.80735	0.557458	0.503412	NA	NA	NA	NA	NA	NA	NA	NA	NA	NA	NA	NA	NA	NA	NA
Unigene15589_All	Unigene15589_All	Unigene15589_All	Novel_gene	1	232	0.57	0	0	0	0	0	0.19	0	NA	NA	NA	5.83289	0.308424	0.252564	NA	NA	NA	NA	NA	NA	NA	NA	NA	NA	NA	NA	NA	NA	NA
CL207.Contig2_All	CL207.Contig2_All	CL207.Contig2_All	Novel_gene	1	923	14.56	12.72	6.53	19.57	18.46	30.21	11.27	22.746	-1.0204	3.6499e-67	5.87316e-67	-0.426633	4.10048e-05	1.99243e-05	-0.537304	7.6494e-07	3.5464e-07	-2.20987	5.87926e-92	1.12572e-92	NA	NA	NA	NA	predicted protein [Thalassiosira pseudonana CCMP1335] >ACI64919.1 predicted protein [Thalassiosira pseudonana CCMP1335]	mTERF	NA	NA	GO:0032502//developmental process;GO:0006355//regulation of transcription, DNA-templated;GO:0008380//RNA splicing;GO:0003690//double-stranded DNA binding;GO:0042255//ribosome assembly;GO:0003727//single-stranded RNA binding;GO:0019843//rRNA binding
Unigene11671_All	Unigene11671_All	Unigene11671_All	Novel_gene	1	204	0.36	0	0.38	0	0	0	0.246	0	NA	NA	NA	5.16993	0.557438	0.503412	NA	NA	NA	5.24793	0.589198	0.498914	NA	NA	NA	NA	NA	NA	NA	NA	NA
CL503.Contig5_All	CL503.Contig5_All	CL503.Contig5_All	Novel_gene	1	3365	NA	NA	NA	NA	NA	NA	NA	NA	NA	NA	NA	NA	NA	NA	NA	NA	NA	NA	NA	NA	NA	NA	NA	NA	Drug/Metabolite Transporter (DMT) Superfamily, partial [Thraustotheca clavata]	EamA-like transporter family	NA	NA	NA
CL254.Contig1_All	CL254.Contig1_All	CL254.Contig1_All	Novel_gene	1	1038	10.58	3.57	1.15	2.85	3.08	2.6	5.1	2.843	0.839607	4.09177e-14	1.18248e-13	1.89231	1.66907e-30	4.04736e-31	0.212994	0.399063	0.319268	-1.17688	8.71522e-05	4.88518e-05	NA	NA	NA	NA	predicted protein [Thalassiosira pseudonana CCMP1335] >EED96705.1 predicted protein [Thalassiosira pseudonana CCMP1335]	NADPH-dependent FMN reductase	NA	NA	GO:0010181//FMN binding;GO:0005829//cytosol;GO:0052873//FMN reductase (NADPH) activity;GO:0016491//oxidoreductase activity
Unigene16682_All	Unigene16682_All	Unigene16682_All	Novel_gene	1	327	0.79	0.17	0.16	0	0	0	0.373	0	3.80323	0.00216877	0.0107831	6.30378	0.0481738	0.0318942	4.08746	0.586447	0.502036	4	0.589167	0.498914	NA	NA	NA	NA	NA	Response regulator receiver domain	NA	NA	NA
Unigene20476_All	Unigene20476_All	Unigene20476_All	Novel_gene	1	317	1.17	0	0	0	0	0	0.39	0	3.80323	0.00216877	0.0107831	6.87036	0.0131989	0.00802794	NA	NA	NA	NA	NA	NA	NA	NA	NA	NA	NA	Outer membrane protein beta-barrel family	NA	NA	NA
Unigene8572_All	Unigene8572_All	Unigene8572_All	Novel_gene	1	1517	9.4	7.12	3.86	4.07	10.62	9	6.793	7.896	-0.222103	0.000172134	0.000749717	1.20763	1.3304e-21	3.77616e-22	-0.576835	9.37936e-08	4.20134e-08	-1.22132	1.3506e-21	4.95816e-22	NA	NA	K08269//serine/threonine-protein kinase ULK2 [EC:2.7.11.1]+ko04136//Autophagy - other;K08269//serine/threonine-protein kinase ULK2 [EC:2.7.11.1]+ko04136//Autophagy - other;K08269//serine/threonine-protein kinase ULK2 [EC:2.7.11.1]+ko04136//Autophagy - other;K08269//serine/threonine-protein kinase ULK2 [EC:2.7.11.1]+ko04136//Autophagy - other;K08269//serine/threonine-protein kinase ULK2 [EC:2.7.11…	NA	predicted protein [Thalassiosira pseudonana CCMP1335] >EED87932.1 predicted protein [Thalassiosira pseudonana CCMP1335]	Protein kinase domain	[OUT] KOG0595 Serine/threonine-protein kinase involved in autophagy	Serine/threonine-protein kinase ATG1c OS=Arabidopsis thaliana GN=ATG1C PE=2 SV=1	GO:0005634//nucleus;GO:0005524//ATP binding;GO:0035556//intracellular signal transduction;GO:0005737//cytoplasm;GO:0046777//protein autophosphorylation;GO:0018105//peptidyl-serine phosphorylation;GO:0004683//calmodulin-dependent protein kinase activity;GO:0009931//calcium-dependent protein serine/threonine kinase activity;GO:0005516//calmodulin binding
Unigene9387_All	Unigene9387_All	Unigene9387_All	Novel_gene	1	2895	23.46	28.6	24.77	35.58	29.36	26.57	25.61	30.503	-0.250182	4.43064e-26	1.03186e-25	-0.600863	3.12948e-48	5.86804e-49	-0.0378368	0.435049	0.350288	-0.101204	0.0287365	0.0191088	NA	NA	NA	XM_002294808.1 Thalassiosira pseudonana CCMP1335 predicted protein partial mRNA	predicted protein [Thalassiosira pseudonana CCMP1335] >EED87624.1 predicted protein [Thalassiosira pseudonana CCMP1335]	NA	NA	NA	GO:0016021//integral component of membrane
Unigene252_All	Unigene252_All	Unigene252_All	Novel_gene	1	5007	29.87	29.54	22.05	14.01	41.02	39.54	27.153	31.523	-0.222139	4.41555e-37	9.05268e-37	1.09224	9.03151e-195	6.37536e-196	-0.473658	7.46783e-64	1.36951e-64	-0.842534	3.3801e-172	4.43112e-173	NA	NA	K18468//vacuolar protein sorting-associated protein 35+ko04144//Endocytosis;K18468//vacuolar protein sorting-associated protein 35+ko04144//Endocytosis;K18468//vacuolar protein sorting-associated protein 35+ko04144//Endocytosis;K18468//vacuolar protein sorting-associated protein 35+ko04144//Endocytosis;K18468//vacuolar protein sorting-associated protein 35+ko04144//Endocytosis	XM_002290669.1 Thalassiosira pseudonana CCMP1335 predicted protein partial mRNA	predicted protein, partial [Thalassiosira pseudonana CCMP1335] >EED89796.1 predicted protein, partial [Thalassiosira pseudonana CCMP1335]	Vacuolar protein sorting-associated protein 35	[O] KOG0544 FKBP-type peptidyl-prolyl cis-trans isomerase	Peptidyl-prolyl cis-trans isomerase FKBP12 OS=Vicia faba GN=FKBP12 PE=1 SV=1	GO:0006886//intracellular protein transport;GO:0030904//retromer complex;GO:0005770//late endosome;GO:0008565//protein transporter activity;GO:0005829//cytosol;GO:0042147//retrograde transport, endosome to Golgi
Unigene19842_All	Unigene19842_All	Unigene19842_All	Novel_gene	1	604	1.41	0	0.07	0	0	0	0.493	0	5.45531	3.06517e-07	1.1192e-06	7.13955	1.15593e-06	5.13878e-07	NA	NA	NA	2.80735	0.589136	0.498914	NA	NA	NA	NA	NA	Acetyltransferase (GNAT) domain	NA	NA	NA
CL1400.Contig1_All	CL1400.Contig1_All	CL1400.Contig1_All	Novel_gene	1	837	0	0	0	0	0	0.09	0	0.03	NA	NA	NA	NA	NA	NA	NA	NA	NA	-3.16993	0.547744	0.501088	NA	NA	K12472//epidermal growth factor receptor substrate 15+ko04144//Endocytosis;K01051//pectinesterase [EC:3.1.1.11]+ko00040//Pentose and glucuronate interconversions+ko01100//Metabolic pathways;K14439//SWI/SNF-related matrix-associated actin-dependent regulator of chromatin subfamily A containing DEAD/H box 1 [EC:3.6.4.12]	NA	PREDICTED: dentin sialophosphoprotein-like [Nicotiana tomentosiformis]	NA	[G] KOG2806 Chitinase	Flagellar radial spoke protein 2 OS=Chlamydomonas reinhardtii GN=RSP2 PE=1 SV=1	NA
Unigene16454_All	Unigene16454_All	Unigene16454_All	Novel_gene	1	227	1.48	0	0	0	0	0	0.493	0	3.31781	0.00747436	0.0408765	7.20945	0.048169	0.0318942	NA	NA	NA	NA	NA	NA	NA	NA	NA	NA	NA	NA	NA	NA	NA
CL2417.Contig1_All	CL2417.Contig1_All	CL2417.Contig1_All	Novel_gene	1	4186	0.13	0.75	0.29	1.2	6.89	8.03	0.39	5.373	-3.79389	0	0	-3.20645	1.37501e-28	3.44924e-29	-3.19954	5.68419e-158	5.91648e-159	-4.79128	4.42762e-256	4.46082e-257	CSD	NA	NA	NA	hypothetical protein FRACYDRAFT_246986 [Fragilariopsis cylindrus CCMP1102]	Ankyrin repeats (3 copies)	NA	NA	NA
Unigene2801_All	Unigene2801_All	Unigene2801_All	Novel_gene	1	319	1.16	0	0.5	0.33	0.18	0	0.553	0.17	1.73284	0.00852802	0.0468451	1.81359	0.150648	0.111791	-4.16993	0.598498	0.497968	5.64386	0.169859	0.124458	NA	NA	NA	NA	NA	NA	NA	NA	NA
Unigene6716_All	Unigene6716_All	Unigene6716_All	Novel_gene	1	1960	25.33	22.99	10.44	15.32	11.65	11.6	19.586	12.856	0.604271	1.89033e-54	3.3142e-54	0.725431	3.78735e-32	8.9543e-33	0.980677	3.01535e-48	6.45566e-49	-0.152003	0.0855756	0.0599838	NA	NA	NA	HG975519.1 Solanum lycopersicum chromosome ch07, complete genome	hypothetical protein HannXRQ_Chr00c0140g0572001 [Helianthus annuus]	Fungal kinase associated-1 domain	[O] KOG0716 Molecular chaperone (DnaJ superfamily)	NA	NA
CL314.Contig11_All	CL314.Contig11_All	CL314.Contig11_All	Novel_gene	1	2778	149.11	161.71	145.02	78.74	26.07	24.48	151.946	43.096	1.82494	0	0	0.921208	0	0	2.63295	0	0	2.56658	0	0	NA	NA	NA	NA	hypothetical protein THAOC_00273 [Thalassiosira oceanica]	Animal haem peroxidase	NA	NA	NA
Unigene1367_All	Unigene1367_All	Unigene1367_All	Novel_gene	1	929	0.77	0.52	0.39	1.18	0.94	0.93	0.56	1.016	-0.865536	0.000317953	0.00141716	-0.615857	0.183347	0.14568	-0.854149	0.0932046	0.063487	-1.25376	0.0368169	0.0247074	NA	NA	NA	NA	hypothetical protein FisN_7Hh213 [Fistulifera solaris]	Gti1/Pac2 family	NA	NA	NA
Unigene12066_All	Unigene12066_All	Unigene12066_All	Novel_gene	1	490	0.53	0	0	0	0	0	0.176	0	3.58084	0.00402063	0.0208988	5.72792	0.0252885	0.0160014	NA	NA	NA	NA	NA	NA	NA	NA	K01262//Xaa-Pro aminopeptidase [EC:3.4.11.9]	NA	hypothetical protein CHLNCDRAFT_31053 [Chlorella variabilis] >EFN56075.1 hypothetical protein CHLNCDRAFT_31053 [Chlorella variabilis]	Metallopeptidase family M24	[E] KOG2414 Putative Xaa-Pro aminopeptidase	NA	GO:0004177//aminopeptidase activity;GO:0030145//manganese ion binding
Unigene22208_All	Unigene22208_All	Unigene22208_All	Novel_gene	1	271	0	0	0.67	0.44	0	0	0.223	0.146	0.58084	0.104173	0.655916	-5.45943	0.30401	0.247454	NA	NA	NA	6.06609	0.169849	0.124458	NA	NA	K08568//cathepsin X [EC:3.4.18.1];K08568//cathepsin X [EC:3.4.18.1];K08568//cathepsin X [EC:3.4.18.1]	NA	predicted protein, partial [Thalassiosira pseudonana CCMP1335] >EED86482.1 predicted protein, partial [Thalassiosira pseudonana CCMP1335]	NA	[O] KOG1543 Cysteine proteinase Cathepsin L	NA	GO:0005615//extracellular space;GO:0051603//proteolysis involved in cellular protein catabolic process;GO:0008234//cysteine-type peptidase activity;GO:0004197//cysteine-type endopeptidase activity;GO:0005764//lysosome
CL95.Contig1_All	CL95.Contig1_All	CL95.Contig1_All	Novel_gene	1	3535	10.88	9.94	14.94	8.24	22.22	31.68	11.92	20.713	-0.80254	4.09233e-173	4.09349e-173	0.400962	1.11978e-09	4.33924e-10	-1.16054	4.90219e-113	6.45396e-114	-1.08439	6.01054e-147	8.7301e-148	NA	NA	NA	XM_002296739.1 Thalassiosira pseudonana CCMP1335 predicted protein partial mRNA	predicted protein [Thalassiosira pseudonana CCMP1335] >EED86976.1 predicted protein [Thalassiosira pseudonana CCMP1335]	FKBP-type peptidyl-prolyl cis-trans isomerase	[O] KOG0552 FKBP-type peptidyl-prolyl cis-trans isomerase	Peptidyl-prolyl cis-trans isomerase FKBP19, chloroplastic OS=Arabidopsis thaliana GN=FKBP19 PE=1 SV=1	GO:0003755//peptidyl-prolyl cis-trans isomerase activity
Unigene22255_All	Unigene22255_All	Unigene22255_All	Novel_gene	1	369	0.26	0	0	0.53	0	0	0.086	0.176	-1.00412	0.067099	0.407844	-1.02748	0.503113	0.447556	NA	NA	NA	NA	NA	NA	NA	NA	NA	NA	NA	Sensor N-terminal transmembrane domain	NA	NA	NA
Unigene16382_All	Unigene16382_All	Unigene16382_All	Novel_gene	1	342	2.08	0	0	0.3	0	0	0.693	0.1	2.80323	0.000348939	0.00157485	2.79355	0.00425781	0.00245808	NA	NA	NA	NA	NA	NA	NA	NA	NA	NA	hypothetical protein CEUSTIGMA_g10705.t1 [Chlamydomonas eustigma]	PUA domain	NA	NA	GO:0003723//RNA binding;GO:0008168//methyltransferase activity
CL681.Contig7_All	CL681.Contig7_All	CL681.Contig7_All	Novel_gene	1	1868	132.83	135.94	154.1	291.2	145.66	146.01	140.956	194.29	-0.458015	1.55856e-299	1.12496e-299	-1.13243	0	0	-0.0996347	3.75239e-05	1.89335e-05	0.0777997	0.000685153	0.000401894	NA	NA	K00573//protein-L-isoaspartate(D-aspartate) O-methyltransferase [EC:2.1.1.77];K00573//protein-L-isoaspartate(D-aspartate) O-methyltransferase [EC:2.1.1.77];K00573//protein-L-isoaspartate(D-aspartate) O-methyltransferase [EC:2.1.1.77];K00573//protein-L-isoaspartate(D-aspartate) O-methyltransferase [EC:2.1.1.77];K00573//protein-L-isoaspartate(D-aspartate) O-methyltransferase [EC:2.1.1.77]	NA	predicted protein [Thalassiosira pseudonana CCMP1335] >EED90982.1 predicted protein [Thalassiosira pseudonana CCMP1335]	Protein-L-isoaspartate(D-aspartate) O-methyltransferase (PCMT)	[O] KOG1661 Protein-L-isoaspartate(D-aspartate) O-methyltransferase	Protein-L-isoaspartate O-methyltransferase 2 OS=Arabidopsis thaliana GN=PIMT2 PE=1 SV=1	GO:0004719//protein-L-isoaspartate (D-aspartate) O-methyltransferase activity;GO:0005737//cytoplasm
Unigene3419_All	Unigene3419_All	Unigene3419_All	Novel_gene	1	2581	27.66	26.27	34.89	13.88	31.19	30.92	29.606	25.33	0.223064	1.05099e-18	2.75243e-18	0.994794	1.17094e-78	1.61398e-79	-0.247667	2.6362e-08	1.15185e-08	0.174273	2.48887e-05	1.36285e-05	NA	NA	K14489//arabidopsis histidine kinase 2/3/4 (cytokinin receptor) [EC:2.7.13.3]+ko04075//Plant hormone signal transduction;K14489//arabidopsis histidine kinase 2/3/4 (cytokinin receptor) [EC:2.7.13.3]+ko04075//Plant hormone signal transduction;K14489//arabidopsis histidine kinase 2/3/4 (cytokinin receptor) [EC:2.7.13.3]+ko04075//Plant hormone signal transduction;K19691//osomolarity two-component sy…	NA	receiver domain of response regulator from bacterial two component system, partial [Thalassiosira pseudonana CCMP1335] >EED94469.1 receiver domain of response regulator from bacterial two component system, partial [Thalassiosira pseudonana CCMP1335]	Response regulator receiver domain	[T] KOG0519 Sensory transduction histidine kinase	Two-component response regulator ORR41 OS=Oryza sativa subsp. japonica GN=RR41 PE=3 SV=1	GO:0000160//phosphorelay signal transduction system;GO:0005622//intracellular
Unigene3554_All	Unigene3554_All	Unigene3554_All	Novel_gene	1	1761	6.69	6.81	2.49	7.17	1.77	2.07	5.33	3.67	0.540932	1.6336e-12	4.92093e-12	-0.0999669	0.407801	0.358638	1.94391	3.1846e-36	7.82398e-37	0.266515	0.198005	0.149762	NA	NA	NA	NA	hypothetical protein THAOC_00720, partial [Thalassiosira oceanica]	tRNA (Uracil-5-)-methyltransferase	NA	NA	GO:0006396//RNA processing;GO:0008173//RNA methyltransferase activity
CL104.Contig1_All	CL104.Contig1_All	CL104.Contig1_All	Novel_gene	1	1177	19.78	17.9	9.23	18.89	24.65	31.78	15.636	25.106	-0.689156	1.04739e-50	1.89405e-50	0.0664197	0.473247	0.420104	-0.461628	7.69245e-09	3.29822e-09	-1.78372	4.20191e-96	7.8554e-97	NA	NA	NA	NA	predicted protein [Thalassiosira pseudonana CCMP1335] >EED95358.1 predicted protein [Thalassiosira pseudonana CCMP1335]	SPRY domain	NA	NA	NA
Unigene20341_All	Unigene20341_All	Unigene20341_All	Novel_gene	1	352	0.43	0	0	0	0	0	0.143	0	NA	NA	NA	5.42626	0.169178	0.126712	NA	NA	NA	NA	NA	NA	NA	NA	NA	NA	NA	NA	NA	NA	NA
Unigene3008_All	Unigene3008_All	Unigene3008_All	Novel_gene	1	6638	8.87	6.95	3.47	2.06	4.68	4.79	6.43	3.843	0.733086	3.0786e-88	4.32984e-88	2.10629	9.03901e-203	6.1732e-204	0.570504	4.64825e-21	1.46194e-21	-0.46509	7.0508e-11	3.21182e-11	NA	NA	K17046//protein DEK;K14306//nuclear pore complex protein Nup62+ko03013//RNA transport;K17046//protein DEK	NA	hypothetical protein KFL_001740060 [Klebsormidium nitens]	FANCI helical domain 2	[GO] KOG4157 beta-1,6-N-acetylglucosaminyltransferase, contains WSC domain	Adenine DNA glycosylase OS=Arabidopsis thaliana GN=MYH PE=3 SV=1	NA
Unigene796_All	Unigene796_All	Unigene796_All	Novel_gene	1	248	0.76	0	0.78	0.51	0.84	0.52	0.513	0.623	-0.226515	0.122046	0.77746	0.575502	0.712397	0.693898	-6.39232	0.175654	0.123986	0.584963	0.714268	0.685464	NA	NA	NA	NA	NA	NA	NA	NA	NA
Unigene2839_All	Unigene2839_All	Unigene2839_All	Novel_gene	1	1352	24.46	4.54	6.78	6.96	0.97	0.52	11.926	2.816	2.09055	5.50507e-154	5.84976e-154	1.81327	5.62876e-87	7.2528e-88	2.22664	2.92012e-22	8.9558e-23	3.7047	2.77929e-55	6.9171e-56	NA	NA	K02948//small subunit ribosomal protein S11+ko03010//Ribosome	EU600086.1 Pueraria montana var. lobata 16S ribosomal RNA gene, partial sequence	hypothetical protein (mitochondrion) [Vicia faba]	NA	NA	NA	NA
CL435.Contig5_All	CL435.Contig5_All	CL435.Contig5_All	Novel_gene	1	1465	6.04	3.96	7.7	2.28	6.84	5.86	5.9	4.993	0.241592	0.000427148	0.0019372	1.40551	3.14352e-17	9.80882e-18	-0.788496	2.98535e-08	1.3073e-08	0.393958	0.00152105	0.00091077	NA	NA	NA	NA	predicted protein [Thalassiosira pseudonana CCMP1335] >ACI64700.1 predicted protein [Thalassiosira pseudonana CCMP1335]	NA	NA	NA	NA
Unigene16434_All	Unigene16434_All	Unigene16434_All	Novel_gene	1	512	0.92	0.09	0	0	0	0	0.336	0	4.58084	0.000102869	0.000441522	6.52356	0.000947639	0.000508618	3.16993	0.586326	0.502036	NA	NA	NA	NA	NA	NA	NA	NA	NA	NA	NA	NA
Unigene9466_All	Unigene9466_All	Unigene9466_All	Novel_gene	1	1395	4.39	3.21	1.06	1.22	7.24	8.09	2.886	5.516	-0.94418	2.27752e-24	5.43249e-24	1.84734	1.80883e-17	5.61508e-18	-1.17342	6.9477e-15	2.49086e-15	-2.93208	1.04092e-54	2.60634e-55	NA	NA	K14684//solute carrier family 25 (mitochondrial phosphate transporter), member 23/24/25/41;K14684//solute carrier family 25 (mitochondrial phosphate transporter), member 23/24/25/41	NA	predicted protein [Thalassiosira pseudonana CCMP1335] >EED90643.1 predicted protein [Thalassiosira pseudonana CCMP1335]	Mitochondrial carrier protein	[C] KOG0752 Mitochondrial solute carrier protein	Mitochondrial carrier protein CoAc2 OS=Arabidopsis thaliana GN=COAC2 PE=2 SV=1	GO:0055085//transmembrane transport;GO:0015217//ADP transmembrane transporter activity;GO:0006839//mitochondrial transport;GO:0035349//coenzyme A transmembrane transport;GO:0016021//integral component of membrane;GO:0005743//mitochondrial inner membrane;GO:0080122//AMP transmembrane transporter activity;GO:0015228//coenzyme A transmembrane transporter activity;GO:0015866//ADP transport
Unigene11208_All	Unigene11208_All	Unigene11208_All	Novel_gene	1	230	0.29	0	0	0	0	0	0.096	0	NA	NA	NA	4.85798	0.557397	0.503412	NA	NA	NA	NA	NA	NA	NA	NA	NA	NA	NA	NA	NA	NA	NA
Unigene6527_All	Unigene6527_All	Unigene6527_All	Novel_gene	1	1400	0.25	0.43	0.25	0.46	0.38	0.22	0.31	0.353	-0.186986	0.0906361	0.565009	-0.879706	0.165685	0.131282	0.178337	0.769415	0.73719	0.184425	0.840904	0.819976	NA	NA	K03231//elongation factor 1-alpha+ko03013//RNA transport;K03231//elongation factor 1-alpha+ko03013//RNA transport;K03231//elongation factor 1-alpha+ko03013//RNA transport;K03231//elongation factor 1-alpha+ko03013//RNA transport;K03231//elongation factor 1-alpha+ko03013//RNA transport	XM_022008697.1 PREDICTED: Spinacia oleracea elongation factor 1-alpha-like (LOC110803206), mRNA	elongation factor 1-alpha [Hylocereus polyrhizus]	Elongation factor Tu GTP binding domain	[J] KOG0052 Translation elongation factor EF-1 alpha/Tu	Elongation factor 1-alpha OS=Zea mays GN=EF1A PE=3 SV=1	NA
Unigene21449_All	Unigene21449_All	Unigene21449_All	Novel_gene	1	298	0.37	0	0.19	0	0	0	0.186	0	NA	NA	NA	5.20945	0.308399	0.252564	NA	NA	NA	4.24793	0.589013	0.498914	NA	NA	NA	NA	NA	Protein of unknown function (DUF3931)	NA	NA	NA
Unigene15969_All	Unigene15969_All	Unigene15969_All	Novel_gene	1	260	0.46	0	0	0	0	0	0.153	0	NA	NA	NA	5.52356	0.308387	0.252564	NA	NA	NA	NA	NA	NA	NA	NA	NA	NA	Aspartate carbamoyltransferase, partial [Cajanus cajan]	NA	NA	NA	NA
CL2396.Contig1_All	CL2396.Contig1_All	CL2396.Contig1_All	Novel_gene	1	438	NA	NA	NA	NA	NA	NA	NA	NA	NA	NA	NA	NA	NA	NA	NA	NA	NA	NA	NA	NA	NA	NA	K04078//chaperonin GroES;K04078//chaperonin GroES;K04078//chaperonin GroES;K04078//chaperonin GroES;K04078//chaperonin GroES	NA	20 kDa chaperonin, chloroplastic, partial [Dorcoceras hygrometricum]	Chaperonin 10 Kd subunit	[O] KOG1641 Mitochondrial chaperonin	10 kDa chaperonin, cyanelle OS=Cyanophora paradoxa GN=groS-A PE=3 SV=1	GO:0006457//protein folding;GO:0005524//ATP binding;GO:0009536//plastid;GO:0009842//cyanelle
CL2966.Contig2_All	CL2966.Contig2_All	CL2966.Contig2_All	Novel_gene	1	1445	1.58	0.59	0.77	0.73	0.31	0.4	0.98	0.48	1.04124	7.03834e-07	2.61556e-06	1.11396	0.000407423	0.000212314	0.928447	0.0728158	0.0484184	0.944858	0.0312953	0.0208714	NA	NA	K03231//elongation factor 1-alpha+ko03013//RNA transport;K03231//elongation factor 1-alpha+ko03013//RNA transport;K03231//elongation factor 1-alpha+ko03013//RNA transport;K03231//elongation factor 1-alpha+ko03013//RNA transport;K03231//elongation factor 1-alpha+ko03013//RNA transport	AY729814.1 Heterosigma akashiwo elongation factor 1 alpha-like gene, partial sequence	hypothetical protein PHYSODRAFT_354062 [Phytophthora sojae] >XP_009520658.1 hypothetical protein PHYSODRAFT_354065 [Phytophthora sojae] >EGZ25258.1 hypothetical protein PHYSODRAFT_354062 [Phytophthora sojae] >EGZ25370.1 hypothetical protein PHYSODRAFT_354065 [Phytophthora sojae]	Elongation factor Tu GTP binding domain	[J] KOG0052 Translation elongation factor EF-1 alpha/Tu	Elongation factor 1-alpha 1 OS=Arabidopsis thaliana GN=A1 PE=1 SV=1	GO:0003746//translation elongation factor activity;GO:0005525//GTP binding;GO:0005737//cytoplasm;GO:0003924//GTPase activity
Unigene18106_All	Unigene18106_All	Unigene18106_All	Novel_gene	1	425	0.54	0	0.11	0	0	0	0.216	0	3.58084	0.00402063	0.0208988	5.75489	0.0481666	0.0318942	NA	NA	NA	3.45943	0.58892	0.498914	NA	NA	NA	NA	conserved hypothetical protein, partial [Ricinus communis]	Substrate binding domain of ABC-type glycine betaine transport system	NA	NA	NA
Unigene4204_All	Unigene4204_All	Unigene4204_All	Novel_gene	1	1324	7.61	6.49	6.32	3.25	5.01	5.77	6.806	4.676	0.539181	8.57858e-12	2.63569e-11	1.22746	9.00608e-16	2.91856e-16	0.373408	0.0127404	0.00769994	0.131353	0.386409	0.317136	NA	NA	NA	NA	hypothetical protein AURANDRAFT_67878 [Aureococcus anophagefferens] >EGB03622.1 hypothetical protein AURANDRAFT_67878 [Aureococcus anophagefferens]	Putative 2OG-Fe(II) oxygenase	NA	NA	GO:0016021//integral component of membrane
CL3191.Contig1_All	CL3191.Contig1_All	CL3191.Contig1_All	Novel_gene	1	4155	6.48	4.58	4.23	8.63	9.48	11.38	5.096	9.83	-0.951659	9.33595e-130	1.07724e-129	-0.413367	1.28735e-09	5.00042e-10	-1.04954	3.27286e-49	6.94336e-50	-1.42777	1.12636e-96	2.09722e-97	NA	NA	NA	AP010448.1 Lotus japonicus genomic DNA, chromosome 1, clone: LjT05K01, TM1992, complete sequence	hypothetical protein THAOC_36567 [Thalassiosira oceanica]	Leucine rich repeats (6 copies)	NA	NA	NA
Unigene1674_All	Unigene1674_All	Unigene1674_All	Novel_gene	1	3105	11.77	13.33	12.42	11.32	27.98	32.2	12.506	23.833	-0.935553	1.03233e-224	8.82052e-225	0.0562404	0.418368	0.36815	-1.06972	7.82747e-109	1.05577e-109	-1.3744	3.28013e-189	4.03232e-190	NA	NA	K01051//pectinesterase [EC:3.1.1.11]+ko00040//Pentose and glucuronate interconversions+ko01100//Metabolic pathways;K04733//interleukin-1 receptor-associated kinase 4 [EC:2.7.11.1];K04733//interleukin-1 receptor-associated kinase 4 [EC:2.7.11.1];K04733//interleukin-1 receptor-associated kinase 4 [EC:2.7.11.1]	NA	hypothetical protein THAOC_21102 [Thalassiosira oceanica]	Leucine rich repeats (6 copies)	[T] KOG1187 Serine/threonine protein kinase	Chitin-binding lectin 1 OS=Solanum tuberosum PE=1 SV=2	NA
CL619.Contig2_All	CL619.Contig2_All	CL619.Contig2_All	Novel_gene	1	2248	3.23	3.5	4.66	16.97	5.86	6.51	3.796	9.78	-1.35807	1.53867e-119	1.85905e-119	-2.39338	1.35503e-148	1.18354e-149	-0.743546	6.86064e-10	2.83276e-10	-0.482328	9.51571e-06	5.11816e-06	NA	NA	NA	NA	predicted protein [Thalassiosira pseudonana CCMP1335] >EED89790.1 predicted protein [Thalassiosira pseudonana CCMP1335]	Right handed beta helix region	NA	NA	NA
Unigene14524_All	Unigene14524_All	Unigene14524_All	Novel_gene	1	216	0.32	0	0	0	0	0	0.106	0	NA	NA	NA	5	0.557377	0.503412	NA	NA	NA	NA	NA	NA	NA	NA	NA	NA	NA	NA	NA	NA	NA
Unigene14365_All	Unigene14365_All	Unigene14365_All	Novel_gene	1	549	2.5	0.16	0.08	0.15	0.08	0	0.913	0.076	3.58084	4.54854e-09	1.53279e-08	4.05889	5.21051e-08	2.16518e-08	1	0.669114	0.628054	3	0.588889	0.498914	NA	NA	K00522//ferritin heavy chain [EC:1.16.3.2];K00522//ferritin heavy chain [EC:1.16.3.2];K00522//ferritin heavy chain [EC:1.16.3.2];K00522//ferritin heavy chain [EC:1.16.3.2]	NA	PREDICTED: ferritin, chloroplastic-like [Ipomoea nil]	Ferritin-like domain	[P] KOG2332 Ferritin	Ferritin, chloroplastic OS=Phaseolus vulgaris GN=PFE PE=2 SV=1	GO:0006879//cellular iron ion homeostasis;GO:0006826//iron ion transport;GO:0004322//ferroxidase activity;GO:0005623//cell;GO:0008199//ferric iron binding;GO:0009507//chloroplast
Unigene8295_All	Unigene8295_All	Unigene8295_All	Novel_gene	1	4943	13.09	12.81	4.98	8.12	9.22	6.37	10.293	7.903	0.378832	6.08721e-33	1.30263e-32	0.688913	1.23554e-39	2.60678e-40	0.474432	1.31374e-20	4.16904e-21	-0.355148	5.94303e-07	3.05786e-07	NA	NA	NA	NA	hypothetical protein THAOC_16298, partial [Thalassiosira oceanica]	Alpha/beta hydrolase family	[IR] LSE0188 A Predicted phosphate acyltransferase, contains PlsC domain	Acyltransferase-like protein At3g26840, chloroplastic OS=Arabidopsis thaliana GN=At3g26840 PE=2 SV=1	NA
Unigene6500_All	Unigene6500_All	Unigene6500_All	Novel_gene	1	2700	131.84	142.54	133.1	141.29	137.45	84.88	135.826	121.206	0.168378	2.3491e-48	4.33875e-48	-0.0998712	7.03492e-07	3.09698e-07	0.0524599	0.0107655	0.00645694	0.649014	3.599e-194	4.36044e-195	bHLH	NA	K02893//large subunit ribosomal protein L23Ae+ko03010//Ribosome;K02893//large subunit ribosomal protein L23Ae+ko03010//Ribosome;K02893//large subunit ribosomal protein L23Ae+ko03010//Ribosome;K02893//large subunit ribosomal protein L23Ae+ko03010//Ribosome;K02893//large subunit ribosomal protein L23Ae+ko03010//Ribosome	XM_002291506.1 Thalassiosira pseudonana CCMP1335 RL23a, ribosomal protein 23a 60S large ribosomal subunit (RL23a), partial mRNA	predicted protein [Thalassiosira pseudonana CCMP1335] >EED91265.1 predicted protein [Thalassiosira pseudonana CCMP1335]	Helix-loop-helix DNA-binding domain	[J] KOG1751 60s ribosomal protein L23	60S ribosomal protein L23a OS=Nicotiana tabacum GN=RPL23A PE=2 SV=1	GO:0046983//protein dimerization activity
Unigene16118_All	Unigene16118_All	Unigene16118_All	Novel_gene	1	317	0.67	0	0	0	0	0	0.223	0	NA	NA	NA	6.06609	0.0907658	0.0635718	NA	NA	NA	NA	NA	NA	NA	NA	NA	NA	NA	3-Deoxy-D-manno-octulosonic-acid transferase (kdotransferase)	NA	NA	NA
Unigene5567_All	Unigene5567_All	Unigene5567_All	Novel_gene	1	329	0	0	0.16	0.32	0.34	0.48	0.053	0.38	-2.81148	0.00478799	0.0250001	-5	0.303998	0.247454	-5.08746	0.329176	0.248478	-1.58496	0.453471	0.37636	NA	NA	NA	NA	NA	NA	NA	NA	NA
Unigene5523_All	Unigene5523_All	Unigene5523_All	Novel_gene	1	4015	11.35	10.13	6.37	8.55	10.55	12.39	9.283	10.496	-0.182974	1.87677e-08	6.48305e-08	0.408696	1.04099e-11	3.7752e-12	-0.0586088	0.38692	0.308852	-0.959811	1.1285e-54	2.82662e-55	NA	NA	K06182//23S rRNA pseudouridine2604 synthase [EC:5.4.99.21];K04733//interleukin-1 receptor-associated kinase 4 [EC:2.7.11.1];K06182//23S rRNA pseudouridine2604 synthase [EC:5.4.99.21]	NA	hypothetical protein THAOC_24082 [Thalassiosira oceanica]	RNA pseudouridylate synthase	[PT] KOG2353 L-type voltage-dependent Ca2+ channel, alpha2/delta subunit	NA	GO:0016021//integral component of membrane
Unigene11189_All	Unigene11189_All	Unigene11189_All	Novel_gene	1	252	0.25	0	0	0	0	0	0.083	0	NA	NA	NA	4.64386	0.557357	0.503412	NA	NA	NA	NA	NA	NA	NA	NA	NA	NA	PREDICTED: uncharacterized protein LOC107408603 [Ziziphus jujuba]	NA	NA	NA	NA
Unigene13008_All	Unigene13008_All	Unigene13008_All	Novel_gene	1	202	0.37	0	0	0	0	0	0.123	0	NA	NA	NA	5.20945	0.557337	0.503412	NA	NA	NA	NA	NA	NA	NA	NA	K00685//arginyl-tRNA---protein transferase [EC:2.3.2.8];K00685//arginyl-tRNA---protein transferase [EC:2.3.2.8]	NA	PREDICTED: putative arginyl-tRNA--protein transferase [Ziziphus jujuba]	NA	[O] KOG1193 Arginyl-tRNA-protein transferase	Arginyl-tRNA--protein transferase 1 OS=Arabidopsis thaliana GN=ATE1 PE=2 SV=2	GO:0004057//arginyltransferase activity
Unigene13982_All	Unigene13982_All	Unigene13982_All	Novel_gene	1	253	0.73	0.27	0	0	0	0	0.333	0	NA	NA	NA	6.18982	0.169164	0.126712	4.75489	0.586296	0.502036	NA	NA	NA	NA	NA	NA	NA	NA	NA	NA	NA	NA
Unigene2633_All	Unigene2633_All	Unigene2633_All	Novel_gene	1	1876	4.07	0.38	0.16	0.15	0.06	0.02	1.536	0.076	4.39391	9.34966e-58	1.60215e-57	4.76199	6.61054e-55	1.15392e-55	2.66297	0.000305749	0.000162769	3	0.0178679	0.0116025	NA	NA	NA	NA	rna binding s1 [Nannochloropsis gaditana]	Universal stress protein family	NA	NA	GO:0003676//nucleic acid binding
Unigene1603_All	Unigene1603_All	Unigene1603_All	Novel_gene	1	847	0.81	0.5	1.46	0.64	1.14	1.47	0.923	1.083	-0.228953	0.0589588	0.356323	0.33985	0.554	0.499272	-1.18903	0.0307454	0.0194252	-0.00984779	1.00681	0.992878	NA	NA	NA	NA	NA	COBRA-like protein	NA	NA	NA
Unigene6638_All	Unigene6638_All	Unigene6638_All	Novel_gene	1	1717	3.38	4.06	5.87	1.58	0.91	1.18	4.436	1.223	1.86388	1.24653e-65	2.02324e-65	1.0971	2.33934e-08	9.5698e-09	2.15754	1.78142e-24	5.21716e-25	2.31457	7.23813e-39	2.13602e-39	NA	NA	K11498//centromeric protein E	NA	predicted protein [Thalassiosira pseudonana CCMP1335] >EED90615.1 predicted protein [Thalassiosira pseudonana CCMP1335]	XLF-Cernunnos, XRcc4-like factor, NHEJ component	[S] KOG4415 Uncharacterized conserved protein	NA	NA
Unigene6435_All	Unigene6435_All	Unigene6435_All	Novel_gene	1	4973	20.6	25.4	19.23	28.61	28.35	22.59	21.743	26.516	-0.284868	7.40821e-49	1.36108e-48	-0.473875	3.26116e-44	6.4603e-45	-0.15852	1.41093e-06	6.6286e-07	-0.232326	2.1897e-10	1.00951e-10	NA	NA	K17732//mitochondrial-processing peptidase subunit beta [EC:3.4.24.64];K17732//mitochondrial-processing peptidase subunit beta [EC:3.4.24.64];K17732//mitochondrial-processing peptidase subunit beta [EC:3.4.24.64];K17732//mitochondrial-processing peptidase subunit beta [EC:3.4.24.64]	XM_002293721.1 Thalassiosira pseudonana CCMP1335 stromal processing peptidase (SPP1), partial mRNA	stromal processing peptidase, partial [Thalassiosira pseudonana CCMP1335] >EED88766.1 stromal processing peptidase, partial [Thalassiosira pseudonana CCMP1335]	Peptidase M16 inactive domain	[O] KOG0960 Mitochondrial processing peptidase, beta subunit, and related enzymes (insulinase superfamily)	Zinc protease PQQL-like OS=Arabidopsis thaliana GN=At5g56730 PE=1 SV=1	GO:0046872//metal ion binding;GO:0003824//catalytic activity
Unigene5628_All	Unigene5628_All	Unigene5628_All	Novel_gene	1	2948	2.45	2.11	1.06	4.14	11.77	2.15	1.873	6.02	-1.68057	1.03712e-133	1.18015e-133	-0.756849	1.29597e-09	5.03432e-10	-2.4798	2.58267e-143	2.8993e-144	-1.02027	1.52095e-08	7.4067e-09	NA	NA	K22651//E3 ubiquitin-protein ligase RNF4 [EC:2.3.2.27]	NA	hypothetical protein THAOC_02582 [Thalassiosira oceanica]	Zinc finger, C3HC4 type (RING finger)	[T] KOG0297 TNF receptor-associated factor	Peroxisome biogenesis factor 10 OS=Arabidopsis thaliana GN=PEX10 PE=1 SV=1	NA
Unigene17856_All	Unigene17856_All	Unigene17856_All	Novel_gene	1	408	1.03	0	0.23	0.23	0	0.23	0.42	0.153	1.45531	0.0118769	0.0661974	2.16294	0.057817	0.0396852	NA	NA	NA	0	1.00834	0.997962	NA	NA	K01076//abhydrolase domain-containing protein 17 [EC:3.1.2.22]+ko00062//Fatty acid elongation;K01076//abhydrolase domain-containing protein 17 [EC:3.1.2.22]+ko00062//Fatty acid elongation;K01076//abhydrolase domain-containing protein 17 [EC:3.1.2.22]+ko00062//Fatty acid elongation	NA	alpha/beta-hydrolase [Coccomyxa subellipsoidea C-169] >EIE24656.1 alpha/beta-hydrolase [Coccomyxa subellipsoidea C-169]	Serine aminopeptidase, S33	[R] KOG1552 Predicted alpha/beta hydrolase	NA	GO:0016787//hydrolase activity;GO:0008236//serine-type peptidase activity
Unigene9577_All	Unigene9577_All	Unigene9577_All	Novel_gene	1	4005	20.29	28.65	16.17	7.8	29.5	40.62	21.703	25.973	-0.26984	2.03227e-35	4.24608e-35	1.37922	3.54482e-152	3.0346e-153	-0.0421798	0.288396	0.214676	-1.32887	2.02774e-294	1.84504e-295	NA	NA	K01256//aminopeptidase N [EC:3.4.11.2]+ko01100//Metabolic pathways+ko00480//Glutathione metabolism;K01256//aminopeptidase N [EC:3.4.11.2]+ko01100//Metabolic pathways+ko00480//Glutathione metabolism;K01256//aminopeptidase N [EC:3.4.11.2]+ko01100//Metabolic pathways+ko00480//Glutathione metabolism;K01256//aminopeptidase N [EC:3.4.11.2]+ko01100//Metabolic pathways+ko00480//Glutathione metabolism	XM_022302760.1 PREDICTED: Momordica charantia puromycin-sensitive aminopeptidase (LOC111024934), mRNA	membrane alanine aminopeptidase, partial [Thalassiosira pseudonana CCMP1335] >EED93727.1 membrane alanine aminopeptidase, partial [Thalassiosira pseudonana CCMP1335]	Domain of unknown function (DUF3458)	[EO] KOG1046 Puromycin-sensitive aminopeptidase and related aminopeptidases	Puromycin-sensitive aminopeptidase OS=Oryza sativa subsp. japonica GN=Os08g0562700 PE=2 SV=1	GO:0006508//proteolysis;GO:0008237//metallopeptidase activity;GO:0008270//zinc ion binding;GO:0042277//peptide binding;GO:0043171//peptide catabolic process;GO:0005737//cytoplasm;GO:0070006//metalloaminopeptidase activity
CL2642.Contig1_All	CL2642.Contig1_All	CL2642.Contig1_All	Novel_gene	1	4131	3.49	3.79	2.53	3.81	1.45	3.46	3.27	2.906	0.166034	0.00114816	0.00542383	-0.126564	0.229529	0.184135	1.38614	5.59167e-31	1.48148e-31	-0.451635	3.02703e-05	1.66519e-05	NA	NA	K08081//tropinone reductase I [EC:1.1.1.206]+ko00960//Tropane, piperidine and pyridine alkaloid biosynthesis+ko01100//Metabolic pathways+ko01110//Biosynthesis of secondary metabolites;K08081//tropinone reductase I [EC:1.1.1.206]+ko00960//Tropane, piperidine and pyridine alkaloid biosynthesis+ko01100//Metabolic pathways+ko01110//Biosynthesis of secondary metabolites;K08081//tropinone reductase I […	NA	predicted protein, partial [Thalassiosira pseudonana CCMP1335] >EED95973.1 predicted protein, partial [Thalassiosira pseudonana CCMP1335]	Enoyl-(Acyl carrier protein) reductase	[R] KOG0725 Reductases with broad range of substrate specificities	Tropinone reductase homolog At2g29170 OS=Arabidopsis thaliana GN=At2g29170 PE=3 SV=1	GO:0016491//oxidoreductase activity
Unigene3743_All	Unigene3743_All	Unigene3743_All	Novel_gene	1	320	0.99	0.18	0.67	0	0	0	0.613	0	4.45531	0.000187814	0.0008255	6.62936	0.0252872	0.0160014	4.16993	0.586266	0.502036	6.06609	0.0885643	0.0621612	NA	NA	NA	NA	NA	Domain of unknown function (DUF3471)	NA	NA	NA
Unigene18398_All	Unigene18398_All	Unigene18398_All	Novel_gene	1	200	0	0	0.39	0.38	0	0	0.13	0.126	-0.0041221	0.153167	0.998388	-5.24793	0.554992	0.4966	NA	NA	NA	5.2854	0.588828	0.498914	NA	NA	NA	NA	NA	NA	NA	NA	NA
Unigene18519_All	Unigene18519_All	Unigene18519_All	Novel_gene	1	583	4.35	0	0.14	0	0.22	0.07	1.496	0.096	3.99588	1.68848e-15	4.72633e-15	8.76487	8.89749e-19	2.68646e-19	-4.45943	0.175643	0.123986	1	0.658548	0.623372	NA	NA	NA	NA	NA	NA	NA	NA	NA
Unigene181_All	Unigene181_All	Unigene181_All	Novel_gene	1	2143	1.89	1.62	1.04	4.91	1.51	1.59	1.516	2.67	-0.810577	2.95433e-15	8.30422e-15	-1.37734	3.84757e-20	1.124e-20	0.101445	0.675767	0.639314	-0.612443	0.00900137	0.00570288	NA	NA	K06173//tRNA pseudouridine38-40 synthase [EC:5.4.99.12];K06173//tRNA pseudouridine38-40 synthase [EC:5.4.99.12];K06173//tRNA pseudouridine38-40 synthase [EC:5.4.99.12];K06173//tRNA pseudouridine38-40 synthase [EC:5.4.99.12]	NA	hypothetical protein THAOC_15973 [Thalassiosira oceanica]	tRNA pseudouridine synthase	[AJ] KOG4393 Predicted pseudouridylate synthase	NA	GO:0031119//tRNA pseudouridine synthesis;GO:0003723//RNA binding;GO:0009982//pseudouridine synthase activity
Unigene16796_All	Unigene16796_All	Unigene16796_All	Novel_gene	1	355	0.28	0	0	0	0	0	0.093	0	NA	NA	NA	4.80735	0.308362	0.252564	NA	NA	NA	NA	NA	NA	NA	NA	NA	NA	NA	Histone deacetylase domain	NA	NA	NA
CL2216.Contig1_All	CL2216.Contig1_All	CL2216.Contig1_All	Novel_gene	1	467	288.4	211.24	184.93	177.18	174.61	158.19	228.19	169.993	0.428847	1.41219e-61	2.36253e-61	0.702855	5.84356e-63	9.28838e-64	0.274747	6.32976e-09	2.70668e-09	0.225321	2.64084e-06	1.39194e-06	NA	NA	K02135//F-type H+-transporting ATPase subunit epsilon+ko01100//Metabolic pathways+ko00190//Oxidative phosphorylation;K02135//F-type H+-transporting ATPase subunit epsilon+ko01100//Metabolic pathways+ko00190//Oxidative phosphorylation	NA	hypothetical protein THAOC_01625 [Thalassiosira oceanica]	NA	NA	ATP synthase subunit epsilon, mitochondrial OS=Zea mays PE=3 SV=1	GO:0015986//ATP synthesis coupled proton transport;GO:0000275//mitochondrial proton-transporting ATP synthase complex, catalytic core F(1);GO:0046933//proton-transporting ATP synthase activity, rotational mechanism
Unigene800_All	Unigene800_All	Unigene800_All	Novel_gene	1	1957	0.68	0.7	0.34	0.62	0.41	0.79	0.573	0.606	-0.0824771	0.108279	0.683361	0.133267	0.685082	0.665832	0.771731	0.0522323	0.0341154	-1.21632	0.00130799	0.00078041	NA	NA	K11600//exosome complex component RRP41+ko03018//RNA degradation;K12587//exosome complex component MTR3+ko03018//RNA degradation;K11600//exosome complex component RRP41+ko03018//RNA degradation;K11600//exosome complex component RRP41+ko03018//RNA degradation	NA	predicted protein [Thalassiosira pseudonana CCMP1335] >EED86689.1 predicted protein [Thalassiosira pseudonana CCMP1335]	3' exoribonuclease family, domain 1	[J] KOG1068 Exosomal 3'-5' exoribonuclease complex, subunit Rrp41 and related exoribonucleases	Exosome complex component RRP41 homolog OS=Arabidopsis thaliana GN=RRP41 PE=1 SV=1	GO:0031125//rRNA 3'-end processing;GO:0016075//rRNA catabolic process;GO:0034427//nuclear-transcribed mRNA catabolic process, exonucleolytic, 3'-5';GO:0000176//nuclear exosome (RNase complex);GO:0071028//nuclear mRNA surveillance;GO:0005730//nucleolus;GO:0000177//cytoplasmic exosome (RNase complex);GO:0071051//polyadenylation-dependent snoRNA 3'-end processing;GO:0034475//U4 snRNA 3'-end processi…
Unigene17934_All	Unigene17934_All	Unigene17934_All	Novel_gene	1	286	0.59	0	0	0	0	0	0.196	0	NA	NA	NA	5.88264	0.169149	0.126712	NA	NA	NA	NA	NA	NA	NA	NA	NA	NA	NA	NA	NA	NA	NA
Unigene15526_All	Unigene15526_All	Unigene15526_All	Novel_gene	1	260	0.23	0	0	0	0	0	0.076	0	NA	NA	NA	4.52356	0.557296	0.503412	NA	NA	NA	NA	NA	NA	NA	NA	NA	NA	NA	NA	NA	NA	NA
CL1800.Contig1_All	CL1800.Contig1_All	CL1800.Contig1_All	Novel_gene	1	1225	5.63	3.47	2.56	28.54	2.84	0.86	3.886	10.746	-1.45928	4.5909e-76	6.94668e-76	-2.34178	5.53898e-126	5.4391e-127	0.289045	0.194321	0.141214	1.57374	7.08904e-08	3.53084e-08	NA	NA	NA	NA	hypothetical protein THAOC_12721 [Thalassiosira oceanica]	ABC transporter	NA	NA	GO:0005524//ATP binding;GO:0016887//ATPase activity
Unigene11751_All	Unigene11751_All	Unigene11751_All	Novel_gene	1	236	0.28	0	0	0	0	0	0.093	0	NA	NA	NA	4.80735	0.557276	0.503412	NA	NA	NA	NA	NA	NA	NA	NA	NA	NA	NA	NA	NA	NA	NA
Unigene21844_All	Unigene21844_All	Unigene21844_All	Novel_gene	1	220	0	0	0.33	0	0	0	0.11	0	NA	NA	NA	NA	NA	NA	NA	NA	NA	5.04439	0.588797	0.498914	NA	NA	NA	NA	hypothetical protein FisN_3Hh088 [Fistulifera solaris]	NA	NA	NA	NA
Unigene20480_All	Unigene20480_All	Unigene20480_All	Novel_gene	1	268	0.66	0	0	0	0	0	0.22	0	NA	NA	NA	6.04439	0.169141	0.126712	NA	NA	NA	NA	NA	NA	NA	NA	NA	NA	NA	NA	NA	NA	NA
Unigene11536_All	Unigene11536_All	Unigene11536_All	Novel_gene	1	215	NA	NA	NA	NA	NA	NA	NA	NA	NA	NA	NA	NA	NA	NA	NA	NA	NA	NA	NA	NA	NA	NA	NA	NA	NA	NA	NA	NA	NA
CL154.Contig1_All	CL154.Contig1_All	CL154.Contig1_All	Novel_gene	1	5989	0.11	0.13	0	0.51	0	0	0.08	0.17	-1.08043	6.12586e-06	2.39819e-05	-2.21299	4.19718e-12	1.50259e-12	3.70044	2.75089e-07	1.25166e-07	NA	NA	NA	NA	NA	NA	NA	uncharacterized protein DDB_G0271670, partial [Zea mays]	Nucleoporin FG repeat region	NA	NA	NA
Unigene20160_All	Unigene20160_All	Unigene20160_All	Novel_gene	1	231	0.57	0	0	0	0	0	0.19	0	NA	NA	NA	5.83289	0.308325	0.252564	NA	NA	NA	NA	NA	NA	NA	NA	K03609//septum site-determining protein MinD;K03609//septum site-determining protein MinD	XM_009828835.1 Aphanomyces astaci septum site-determining protein MinD mRNA	conserved unknown protein [Ectocarpus siliculosus]	NA	[D] KOG3022 Predicted ATPase, nucleotide-binding	Putative septum site-determining protein MinD OS=Guillardia theta GN=minD PE=3 SV=1	GO:0005524//ATP binding;GO:0016887//ATPase activity
CL3123.Contig3_All	CL3123.Contig3_All	CL3123.Contig3_All	Novel_gene	1	1788	14.39	2.86	5.73	4.88	0.5	0.66	7.66	2.013	1.93556	5.18635e-122	6.18867e-122	1.56011	3.77617e-56	6.50244e-57	2.51602	4.553e-22	1.4008e-22	3.118	3.38472e-54	8.52448e-55	NA	NA	K07240//chromate transporter;K07240//chromate transporter;K07240//chromate transporter	NA	predicted protein [Phaeodactylum tricornutum CCAP 1055/1] >EEC45242.1 predicted protein [Phaeodactylum tricornutum CCAP 1055/1]	Chromate transporter	NA	NA	GO:0016021//integral component of membrane;GO:0015109//chromate transmembrane transporter activity
Unigene3567_All	Unigene3567_All	Unigene3567_All	Novel_gene	1	2147	16.37	19	8.55	18.42	19.94	13.7	14.64	17.353	-0.246403	9.43352e-12	2.90071e-11	-0.170219	0.00947633	0.00568766	-0.069666	0.301513	0.226358	-0.68018	4.20536e-18	1.63618e-18	NA	Glycine max cDNA, clone: GMFL01-41-C06	K06184//ATP-binding cassette, subfamily F, member 1;K06184//ATP-binding cassette, subfamily F, member 1;K06184//ATP-binding cassette, subfamily F, member 1;K06184//ATP-binding cassette, subfamily F, member 1;K06184//ATP-binding cassette, subfamily F, member 1	NA	hypothetical protein THAOC_33746 [Thalassiosira oceanica]	ABC transporter	[J] KOG0066 eIF2-interacting protein ABC50 (ABC superfamily)	ABC transporter F family member 2 OS=Arabidopsis thaliana GN=ABCF2 PE=3 SV=2	GO:0005524//ATP binding;GO:0016887//ATPase activity
Unigene6034_All	Unigene6034_All	Unigene6034_All	Novel_gene	1	1101	31.11	29.37	28.44	17.91	26.13	21.63	29.64	21.89	0.438201	1.48813e-25	3.48764e-25	0.796613	5.09855e-25	1.35672e-25	0.168636	0.0271932	0.017104	0.394888	1.25383e-07	6.29668e-08	NA	NA	NA	NA	hypothetical protein THAOC_07006 [Thalassiosira oceanica]	Sel1 repeat	[MOT] KOG1550 Extracellular protein SEL-1 and related proteins	NA	NA
Unigene2914_All	Unigene2914_All	Unigene2914_All	Novel_gene	1	1428	4.29	1.32	3.33	2.21	2.45	1.23	2.98	1.963	0.608113	8.20802e-08	2.91946e-07	0.956931	4.08202e-07	1.7724e-07	-0.892244	0.000305742	0.000162752	1.43686	3.70918e-10	1.72237e-10	NA	NA	K07937//ADP-ribosylation factor 1+ko04144//Endocytosis;K07937//ADP-ribosylation factor 1+ko04144//Endocytosis;K07937//ADP-ribosylation factor 1+ko04144//Endocytosis	NA	ADP-ribosylation factor 1 isoform X1 [Sorghum bicolor] >XP_021314393.1 ADP-ribosylation factor 1 isoform X1 [Sorghum bicolor] >XP_021314394.1 ADP-ribosylation factor 1 isoform X1 [Sorghum bicolor] >XP_021314395.1 ADP-ribosylation factor 1 isoform X1 [Sorghum bicolor] >KXG30988.1 hypothetical protein SORBI_3004G277800 [Sorghum bicolor] >KXG30989.1 hypothetical protein SORBI_3004G277800 [Sorghum bi…	ADP-ribosylation factor family	[U] KOG0070 GTP-binding ADP-ribosylation factor Arf1	ADP-ribosylation factor 1 OS=Salix bakko GN=ARF1 PE=2 SV=3	GO:0007264//small GTPase mediated signal transduction;GO:0005622//intracellular;GO:0005525//GTP binding
CL591.Contig2_All	CL591.Contig2_All	CL591.Contig2_All	Novel_gene	1	2076	18.16	19.76	10.88	9.01	17.24	14.95	16.266	13.733	0.239982	2.17221e-10	6.98478e-10	1.01117	6.78123e-43	1.36336e-43	0.196823	0.0021728	0.00122957	-0.458467	6.30018e-10	2.9448e-10	NA	NA	K13431//signal recognition particle receptor subunit alpha+ko03060//Protein export;K13431//signal recognition particle receptor subunit alpha+ko03060//Protein export;K13431//signal recognition particle receptor subunit alpha+ko03060//Protein export;K13431//signal recognition particle receptor subunit alpha+ko03060//Protein export;K13431//signal recognition particle receptor subunit alpha+ko03060/…	NA	hypothetical protein THAOC_04633, partial [Thalassiosira oceanica]	SRP54-type protein, GTPase domain	[U] KOG0781 Signal recognition particle receptor, alpha subunit	Signal recognition particle 54 kDa protein 1 OS=Hordeum vulgare GN=SRP54-1 PE=2 SV=1	GO:0006614//SRP-dependent cotranslational protein targeting to membrane;GO:0005622//intracellular;GO:0005525//GTP binding
Unigene19796_All	Unigene19796_All	Unigene19796_All	Novel_gene	1	200	0.38	0	0	0	0	0	0.126	0	NA	NA	NA	5.24793	0.557235	0.503412	NA	NA	NA	NA	NA	NA	NA	NA	NA	NA	NA	NA	NA	NA	NA
Unigene16636_All	Unigene16636_All	Unigene16636_All	Novel_gene	1	222	1.23	0	0	0	0	0	0.41	0	NA	NA	NA	6.94251	0.0907616	0.0635718	NA	NA	NA	NA	NA	NA	NA	NA	NA	NA	NA	NA	NA	NA	NA
CL497.Contig11_All	CL497.Contig11_All	CL497.Contig11_All	Novel_gene	1	4655	1.3	0.48	0.25	0.25	0	0.26	0.676	0.17	1.98496	5.59869e-32	1.21177e-31	2.37851	2.63582e-25	6.97584e-26	5.58496	1.22937e-20	3.89802e-21	-0.0565835	0.845488	0.824896	NA	NA	K14972//PAX-interacting protein 1;K15168//mediator of RNA polymerase II transcription subunit 25;K01414//oligopeptidase A [EC:3.4.24.70]	JX828194.1 Triticum monococcum clone AA-2 alpha-gliadin (gli-2) gene, complete cds	D-alanine--D-alanine ligase [Symbiodinium microadriaticum]	Ankyrin repeats (many copies)	[K] KOG3149 Transcription initiation factor IIF, auxiliary subunit	Alpha/beta-gliadin clone PW1215 OS=Triticum aestivum PE=3 SV=1	GO:0051015//actin filament binding;GO:0051017//actin filament bundle assembly;GO:0005737//cytoplasm
Unigene11760_All	Unigene11760_All	Unigene11760_All	Novel_gene	1	354	1.41	0.15	0.14	0	0	0	0.566	0	4.58084	0.000102869	0.000441522	7.13955	0.00184061	0.00101378	3.90689	0.586145	0.502036	3.80735	0.588766	0.498914	NA	NA	NA	NA	NA	Lipase (class 3)	NA	NA	NA
CL1813.Contig1_All	CL1813.Contig1_All	CL1813.Contig1_All	Novel_gene	1	4716	65.3	31.74	34.58	33.46	27.38	11.86	43.873	24.233	0.860844	0	0	0.964646	0	0	0.21318	2.60349e-11	1.02759e-11	1.54383	0	0	NA	NA	K09419//heat shock transcription factor, other eukaryote;K09419//heat shock transcription factor, other eukaryote;K09419//heat shock transcription factor, other eukaryote;K09419//heat shock transcription factor, other eukaryote	NA	predicted protein [Thalassiosira pseudonana CCMP1335] >EED90031.1 predicted protein [Thalassiosira pseudonana CCMP1335]	HSF-type DNA-binding	[K] KOG0627 Heat shock transcription factor	Heat stress transcription factor A-6b OS=Arabidopsis thaliana GN=HSFA6b PE=2 SV=1	GO:0006886//intracellular protein transport;GO:0030126//COPI vesicle coat;GO:0005198//structural molecule activity;GO:0016192//vesicle-mediated transport
Unigene22272_All	Unigene22272_All	Unigene22272_All	Novel_gene	1	320	0	0	0	0.5	0	0	0	0.166	NA	NA	NA	-5.64386	0.165289	0.123306	NA	NA	NA	NA	NA	NA	NA	NA	NA	NA	NA	NA	NA	NA	NA
CL832.Contig1_All	CL832.Contig1_All	CL832.Contig1_All	Novel_gene	1	1411	6.3	0	0.7	7.99	0	3.5	2.333	3.83	-0.718625	7.24121e-12	2.22118e-11	-0.342844	0.00741216	0.00442664	NA	NA	NA	-2.32193	1.55683e-19	5.9128e-20	NA	NA	K15692//E3 ubiquitin-protein ligase RNF13 [EC:2.3.2.27];K15692//E3 ubiquitin-protein ligase RNF13 [EC:2.3.2.27];K15692//E3 ubiquitin-protein ligase RNF13 [EC:2.3.2.27];K15692//E3 ubiquitin-protein ligase RNF13 [EC:2.3.2.27]	NA	predicted protein [Phaeodactylum tricornutum CCAP 1055/1] >EEC50254.1 predicted protein [Phaeodactylum tricornutum CCAP 1055/1]	RING-like zinc finger	[O] KOG4628 Predicted E3 ubiquitin ligase	Receptor homology region, transmembrane domain- and RING domain-containing protein 1 OS=Oryza sativa subsp. japonica GN=Os03g0167500 PE=2 SV=1	NA
Unigene2193_All	Unigene2193_All	Unigene2193_All	Novel_gene	1	1181	0.13	0.93	0.12	0.38	0.19	0.11	0.393	0.226	0.803601	0.00608861	0.0321716	-1.54749	0.0685382	0.0474554	2.29123	8.44868e-05	4.34434e-05	0.125531	0.750663	0.724188	NA	NA	K03006//DNA-directed RNA polymerase II subunit RPB1 [EC:2.7.7.6]+ko03020//RNA polymerase;K05740//diaphanous 1+ko04933//AGE-RAGE signaling pathway in diabetic complications;K18749//protein LSM14	NA	hypothetical protein THAOC_33547, partial [Thalassiosira oceanica]	PT repeat	[M] LSE0024 A Pectinesterase	Vegetative cell wall protein gp1 OS=Chlamydomonas reinhardtii GN=GP1 PE=1 SV=1	GO:0016021//integral component of membrane
Unigene13393_All	Unigene13393_All	Unigene13393_All	Novel_gene	1	294	0.38	0	0	0	0	0	0.126	0	NA	NA	NA	5.24793	0.308313	0.252564	NA	NA	NA	NA	NA	NA	NA	NA	NA	NA	NA	NA	NA	NA	NA
CL1028.Contig6_All	CL1028.Contig6_All	CL1028.Contig6_All	Novel_gene	1	1623	0	5.03	7.8	2.93	9.72	7.41	4.276	6.686	-0.637669	3.11012e-18	8.21019e-18	-8.19476	3.48671e-41	7.19292e-42	-0.950398	1.33877e-16	4.61574e-17	0.0740006	0.575366	0.4859	NA	ATP-binding cassette 14 (best arabidopsis hit)	K05681//ATP-binding cassette, subfamily G (WHITE), member 2+ko02010//ABC transporters;K21396//ATP-binding cassette, subfamily G (WHITE), eye pigment precursor transporter;K21396//ATP-binding cassette, subfamily G (WHITE), eye pigment precursor transporter;K05681//ATP-binding cassette, subfamily G (WHITE), member 2+ko02010//ABC transporters	NA	hypothetical protein THAOC_09484 [Thalassiosira oceanica]	ABC transporter	[Q] KOG0061 Transporter, ABC superfamily (Breast cancer resistance protein)	ABC transporter G family member 22 OS=Arabidopsis thaliana GN=ABCG22 PE=1 SV=1	NA
Unigene13701_All	Unigene13701_All	Unigene13701_All	Novel_gene	1	246	1.54	0	0	0	0	0	0.513	0	3.58084	0.00402063	0.0208988	7.26679	0.0252833	0.0160014	NA	NA	NA	NA	NA	NA	NA	NA	NA	NA	NA	NA	NA	NA	NA
Unigene20194_All	Unigene20194_All	Unigene20194_All	Novel_gene	1	354	1.69	0	0	0.14	0	0	0.563	0.046	3.58084	0.000245712	0.00108862	3.59352	0.00337366	0.00190817	NA	NA	NA	NA	NA	NA	NA	NA	NA	NA	Hypothetical protein in ptb 5\'region (ORF1) [Ectocarpus siliculosus]	HI0933-like protein	NA	NA	NA
Unigene18570_All	Unigene18570_All	Unigene18570_All	Novel_gene	1	266	NA	NA	NA	NA	NA	NA	NA	NA	NA	NA	NA	NA	NA	NA	NA	NA	NA	NA	NA	NA	NA	NA	NA	CP000815.1 Paulinella chromatophora chromatophore, complete genome	NA	NA	NA	NA	NA
Unigene1144_All	Unigene1144_All	Unigene1144_All	Novel_gene	1	2767	4.51	3.48	11.2	2.16	4.95	5.23	6.396	4.113	0.639209	1.27848e-29	2.8433e-29	1.0621	2.6272e-16	8.37774e-17	-0.508341	8.26602e-06	4.0324e-06	1.09862	3.79821e-42	1.07808e-42	NA	NA	NA	NA	PREDICTED: uncharacterized protein DDB_G0271670-like, partial [Capsicum annuum]	Chromo (CHRromatin Organisation MOdifier) domain	[S] LSE0068 A Uncharacterized protein	NA	NA
Unigene19573_All	Unigene19573_All	Unigene19573_All	Novel_gene	1	814	0.88	0	0.05	0	0	0	0.31	0	5.31781	9.54168e-07	3.57058e-06	6.45943	4.46111e-06	2.04158e-06	NA	NA	NA	2.32193	0.588735	0.498914	NA	NA	NA	NA	Apeh protein [Fragilariopsis cylindrus CCMP1102]	Prolyl oligopeptidase family	NA	NA	NA
CL304.Contig1_All	CL304.Contig1_All	CL304.Contig1_All	Novel_gene	1	245	0	0.28	0	0	0.28	0	0.093	0.093	-0.0041221	0.153167	0.998388	NA	NA	NA	0	1.00876	0.99695	NA	NA	NA	NA	NA	NA	NA	NA	NA	NA	NA	NA
Unigene15367_All	Unigene15367_All	Unigene15367_All	Novel_gene	1	333	0.31	0	0	0	0	0	0.103	0	NA	NA	NA	4.9542	0.308301	0.252564	NA	NA	NA	NA	NA	NA	NA	NA	NA	NA	NA	AcrB/AcrD/AcrF family	NA	NA	NA
CL1266.Contig2_All	CL1266.Contig2_All	CL1266.Contig2_All	Novel_gene	1	1380	5.11	5.79	6.43	3.19	3.58	3.23	5.776	3.333	0.793782	3.27276e-19	8.49184e-19	0.679767	6.13031e-05	3.00546e-05	0.693604	1.49058e-05	7.3617e-06	0.993285	1.30254e-10	5.96694e-11	NA	NA	NA	NA	NA	NA	NA	NA	NA
Unigene12186_All	Unigene12186_All	Unigene12186_All	Novel_gene	1	400	0.47	0	0	0	0	0	0.156	0	NA	NA	NA	5.55459	0.0907573	0.0635718	NA	NA	NA	NA	NA	NA	NA	NA	K00767//nicotinate-nucleotide pyrophosphorylase (carboxylating) [EC:2.4.2.19]+ko01100//Metabolic pathways+ko00760//Nicotinate and nicotinamide metabolism	NA	predicted protein [Ostreococcus lucimarinus CCE9901] >ABO95311.1 predicted protein [Ostreococcus lucimarinus CCE9901]	Quinolinate phosphoribosyl transferase, C-terminal domain	[F] KOG3008 Quinolinate phosphoribosyl transferase	Nicotinate-nucleotide pyrophosphorylase [carboxylating], chloroplastic OS=Arabidopsis thaliana GN=QPT PE=2 SV=2	GO:0004514//nicotinate-nucleotide diphosphorylase (carboxylating) activity;GO:0009435//NAD biosynthetic process;GO:0009507//chloroplast
Unigene12175_All	Unigene12175_All	Unigene12175_All	Novel_gene	1	227	0.3	0	0	0	0	0	0.1	0	NA	NA	NA	4.90689	0.557215	0.503412	NA	NA	NA	NA	NA	NA	NA	NA	NA	NA	hypothetical protein OsI_13390 [Oryza sativa Indica Group]	NA	NA	NA	GO:0008408//3'-5' exonuclease activity;GO:0006260//DNA replication;GO:0009536//plastid
Unigene7063_All	Unigene7063_All	Unigene7063_All	Novel_gene	1	2134	19.12	18.02	11.68	52.84	26.43	56.29	16.273	45.186	-1.47841	0	0	-1.46655	1.06453e-224	6.66638e-226	-0.552577	4.10852e-23	1.24081e-23	-2.26884	0	0	NA	NA	NA	NA	hypothetical protein THAOC_29028 [Thalassiosira oceanica]	TATA element modulatory factor 1 TATA binding	NA	NA	NA
CL1985.Contig3_All	CL1985.Contig3_All	CL1985.Contig3_All	Novel_gene	1	5572	25.8	22.93	17.37	16.81	23.99	20.63	22.033	20.476	0.102652	4.00165e-08	1.40427e-07	0.618051	1.04822e-71	1.5438e-72	-0.0651968	0.0648892	0.04299	-0.248146	6.36857e-12	2.82476e-12	NA	NA	K13100//pre-mRNA-splicing factor CWC22;K13100//pre-mRNA-splicing factor CWC22;K13100//pre-mRNA-splicing factor CWC22	XM_002287504.1 Thalassiosira pseudonana CCMP1335 predicted protein partial mRNA	predicted protein, partial [Thalassiosira pseudonana CCMP1335] >EED94983.1 predicted protein, partial [Thalassiosira pseudonana CCMP1335]	SGF29 tudor-like domain	[R] KOG2140 Uncharacterized conserved protein	Serine/arginine-rich splicing factor SR34A OS=Arabidopsis thaliana GN=SR34A PE=2 SV=1	GO:0003723//RNA binding;GO:0000398//mRNA splicing, via spliceosome;GO:0071006//U2-type catalytic step 1 spliceosome;GO:0071013//catalytic step 2 spliceosome
Unigene10582_All	Unigene10582_All	Unigene10582_All	Novel_gene	1	804	0.8	0.05	0.05	0	0.05	0	0.3	0.016	4.24381	3.63834e-06	1.40776e-05	6.32193	1.71212e-05	8.11098e-06	0	1.00871	0.99695	2.32193	0.588674	0.498914	NA	NA	K00253//isovaleryl-CoA dehydrogenase [EC:1.3.8.4]+ko00280//Valine, leucine and isoleucine degradation+ko01100//Metabolic pathways;K00253//isovaleryl-CoA dehydrogenase [EC:1.3.8.4]+ko00280//Valine, leucine and isoleucine degradation+ko01100//Metabolic pathways;K00253//isovaleryl-CoA dehydrogenase [EC:1.3.8.4]+ko00280//Valine, leucine and isoleucine degradation+ko01100//Metabolic pathways;K00253//i…	NA	Short-chain specific acyl-CoA dehydrogenase [Phytophthora megakarya]	Acyl-CoA dehydrogenase, N-terminal domain	[I] KOG0139 Short-chain acyl-CoA dehydrogenase	Isovaleryl-CoA dehydrogenase, mitochondrial OS=Solanum tuberosum GN=IVD PE=1 SV=2	GO:0050660//flavin adenine dinucleotide binding;GO:0003995//acyl-CoA dehydrogenase activity
CL873.Contig1_All	CL873.Contig1_All	CL873.Contig1_All	Novel_gene	1	845	4.91	0.66	1.42	0.56	1.14	2.33	2.33	1.343	0.788644	6.12884e-06	2.39951e-05	3.13222	1.4647e-20	4.23996e-21	-0.788496	0.113723	0.0784832	-0.714439	0.0352003	0.0235944	NA	NA	K00236//succinate dehydrogenase (ubiquinone) cytochrome b560 subunit+ko00020//Citrate cycle (TCA cycle)+ko01100//Metabolic pathways+ko00190//Oxidative phosphorylation+ko01110//Biosynthesis of secondary metabolites+ko01200//Carbon metabolism;K00236//succinate dehydrogenase (ubiquinone) cytochrome b560 subunit+ko00020//Citrate cycle (TCA cycle)+ko01100//Metabolic pathways+ko00190//Oxidative phospho…	NA	predicted protein [Thalassiosira pseudonana CCMP1335] >EED88949.1 predicted protein [Thalassiosira pseudonana CCMP1335]	Succinate dehydrogenase/Fumarate reductase transmembrane subunit	[G] KOG0449 Succinate dehydrogenase, cytochrome b subunit	NA	GO:0006099//tricarboxylic acid cycle;GO:0000104//succinate dehydrogenase activity;GO:0046872//metal ion binding;GO:0005749//mitochondrial respiratory chain complex II, succinate dehydrogenase complex (ubiquinone);GO:0006121//mitochondrial electron transport, succinate to ubiquinone;GO:0016021//integral component of membrane
Unigene12391_All	Unigene12391_All	Unigene12391_All	Novel_gene	1	224	0.61	0	0	0	0	0	0.203	0	NA	NA	NA	5.93074	0.308288	0.252564	NA	NA	NA	NA	NA	NA	NA	NA	NA	NA	NA	NA	NA	NA	NA
CL1825.Contig2_All	CL1825.Contig2_All	CL1825.Contig2_All	Novel_gene	1	2658	8.69	11.51	8.83	9.73	21.02	11.1	9.676	13.95	-0.526858	1.81679e-42	3.53768e-42	-0.163084	0.0477554	0.031589	-0.868875	6.2884e-50	1.32547e-50	-0.330074	9.23887e-06	4.96844e-06	NA	NA	K12823//ATP-dependent RNA helicase DDX5/DBP2 [EC:3.6.4.13]+ko03040//Spliceosome;K12823//ATP-dependent RNA helicase DDX5/DBP2 [EC:3.6.4.13]+ko03040//Spliceosome;K12823//ATP-dependent RNA helicase DDX5/DBP2 [EC:3.6.4.13]+ko03040//Spliceosome;K12823//ATP-dependent RNA helicase DDX5/DBP2 [EC:3.6.4.13]+ko03040//Spliceosome	XM_009416420.2 PREDICTED: Musa acuminata subsp. malaccensis ATP-dependent RNA helicase-like protein DB10 (LOC103995739), mRNA	hypothetical protein F443_19317 [Phytophthora parasitica P1569] >ETK74478.1 hypothetical protein L915_18741 [Phytophthora parasitica] >ETL81147.1 hypothetical protein L917_18468 [Phytophthora parasitica] >ETM34348.1 hypothetical protein L914_18556 [Phytophthora parasitica] >ETO62920.1 hypothetical protein F444_19268 [Phytophthora parasitica P1976] >ETP04003.1 hypothetical protein F441_19137 [Phyt…	Helicase conserved C-terminal domain	[A] KOG0331 ATP-dependent RNA helicase	Leucine-rich repeat extensin-like protein 6 OS=Arabidopsis thaliana GN=LRX6 PE=2 SV=1	GO:0005524//ATP binding;GO:0004386//helicase activity;GO:0003676//nucleic acid binding
CL1209.Contig2_All	CL1209.Contig2_All	CL1209.Contig2_All	Novel_gene	1	2867	51.34	50.62	22.78	55.48	9.6	14.73	41.58	26.603	0.648513	1.78777e-190	1.68219e-190	-0.111884	0.000420726	0.000219426	2.3986	0	0	0.62901	1.02007e-34	3.15238e-35	NA	NA	K04683//transcription factor Dp-1;K04683//transcription factor Dp-1;K04683//transcription factor Dp-1;K04683//transcription factor Dp-1;K04683//transcription factor Dp-1	NA	hypothetical protein THAOC_12208 [Thalassiosira oceanica]	Transcription factor DP	[K] KOG2829 E2F-like protein	Transcription factor-like protein DPB OS=Arabidopsis thaliana GN=DPB PE=1 SV=1	GO:0006357//regulation of transcription from RNA polymerase II promoter;GO:0000981//RNA polymerase II transcription factor activity, sequence-specific DNA binding;GO:0003677//DNA binding;GO:0005634//nucleus;GO:0005667//transcription factor complex;GO:0006351//transcription, DNA-templated;GO:0007049//cell cycle
Unigene11290_All	Unigene11290_All	Unigene11290_All	Novel_gene	1	343	0.89	0.31	0	0	0	0	0.4	0	3.99588	0.00116979	0.00561023	6.47573	0.0252819	0.0160014	4.9542	0.329972	0.251528	NA	NA	NA	NA	NA	NA	NA	hypothetical protein FRACYDRAFT_240494 [Fragilariopsis cylindrus CCMP1102]	Galactose oxidase, central domain	NA	NA	NA
Unigene11508_All	Unigene11508_All	Unigene11508_All	Novel_gene	1	264	0.68	0	0	0	0	0	0.226	0	NA	NA	NA	6.08746	0.169134	0.126712	NA	NA	NA	NA	NA	NA	NA	NA	K00134//glyceraldehyde 3-phosphate dehydrogenase [EC:1.2.1.12]+ko00010//Glycolysis / Gluconeogenesis+ko01230//Biosynthesis of amino acids+ko01100//Metabolic pathways+ko01110//Biosynthesis of secondary metabolites+ko00710//Carbon fixation in photosynthetic organisms+ko01200//Carbon metabolism;K00134//glyceraldehyde 3-phosphate dehydrogenase [EC:1.2.1.12]+ko00010//Glycolysis / Gluconeogenesis+ko012…	NA	Glyceraldehyde-3-phosphate dehydrogenase [Phytophthora megakarya]	NA	[G] KOG0657 Glyceraldehyde 3-phosphate dehydrogenase	Glyceraldehyde-3-phosphate dehydrogenase A, chloroplastic OS=Zea mays GN=GAPA PE=2 SV=1	GO:0016620//oxidoreductase activity, acting on the aldehyde or oxo group of donors, NAD or NADP as acceptor
Unigene15601_All	Unigene15601_All	Unigene15601_All	Novel_gene	1	1152	1.9	0.03	0.03	0.09	0	0	0.653	0.03	4.3882	5.51985e-16	1.52802e-15	4.39993	9.13244e-15	3.03706e-15	1.58496	0.586084	0.502036	1.58496	0.588612	0.498914	NA	NA	K06126//ubiquinone biosynthesis monooxygenase Coq6 [EC:1.14.13.-]+ko00130//Ubiquinone and other terpenoid-quinone biosynthesis+ko01100//Metabolic pathways+ko01110//Biosynthesis of secondary metabolites;K06126//ubiquinone biosynthesis monooxygenase Coq6 [EC:1.14.13.-]+ko00130//Ubiquinone and other terpenoid-quinone biosynthesis+ko01100//Metabolic pathways+ko01110//Biosynthesis of secondary metabol…	NA	PREDICTED: uncharacterized protein LOC103942347 [Pyrus x bretschneideri]	Aminoacyl-tRNA editing domain	[HC] KOG3855 Monooxygenase involved in coenzyme Q (ubiquinone) biosynthesis	NA	GO:0016709//oxidoreductase activity, acting on paired donors, with incorporation or reduction of molecular oxygen, NAD(P)H as one donor, and incorporation of one atom of oxygen;GO:0031314//extrinsic component of mitochondrial inner membrane;GO:0006744//ubiquinone biosynthetic process;GO:0016712//oxidoreductase activity, acting on paired donors, with incorporation or reduction of molecular oxygen,…
Unigene17542_All	Unigene17542_All	Unigene17542_All	Novel_gene	1	309	0.7	0	0	0	0	0	0.233	0	NA	NA	NA	6.12928	0.0907531	0.0635718	NA	NA	NA	NA	NA	NA	NA	NA	NA	NA	NA	Anaphase promoting complex subunit 8 / Cdc23	NA	NA	NA
Unigene5838_All	Unigene5838_All	Unigene5838_All	Novel_gene	1	1174	2.72	1.87	2.82	0.49	13.97	12.12	2.47	8.86	-1.84322	4.55393e-84	6.54899e-84	2.47275	4.06764e-13	1.4158e-13	-2.90122	7.36347e-75	1.23684e-75	-2.10362	2.70115e-46	7.34456e-47	NA	NA	NA	NA	hypothetical protein THAOC_16541, partial [Thalassiosira oceanica]	NA	NA	NA	GO:0016021//integral component of membrane
Unigene2425_All	Unigene2425_All	Unigene2425_All	Novel_gene	1	978	71.62	59.84	45.88	67.51	63.53	57.89	59.113	62.976	-0.0912614	0.000398875	0.00180519	0.0852613	0.0980857	0.071654	-0.0863278	0.125035	0.086682	-0.335449	2.42409e-09	1.15198e-09	NA	NA	K00891//shikimate kinase [EC:2.7.1.71]+ko01230//Biosynthesis of amino acids+ko01100//Metabolic pathways+ko01110//Biosynthesis of secondary metabolites+ko00400//Phenylalanine, tyrosine and tryptophan biosynthesis;K00891//shikimate kinase [EC:2.7.1.71]+ko01230//Biosynthesis of amino acids+ko01100//Metabolic pathways+ko01110//Biosynthesis of secondary metabolites+ko00400//Phenylalanine, tyrosine and…	NA	hypothetical protein THAOC_19201 [Thalassiosira oceanica]	Shikimate kinase	[E] KOG0692 Pentafunctional AROM protein	Shikimate kinase, chloroplastic OS=Solanum lycopersicum GN=SK PE=1 SV=1	GO:0000287//magnesium ion binding;GO:0004765//shikimate kinase activity;GO:0009073//aromatic amino acid family biosynthetic process;GO:0019632//shikimate metabolic process
CL3080.Contig1_All	CL3080.Contig1_All	CL3080.Contig1_All	Novel_gene	1	3048	4.18	7.67	5.06	3.18	1.41	0.47	5.636	1.686	1.7508	6.46936e-138	7.24058e-138	0.394476	0.00083655	0.00044776	2.44353	5.77536e-96	8.38174e-97	3.4284	2.37131e-91	4.56146e-92	NA	NA	K03006//DNA-directed RNA polymerase II subunit RPB1 [EC:2.7.7.6]+ko03020//RNA polymerase;K14306//nuclear pore complex protein Nup62+ko03013//RNA transport;K03006//DNA-directed RNA polymerase II subunit RPB1 [EC:2.7.7.6]+ko03020//RNA polymerase	NA	similar to hedgehog protein [Cyanidioschyzon merolae strain 10D] >BAM79403.1 similar to hedgehog protein [Cyanidioschyzon merolae strain 10D]	NA	[K] KOG0260 RNA polymerase II, large subunit	Extensin OS=Zea mays GN=HRGP PE=2 SV=1	GO:0004252//serine-type endopeptidase activity;GO:0016539//intein-mediated protein splicing;GO:0008233//peptidase activity;GO:0016021//integral component of membrane
Unigene13758_All	Unigene13758_All	Unigene13758_All	Novel_gene	1	205	0.72	0	0	0	0	0	0.24	0	NA	NA	NA	6.16993	0.308276	0.252564	NA	NA	NA	NA	NA	NA	NA	NA	NA	NA	NA	NA	NA	NA	NA
Unigene8091_All	Unigene8091_All	Unigene8091_All	Novel_gene	1	2110	1.47	0.14	0.13	0.18	0.08	0.02	0.58	0.093	2.6633	4.85528e-18	1.28813e-17	3.02975	1.84689e-16	5.87008e-17	0.807355	0.383017	0.3055	2.70044	0.0319038	0.0212942	NA	NA	K00167//2-oxoisovalerate dehydrogenase E1 component beta subunit [EC:1.2.4.4]+ko00280//Valine, leucine and isoleucine degradation+ko00640//Propanoate metabolism+ko01100//Metabolic pathways+ko01110//Biosynthesis of secondary metabolites;K00167//2-oxoisovalerate dehydrogenase E1 component beta subunit [EC:1.2.4.4]+ko00280//Valine, leucine and isoleucine degradation+ko00640//Propanoate metabolism+ko…	NA	hypothetical protein BU14_0239s0029 [Porphyra umbilicalis]	Dehydrogenase E1 component	[C] KOG0525 Branched chain alpha-keto acid dehydrogenase E1, beta subunit	2-oxoisovalerate dehydrogenase subunit beta 2, mitochondrial OS=Arabidopsis thaliana GN=DIN4 PE=1 SV=1	GO:0008152//metabolic process;GO:0003824//catalytic activity
CL537.Contig2_All	CL537.Contig2_All	CL537.Contig2_All	Novel_gene	1	2471	1.19	0.52	0.6	0.2	0.75	0.58	0.77	0.51	0.589005	0.000151592	0.000658583	2.57289	1.04424e-13	3.57334e-14	-0.528379	0.109809	0.0756706	0.0489096	0.844939	0.824248	NA	NA	K05747//Wiskott-Aldrich syndrome protein+ko04144//Endocytosis	NA	hypothetical protein THAPSDRAFT_20821 [Thalassiosira pseudonana CCMP1335] >EED96433.1 hypothetical protein THAPSDRAFT_20821 [Thalassiosira pseudonana CCMP1335]	Cysteine-rich secretory protein family	[T] LSE0513 C 7-transmembrane receptor	NA	GO:0016021//integral component of membrane
Unigene9792_All	Unigene9792_All	Unigene9792_All	Novel_gene	1	337	6.37	0.65	0.31	0.31	0	0	2.443	0.103	4.58084	7.03103e-13	2.09711e-12	4.36095	1.79417e-10	6.77196e-11	6.02237	0.0935725	0.0631382	4.9542	0.319906	0.249186	NA	NA	NA	NA	NA	NA	NA	NA	NA
CL1105.Contig3_All	CL1105.Contig3_All	CL1105.Contig3_All	Novel_gene	1	5315	0.93	0.7	0.49	0.24	0.59	0.5	0.706	0.443	0.66179	2.13701e-08	7.40758e-08	1.9542	4.29193e-16	1.37764e-16	0.24664	0.301491	0.226328	-0.0291463	0.963935	0.948882	NA	NA	K15382//solute carrier family 50 (sugar transporter);K15382//solute carrier family 50 (sugar transporter);K15382//solute carrier family 50 (sugar transporter);K15382//solute carrier family 50 (sugar transporter);K15382//solute carrier family 50 (sugar transporter)	NA	predicted protein, partial [Thalassiosira pseudonana CCMP1335] >EED96446.1 predicted protein, partial [Thalassiosira pseudonana CCMP1335]	Sugar efflux transporter for intercellular exchange	[R] KOG1623 Multitransmembrane protein	Bidirectional sugar transporter SWEET14 OS=Arabidopsis thaliana GN=SWEET14 PE=3 SV=1	GO:0008643//carbohydrate transport;GO:0016021//integral component of membrane;GO:0051119//sugar transmembrane transporter activity
Unigene17238_All	Unigene17238_All	Unigene17238_All	Novel_gene	1	204	0	0	0	0.37	0	0	0	0.123	NA	NA	NA	-5.20945	0.554931	0.4966	NA	NA	NA	NA	NA	NA	NA	NA	NA	NA	NA	NA	NA	NA	NA
CL3083.Contig1_All	CL3083.Contig1_All	CL3083.Contig1_All	Novel_gene	1	7519	0.99	2.09	2.3	0.21	2.24	1.43	1.793	1.293	0.472942	1.19065e-14	3.39691e-14	2.23704	4.9326e-29	1.22797e-29	-0.0999958	0.341199	0.269598	0.685619	5.08149e-12	2.24892e-12	NA	NA	K04097//prostaglandin-H2 D-isomerase / glutathione transferase [EC:5.3.99.2 2.5.1.18]+ko00590//Arachidonic acid metabolism+ko01100//Metabolic pathways+ko00480//Glutathione metabolism	NA	predicted protein [Thalassiosira pseudonana CCMP1335] >EED89828.1 predicted protein [Thalassiosira pseudonana CCMP1335]	Glutathione S-transferase, C-terminal domain	[O] KOG1695 Glutathione S-transferase	NA	GO:0016021//integral component of membrane;GO:0008324//cation transmembrane transporter activity
Unigene11488_All	Unigene11488_All	Unigene11488_All	Novel_gene	1	1301	0.87	0.05	0.05	0.05	0	0	0.323	0.016	4.1658	8.28809e-10	2.72084e-09	4.12102	9.69517e-08	4.08278e-08	2.32193	0.329953	0.251528	2.32193	0.319887	0.249186	NA	NA	K07566//L-threonylcarbamoyladenylate synthase [EC:2.7.7.87]	NA	hypothetical protein GPECTOR_108g190 [Gonium pectorale]	Putative GTP-binding controlling metal-binding	[J] KOG3051 RNA binding/translational regulation protein of the SUA5 family	NA	GO:0061710//L-threonylcarbamoyladenylate synthase;GO:0005524//ATP binding;GO:0002949//tRNA threonylcarbamoyladenosine modification;GO:0016779//nucleotidyltransferase activity;GO:0000049//tRNA binding;GO:0006450//regulation of translational fidelity;GO:0003725//double-stranded RNA binding;GO:0005737//cytoplasm;GO:0008033//tRNA processing
Unigene7296_All	Unigene7296_All	Unigene7296_All	Novel_gene	1	448	1.7	0	0.6	0	0	0	0.766	0	5.51944	1.74641e-07	6.30184e-07	7.40939	1.71201e-05	8.11098e-06	NA	NA	NA	5.90689	0.0236379	0.0155065	NA	NA	NA	NA	NA	NA	NA	NA	NA
Unigene4645_All	Unigene4645_All	Unigene4645_All	Novel_gene	1	531	0.24	0.25	0.47	0.16	0	0.08	0.32	0.08	1.99588	0.00327551	0.0165667	0.584963	0.712373	0.693898	4.64386	0.177591	0.12602	2.55459	0.0978815	0.0698384	NA	NA	NA	NA	NA	NA	NA	NA	NA
CL786.Contig17_All	CL786.Contig17_All	CL786.Contig17_All	Novel_gene	1	5502	NA	NA	NA	NA	NA	NA	NA	NA	NA	NA	NA	NA	NA	NA	NA	NA	NA	NA	NA	NA	NA	NA	K02357//elongation factor Ts	XM_020227590.1 PREDICTED: Ananas comosus transcription factor BIM2-like (LOC109706645), transcript variant X5, mRNA	hypothetical protein THAOC_05128 [Thalassiosira oceanica]	Protein melan-A	[T] LSE0513 C 7-transmembrane receptor	Proline-rich receptor-like protein kinase PERK2 OS=Arabidopsis thaliana GN=PERK2 PE=2 SV=3	NA
Unigene5662_All	Unigene5662_All	Unigene5662_All	Novel_gene	1	1202	1.16	0.66	0.91	0.42	0.54	0.23	0.91	0.396	1.19751	1.28512e-06	4.84395e-06	1.46566	0.00107786	0.000586674	0.289507	0.585329	0.541342	1.98423	0.000308482	0.000177362	NA	NA	NA	NA	predicted protein [Thalassiosira pseudonana CCMP1335] >EED92952.1 predicted protein [Thalassiosira pseudonana CCMP1335]	Excalibur calcium-binding domain	NA	NA	NA
Unigene13825_All	Unigene13825_All	Unigene13825_All	Novel_gene	1	455	0.68	0.1	0	0.1	0	0	0.26	0.033	2.99588	0.00269567	0.0135306	2.76553	0.0582559	0.0400304	3.32193	0.586054	0.502036	NA	NA	NA	NA	NA	NA	NA	NA	Protein of unknown function (DUF2911)	NA	NA	NA
Unigene21807_All	Unigene21807_All	Unigene21807_All	Novel_gene	1	210	0	0.34	0	0	0	0	0.113	0	NA	NA	NA	NA	NA	NA	5.08746	0.998407	0.997966	NA	NA	NA	NA	NA	NA	NA	NA	NA	NA	NA	NA
Unigene6998_All	Unigene6998_All	Unigene6998_All	Novel_gene	1	2541	30.75	27.31	32.41	42.61	50.49	48.94	30.156	47.346	-0.650479	1.25787e-192	1.17355e-192	-0.470606	9.63685e-33	2.25218e-33	-0.886568	2.12907e-116	2.75316e-117	-0.594575	5.34164e-58	1.29672e-58	NA	NA	K19029//6-phosphofructo-2-kinase / fructose-2,6-biphosphatase 2 [EC:2.7.1.105 3.1.3.46]+ko00051//Fructose and mannose metabolism;K01103//6-phosphofructo-2-kinase / fructose-2,6-biphosphatase 3 [EC:2.7.1.105 3.1.3.46]+ko00051//Fructose and mannose metabolism;K01103//6-phosphofructo-2-kinase / fructose-2,6-biphosphatase 3 [EC:2.7.1.105 3.1.3.46]+ko00051//Fructose and mannose metabolism;K01103//6-ph…	NA	6-phosphofructo 2-kinase, partial [Thalassiosira pseudonana CCMP1335] >EED94866.1 6-phosphofructo 2-kinase, partial [Thalassiosira pseudonana CCMP1335]	6-phosphofructo-2-kinase	[G] KOG0234 Fructose-6-phosphate 2-kinase/fructose-2,6-biphosphatase	6-phosphofructo-2-kinase/fructose-2,6-bisphosphatase OS=Arabidopsis thaliana GN=FKFBP PE=1 SV=1	GO:0006003//fructose 2,6-bisphosphate metabolic process;GO:0004331//fructose-2,6-bisphosphate 2-phosphatase activity;GO:0005524//ATP binding;GO:0006000//fructose metabolic process;GO:0003873//6-phosphofructo-2-kinase activity
CL40.Contig14_All	CL40.Contig14_All	CL40.Contig14_All	Novel_gene	1	1873	4.3	5.09	13.38	1.07	4.16	5.76	7.59	3.663	1.05142	1.30119e-52	2.31439e-52	2.00673	5.5085e-26	1.43998e-26	0.291082	0.0364055	0.0232104	1.21594	3.16608e-39	9.30538e-40	NA	Oryza sativa Japonica Group cDNA clone:001-130-F02, full insert sequence	K10523//speckle-type POZ protein;K10523//speckle-type POZ protein;K10523//speckle-type POZ protein;K10523//speckle-type POZ protein;K10523//speckle-type POZ protein	NA	hypothetical protein THAOC_17749 [Thalassiosira oceanica]	BTB/POZ domain	[DR] KOG1987 Speckle-type POZ protein SPOP and related proteins with TRAF, MATH and BTB/POZ domains	ARMADILLO BTB ARABIDOPSIS PROTEIN 1 OS=Arabidopsis thaliana GN=ABAP1 PE=1 SV=1	NA
Unigene10239_All	Unigene10239_All	Unigene10239_All	Novel_gene	1	253	0.24	0.27	0	0	0	0	0.17	0	NA	NA	NA	4.58496	0.557155	0.503412	4.75489	0.586024	0.502036	NA	NA	NA	NA	NA	NA	NA	NA	NA	NA	NA	NA
Unigene20577_All	Unigene20577_All	Unigene20577_All	Novel_gene	1	318	0.33	0	0	0	0	0	0.11	0	NA	NA	NA	5.04439	0.308264	0.252564	NA	NA	NA	NA	NA	NA	NA	NA	NA	NA	NA	Protein of unknown function (DUF2490)	NA	NA	NA
CL3152.Contig2_All	CL3152.Contig2_All	CL3152.Contig2_All	Novel_gene	1	4451	13.14	11.86	13.35	15.91	10.87	14.16	12.783	13.646	-0.0939943	0.000162027	0.000705008	-0.275969	6.02861e-09	2.4067e-09	0.125752	0.0246324	0.0153203	-0.0849815	0.0948529	0.0676228	CPP	NA	K21776//protein lin-54;K21776//protein lin-54;K21776//protein lin-54;K21776//protein lin-54;K21776//protein lin-54	NA	predicted protein [Thalassiosira pseudonana CCMP1335] >EED94690.1 predicted protein [Thalassiosira pseudonana CCMP1335]	Uncharacterized protein conserved in bacteria (DUF2237)	[P] KOG1171 Metallothionein-like protein	Protein tesmin/TSO1-like CXC 7 OS=Arabidopsis thaliana GN=TCX7 PE=1 SV=1	GO:0016021//integral component of membrane;GO:0008324//cation transmembrane transporter activity
Unigene18139_All	Unigene18139_All	Unigene18139_All	Novel_gene	1	316	0.5	0	0	0	0	0	0.166	0	NA	NA	NA	5.64386	0.169127	0.126712	NA	NA	NA	NA	NA	NA	NA	NA	NA	NA	NA	NA	NA	NA	NA
Unigene19831_All	Unigene19831_All	Unigene19831_All	Novel_gene	1	265	0.45	0	0.23	0.23	0.25	0	0.226	0.16	0.58084	0.104173	0.655916	0.968291	0.652717	0.630118	-4.64386	0.598307	0.497968	4.52356	0.588581	0.498914	NA	NA	NA	NA	NA	NA	NA	NA	NA
Unigene20508_All	Unigene20508_All	Unigene20508_All	Novel_gene	1	900	0.83	0	0	0.04	0	0	0.276	0.013	4.31781	2.00046e-06	7.62704e-06	4.37504	2.45388e-05	1.17424e-05	NA	NA	NA	NA	NA	NA	NA	NA	K01869//leucyl-tRNA synthetase [EC:6.1.1.4]+ko00970//Aminoacyl-tRNA biosynthesis;K01869//leucyl-tRNA synthetase [EC:6.1.1.4]+ko00970//Aminoacyl-tRNA biosynthesis;K01869//leucyl-tRNA synthetase [EC:6.1.1.4]+ko00970//Aminoacyl-tRNA biosynthesis;K01869//leucyl-tRNA synthetase [EC:6.1.1.4]+ko00970//Aminoacyl-tRNA biosynthesis	NA	predicted protein [Physcomitrella patens] >EDQ69830.1 predicted protein [Physcomitrella patens]	tRNA synthetases class I (I, L, M and V)	[J] KOG0435 Leucyl-tRNA synthetase	Leucine--tRNA ligase, chloroplastic/mitochondrial OS=Arabidopsis thaliana GN=EMB2369 PE=2 SV=1	GO:0004823//leucine-tRNA ligase activity;GO:0005524//ATP binding;GO:0002161//aminoacyl-tRNA editing activity;GO:0032543//mitochondrial translation;GO:0006429//leucyl-tRNA aminoacylation;GO:0005739//mitochondrion;GO:0009570//chloroplast stroma;GO:0009507//chloroplast
Unigene9471_All	Unigene9471_All	Unigene9471_All	Novel_gene	1	1382	14.92	13.27	13.16	6.8	17.12	15.62	13.783	13.18	0.0628657	0.037179	0.218688	1.13364	1.0175e-27	2.58544e-28	-0.367514	2.47574e-05	1.23672e-05	-0.247235	0.00630364	0.00395736	NA	NA	NA	NA	hypothetical protein THAOC_01177, partial [Thalassiosira oceanica]	MYND finger	NA	NA	NA
Unigene12105_All	Unigene12105_All	Unigene12105_All	Novel_gene	1	1129	1.34	0.03	0	0	0	0	0.456	0	6.42214	3.99898e-12	1.21868e-11	7.06609	7.51644e-13	2.63174e-13	1.58496	0.585993	0.502036	NA	NA	NA	NA	NA	NA	NA	NA	Putative auto-transporter adhesin, head GIN domain	NA	NA	NA
Unigene6241_All	Unigene6241_All	Unigene6241_All	Novel_gene	1	1659	64.54	39.35	108.49	8.39	12.79	9.63	70.793	10.27	2.7913	0	0	2.94345	0	0	1.62135	4.09369e-148	4.4762e-149	3.49388	0	0	NA	NA	NA	NA	hypothetical protein FisN_23Lu124 [Fistulifera solaris]	Glycine rich protein family	NA	NA	NA
CL1933.Contig2_All	CL1933.Contig2_All	CL1933.Contig2_All	Novel_gene	1	6958	42.69	46.86	36.83	56.4	42.54	41.8	42.126	46.913	-0.154131	7.24247e-38	1.47202e-37	-0.401797	2.74964e-89	3.47266e-90	0.139537	5.31887e-11	2.12332e-11	-0.182622	2.73523e-16	1.10205e-16	NA	NA	K01726//gamma-carbonic anhydrase [EC:4.2.1.-];K01726//gamma-carbonic anhydrase [EC:4.2.1.-];K01726//gamma-carbonic anhydrase [EC:4.2.1.-];K01726//gamma-carbonic anhydrase [EC:4.2.1.-];K01726//gamma-carbonic anhydrase [EC:4.2.1.-]	NA	gamma carbonic anhydrase [Thalassiosira pseudonana CCMP1335]	Dual specificity phosphatase, catalytic domain	[V] KOG1716 Dual specificity phosphatase	Gamma carbonic anhydrase-like 1, mitochondrial OS=Arabidopsis thaliana GN=GAMMACAL1 PE=1 SV=1	NA
Unigene7813_All	Unigene7813_All	Unigene7813_All	Novel_gene	1	978	63.92	49.03	56.84	26.15	3.66	3.63	56.596	11.146	2.351	0	0	1.28946	2.92627e-95	3.51536e-96	3.74375	4.40965e-266	3.18718e-267	3.96887	0	0	NA	NA	K14845//RAT1-interacting protein;K06125//4-hydroxybenzoate polyprenyltransferase [EC:2.5.1.39]+ko00130//Ubiquinone and other terpenoid-quinone biosynthesis+ko01100//Metabolic pathways+ko01110//Biosynthesis of secondary metabolites;K12741//heterogeneous nuclear ribonucleoprotein A1/A3+ko03040//Spliceosome;K14845//RAT1-interacting protein	NA	hypothetical protein MNEG_12330 [Monoraphidium neglectum] >KIY95631.1 hypothetical protein MNEG_12330 [Monoraphidium neglectum]	Collagen triple helix repeat (20 copies)	[W] KOG3544 Collagens (type IV and type XIII), and related proteins	NA	GO:0016021//integral component of membrane
Unigene11505_All	Unigene11505_All	Unigene11505_All	Novel_gene	1	556	0.9	0	0.07	0	0	0	0.323	0	4.69632	5.6583e-05	0.000237541	6.49185	0.00048774	0.000255176	NA	NA	NA	2.80735	0.58855	0.498914	NA	NA	K02888//large subunit ribosomal protein L21+ko03010//Ribosome;K02888//large subunit ribosomal protein L21+ko03010//Ribosome;K02888//large subunit ribosomal protein L21+ko03010//Ribosome;K02888//large subunit ribosomal protein L21+ko03010//Ribosome;K02888//large subunit ribosomal protein L21+ko03010//Ribosome	NA	hypothetical protein BVRB_037680 [Beta vulgaris subsp. vulgaris]	Ribosomal prokaryotic L21 protein	[J] KOG1686 Mitochondrial/chloroplast ribosomal L21 protein	50S ribosomal protein L21, chloroplastic OS=Zygnema circumcarinatum GN=rpl21 PE=3 SV=1	GO:0005840//ribosome;GO:0003723//RNA binding;GO:0006412//translation;GO:0003735//structural constituent of ribosome
CL880.Contig1_All	CL880.Contig1_All	CL880.Contig1_All	Novel_gene	1	1750	13.5	9.87	5.85	14.1	25.85	22.57	9.74	20.84	-1.10194	2.58303e-140	2.86905e-140	-0.0627358	0.462818	0.410542	-1.38904	6.64797e-83	1.0494e-83	-1.9479	3.32455e-119	5.49692e-120	NA	NA	K08150//MFS transporter, SP family, solute carrier family 2 (myo-inositol transporter), member 13;K08150//MFS transporter, SP family, solute carrier family 2 (myo-inositol transporter), member 13;K08150//MFS transporter, SP family, solute carrier family 2 (myo-inositol transporter), member 13;K08150//MFS transporter, SP family, solute carrier family 2 (myo-inositol transporter), member 13;K08150/…	NA	predicted protein, partial [Thalassiosira pseudonana CCMP1335] >EED88232.1 predicted protein, partial [Thalassiosira pseudonana CCMP1335]	Sugar (and other) transporter	[R] KOG0254 Predicted transporter (major facilitator superfamily)	Probable polyol transporter 6 OS=Arabidopsis thaliana GN=PLT6 PE=2 SV=2	GO:0035428//hexose transmembrane transport;GO:0046323//glucose import;GO:0005355//glucose transmembrane transporter activity;GO:0016021//integral component of membrane;GO:0005351//sugar:proton symporter activity
CL3119.Contig2_All	CL3119.Contig2_All	CL3119.Contig2_All	Novel_gene	1	2581	4.77	6.55	4.34	46.1	16.45	57.58	5.22	40.043	-2.94597	0	0	-3.27271	0	0	-1.32852	8.92841e-75	1.50207e-75	-3.7298	0	0	NA	NA	K14972//PAX-interacting protein 1	HG975444.1 Solanum pennellii chromosome ch05, complete genome	hypothetical protein AK812_SmicGene31168 [Symbiodinium microadriaticum]	Cytochrome C oxidase, mono-heme subunit/FixO	[G] KOG2806 Chitinase	NA	NA
Unigene2711_All	Unigene2711_All	Unigene2711_All	Novel_gene	1	279	1.03	0	0	0	0.45	1.06	0.343	0.503	-0.489549	0.0901076	0.559482	6.6865	0.0481571	0.0318942	-5.49185	0.329157	0.248478	-6.72792	0.0461444	0.0314542	NA	NA	NA	NA	NA	NA	NA	NA	NA
CL3209.Contig6_All	CL3209.Contig6_All	CL3209.Contig6_All	Novel_gene	1	2682	0.64	0.44	0.7	2.08	0.43	0.2	0.593	0.903	-0.590119	2.97621e-05	0.000121813	-1.70044	4.32982e-15	1.42586e-15	0.0331669	0.941348	0.918516	1.80735	1.76385e-06	9.23596e-07	NA	NA	K04733//interleukin-1 receptor-associated kinase 4 [EC:2.7.11.1];K04733//interleukin-1 receptor-associated kinase 4 [EC:2.7.11.1];K04733//interleukin-1 receptor-associated kinase 4 [EC:2.7.11.1];K04733//interleukin-1 receptor-associated kinase 4 [EC:2.7.11.1];K04733//interleukin-1 receptor-associated kinase 4 [EC:2.7.11.1]	NA	hypothetical protein THAOC_01427 [Thalassiosira oceanica]	von Willebrand factor type A domain	[PT] KOG2353 L-type voltage-dependent Ca2+ channel, alpha2/delta subunit	NA	NA
CL1512.Contig3_All	CL1512.Contig3_All	CL1512.Contig3_All	Novel_gene	1	4329	14.26	13.41	15.14	8.46	21.48	17.03	14.27	15.656	-0.135625	8.21401e-08	2.9218e-07	0.753244	8.05384e-44	1.6039e-44	-0.679685	3.01497e-55	6.02728e-56	-0.169713	0.000208017	0.000118585	NA	NA	K01051//pectinesterase [EC:3.1.1.11]+ko00040//Pentose and glucuronate interconversions+ko01100//Metabolic pathways;K04733//interleukin-1 receptor-associated kinase 4 [EC:2.7.11.1]	JX538714.1 Vigna radiata cultivar MCV-1 clone GGSSR_335 microsatellite sequence	hypothetical protein THAOC_06276 [Thalassiosira oceanica]	DnaJ domain	[GO] KOG4157 beta-1,6-N-acetylglucosaminyltransferase, contains WSC domain	NA	NA
Unigene4425_All	Unigene4425_All	Unigene4425_All	Novel_gene	1	1534	69.05	79	46.22	18.07	80.97	89.3	64.756	62.78	0.0367985	0.0170915	0.097094	1.93404	4.09396e-304	2e-305	-0.0355348	0.373597	0.297376	-0.950143	9.24384e-137	1.40374e-137	NA	pleiotropic drug resistance 12 (best arabidopsis hit)	K03062//26S proteasome regulatory subunit T2+ko03050//Proteasome;K03062//26S proteasome regulatory subunit T2+ko03050//Proteasome;K03062//26S proteasome regulatory subunit T2+ko03050//Proteasome;K03062//26S proteasome regulatory subunit T2+ko03050//Proteasome;K03062//26S proteasome regulatory subunit T2+ko03050//Proteasome	NA	26S proteasome ATPase regulatory subunit 4 [Thalassiosira pseudonana CCMP1335] >EED96472.1 26S proteasome ATPase regulatory subunit 4 [Thalassiosira pseudonana CCMP1335]	ATPase family associated with various cellular activities (AAA)	[O] KOG0726 26S proteasome regulatory complex, ATPase RPT2	26S proteasome regulatory subunit 4 homolog A OS=Arabidopsis thaliana GN=RPT2A PE=1 SV=1	GO:0005524//ATP binding;GO:0045899//positive regulation of RNA polymerase II transcriptional preinitiation complex assembly;GO:0030433//ubiquitin-dependent ERAD pathway;GO:0036402//proteasome-activating ATPase activity;GO:0031597//cytosolic proteasome complex;GO:0031595//nuclear proteasome complex;GO:0017025//TBP-class protein binding;GO:0008540//proteasome regulatory particle, base subcomplex
Unigene7966_All	Unigene7966_All	Unigene7966_All	Novel_gene	1	4339	25.26	28.68	21.22	33.21	35.18	33.64	25.053	34.01	-0.441965	8.06738e-121	9.6828e-121	-0.394763	3.53171e-32	8.34294e-33	-0.29471	2.57591e-20	8.22334e-21	-0.664753	1.79135e-84	3.6175e-85	NA	NA	K15744//zeta-carotene isomerase [EC:5.2.1.12]+ko00906//Carotenoid biosynthesis+ko01100//Metabolic pathways+ko01110//Biosynthesis of secondary metabolites;K15744//zeta-carotene isomerase [EC:5.2.1.12]+ko00906//Carotenoid biosynthesis+ko01100//Metabolic pathways+ko01110//Biosynthesis of secondary metabolites;K15744//zeta-carotene isomerase [EC:5.2.1.12]+ko00906//Carotenoid biosynthesis+ko01100//Met…	NA	predicted protein, partial [Thalassiosira pseudonana CCMP1335] >EED92788.1 predicted protein, partial [Thalassiosira pseudonana CCMP1335]	Histone deacetylase domain	[B] KOG1343 Histone deacetylase complex, catalytic component HDA1	15-cis-zeta-carotene isomerase, chloroplastic OS=Arabidopsis thaliana GN=Z-ISO PE=1 SV=1	GO:0016021//integral component of membrane
Unigene1732_All	Unigene1732_All	Unigene1732_All	Novel_gene	1	1788	6.17	4.94	0.38	0.08	2.13	3.46	3.83	1.89	0.997809	3.73113e-24	8.93324e-24	6.26913	3.12003e-88	3.97318e-89	1.21366	4.09517e-14	1.49912e-14	-3.1867	8.17593e-34	2.5477e-34	NA	NA	K02184//formin 2;K02184//formin 2;K02184//formin 2;K02184//formin 2;K02184//formin 2	XM_002287360.1 Thalassiosira pseudonana CCMP1335 predicted protein partial mRNA	pherophorin-dz1 protein [Volvox carteri f. nagariensis]	RNA recognition motif. (a.k.a. RRM, RBD, or RNP domain)	[M] LSE0601 A Pollen extensin-like protein (Pex)	Leucine-rich repeat extensin-like protein 3 OS=Arabidopsis thaliana GN=LRX3 PE=1 SV=1	NA
Unigene13187_All	Unigene13187_All	Unigene13187_All	Novel_gene	1	465	0.38	0.1	0	0	0	0	0.16	0	3.31781	0.00747436	0.0408765	5.24793	0.0907361	0.0635718	3.32193	0.585903	0.502036	NA	NA	NA	NA	Phytophthora infestans T30-4 ATP-binding Cassette (ABC) Superfamily (PITG_20239) mRNA, complete cds	K05642//ATP-binding cassette, subfamily A (ABC1), member 2+ko02010//ABC transporters;K05643//ATP-binding cassette, subfamily A (ABC1), member 3+ko02010//ABC transporters;K05643//ATP-binding cassette, subfamily A (ABC1), member 3+ko02010//ABC transporters;K05643//ATP-binding cassette, subfamily A (ABC1), member 3+ko02010//ABC transporters	NA	ATP-binding Cassette (ABC) Superfamily [Thraustotheca clavata]	ABC transporter	[IR] KOG0059 Lipid exporter ABCA1 and related proteins, ABC superfamily	Sulfate/thiosulfate import ATP-binding protein cysA OS=Cucumis sativus GN=CYSA PE=3 SV=1	NA
Unigene19370_All	Unigene19370_All	Unigene19370_All	Novel_gene	1	594	0.96	0	0	0.14	0	0	0.32	0.046	2.80323	0.000348939	0.00157485	2.77761	0.00425756	0.00245808	NA	NA	NA	NA	NA	NA	NA	NA	K00588//caffeoyl-CoA O-methyltransferase [EC:2.1.1.104]+ko01100//Metabolic pathways+ko01110//Biosynthesis of secondary metabolites+ko00940//Phenylpropanoid biosynthesis+ko00941//Flavonoid biosynthesis+ko00945//Stilbenoid, diarylheptanoid and gingerol biosynthesis+ko00360//Phenylalanine metabolism;K00588//caffeoyl-CoA O-methyltransferase [EC:2.1.1.104]+ko01100//Metabolic pathways+ko01110//Biosynth…	NA	O-methyltransferase-domain-containing protein [Ostreococcus tauri]	O-methyltransferase	[Q] KOG1663 O-methyltransferase	Caffeoyl-CoA O-methyltransferase OS=Vitis vinifera PE=2 SV=1	NA
Unigene21505_All	Unigene21505_All	Unigene21505_All	Novel_gene	1	222	0	0	0.32	0.31	0.35	0	0.106	0.22	-1.00412	0.0901076	0.558368	-4.9542	0.554911	0.4966	-5.12928	0.598275	0.497968	5	0.588489	0.498914	NA	NA	NA	NA	NA	NA	NA	NA	NA
CL2906.Contig55_All	CL2906.Contig55_All	CL2906.Contig55_All	Novel_gene	1	2356	4.74	4.05	3.23	3.36	5.79	6.56	4.006	5.236	-0.390799	8.12856e-10	2.66685e-09	0.496426	9.88485e-05	4.91812e-05	-0.515641	7.08184e-06	3.43908e-06	-1.02216	4.4403e-19	1.70079e-19	NA	NA	K01051//pectinesterase [EC:3.1.1.11]+ko00040//Pentose and glucuronate interconversions+ko01100//Metabolic pathways	NA	predicted protein [Thalassiosira pseudonana CCMP1335] >EED90770.1 predicted protein [Thalassiosira pseudonana CCMP1335]	Ankyrin repeats (3 copies)	[R] LSE0026 A Ripening-related protein	Pectinesterase inhibitor 10 OS=Arabidopsis thaliana GN=PMEI10 PE=2 SV=1	NA
Unigene6306_All	Unigene6306_All	Unigene6306_All	Novel_gene	1	2018	164.05	311.59	8.34	603.89	4778.92	1093.74	161.326	2158.85	-3.74608	0	0	-1.88015	0	0	-3.93896	0	0	-7.03501	0	0	NA	NA	NA	NA	copper expressed protein 4 [Thalassiosira pseudonana] >ABA29333.1 copper expressed protein 5 [Thalassiosira pseudonana]	Protein of unknown function (DUF1509)	NA	NA	NA
Unigene5812_All	Unigene5812_All	Unigene5812_All	Novel_gene	1	1176	2.2	2.12	1.2	7.74	0.43	2.13	1.84	3.433	-0.901856	1.21412e-12	3.6446e-12	-1.81483	1.90734e-24	5.13918e-25	2.30166	1.09764e-09	4.56224e-10	-0.827819	0.00537141	0.00333804	NA	expressed protein (best arabidopsis hit)	NA	NA	hypothetical protein H257_02758 [Aphanomyces astaci] >ETV86379.1 hypothetical protein H257_02758 [Aphanomyces astaci]	Protein of unknown function (DUF2815)	[S] TWOG0130 Uncharacterized protein, contains EGF domain	Probable WRKY transcription factor 19 OS=Arabidopsis thaliana GN=WRKY19 PE=3 SV=1	NA
Unigene2346_All	Unigene2346_All	Unigene2346_All	Novel_gene	1	1341	9.35	8.25	6.83	4.9	6.53	8.86	8.143	6.763	0.262325	4.32371e-05	0.000179627	0.932185	8.73418e-13	3.06498e-13	0.337311	0.0100722	0.00602728	-0.375421	0.00241541	0.00146665	NA	NA	NA	NA	hypothetical protein THAPSDRAFT_263332, partial [Thalassiosira pseudonana CCMP1335] >EED90546.1 hypothetical protein THAPSDRAFT_263332, partial [Thalassiosira pseudonana CCMP1335]	Ankyrin repeats (3 copies)	[M] KOG4177 Ankyrin	Probable E3 ubiquitin-protein ligase XBOS35 OS=Oryza sativa subsp. japonica GN=XBOS35 PE=2 SV=1	NA
Unigene504_All	Unigene504_All	Unigene504_All	Novel_gene	1	469	11.33	2.24	3.37	3.68	0.59	0.66	5.646	1.643	1.78729	2.62155e-18	6.90998e-18	1.62237	1.32675e-10	4.98554e-11	1.92471	0.00261076	0.00148583	2.35221	9.53169e-06	5.12718e-06	NA	NA	K20254//perilipin-4;K20254//perilipin-4;K20254//perilipin-4;K14306//nuclear pore complex protein Nup62+ko03013//RNA transport	NA	hypothetical protein MNEG_16061, partial [Monoraphidium neglectum] >KIY91902.1 hypothetical protein MNEG_16061, partial [Monoraphidium neglectum]	YtxH-like protein	[S] KOG4744 Uncharacterized conserved protein	Late embryogenesis abundant protein, group 3 OS=Zea mays GN=MGL3 PE=2 SV=1	NA
Unigene18155_All	Unigene18155_All	Unigene18155_All	Novel_gene	1	227	0.59	0	0	0	0	0	0.196	0	NA	NA	NA	5.88264	0.308214	0.252564	NA	NA	NA	NA	NA	NA	NA	NA	NA	NA	NA	NA	NA	NA	NA
Unigene717_All	Unigene717_All	Unigene717_All	Novel_gene	1	1745	13.71	12.46	8.62	8.21	9.37	8.49	11.596	8.69	0.413909	7.50189e-16	2.08156e-15	0.739774	1.74356e-16	5.53536e-17	0.411183	5.44536e-06	2.62994e-06	0.0219233	0.836089	0.814984	NA	NA	NA	XM_002291016.1 Thalassiosira pseudonana CCMP1335 predicted protein partial mRNA	hypothetical protein FRACYDRAFT_235317 [Fragilariopsis cylindrus CCMP1102]	NA	NA	NA	NA
CL3031.Contig2_All	CL3031.Contig2_All	CL3031.Contig2_All	Novel_gene	1	3707	25.65	24.55	20.06	22.29	19.86	10.86	23.42	17.67	0.410503	1.06365e-62	1.76327e-62	0.202562	6.37513e-07	2.80234e-07	0.305857	2.45826e-13	9.17816e-14	0.885298	9.68497e-71	2.1483e-71	NA	NA	K10693//E3 ubiquitin-protein ligase MYCBP2 [EC:2.3.2.27]	NA	predicted protein [Thalassiosira pseudonana CCMP1335] >EED87273.1 predicted protein [Thalassiosira pseudonana CCMP1335]	F-box associated region	[R] TWOG0121 F-box domain	NA	GO:0016491//oxidoreductase activity
Unigene20124_All	Unigene20124_All	Unigene20124_All	Novel_gene	1	302	1.62	0	0.18	0	0.19	0	0.6	0.063	3.31781	0.000817005	0.00383095	7.33985	0.00355877	0.00202068	-4.24793	0.598243	0.497968	4.16993	0.588458	0.498914	NA	NA	NA	NA	NA	NA	NA	NA	NA
Unigene1695_All	Unigene1695_All	Unigene1695_All	Novel_gene	1	3380	4.69	3.25	4.77	2.19	2.53	3.1	4.236	2.606	0.700011	2.15535e-28	4.87188e-28	1.09866	1.00015e-21	2.83158e-22	0.361302	0.00406192	0.0023494	0.621721	2.31062e-09	1.09724e-09	NA	NA	NA	NA	hypothetical protein THAOC_21102 [Thalassiosira oceanica]	Leucine rich repeats (6 copies)	NA	NA	NA
Unigene20106_All	Unigene20106_All	Unigene20106_All	Novel_gene	1	286	0.59	0	0	0	0	0	0.196	0	NA	NA	NA	5.88264	0.169119	0.126712	NA	NA	NA	NA	NA	NA	NA	NA	NA	NA	DNA-directed RNA polymerase beta' subunit (plastid) [Paulinella micropora]	NA	NA	Bifunctional DNA-directed RNA polymerase subunit beta'-beta'' OS=Cyanidioschyzon merolae (strain 10D) GN=rpoC PE=3 SV=1	GO:0003899//DNA-directed 5'-3' RNA polymerase activity;GO:0003677//DNA binding;GO:0006351//transcription, DNA-templated;GO:0009507//chloroplast
Unigene19029_All	Unigene19029_All	Unigene19029_All	Novel_gene	1	201	0.37	0	0	0	0	0	0.123	0	NA	NA	NA	5.20945	0.557094	0.503412	NA	NA	NA	NA	NA	NA	NA	NA	NA	NA	PREDICTED: methyl-accepting chemotaxis protein 3-like [Ziziphus jujuba]	NA	NA	NA	GO:0016020//membrane;GO:0016021//integral component of membrane;GO:0006935//chemotaxis;GO:0004871//signal transducer activity
CL221.Contig5_All	CL221.Contig5_All	CL221.Contig5_All	Novel_gene	1	2444	2.55	1.42	3.98	0	10.94	15.31	2.65	8.75	-1.72856	1.54527e-167	1.56767e-167	7.99435	2.21259e-55	3.8383e-56	-2.94565	4.4283e-132	5.24314e-133	-1.94363	1.18152e-115	1.98764e-116	NA	NA	NA	NA	hypothetical protein FisN_14Lh146 [Fistulifera solaris]	Nodulation protein Z (NodZ)	NA	NA	GO:0009877//nodulation;GO:0009312//oligosaccharide biosynthetic process;GO:0016758//transferase activity, transferring hexosyl groups;GO:0016021//integral component of membrane
CL2906.Contig29_All	CL2906.Contig29_All	CL2906.Contig29_All	Novel_gene	1	363	1.35	0	0.27	0.41	0.86	0.69	0.54	0.653	-0.226515	0.109185	0.689378	1.71926	0.0847138	0.059058	-6.42626	0.024758	0.0154039	-1.35364	0.355229	0.29049	NA	NA	NA	NA	NA	NA	NA	NA	NA
Unigene8160_All	Unigene8160_All	Unigene8160_All	Novel_gene	1	259	0.47	0	0	0	0	0	0.156	0	NA	NA	NA	5.55459	0.308202	0.252564	NA	NA	NA	NA	NA	NA	NA	NA	K02115//F-type H+-transporting ATPase subunit gamma+ko01100//Metabolic pathways+ko00190//Oxidative phosphorylation+ko00195//Photosynthesis;K02115//F-type H+-transporting ATPase subunit gamma+ko01100//Metabolic pathways+ko00190//Oxidative phosphorylation+ko00195//Photosynthesis;K02115//F-type H+-transporting ATPase subunit gamma+ko01100//Metabolic pathways+ko00190//Oxidative phosphorylation+ko0019…	NA	PREDICTED: ATP synthase gamma chain, chloroplastic [Ipomoea nil]	NA	[C] KOG1531 F0F1-type ATP synthase, gamma subunit	ATP synthase gamma chain, chloroplastic OS=Odontella sinensis GN=ATPC PE=1 SV=1	GO:0015986//ATP synthesis coupled proton transport;GO:0045261//proton-transporting ATP synthase complex, catalytic core F(1);GO:0009536//plastid;GO:0046933//proton-transporting ATP synthase activity, rotational mechanism
Unigene13843_All	Unigene13843_All	Unigene13843_All	Novel_gene	1	264	0.45	0	0	0	0	0	0.15	0	NA	NA	NA	5.49185	0.30819	0.252564	NA	NA	NA	NA	NA	NA	NA	NA	NA	NA	NA	NA	NA	NA	NA
Unigene6213_All	Unigene6213_All	Unigene6213_All	Novel_gene	1	4534	19.35	18.24	15.06	9.7	26.91	26.48	17.55	21.03	-0.267124	4.17959e-32	9.03265e-32	0.996277	6.65317e-99	7.74822e-100	-0.561037	9.75006e-52	2.01764e-52	-0.814181	7.5486e-99	1.38809e-99	NA	NA	K10844//DNA excision repair protein ERCC-2 [EC:3.6.4.12]+ko03420//Nucleotide excision repair+ko03022//Basal transcription factors;K10844//DNA excision repair protein ERCC-2 [EC:3.6.4.12]+ko03420//Nucleotide excision repair+ko03022//Basal transcription factors;K10844//DNA excision repair protein ERCC-2 [EC:3.6.4.12]+ko03420//Nucleotide excision repair+ko03022//Basal transcription factors	HG975519.1 Solanum lycopersicum chromosome ch07, complete genome	nucleotide excision repair protein ERCC2 [Thalassiosira pseudonana CCMP1335] >EED91935.1 nucleotide excision repair protein ERCC2 [Thalassiosira pseudonana CCMP1335]	DEAD_2	[KL] KOG1131 RNA polymerase II transcription initiation/nucleotide excision repair factor TFIIH, 5'-3' helicase subunit RAD3	DNA repair helicase XPD OS=Arabidopsis thaliana GN=XPD PE=1 SV=1	GO:0003677//DNA binding;GO:0005634//nucleus;GO:0005524//ATP binding;GO:0006289//nucleotide-excision repair;GO:0004003//ATP-dependent DNA helicase activity
Unigene12262_All	Unigene12262_All	Unigene12262_All	Novel_gene	1	253	0.24	0	0	0	0	0	0.08	0	NA	NA	NA	4.58496	0.557074	0.503412	NA	NA	NA	NA	NA	NA	NA	NA	K01424//L-asparaginase [EC:3.5.1.1]+ko00250//Alanine, aspartate and glutamate metabolism+ko01100//Metabolic pathways+ko01110//Biosynthesis of secondary metabolites+ko00460//Cyanoamino acid metabolism	NA	L-aspariginase I [Fragilariopsis cylindrus CCMP1102]	NA	[E] KOG0503 Asparaginase	NA	GO:0004067//asparaginase activity;GO:0006530//asparagine catabolic process
Unigene14919_All	Unigene14919_All	Unigene14919_All	Novel_gene	1	289	0.39	0	0	0	0	0	0.13	0	NA	NA	NA	5.2854	0.308165	0.252564	NA	NA	NA	NA	NA	NA	NA	NA	NA	NA	NA	NA	NA	NA	NA
CL2119.Contig2_All	CL2119.Contig2_All	CL2119.Contig2_All	Novel_gene	1	1480	0.13	0.05	0.03	0.17	0.41	0.95	0.07	0.51	-2.85994	1.79969e-12	5.42529e-12	-0.387023	0.596112	0.572522	-3.03562	0.000712276	0.000389384	-4.98489	4.5067e-11	2.04232e-11	NA	NA	NA	NA	NA	NA	NA	NA	NA
Unigene18613_All	Unigene18613_All	Unigene18613_All	Novel_gene	1	280	0.82	0	0	0	0	0	0.273	0	NA	NA	NA	6.35755	0.0907319	0.0635718	NA	NA	NA	NA	NA	NA	NA	NA	K03942//NADH dehydrogenase (ubiquinone) flavoprotein 1 [EC:7.1.1.2 1.6.99.3]+ko01100//Metabolic pathways+ko00190//Oxidative phosphorylation;K03942//NADH dehydrogenase (ubiquinone) flavoprotein 1 [EC:7.1.1.2 1.6.99.3]+ko01100//Metabolic pathways+ko00190//Oxidative phosphorylation;K03942//NADH dehydrogenase (ubiquinone) flavoprotein 1 [EC:7.1.1.2 1.6.99.3]+ko01100//Metabolic pathways+ko00190//Oxida…	NA	NADH dehydrogenase [ubiquinone] flavoprotein 1, mitochondrial-like [Helianthus annuus] >OTF94727.1 putative NADH dehydrogenase [ubiquinone] flavoprotein [Helianthus annuus]	NA	[C] KOG2658 NADH:ubiquinone oxidoreductase, NDUFV1/51kDa subunit	NADH dehydrogenase [ubiquinone] flavoprotein 1, mitochondrial OS=Arabidopsis thaliana GN=At5g08530 PE=1 SV=1	GO:0046872//metal ion binding;GO:0010181//FMN binding;GO:0051539//4 iron, 4 sulfur cluster binding;GO:0005743//mitochondrial inner membrane;GO:0051287//NAD binding;GO:0070469//respiratory chain;GO:0008137//NADH dehydrogenase (ubiquinone) activity
CL168.Contig4_All	CL168.Contig4_All	CL168.Contig4_All	Novel_gene	1	1899	59.7	79.78	47.03	32.86	28.44	23.52	62.17	28.273	1.13697	0	0	0.861398	4.29666e-96	5.12922e-97	1.48811	6.1217e-306	4e-307	0.999693	8.47926e-100	1.55208e-100	NA	NA	K11292//transcription elongation factor SPT6;K11292//transcription elongation factor SPT6;K11292//transcription elongation factor SPT6;K11292//transcription elongation factor SPT6	NA	hypothetical protein MTR_3g005935 [Medicago truncatula] >KEH32788.1 hypothetical protein MTR_3g005935 [Medicago truncatula]	Protein of unknown function (DUF1145)	[Y] KOG2992 Nucleolar GTPase/ATPase p130	Glycine-rich cell wall structural protein 2 OS=Oryza sativa subsp. japonica GN=GRP0.9 PE=2 SV=1	NA
Unigene1874_All	Unigene1874_All	Unigene1874_All	Novel_gene	1	1358	0	0.17	0.06	0	0	0.04	0.076	0.013	2.3228	0.00479099	0.0250186	NA	NA	NA	4.08746	0.0254099	0.0158488	0.584963	0.658517	0.623372	NA	NA	NA	NA	hypothetical protein THAOC_22062 [Thalassiosira oceanica]	Leucine rich repeats (6 copies)	NA	NA	NA
CL1764.Contig4_All	CL1764.Contig4_All	CL1764.Contig4_All	Novel_gene	1	6991	1.68	1.29	0.51	0	0.24	0.49	1.16	0.243	2.23955	7.812e-93	1.07358e-92	7.39232	1.3168e-107	1.45323e-108	2.42626	1.33291e-38	3.19462e-39	0.0577155	0.703748	0.674744	NA	NA	K18660//malonyl-CoA/methylmalonyl-CoA synthetase [EC:6.2.1.-]+ko00280//Valine, leucine and isoleucine degradation;K18660//malonyl-CoA/methylmalonyl-CoA synthetase [EC:6.2.1.-]+ko00280//Valine, leucine and isoleucine degradation;K18660//malonyl-CoA/methylmalonyl-CoA synthetase [EC:6.2.1.-]+ko00280//Valine, leucine and isoleucine degradation;K18660//malonyl-CoA/methylmalonyl-CoA synthetase [EC:6.2.…	NA	predicted protein [Thalassiosira pseudonana CCMP1335] >EED93237.1 predicted protein [Thalassiosira pseudonana CCMP1335]	AMP-binding enzyme	[I] KOG1176 Acyl-CoA synthetase	Malonate--CoA ligase OS=Arabidopsis thaliana GN=AAE13 PE=1 SV=1	GO:0008408//3'-5' exonuclease activity;GO:0005634//nucleus;GO:0005737//cytoplasm;GO:0003676//nucleic acid binding
Unigene19373_All	Unigene19373_All	Unigene19373_All	Novel_gene	1	344	0.44	0.16	0	0	0	0	0.2	0	NA	NA	NA	5.45943	0.169112	0.126712	4	0.585873	0.502036	NA	NA	NA	NA	NA	NA	NA	NA	Uncharacterised protein conserved in bacteria (DUF2336)	NA	NA	NA
Unigene18993_All	Unigene18993_All	Unigene18993_All	Novel_gene	1	229	0.29	0	0	0	0	0	0.096	0	NA	NA	NA	4.85798	0.557054	0.503412	NA	NA	NA	NA	NA	NA	NA	NA	NA	NA	NA	NA	NA	NA	NA
CL1715.Contig4_All	CL1715.Contig4_All	CL1715.Contig4_All	Novel_gene	1	1828	2.85	1.26	8.35	0.55	1.95	2.92	4.153	1.806	1.20309	1.17817e-35	2.45717e-35	2.37346	1.32492e-20	3.83272e-21	-0.63005	0.00888593	0.00529544	1.51581	9.71414e-34	3.03004e-34	NA	NA	K15109//solute carrier family 25 (mitochondrial carnitine/acylcarnitine transporter), member 20/29;K15109//solute carrier family 25 (mitochondrial carnitine/acylcarnitine transporter), member 20/29;K15109//solute carrier family 25 (mitochondrial carnitine/acylcarnitine transporter), member 20/29;K15109//solute carrier family 25 (mitochondrial carnitine/acylcarnitine transporter), member 20/29;K15…	NA	PREDICTED: mitochondrial arginine transporter BAC2 [Brachypodium distachyon] >KQK03367.1 hypothetical protein BRADI_2g07420 [Brachypodium distachyon]	Mitochondrial carrier protein	[C] KOG0762 Mitochondrial carrier protein	Mitochondrial arginine transporter BAC2 OS=Arabidopsis thaliana GN=BAC2 PE=1 SV=1	GO:0006561//proline biosynthetic process;GO:0055085//transmembrane transport;GO:0015189//L-lysine transmembrane transporter activity;GO:0000064//L-ornithine transmembrane transporter activity;GO:0006839//mitochondrial transport;GO:0006844//acyl carnitine transport;GO:0043091//L-arginine import;GO:0006972//hyperosmotic response;GO:0006865//amino acid transport;GO:0005290//L-histidine transmembrane…
Unigene3108_All	Unigene3108_All	Unigene3108_All	Novel_gene	1	1255	4.73	2.54	2.03	0.74	1.46	1.45	3.1	1.216	1.34659	1.0894e-21	2.71532e-21	2.67624	7.58918e-26	1.98961e-26	0.79886	0.00246882	0.00140276	0.485427	0.0845938	0.0592768	NA	NA	NA	NA	NA	NA	NA	NA	NA
CL1902.Contig1_All	CL1902.Contig1_All	CL1902.Contig1_All	Novel_gene	1	2404	221.02	224.78	140.85	127.77	112.54	160.08	195.55	133.463	0.546215	0	0	0.790628	0	0	0.998076	0	0	-0.184634	1.28492e-20	4.7866e-21	NA	NA	NA	XM_002290763.1 Thalassiosira pseudonana CCMP1335 predicted protein partial mRNA	hypothetical protein THAOC_16716 [Thalassiosira oceanica]	NA	NA	NA	NA
Unigene15435_All	Unigene15435_All	Unigene15435_All	Novel_gene	1	554	0.83	0.08	0.07	0	0	0.07	0.326	0.023	3.69632	0.000134324	0.000581589	6.37504	0.000947523	0.000508618	3	0.585842	0.502036	0	1.00663	0.99837	NA	NA	NA	NA	NA	4Fe-4S dicluster domain	NA	NA	NA
Unigene21278_All	Unigene21278_All	Unigene21278_All	Novel_gene	1	508	0.76	0.09	0.08	0.51	0.26	0	0.31	0.256	0.285385	0.104631	0.659058	0.575502	0.518546	0.462866	-1.53051	0.460668	0.372462	3	0.588396	0.498914	NA	NA	NA	NA	NA	C-terminal region of aryl-sulfatase	NA	NA	NA
Unigene5889_All	Unigene5889_All	Unigene5889_All	Novel_gene	1	1215	20.33	20.57	36.61	14.79	10.62	17.72	25.836	14.376	0.846812	3.1913e-76	4.82411e-76	0.458988	1.17167e-07	4.94984e-08	0.953758	6.08328e-25	1.76572e-25	1.04686	5.82051e-52	1.49612e-52	NA	NA	K06182//23S rRNA pseudouridine2604 synthase [EC:5.4.99.21]	NA	hypothetical protein THAOC_27754 [Thalassiosira oceanica]	RNA pseudouridylate synthase	NA	NA	GO:0003723//RNA binding;GO:0001522//pseudouridine synthesis;GO:0009982//pseudouridine synthase activity
Unigene5449_All	Unigene5449_All	Unigene5449_All	Novel_gene	1	1030	3.29	0.18	0.14	0.21	0	0	1.203	0.07	4.08334	9.99081e-24	2.41322e-23	3.96963	9.38025e-21	2.70674e-21	4.16993	0.0489183	0.0316332	3.80735	0.0885587	0.0621612	NA	NA	NA	NA	DNA binding protein hu-like protein [Rhodomonas salina] >ABO70763.1 DNA binding protein hu-like protein (chloroplast) [Rhodomonas salina]	Bacterial DNA-binding protein	NA	DNA-binding protein HU homolog OS=Guillardia theta GN=hup PE=3 SV=1	GO:0003677//DNA binding;GO:0009507//chloroplast
Unigene16208_All	Unigene16208_All	Unigene16208_All	Novel_gene	1	227	NA	NA	NA	NA	NA	NA	NA	NA	NA	NA	NA	NA	NA	NA	NA	NA	NA	NA	NA	NA	NA	NA	K09517//DnaJ homolog subfamily B member 11+ko04141//Protein processing in endoplasmic reticulum;K09517//DnaJ homolog subfamily B member 11+ko04141//Protein processing in endoplasmic reticulum;K09517//DnaJ homolog subfamily B member 11+ko04141//Protein processing in endoplasmic reticulum;K09517//DnaJ homolog subfamily B member 11+ko04141//Protein processing in endoplasmic reticulum;K09517//DnaJ ho…	NA	hypothetical protein H632_c1453p1, partial [Helicosporidium sp. ATCC 50920]	NA	[O] KOG0712 Molecular chaperone (DnaJ superfamily)	Chaperone protein dnaJ 3 OS=Arabidopsis thaliana GN=ATJ3 PE=1 SV=2	GO:0006457//protein folding;GO:0051082//unfolded protein binding
Unigene10186_All	Unigene10186_All	Unigene10186_All	Novel_gene	1	252	0	0.54	0	0	0	0	0.18	0	NA	NA	NA	NA	NA	NA	5.75489	0.329915	0.251528	NA	NA	NA	NA	NA	NA	NA	NA	NA	NA	NA	NA
CL3035.Contig2_All	CL3035.Contig2_All	CL3035.Contig2_All	Novel_gene	1	4108	7.04	6.85	3.59	9.01	9.26	10.4	5.826	9.556	-0.718155	7.14212e-78	1.06592e-77	-0.355952	9.72269e-08	4.09692e-08	-0.434908	4.53675e-11	1.80568e-11	-1.53453	5.31986e-97	9.87694e-98	NA	NA	K14972//PAX-interacting protein 1;K14972//PAX-interacting protein 1;K14972//PAX-interacting protein 1;K14972//PAX-interacting protein 1;K14972//PAX-interacting protein 1	XM_005834104.1 Guillardia theta CCMP2712 hypothetical protein (GUITHDRAFT_107092) mRNA, complete cds	predicted protein [Thalassiosira pseudonana CCMP1335] >EED89545.1 predicted protein [Thalassiosira pseudonana CCMP1335]	Protein of unknown function (DUF2838)	[K] KOG1474 Transcription initiation factor TFIID, subunit BDF1 and related bromodomain proteins	Transcriptional corepressor LEUNIG OS=Arabidopsis thaliana GN=LUG PE=1 SV=2	GO:0016021//integral component of membrane
Unigene20272_All	Unigene20272_All	Unigene20272_All	Novel_gene	1	278	0.83	0	0	0	0.23	0	0.276	0.076	1.99588	0.0285832	0.166531	6.37504	0.0907234	0.0635718	-4.52356	0.59818	0.497968	NA	NA	NA	NA	NA	NA	NA	NA	NA	NA	NA	NA
Unigene7396_All	Unigene7396_All	Unigene7396_All	Novel_gene	1	5958	20.81	19.55	13.44	16.33	18.38	18.3	17.933	17.67	0.0181979	0.0621852	0.376628	0.349752	1.04114e-22	2.89642e-23	0.0890318	0.0168546	0.010319	-0.445311	1.03404e-31	3.30152e-32	NA	NA	K03797//carboxyl-terminal processing protease [EC:3.4.21.102];K03797//carboxyl-terminal processing protease [EC:3.4.21.102];K03797//carboxyl-terminal processing protease [EC:3.4.21.102];K03797//carboxyl-terminal processing protease [EC:3.4.21.102];K03797//carboxyl-terminal processing protease [EC:3.4.21.102]	NA	hypothetical protein THAOC_34838 [Thalassiosira oceanica]	Peptidase family S41	[W] LSE0516 C Uncharacterized protein, contains major sperm protein (MSP) domain	Chromatin assembly factor 1 subunit FSM OS=Oryza sativa subsp. japonica GN=FSM PE=2 SV=1	GO:0004175//endopeptidase activity;GO:0008236//serine-type peptidase activity
Unigene2639_All	Unigene2639_All	Unigene2639_All	Novel_gene	1	472	10.49	7.23	1.58	7.2	0	0.37	6.433	2.523	1.33551	3.75021e-14	1.082e-13	0.542946	0.016584	0.0103315	9.49785	1.0161e-22	3.08894e-23	2.09433	0.00679501	0.00427578	NA	NA	NA	NA	NA	NA	NA	NA	NA
CL234.Contig2_All	CL234.Contig2_All	CL234.Contig2_All	Novel_gene	1	303	1.26	0	0	0	0	0	0.42	0	3.80323	0.00216877	0.0107831	6.97728	0.0131974	0.00802794	NA	NA	NA	NA	NA	NA	NA	NA	NA	NA	predicted protein [Ostreococcus lucimarinus CCE9901] >ABO96068.1 predicted protein [Ostreococcus lucimarinus CCE9901]	Amidinotransferase	NA	NA	NA
CL344.Contig3_All	CL344.Contig3_All	CL344.Contig3_All	Novel_gene	1	2686	1.2	0.84	0.85	4.17	3.27	1.2	0.963	2.88	-1.56893	7.59253e-54	1.33797e-53	-1.79701	3.03928e-31	7.28032e-32	-1.96083	5.32011e-28	1.47252e-28	-0.4975	0.0385321	0.0258926	NA	NA	NA	NA	NA	NA	NA	NA	NA
Unigene10061_All	Unigene10061_All	Unigene10061_All	Novel_gene	1	201	0	0	0	0	1.27	0.39	0	0.553	NA	NA	NA	NA	NA	NA	-6.98868	0.175621	0.123986	-5.2854	0.547611	0.501088	NA	NA	NA	NA	NA	NA	NA	NA	NA
CL154.Contig3_All	CL154.Contig3_All	CL154.Contig3_All	Novel_gene	1	7088	0.19	0.08	0.12	0.12	0.21	0.26	0.13	0.196	-0.577743	0.000780777	0.00364511	0.662965	0.0764001	0.0531344	-1.39232	0.0005823	0.000316734	-1.11548	0.00174536	0.00105267	NA	NA	K08775//breast cancer 2 susceptibility protein+ko03440//Homologous recombination;K14306//nuclear pore complex protein Nup62+ko03013//RNA transport;K08775//breast cancer 2 susceptibility protein+ko03440//Homologous recombination;K08775//breast cancer 2 susceptibility protein+ko03440//Homologous recombination;K14306//nuclear pore complex protein Nup62+ko03013//RNA transport	NA	hypothetical protein THAOC_06804 [Thalassiosira oceanica]	BRCA2 repeat	NA	NA	NA
Unigene16311_All	Unigene16311_All	Unigene16311_All	Novel_gene	1	1870	1.67	0.18	0.09	0.07	0	0	0.646	0.023	4.7238	3.48139e-26	8.09314e-26	4.57635	4.20637e-22	1.18165e-22	4.16993	0.00177691	0.000998634	3.16993	0.0459294	0.0310468	NA	NA	K01736//chorismate synthase [EC:4.2.3.5]+ko01230//Biosynthesis of amino acids+ko01100//Metabolic pathways+ko01110//Biosynthesis of secondary metabolites+ko00400//Phenylalanine, tyrosine and tryptophan biosynthesis;K01736//chorismate synthase [EC:4.2.3.5]+ko01230//Biosynthesis of amino acids+ko01100//Metabolic pathways+ko01110//Biosynthesis of secondary metabolites+ko00400//Phenylalanine, tyrosine…	NA	hypothetical protein VOLCADRAFT_82898 [Volvox carteri f. nagariensis] >EFJ44268.1 hypothetical protein VOLCADRAFT_82898 [Volvox carteri f. nagariensis]	Chorismate synthase	[E] KOG4492 Chorismate synthase	Chorismate synthase 1, chloroplastic OS=Solanum lycopersicum GN=CS1 PE=2 SV=1	GO:0009423//chorismate biosynthetic process;GO:0005730//nucleolus;GO:0009073//aromatic amino acid family biosynthetic process;GO:0004107//chorismate synthase activity;GO:0009570//chloroplast stroma
Unigene13483_All	Unigene13483_All	Unigene13483_All	Novel_gene	1	222	NA	NA	NA	NA	NA	NA	NA	NA	NA	NA	NA	NA	NA	NA	NA	NA	NA	NA	NA	NA	NA	NA	NA	NA	NA	NA	NA	NA	NA
Unigene13007_All	Unigene13007_All	Unigene13007_All	Novel_gene	1	224	0.61	0	0	0	0	0	0.203	0	NA	NA	NA	5.93074	0.308128	0.252564	NA	NA	NA	NA	NA	NA	NA	NA	NA	NA	NA	NA	NA	NA	NA
CL809.Contig2_All	CL809.Contig2_All	CL809.Contig2_All	Novel_gene	1	1334	6.96	5.4	6.76	1.25	0.17	0	6.373	0.473	3.76197	1.49775e-147	1.63036e-147	2.47716	4.09198e-37	8.95272e-38	4.98935	1.00247e-51	2.07492e-52	9.40088	3.84775e-78	8.13728e-79	NA	NA	K19366//spartin+ko04144//Endocytosis	NA	predicted protein [Thalassiosira pseudonana CCMP1335] >EED90770.1 predicted protein [Thalassiosira pseudonana CCMP1335]	TMEM154 protein family	[M] LSE0024 A Pectinesterase	Putative pectinesterase/pectinesterase inhibitor 28 OS=Arabidopsis thaliana GN=PME28 PE=2 SV=1	GO:0004252//serine-type endopeptidase activity
Unigene725_All	Unigene725_All	Unigene725_All	Novel_gene	1	1772	16.55	18.35	10.21	26.54	10.29	22.53	15.036	19.786	-0.399853	1.60912e-24	3.82776e-24	-0.681337	2.62597e-27	6.72334e-28	0.834537	5.97709e-27	1.68209e-27	-1.14186	2.03075e-55	5.04602e-56	NA	NA	K14306//nuclear pore complex protein Nup62+ko03013//RNA transport	NA	predicted protein [Thalassiosira pseudonana CCMP1335] >ACI64406.1 predicted protein [Thalassiosira pseudonana CCMP1335]	NA	NA	NA	NA
CL1539.Contig2_All	CL1539.Contig2_All	CL1539.Contig2_All	Novel_gene	1	3014	0	0	0	0	0.01	0	0	0.003	NA	NA	NA	NA	NA	NA	0	0.598117	0.497968	NA	NA	NA	NA	NA	NA	NA	hypothetical protein THAOC_36156 [Thalassiosira oceanica]	CotH protein	NA	NA	NA
CL3180.Contig18_All	CL3180.Contig18_All	CL3180.Contig18_All	Novel_gene	1	566	1.24	0.9	1.02	1.25	1.73	2.4	1.053	1.793	-0.767682	0.00103115	0.00485695	-0.011588	0.992888	0.983806	-0.942775	0.0931985	0.063487	-1.23447	0.00891017	0.00564312	NA	NA	NA	NA	NA	NA	NA	NA	NA
CL1684.Contig1_All	CL1684.Contig1_All	CL1684.Contig1_All	Novel_gene	1	2872	5.49	5.7	7.05	6.61	11.24	6.16	6.08	8.003	-0.392822	9.47154e-17	2.58133e-16	-0.267844	0.00465158	0.0026938	-0.979608	6.90135e-36	1.70346e-36	0.194693	0.0323965	0.0216446	NA	NA	K00787//farnesyl diphosphate synthase [EC:2.5.1.1 2.5.1.10]+ko00900//Terpenoid backbone biosynthesis+ko01100//Metabolic pathways+ko01110//Biosynthesis of secondary metabolites;K00787//farnesyl diphosphate synthase [EC:2.5.1.1 2.5.1.10]+ko00900//Terpenoid backbone biosynthesis+ko01100//Metabolic pathways+ko01110//Biosynthesis of secondary metabolites;K00787//farnesyl diphosphate synthase [EC:2.5.1…	XM_002294008.1 Thalassiosira pseudonana CCMP1335 probable farnesyl pyrophosphate synthetase (FPS1), mRNA	probable farnesyl pyrophosphate synthetase [Thalassiosira pseudonana CCMP1335] >EED88399.1 probable farnesyl pyrophosphate synthetase [Thalassiosira pseudonana CCMP1335]	Polyprenyl synthetase	[H] KOG0711 Polyprenyl synthetase	Farnesyl pyrophosphate synthase 1 OS=Parthenium argentatum GN=FPS1 PE=2 SV=1	GO:0004337//geranyltranstransferase activity;GO:0045337//farnesyl diphosphate biosynthetic process;GO:0004161//dimethylallyltranstransferase activity;GO:0005737//cytoplasm
Unigene15149_All	Unigene15149_All	Unigene15149_All	Novel_gene	1	266	0.89	0	0	0	0	0	0.296	0	NA	NA	NA	6.47573	0.0907149	0.0635718	NA	NA	NA	NA	NA	NA	NA	NA	NA	NA	NA	NA	NA	NA	NA
Unigene3790_All	Unigene3790_All	Unigene3790_All	Novel_gene	1	1374	8.08	7.88	44.55	1.36	8.24	11.66	20.17	7.086	1.51293	5.37348e-171	5.40984e-171	2.57075	3.78139e-46	7.3049e-47	-0.0644487	0.639358	0.595548	1.93386	6.58402e-179	8.41806e-180	NA	NA	NA	NA	hypothetical protein FisN_5Lh131 [Fistulifera solaris]	Ring finger domain	NA	RING-H2 finger protein ATL79 OS=Arabidopsis thaliana GN=ATL79 PE=2 SV=1	GO:0008152//metabolic process;GO:0016021//integral component of membrane;GO:0003824//catalytic activity
CL1210.Contig3_All	CL1210.Contig3_All	CL1210.Contig3_All	Novel_gene	1	4340	1.9	2.67	2.92	1.23	1.45	2.34	2.496	1.673	0.574222	3.14827e-16	8.66647e-16	0.627341	2.39447e-05	1.14558e-05	0.880787	7.56465e-12	2.93028e-12	0.31946	0.00559859	0.00348692	NA	PREDICTED: Vitis vinifera hypothetical protein LOC100262734 (LOC100262734), mRNA	K05665//ATP-binding cassette, subfamily C (CFTR/MRP), member 1 [EC:7.6.2.3]+ko02010//ABC transporters;K05665//ATP-binding cassette, subfamily C (CFTR/MRP), member 1 [EC:7.6.2.3]+ko02010//ABC transporters;K05666//ATP-binding cassette, subfamily C (CFTR/MRP), member 2+ko02010//ABC transporters;K05665//ATP-binding cassette, subfamily C (CFTR/MRP), member 1 [EC:7.6.2.3]+ko02010//ABC transporters;K056…	NA	ATP-binding cassette, subfamily C (CFTR/MRP), member 4 [Fistulifera solaris]	ABC transporter	[Q] KOG0054 Multidrug resistance-associated protein/mitoxantrone resistance protein, ABC superfamily	ABC transporter C family member 1 OS=Arabidopsis thaliana GN=ABCC1 PE=1 SV=1	GO:0016020//membrane;GO:0055085//transmembrane transport;GO:0005524//ATP binding;GO:0042626//ATPase activity, coupled to transmembrane movement of substances;GO:0016021//integral component of membrane
CL1677.Contig2_All	CL1677.Contig2_All	CL1677.Contig2_All	Novel_gene	1	2623	4.25	3	1.02	1.27	1.4	1.3	2.756	1.323	1.05594	2.36584e-28	5.35118e-28	1.74263	7.23614e-30	1.77558e-30	1.09954	1.42443e-11	5.5706e-12	-0.349942	0.149562	0.108743	NA	NA	K00773//queuine tRNA-ribosyltransferase [EC:2.4.2.29];K00773//queuine tRNA-ribosyltransferase [EC:2.4.2.29]	NA	queuine tRNA ribosyltransferase, partial [Thalassiosira pseudonana CCMP1335] >EED89704.1 queuine tRNA ribosyltransferase, partial [Thalassiosira pseudonana CCMP1335]	Queuine tRNA-ribosyltransferase	[A] KOG3908 Queuine-tRNA ribosyltransferase	NA	GO:0101030//tRNA-guanine transglycosylation;GO:0008479//queuine tRNA-ribosyltransferase activity
CL2155.Contig1_All	CL2155.Contig1_All	CL2155.Contig1_All	Novel_gene	1	6821	0.6	1.1	0.87	0.42	1.24	1.24	0.856	0.966	-0.179576	0.00642647	0.0339937	0.514573	0.0167948	0.0104662	-0.172837	0.24086	0.176971	-0.511253	0.000324319	0.000186669	NA	NA	K14802//phospholipid-transporting ATPase [EC:7.6.2.1]	XM_016027716.1 PREDICTED: Ziziphus jujuba putative phospholipid-transporting ATPase 9 (LOC107419005), mRNA	hypothetical protein THAPSDRAFT_26702 [Thalassiosira pseudonana CCMP1335] >EED95897.1 hypothetical protein THAPSDRAFT_26702 [Thalassiosira pseudonana CCMP1335]	Phospholipid-translocating P-type ATPase C-terminal	[R] KOG0206 P-type ATPase	Phospholipid-transporting ATPase 3 OS=Arabidopsis thaliana GN=ALA3 PE=1 SV=2	GO:0000287//magnesium ion binding;GO:0005524//ATP binding;GO:0016021//integral component of membrane;GO:0004012//phospholipid-translocating ATPase activity;GO:0005886//plasma membrane
CL266.Contig2_All	CL266.Contig2_All	CL266.Contig2_All	Novel_gene	1	1381	51.75	22.65	24.41	54.4	51.92	52.47	32.936	52.93	-0.685439	5.08565e-123	6.04441e-123	-0.0720478	0.147482	0.109374	-1.19678	2.54642e-101	3.58648e-102	-1.10402	3.97546e-92	7.59784e-93	NA	NA	NA	NA	predicted protein [Phaeodactylum tricornutum CCAP 1055/1] >EEC49180.1 predicted protein [Phaeodactylum tricornutum CCAP 1055/1]	SPFH domain / Band 7 family	[C] KOG2620 Prohibitins and stomatins of the PID superfamily	Hypersensitive-induced response protein-like protein 2 OS=Oryza sativa subsp. japonica GN=HIRL2 PE=3 SV=1	NA
CL1104.Contig5_All	CL1104.Contig5_All	CL1104.Contig5_All	Novel_gene	1	2891	1.99	3.21	3.29	8.14	4.93	4.22	2.83	5.763	-1.01811	2.64014e-59	4.48397e-59	-2.03226	2.31992e-76	3.2707e-77	-0.619014	4.47322e-08	1.97881e-08	-0.359155	0.00263291	0.00160234	NA	NA	K00521//ferric-chelate reductase [EC:1.16.1.7];K00521//ferric-chelate reductase [EC:1.16.1.7];K00521//ferric-chelate reductase [EC:1.16.1.7]	NA	hypothetical protein THAOC_06435 [Thalassiosira oceanica]	FAD-binding domain	[PQ] KOG0039 Ferric reductase, NADH/NADPH oxidase and related proteins	Respiratory burst oxidase homolog protein B OS=Oryza sativa subsp. indica GN=RBOHB PE=2 SV=1	NA
CL494.Contig4_All	CL494.Contig4_All	CL494.Contig4_All	Novel_gene	1	333	0.31	0.49	0.78	0	0.33	0.16	0.526	0.163	1.73284	0.00852802	0.0468451	4.9542	0.308116	0.252564	0.570316	0.726428	0.691318	2.2854	0.17002	0.124289	NA	NA	NA	NA	hypothetical protein THAOC_02607 [Thalassiosira oceanica]	Glycosyl hydrolase family 20, domain 2	NA	NA	NA
CL2381.Contig1_All	CL2381.Contig1_All	CL2381.Contig1_All	Novel_gene	1	1330	2.73	0.7	0.87	0.82	1.93	1.23	1.433	1.326	0.110022	0.081489	0.500714	1.73521	4.87709e-10	1.86529e-10	-1.46317	4.67995e-06	2.25262e-06	-0.499571	0.166509	0.121611	NA	NA	K22312//hydroxyjasmonate sulfotransferase [EC:2.8.2.39];K22312//hydroxyjasmonate sulfotransferase [EC:2.8.2.39];K22312//hydroxyjasmonate sulfotransferase [EC:2.8.2.39];K22312//hydroxyjasmonate sulfotransferase [EC:2.8.2.39]	NA	predicted protein [Thalassiosira pseudonana CCMP1335] >EED90416.1 predicted protein [Thalassiosira pseudonana CCMP1335]	Sulfotransferase domain	[R] KOG1584 Sulfotransferase	Cytosolic sulfotransferase 7 OS=Arabidopsis thaliana GN=SOT7 PE=2 SV=1	GO:0008146//sulfotransferase activity
Unigene5198_All	Unigene5198_All	Unigene5198_All	Novel_gene	1	946	1.41	1.03	0.42	7	7.6	1.96	0.953	5.52	-2.53197	6.79547e-61	1.1421e-60	-2.31166	1.18799e-23	3.2434e-24	-2.88336	2.82037e-32	7.31788e-33	-2.22239	3.43163e-07	1.7506e-07	NA	NA	NA	NA	hypothetical protein EMIHUDRAFT_458921 [Emiliania huxleyi CCMP1516] >EOD18520.1 hypothetical protein EMIHUDRAFT_458921 [Emiliania huxleyi CCMP1516]	PAP_fibrillin	NA	NA	NA
CL1714.Contig2_All	CL1714.Contig2_All	CL1714.Contig2_All	Novel_gene	1	1334	13.67	8.04	7.98	6.16	9.99	6.56	9.896	7.57	0.387407	8.11124e-10	2.66097e-09	1.15001	4.92542e-25	1.31049e-25	-0.313289	0.00802411	0.00476732	0.282693	0.0312353	0.0208286	NA	NA	K02267//cytochrome c oxidase subunit 6b+ko01100//Metabolic pathways+ko00190//Oxidative phosphorylation;K02267//cytochrome c oxidase subunit 6b+ko01100//Metabolic pathways+ko00190//Oxidative phosphorylation	NA	hypothetical protein THAOC_12811 [Thalassiosira oceanica]	Cytochrome oxidase c subunit VIb	[C] KOG3057 Cytochrome c oxidase, subunit VIb/COX12	Cytochrome c oxidase subunit 6b-1 OS=Arabidopsis thaliana GN=COX6B-1 PE=1 SV=1	GO:0005739//mitochondrion
Unigene16891_All	Unigene16891_All	Unigene16891_All	Novel_gene	1	364	2.16	0	0	0	0	0	0.72	0	4.99588	9.62442e-06	3.82039e-05	7.75489	3.35618e-05	1.61669e-05	NA	NA	NA	NA	NA	NA	NA	NA	NA	NA	NA	NA	NA	NA	NA
CL49.Contig2_All	CL49.Contig2_All	CL49.Contig2_All	Novel_gene	1	1464	19.15	17.14	12.47	3.42	0.43	0.53	16.253	1.46	3.48159	0	0	2.48528	6.21134e-111	6.7225e-112	5.31689	9.38098e-184	8.83598e-185	4.55633	1.696e-127	2.69662e-128	NA	NA	K00121//S-(hydroxymethyl)glutathione dehydrogenase / alcohol dehydrogenase [EC:1.1.1.284 1.1.1.1]+ko00010//Glycolysis / Gluconeogenesis+ko00350//Tyrosine metabolism+ko01100//Metabolic pathways+ko01110//Biosynthesis of secondary metabolites+ko00071//Fatty acid degradation+ko01200//Carbon metabolism;K00121//S-(hydroxymethyl)glutathione dehydrogenase / alcohol dehydrogenase [EC:1.1.1.284 1.1.1.1]+ko…	NA	hypothetical protein THAOC_04624 [Thalassiosira oceanica]	Zinc-binding dehydrogenase	[Q] KOG0022 Alcohol dehydrogenase, class III	Alcohol dehydrogenase class-3 OS=Zea mays GN=FDH PE=2 SV=1	GO:0006069//ethanol oxidation;GO:0046294//formaldehyde catabolic process;GO:0008270//zinc ion binding;GO:0018738//S-formylglutathione hydrolase activity;GO:0051903//S-(hydroxymethyl)glutathione dehydrogenase activity
Unigene17573_All	Unigene17573_All	Unigene17573_All	Novel_gene	1	253	NA	NA	NA	NA	NA	NA	NA	NA	NA	NA	NA	NA	NA	NA	NA	NA	NA	NA	NA	NA	NA	NA	K01649//2-isopropylmalate synthase [EC:2.3.3.13]+ko00290//Valine, leucine and isoleucine biosynthesis+ko01230//Biosynthesis of amino acids+ko01100//Metabolic pathways+ko01110//Biosynthesis of secondary metabolites+ko01210//2-Oxocarboxylic acid metabolism+ko00620//Pyruvate metabolism;K01649//2-isopropylmalate synthase [EC:2.3.3.13]+ko00290//Valine, leucine and isoleucine biosynthesis+ko01230//Bios…	NA	2-isopropylmalate synthase [Dorcoceras hygrometricum]	NA	[E] KOG2367 Alpha-isopropylmalate synthase/homocitrate synthase	2-isopropylmalate synthase 2, chloroplastic OS=Arabidopsis thaliana GN=IPMS2 PE=1 SV=1	GO:0009098//leucine biosynthetic process;GO:0003852//2-isopropylmalate synthase activity
CL370.Contig5_All	CL370.Contig5_All	CL370.Contig5_All	Novel_gene	1	4943	0	0	5.16	0	0	0	1.72	0	10.633	5.96097e-120	7.18878e-120	NA	NA	NA	NA	NA	NA	9.01123	9.53914e-240	1.00889e-240	NA	NA	K03006//DNA-directed RNA polymerase II subunit RPB1 [EC:2.7.7.6]+ko03020//RNA polymerase;K03006//DNA-directed RNA polymerase II subunit RPB1 [EC:2.7.7.6]+ko03020//RNA polymerase;K04733//interleukin-1 receptor-associated kinase 4 [EC:2.7.11.1]	NA	hypothetical protein VOLCADRAFT_104492 [Volvox carteri f. nagariensis] >EFJ49051.1 hypothetical protein VOLCADRAFT_104492 [Volvox carteri f. nagariensis]	NA	[R] LSE0026 A Ripening-related protein	Pectinesterase inhibitor 10 OS=Arabidopsis thaliana GN=PMEI10 PE=2 SV=1	GO:0016539//intein-mediated protein splicing;GO:0008233//peptidase activity;GO:0016021//integral component of membrane
CL1777.Contig5_All	CL1777.Contig5_All	CL1777.Contig5_All	Novel_gene	1	431	0.32	0.46	0.2	0.16	0.37	0.33	0.326	0.286	0.187153	0.12385	0.789846	1	0.429934	0.379272	0.314109	0.764028	0.731016	-0.722466	0.453447	0.37636	NA	NA	NA	NA	predicted protein [Thalassiosira pseudonana CCMP1335] >EED94794.1 predicted protein [Thalassiosira pseudonana CCMP1335]	NA	NA	NA	GO:0016021//integral component of membrane;GO:0019706//protein-cysteine S-palmitoyltransferase activity
Unigene12501_All	Unigene12501_All	Unigene12501_All	Novel_gene	1	784	1.36	0.05	0	0.05	0	0	0.47	0.016	4.85386	9.88365e-09	3.37574e-08	4.76553	1.49761e-07	6.35234e-08	2.32193	0.585752	0.502036	NA	NA	NA	NA	NA	NA	NA	NA	Bacterial membrane protein YfhO	NA	NA	NA
Unigene22042_All	Unigene22042_All	Unigene22042_All	Novel_gene	1	214	0	0	0	0.33	0	0	0	0.11	NA	NA	NA	-5.04439	0.554891	0.4966	NA	NA	NA	NA	NA	NA	NA	NA	NA	NA	conserved unknown protein [Ectocarpus siliculosus]	NA	[C] KOG0750 Mitochondrial solute carrier protein	NA	NA
Unigene15687_All	Unigene15687_All	Unigene15687_All	Novel_gene	1	202	0.37	0	0	0	0	0	0.123	0	NA	NA	NA	5.20945	0.556973	0.503412	NA	NA	NA	NA	NA	NA	NA	NA	NA	NA	PREDICTED: uncharacterized protein LOC105037593 [Elaeis guineensis]	NA	NA	NA	NA
CL845.Contig1_All	CL845.Contig1_All	CL845.Contig1_All	Novel_gene	1	487	NA	NA	NA	NA	NA	NA	NA	NA	NA	NA	NA	NA	NA	NA	NA	NA	NA	NA	NA	NA	NA	NA	NA	NA	hypothetical protein THAOC_20854 [Thalassiosira oceanica]	Chlorophyll A-B binding protein	NA	Fucoxanthin-chlorophyll a-c binding protein A, chloroplastic OS=Phaeodactylum tricornutum GN=FCPA PE=2 SV=1	GO:0009765//photosynthesis, light harvesting;GO:0009535//chloroplast thylakoid membrane;GO:0016021//integral component of membrane;GO:0016168//chlorophyll binding;GO:0018298//protein-chromophore linkage
Unigene7649_All	Unigene7649_All	Unigene7649_All	Novel_gene	1	2667	43.86	49.64	126.22	73.52	95.24	90.21	73.24	86.323	-0.23076	1.92741e-55	3.35759e-55	-0.745231	1.66737e-131	1.59138e-132	-0.940065	1.32673e-253	9.99954e-255	0.484581	4.9858e-108	8.70154e-109	NA	NA	NA	NA	hypothetical protein FisN_9Hh045 [Fistulifera solaris]	7 transmembrane receptor (rhodopsin family)	NA	NA	GO:0016021//integral component of membrane
Unigene8190_All	Unigene8190_All	Unigene8190_All	Novel_gene	1	2086	11.9	10.42	3.84	3.4	8.74	9.13	8.72	7.09	0.289175	1.89107e-08	6.53291e-08	1.80735	1.46192e-67	2.22068e-68	0.25365	0.00469569	0.00272966	-1.24951	1.46872e-31	4.69918e-32	NA	NA	NA	NA	hypothetical protein THAOC_02084 [Thalassiosira oceanica]	Transposase DDE domain	NA	NA	GO:0016021//integral component of membrane
Unigene15237_All	Unigene15237_All	Unigene15237_All	Novel_gene	1	445	1.01	0	0	0	0.11	0	0.336	0.036	3.31781	0.000817005	0.00383095	6.65821	0.00184039	0.00101378	-3.45943	0.598053	0.497968	NA	NA	NA	NA	NA	NA	NA	NA	NA	NA	NA	NA
Unigene11157_All	Unigene11157_All	Unigene11157_All	Novel_gene	1	232	0.57	0	0	0	0	0	0.19	0	NA	NA	NA	5.83289	0.308103	0.252564	NA	NA	NA	NA	NA	NA	NA	NA	NA	NA	NA	NA	NA	NA	NA
CL120.Contig8_All	CL120.Contig8_All	CL120.Contig8_All	Novel_gene	1	5871	1.57	1.81	0.94	2.69	2.33	1.97	1.44	2.33	-0.694611	2.88503e-27	6.61257e-27	-0.776842	8.07985e-13	2.83298e-13	-0.36434	0.000851199	0.000467022	-1.06746	3.53319e-16	1.42638e-16	NA	NA	K22133//oxalate---CoA ligase [EC:6.2.1.8]+ko01100//Metabolic pathways+ko00630//Glyoxylate and dicarboxylate metabolism;K22133//oxalate---CoA ligase [EC:6.2.1.8]+ko01100//Metabolic pathways+ko00630//Glyoxylate and dicarboxylate metabolism;K22133//oxalate---CoA ligase [EC:6.2.1.8]+ko01100//Metabolic pathways+ko00630//Glyoxylate and dicarboxylate metabolism;K22133//oxalate---CoA ligase [EC:6.2.1.8]+…	NA	AMP-dependent synthetase and ligase [Emiliania huxleyi CCMP1516] >EOD09222.1 AMP-dependent synthetase and ligase [Emiliania huxleyi CCMP1516]	AMP-binding enzyme	[I] KOG1176 Acyl-CoA synthetase	Oxalate--CoA ligase OS=Arabidopsis thaliana GN=AAE3 PE=1 SV=1	GO:0008152//metabolic process;GO:0016021//integral component of membrane;GO:0003824//catalytic activity;GO:0016874//ligase activity
Unigene8367_All	Unigene8367_All	Unigene8367_All	Novel_gene	1	6602	18.72	16.1	11.18	12.74	24.2	26.73	15.333	21.223	-0.476026	3.58884e-133	4.09094e-133	0.555215	1.65165e-51	2.98218e-52	-0.587946	9.66131e-74	1.63561e-74	-1.25754	2.7619e-297	2.49834e-298	NA	NA	K20098//DNA excision repair protein ERCC-6-like 2 [EC:3.6.4.-];K20098//DNA excision repair protein ERCC-6-like 2 [EC:3.6.4.-];K20098//DNA excision repair protein ERCC-6-like 2 [EC:3.6.4.-];K20098//DNA excision repair protein ERCC-6-like 2 [EC:3.6.4.-]	NA	ATP-dependent helicase, partial [Thalassiosira pseudonana CCMP1335] >ACI64629.1 ATP-dependent helicase, partial [Thalassiosira pseudonana CCMP1335]	SNF2 family N-terminal domain	[O] KOG1543 Cysteine proteinase Cathepsin L	DNA excision repair protein CSB OS=Oryza sativa subsp. japonica GN=CSB PE=2 SV=1	GO:0005524//ATP binding;GO:0004386//helicase activity
CL1503.Contig3_All	CL1503.Contig3_All	CL1503.Contig3_All	Novel_gene	1	2830	17.62	0.23	0.89	1.21	0.12	0.21	6.246	0.513	3.60166	0	0	3.86413	0	0	0.938599	0.144824	0.101034	2.08342	1.43963e-09	6.7974e-10	NA	NA	K00817//histidinol-phosphate aminotransferase [EC:2.6.1.9]+ko01230//Biosynthesis of amino acids+ko00960//Tropane, piperidine and pyridine alkaloid biosynthesis+ko00350//Tyrosine metabolism+ko01100//Metabolic pathways+ko00340//Histidine metabolism+ko01110//Biosynthesis of secondary metabolites+ko00400//Phenylalanine, tyrosine and tryptophan biosynthesis+ko00360//Phenylalanine metabolism;K00817//hi…	NA	histidinol-phosphate aminotransferase [Thalassiosira pseudonana CCMP1335] >EED95698.1 histidinol-phosphate aminotransferase [Thalassiosira pseudonana CCMP1335]	Aminotransferase class I and II	[E] KOG0633 Histidinol phosphate aminotransferase	Histidinol-phosphate aminotransferase, chloroplastic OS=Nicotiana plumbaginifolia GN=HPA PE=1 SV=1	GO:0080130//L-phenylalanine:2-oxoglutarate aminotransferase activity;GO:0000105//histidine biosynthetic process;GO:0004400//histidinol-phosphate transaminase activity;GO:0030170//pyridoxal phosphate binding
Unigene22_All	Unigene22_All	Unigene22_All	Novel_gene	1	3315	29.09	22.06	17.19	16.34	5.88	5.99	22.78	9.403	1.28107	0	0	0.832115	1.33896e-79	1.8324e-80	1.90754	8.98241e-218	7.55578e-219	1.52094	1.01439e-126	1.62141e-127	NA	NA	K04733//interleukin-1 receptor-associated kinase 4 [EC:2.7.11.1]	NA	predicted protein, partial [Phaeodactylum tricornutum CCAP 1055/1] >EEC45889.1 predicted protein, partial [Phaeodactylum tricornutum CCAP 1055/1]	Ricin-type beta-trefoil lectin domain	[S] LSE0126 C Uncharacterized protein	Extensin OS=Zea mays GN=HRGP PE=2 SV=1	NA
CL3209.Contig15_All	CL3209.Contig15_All	CL3209.Contig15_All	Novel_gene	1	1506	1.23	1.39	2.31	4.36	2.6	1.38	1.643	2.78	-0.749812	2.93643e-10	9.49267e-10	-1.82567	9.51188e-19	2.87446e-19	-0.903427	0.00010684	5.51454e-05	0.743225	0.00190445	0.00115022	NA	NA	NA	NA	hypothetical protein THAOC_35745 [Thalassiosira oceanica]	von Willebrand factor type A domain	NA	NA	GO:0005524//ATP binding;GO:0004672//protein kinase activity
Unigene5193_All	Unigene5193_All	Unigene5193_All	Novel_gene	1	923	120.85	88.24	55.83	30.1	10.93	8.71	88.306	16.58	2.41494	0	0	2.00538	0	0	3.01314	0	0	2.6803	4.66421e-212	5.35098e-213	NA	NA	NA	NA	NA	SBDS protein C-terminal domain	NA	NA	NA
Unigene18063_All	Unigene18063_All	Unigene18063_All	Novel_gene	1	226	NA	NA	NA	NA	NA	NA	NA	NA	NA	NA	NA	NA	NA	NA	NA	NA	NA	NA	NA	NA	NA	NA	NA	NA	NA	NA	NA	NA	NA
Unigene16243_All	Unigene16243_All	Unigene16243_All	Novel_gene	1	777	2.26	0	0	0	0	0	0.753	0	6.51944	8.70575e-13	2.6027e-12	7.82018	4.92253e-14	1.66737e-14	NA	NA	NA	NA	NA	NA	NA	NA	K07735//putative transcriptional regulator	NA	predicted protein [Bathycoccus prasinos] >CCO14917.1 predicted protein [Bathycoccus prasinos]	Uncharacterized ACR, COG1678	NA	NA	NA
Unigene7988_All	Unigene7988_All	Unigene7988_All	Novel_gene	1	1635	25.49	22.95	16.47	17.9	5.52	9.8	21.636	11.073	0.966169	2.74152e-109	3.48461e-109	0.509972	7.10907e-15	2.35928e-15	2.05575	3.99835e-118	5.11386e-119	0.748987	2.74119e-19	1.04559e-19	NA	NA	K01409//N6-L-threonylcarbamoyladenine synthase [EC:2.3.1.234]	NA	hypothetical protein THAOC_04810 [Thalassiosira oceanica]	Glycoprotease family	[O] KOG2707 Predicted metalloprotease with chaperone activity (RNAse H/HSP70 fold)	Probable tRNA N6-adenosine threonylcarbamoyltransferase, mitochondrial OS=Arabidopsis thaliana GN=GCP1 PE=2 SV=2	GO:0000408//EKC/KEOPS complex;GO:0004222//metalloendopeptidase activity;GO:0002949//tRNA threonylcarbamoyladenosine modification
Unigene16458_All	Unigene16458_All	Unigene16458_All	Novel_gene	1	383	1	0	0	0	0	0	0.333	0	3.99588	0.00116979	0.00561023	6.64386	0.00688158	0.00402764	NA	NA	NA	NA	NA	NA	NA	NA	NA	NA	plasma glutamate carboxypeptidase [Nannochloropsis gaditana]	PA domain	[OPR] KOG2195 Transferrin receptor and related proteins containing the protease-associated (PA) domain	NA	NA
Unigene12941_All	Unigene12941_All	Unigene12941_All	Novel_gene	1	531	0.71	0.08	0	0.08	0	0	0.263	0.026	3.31781	0.000817005	0.00383095	3.14975	0.019345	0.0120897	3	0.585722	0.502036	NA	NA	NA	NA	NA	NA	NA	NA	Protein kinase domain	NA	NA	NA
Unigene17957_All	Unigene17957_All	Unigene17957_All	Novel_gene	1	306	0.53	0	0	0	0	0	0.176	0	NA	NA	NA	5.72792	0.169082	0.126712	NA	NA	NA	NA	NA	NA	NA	NA	NA	NA	NA	NA	NA	NA	NA
Unigene9393_All	Unigene9393_All	Unigene9393_All	Novel_gene	1	5866	3.07	2.84	1.57	2.23	10.59	11.34	2.493	8.053	-1.70331	0	0	0.461195	2.07493e-06	9.34468e-07	-1.89874	2.42419e-188	2.23516e-189	-2.85258	0	0	NA	NA	K10706//senataxin [EC:3.6.4.-];K10706//senataxin [EC:3.6.4.-];K10706//senataxin [EC:3.6.4.-];K10706//senataxin [EC:3.6.4.-];K10706//senataxin [EC:3.6.4.-]	NA	predicted protein, partial [Thalassiosira pseudonana CCMP1335] >EED88943.1 predicted protein, partial [Thalassiosira pseudonana CCMP1335]	AAA domain	[A] KOG1801 tRNA-splicing endonuclease positive effector (SEN1)	Regulator of nonsense transcripts 1 homolog OS=Arabidopsis thaliana GN=UPF1 PE=1 SV=2	NA
CL2447.Contig3_All	CL2447.Contig3_All	CL2447.Contig3_All	Novel_gene	1	4674	32.94	29.75	62.8	16.82	20.33	20.21	41.83	19.12	1.1333	0	0	0.969663	5.0265e-165	4.0657e-166	0.549279	1.57922e-56	3.10402e-57	1.6357	0	0	NA	NA	K10696//E3 ubiquitin-protein ligase BRE1 [EC:2.3.2.27]	NA	predicted protein [Thalassiosira pseudonana CCMP1335] >EED88281.1 predicted protein [Thalassiosira pseudonana CCMP1335]	Phosphotransferase enzyme family	[O] KOG0978 E3 ubiquitin ligase involved in syntaxin degradation	E3 ubiquitin-protein ligase BRE1-like 2 OS=Arabidopsis thaliana GN=HUB2 PE=1 SV=2	NA
CL1046.Contig2_All	CL1046.Contig2_All	CL1046.Contig2_All	Novel_gene	1	3401	35.58	30.5	23.84	10.84	5.66	4.94	29.973	7.146	2.07197	0	0	1.7147	0	0	2.42994	0	0	2.2708	0	0	NA	NA	K14306//nuclear pore complex protein Nup62+ko03013//RNA transport;K11804//WD repeat-containing protein 42A;K14792//rRNA biogenesis protein RRP5	NA	hypothetical protein THAOC_31078 [Thalassiosira oceanica]	Protein of unknown function (DUF3613)	[R] LSE0006 A Zn-finger proteins containing C1, DC1, and PHD domains	NA	NA
Unigene6906_All	Unigene6906_All	Unigene6906_All	Novel_gene	1	3127	10.85	9.82	6.52	11.82	1.84	3.28	9.063	5.646	0.687712	3.79564e-52	6.7758e-52	-0.123535	0.0688397	0.0476822	2.41602	2.75041e-123	3.4254e-124	0.991176	2.99893e-24	1.05716e-24	NA	NA	K00588//caffeoyl-CoA O-methyltransferase [EC:2.1.1.104]+ko01100//Metabolic pathways+ko01110//Biosynthesis of secondary metabolites+ko00940//Phenylpropanoid biosynthesis+ko00941//Flavonoid biosynthesis+ko00945//Stilbenoid, diarylheptanoid and gingerol biosynthesis+ko00360//Phenylalanine metabolism;K00588//caffeoyl-CoA O-methyltransferase [EC:2.1.1.104]+ko01100//Metabolic pathways+ko01110//Biosynth…	NA	predicted protein, partial [Thalassiosira pseudonana CCMP1335] >EED87097.1 predicted protein, partial [Thalassiosira pseudonana CCMP1335]	O-methyltransferase	[Q] KOG1663 O-methyltransferase	Probable caffeoyl-CoA O-methyltransferase At4g26220 OS=Arabidopsis thaliana GN=At4g26220 PE=2 SV=1	GO:0008171//O-methyltransferase activity
Unigene7387_All	Unigene7387_All	Unigene7387_All	Novel_gene	1	3239	5.31	4.42	1.37	2.2	9.66	6.19	3.7	6.016	-0.709384	1.19883e-38	2.41746e-38	1.27121	2.32736e-29	5.75964e-30	-1.12798	1.43573e-43	3.23554e-44	-2.17576	1.00372e-73	2.1828e-74	NA	NA	K00558//DNA (cytosine-5)-methyltransferase 1 [EC:2.1.1.37]+ko01100//Metabolic pathways+ko00270//Cysteine and methionine metabolism;K00558//DNA (cytosine-5)-methyltransferase 1 [EC:2.1.1.37]+ko01100//Metabolic pathways+ko00270//Cysteine and methionine metabolism;K00558//DNA (cytosine-5)-methyltransferase 1 [EC:2.1.1.37]+ko01100//Metabolic pathways+ko00270//Cysteine and methionine metabolism;K00558…	NA	hypothetical protein THAOC_31462, partial [Thalassiosira oceanica]	C-5 cytosine-specific DNA methylase	[GO] KOG4157 beta-1,6-N-acetylglucosaminyltransferase, contains WSC domain	DNA (cytosine-5)-methyltransferase 4 OS=Arabidopsis thaliana GN=MET4 PE=1 SV=1	NA
Unigene14181_All	Unigene14181_All	Unigene14181_All	Novel_gene	1	406	0.57	0	0.12	0	0	0	0.23	0	3.58084	0.00402063	0.0208988	5.83289	0.0481499	0.0318942	NA	NA	NA	3.58496	0.588273	0.498914	NA	NA	NA	NA	NA	NA	NA	NA	NA
Unigene9182_All	Unigene9182_All	Unigene9182_All	Novel_gene	1	3015	22.05	16.3	15.39	10.7	24.92	16.95	17.913	17.523	0.0295796	0.0521328	0.313288	1.04317	8.79515e-80	1.20191e-80	-0.612432	4.79303e-37	1.16761e-37	-0.139292	0.0133151	0.00857704	NA	NA	K00655//1-acyl-sn-glycerol-3-phosphate acyltransferase [EC:2.3.1.51]+ko01100//Metabolic pathways+ko01110//Biosynthesis of secondary metabolites+ko00564//Glycerophospholipid metabolism+ko00561//Glycerolipid metabolism;K00655//1-acyl-sn-glycerol-3-phosphate acyltransferase [EC:2.3.1.51]+ko01100//Metabolic pathways+ko01110//Biosynthesis of secondary metabolites+ko00564//Glycerophospholipid metabolis…	XM_002286013.1 Thalassiosira pseudonana CCMP1335 predicted protein mRNA	hypothetical protein THAOC_02155 [Thalassiosira oceanica]	Acyltransferase	[I] KOG2848 1-acyl-sn-glycerol-3-phosphate acyltransferase	1-acyl-sn-glycerol-3-phosphate acyltransferase CHLREDRAFT_174358 OS=Chlamydomonas reinhardtii GN=CHLREDRAFT_174358 PE=3 SV=2	NA
Unigene12231_All	Unigene12231_All	Unigene12231_All	Novel_gene	1	1008	1.49	0.11	0.07	0.11	0	0	0.556	0.036	3.93448	1.24957e-11	3.85663e-11	3.75974	2.51711e-09	9.88686e-10	3.45943	0.17758	0.12602	2.80735	0.319851	0.249186	NA	NA	NA	NA	NA	Predicted membrane protein (DUF2142)	NA	NA	NA
Unigene10150_All	Unigene10150_All	Unigene10150_All	Novel_gene	1	263	NA	NA	NA	NA	NA	NA	NA	NA	NA	NA	NA	NA	NA	NA	NA	NA	NA	NA	NA	NA	NA	NA	K02266//cytochrome c oxidase subunit 6a+ko01100//Metabolic pathways+ko00190//Oxidative phosphorylation;K04733//interleukin-1 receptor-associated kinase 4 [EC:2.7.11.1];K04733//interleukin-1 receptor-associated kinase 4 [EC:2.7.11.1];K02266//cytochrome c oxidase subunit 6a+ko01100//Metabolic pathways+ko00190//Oxidative phosphorylation	NA	unnamed protein product [Coffea canephora]	NA	[WV] KOG1216 von Willebrand factor and related coagulation proteins	NA	GO:0005199//structural constituent of cell wall;GO:0005524//ATP binding;GO:0006468//protein phosphorylation;GO:0016021//integral component of membrane;GO:0007166//cell surface receptor signaling pathway;GO:0004675//transmembrane receptor protein serine/threonine kinase activity;GO:0005886//plasma membrane
CL615.Contig1_All	CL615.Contig1_All	CL615.Contig1_All	Novel_gene	1	1287	6.4	0	2.01	1.03	0.32	0.2	2.803	0.516	2.45005	2.96001e-43	5.70916e-43	2.63543	5.40533e-35	1.21806e-35	-5	0.000867977	0.000476496	3.32912	3.89468e-15	1.60566e-15	NA	NA	K01534//Cd2+/Zn2+-exporting ATPase [EC:3.6.3.3 3.6.3.5]	NA	predicted protein [Thalassiosira pseudonana CCMP1335] >EED86355.1 predicted protein [Thalassiosira pseudonana CCMP1335]	Protein of unknown function (DUF2721)	NA	NA	NA
Unigene18671_All	Unigene18671_All	Unigene18671_All	Novel_gene	1	232	0.85	0	0	0	0	0	0.283	0	NA	NA	NA	6.40939	0.16906	0.126712	NA	NA	NA	NA	NA	NA	NA	NA	NA	NA	NA	NA	NA	NA	NA
Unigene4104_All	Unigene4104_All	Unigene4104_All	Novel_gene	1	4850	8.8	9.35	6.57	9.52	6.59	6.22	8.24	7.443	0.148099	4.56811e-06	1.77287e-05	-0.113458	0.0593582	0.040963	0.504688	9.84689e-17	3.38714e-17	0.0789788	0.283691	0.218938	NA	NA	K10706//senataxin [EC:3.6.4.-];K10706//senataxin [EC:3.6.4.-];K10706//senataxin [EC:3.6.4.-]	NA	hypothetical protein THAOC_08344 [Thalassiosira oceanica]	AAA domain	[A] KOG1801 tRNA-splicing endonuclease positive effector (SEN1)	Regulator of nonsense transcripts 1 homolog OS=Arabidopsis thaliana GN=UPF1 PE=1 SV=2	GO:0016787//hydrolase activity
CL2637.Contig1_All	CL2637.Contig1_All	CL2637.Contig1_All	Novel_gene	1	3078	1.26	1.15	0.97	3.96	0.68	1.64	1.126	2.093	-0.890969	6.81302e-20	1.74722e-19	-1.65208	1.33176e-30	3.22418e-31	0.758027	0.00132027	0.000735002	-0.757639	0.000103175	5.79844e-05	NA	NA	K17743//D-xylose reductase [EC:1.1.1.307]+ko00040//Pentose and glucuronate interconversions+ko01100//Metabolic pathways;K00011//aldehyde reductase [EC:1.1.1.21]+ko00040//Pentose and glucuronate interconversions+ko01100//Metabolic pathways+ko00052//Galactose metabolism+ko00051//Fructose and mannose metabolism+ko00790//Folate biosynthesis+ko00561//Glycerolipid metabolism;K00011//aldehyde reductase …	NA	predicted protein, partial [Thalassiosira pseudonana CCMP1335] >EED95289.1 predicted protein, partial [Thalassiosira pseudonana CCMP1335]	Enoyl-(Acyl carrier protein) reductase	[R] KOG1577 Aldo/keto reductase family proteins	NADPH-dependent aldo-keto reductase, chloroplastic OS=Arabidopsis thaliana GN=AKR4C9 PE=1 SV=1	GO:0016491//oxidoreductase activity
Unigene20626_All	Unigene20626_All	Unigene20626_All	Novel_gene	1	385	0.25	0	0	0	0	0	0.083	0	NA	NA	NA	4.64386	0.308079	0.252564	NA	NA	NA	NA	NA	NA	NA	NA	NA	NA	NA	Outer membrane efflux protein	NA	NA	NA
CL1945.Contig1_All	CL1945.Contig1_All	CL1945.Contig1_All	Novel_gene	1	5173	0	0.02	0.04	5	0.11	0	0.02	1.703	-6.5328	3.6909e-188	3.50054e-188	-8.96578	1.1254e-236	6.74874e-238	-2.45943	0.00148149	0.000827498	2	0.0459233	0.0310468	NA	NA	K03021//DNA-directed RNA polymerase III subunit RPC2 [EC:2.7.7.6]+ko03020//RNA polymerase;K03021//DNA-directed RNA polymerase III subunit RPC2 [EC:2.7.7.6]+ko03020//RNA polymerase;K03021//DNA-directed RNA polymerase III subunit RPC2 [EC:2.7.7.6]+ko03020//RNA polymerase	XM_020817965.1 PREDICTED: Dendrobium catenatum DNA-directed RNA polymerase III subunit 2 (LOC110093163), mRNA	DNA directed RNA polymerase III, second largest subunit [Thalassiosira pseudonana CCMP1335] >EED96390.1 DNA directed RNA polymerase III, second largest subunit [Thalassiosira pseudonana CCMP1335]	RNA polymerase Rpb2, domain 6	[K] KOG0215 RNA polymerase III, second largest subunit	DNA-directed RNA polymerase III subunit 2 OS=Arabidopsis thaliana GN=NRPC2 PE=2 SV=1	GO:0003899//DNA-directed 5'-3' RNA polymerase activity;GO:0032549//ribonucleoside binding;GO:0003677//DNA binding;GO:0006351//transcription, DNA-templated;GO:0005666//DNA-directed RNA polymerase III complex;GO:0006383//transcription from RNA polymerase III promoter
Unigene8096_All	Unigene8096_All	Unigene8096_All	Novel_gene	1	856	0.7	0.13	0.09	0	5.58	3.98	0.306	3.186	-3.37336	2.53833e-42	4.9509e-42	6.12928	3.35595e-05	1.61669e-05	-5.42368	3.19495e-33	8.18674e-34	-5.4667	7.27055e-25	2.542e-25	NA	NA	NA	NA	NA	Uncharacterised conserved protein (DUF2368)	NA	NA	NA
CL193.Contig3_All	CL193.Contig3_All	CL193.Contig3_All	Novel_gene	1	1034	3.33	0.43	0.48	2.29	0.71	0.52	1.413	1.173	0.270895	0.0284432	0.164773	0.540175	0.0294898	0.0191732	-0.723482	0.283835	0.21108	-0.115477	0.873985	0.855102	NA	NA	NA	NA	hypothetical protein FRACYDRAFT_250810 [Fragilariopsis cylindrus CCMP1102]	NA	NA	NA	NA
Unigene1053_All	Unigene1053_All	Unigene1053_All	Novel_gene	1	6209	11.27	12.45	14.51	9.65	13.7	16.2	12.743	13.183	-0.0512308	0.00566466	0.0298736	0.223887	2.72845e-06	1.23693e-06	-0.13803	0.00135379	0.000754376	-0.158946	3.7387e-05	2.06266e-05	NA	NA	K19626//inversin;K04733//interleukin-1 receptor-associated kinase 4 [EC:2.7.11.1];K15503//serine/threonine-protein phosphatase 6 regulatory ankyrin repeat subunit B	NA	hypothetical protein THAOC_34435 [Thalassiosira oceanica]	Ankyrin repeats (3 copies)	[E] KOG3627 Trypsin	Vesicle-associated protein 2-2 OS=Arabidopsis thaliana GN=PVA22 PE=1 SV=1	GO:0016021//integral component of membrane;GO:0005789//endoplasmic reticulum membrane
Unigene15600_All	Unigene15600_All	Unigene15600_All	Novel_gene	1	339	1.2	0.16	0	0.15	0	0	0.453	0.05	3.1658	0.00148706	0.00719801	3	0.0338537	0.0220904	4	0.585661	0.502036	NA	NA	NA	NA	NA	NA	NA	NA	NA	NA	NA	NA
Unigene15436_All	Unigene15436_All	Unigene15436_All	Novel_gene	1	271	0.65	0	0	0	0	0	0.216	0	NA	NA	NA	6.02237	0.16903	0.126712	NA	NA	NA	NA	NA	NA	NA	NA	K03798//cell division protease FtsH [EC:3.4.24.-];K03798//cell division protease FtsH [EC:3.4.24.-]	NA	PREDICTED: ATP-dependent zinc metalloprotease FTSH 1, chloroplastic-like [Populus euphratica]	NA	[O] KOG0731 AAA+-type ATPase containing the peptidase M41 domain	ATP-dependent zinc metalloprotease FTSH, chloroplastic (Fragment) OS=Capsicum annuum GN=FTSH PE=2 SV=1	GO:0016020//membrane;GO:0004222//metalloendopeptidase activity;GO:0005524//ATP binding;GO:0010205//photoinhibition;GO:0010304//PSII associated light-harvesting complex II catabolic process;GO:0010206//photosystem II repair;GO:0006508//proteolysis;GO:0008237//metallopeptidase activity;GO:0016021//integral component of membrane;GO:0004176//ATP-dependent peptidase activity
Unigene14632_All	Unigene14632_All	Unigene14632_All	Novel_gene	1	296	0.56	0	0	0	0	0	0.186	0	NA	NA	NA	5.80735	0.169038	0.126712	NA	NA	NA	NA	NA	NA	NA	NA	NA	NA	NA	NA	NA	NA	NA
CL1642.Contig3_All	CL1642.Contig3_All	CL1642.Contig3_All	Novel_gene	1	2685	8.91	6.84	2.68	5.23	3.42	3.6	6.143	4.083	0.585556	8.22132e-24	1.98069e-23	0.768614	4.18883e-18	1.28247e-18	1	1.98532e-21	6.19586e-22	-0.425764	0.00166874	0.00100586	NA	NA	K13987//ADP-sugar pyrophosphatase / 8-oxo-dGDP phosphatase / ADP-D-ribose pyrophosphorylase [EC:3.6.1.13 3.6.1.58 3.6.1.- 2.7.7.96]+ko00230//Purine metabolism	NA	hypothetical protein THAPSDRAFT_262610 [Thalassiosira pseudonana CCMP1335] >EED92580.1 hypothetical protein THAPSDRAFT_262610, partial [Thalassiosira pseudonana CCMP1335]	NUDIX domain	[L] KOG3041 Nucleoside diphosphate-sugar hydrolase of the MutT (NUDIX) family	Thiol-disulfide oxidoreductase LTO1 OS=Arabidopsis thaliana GN=LTO1 PE=1 SV=1	GO:0016787//hydrolase activity
Unigene10090_All	Unigene10090_All	Unigene10090_All	Novel_gene	1	1521	3.93	0.75	2.02	0.78	0	0	2.233	0.26	3.1227	7.05295e-53	1.2515e-52	2.33298	4.09515e-23	1.12999e-23	6.22882	6.04027e-10	2.48976e-10	7.65821	4.31556e-27	1.46501e-27	NA	NA	K03046//DNA-directed RNA polymerase subunit beta' [EC:2.7.7.6]+ko03020//RNA polymerase;K02948//small subunit ribosomal protein S11+ko03010//Ribosome	KT305105.1 Trachelomonas sp. Jilnal030207BT small subunit ribosomal RNA gene, partial sequence; chloroplast	hypothetical protein M569_00260, partial [Genlisea aurea]	NA	NA	NA	GO:0003676//nucleic acid binding
CL2724.Contig2_All	CL2724.Contig2_All	CL2724.Contig2_All	Novel_gene	1	7205	6.45	4.64	3.73	6.16	11.05	12.95	4.94	10.053	-1.03333	1.17769e-265	9.10533e-266	0.0663688	0.27441	0.221516	-1.25185	5.56526e-132	6.59914e-133	-1.7957	6.79157e-267	6.5894e-268	NA	NA	K12817//pre-mRNA-splicing factor 18+ko03040//Spliceosome;K12817//pre-mRNA-splicing factor 18+ko03040//Spliceosome;K12817//pre-mRNA-splicing factor 18+ko03040//Spliceosome;K12817//pre-mRNA-splicing factor 18+ko03040//Spliceosome;K12817//pre-mRNA-splicing factor 18+ko03040//Spliceosome	XM_002292065.1 Thalassiosira pseudonana CCMP1335 predicted protein partial mRNA	hypothetical protein THAOC_20801, partial [Thalassiosira oceanica]	Prp18 domain	[A] KOG2808 U5 snRNP-associated RNA splicing factor	NA	NA
Unigene6148_All	Unigene6148_All	Unigene6148_All	Novel_gene	1	3588	30.37	30.5	30.51	25.5	31.36	31.26	30.46	29.373	0.0513815	0.0025374	0.0126666	0.25215	3.55783e-11	1.31103e-11	-0.0401163	0.32164	0.25312	-0.0350356	0.394945	0.324422	NA	NA	K15174//RNA polymerase II-associated factor 1	NA	hypothetical protein FisN_2Hh530 [Fistulifera solaris]	FlhB HrpN YscU SpaS Family	[J] KOG1144 Translation initiation factor 5B (eIF-5B)	Formin-like protein 3 OS=Oryza sativa subsp. japonica GN=FH3 PE=2 SV=2	NA
Unigene19792_All	Unigene19792_All	Unigene19792_All	Novel_gene	1	310	0.52	0	0	0	0	0	0.173	0	NA	NA	NA	5.70044	0.169016	0.126712	NA	NA	NA	NA	NA	NA	NA	NA	NA	NA	NA	NA	NA	NA	NA
Unigene7848_All	Unigene7848_All	Unigene7848_All	Novel_gene	1	3042	44.65	51.48	43.61	18.8	21.05	17.76	46.58	19.203	1.27905	0	0	1.24793	3.41569e-215	2.20956e-216	1.29019	1.7838e-262	1.30741e-263	1.29603	2.41223e-229	2.61866e-230	NA	NA	NA	NA	predicted protein [Thalassiosira pseudonana CCMP1335] >EED92657.1 predicted protein [Thalassiosira pseudonana CCMP1335]	Protein of unknown function (DUF2564)	NA	NA	NA
CL347.Contig3_All	CL347.Contig3_All	CL347.Contig3_All	Novel_gene	1	7079	1.19	1.13	0.44	0.72	0.97	1.94	0.92	1.21	-0.409277	3.47012e-08	1.21515e-07	0.724893	1.1656e-06	5.1978e-07	0.220266	0.159898	0.112116	-2.14048	1.74183e-50	4.54988e-51	NA	NA	K15340//DNA cross-link repair 1A protein;K15340//DNA cross-link repair 1A protein;K15340//DNA cross-link repair 1A protein;K15340//DNA cross-link repair 1A protein;K15340//DNA cross-link repair 1A protein	XM_013749679.1 PREDICTED: Brassica oleracea var. oleracea 5' exonuclease Apollo (LOC106312234), mRNA	predicted protein, partial [Thalassiosira pseudonana CCMP1335] >ACI64301.1 predicted protein, partial [Thalassiosira pseudonana CCMP1335]	Fungalysin metallopeptidase (M36)	[L] KOG1361 Predicted hydrolase involved in interstrand cross-link repair	Vacuolar-sorting receptor 1 OS=Pisum sativum GN=BP80 PE=1 SV=1	GO:0000784//nuclear chromosome, telomeric region;GO:0003684//damaged DNA binding;GO:0036297//interstrand cross-link repair;GO:0035312//5'-3' exodeoxyribonuclease activity;GO:0031848//protection from non-homologous end joining at telomere;GO:0006303//double-strand break repair via nonhomologous end joining
Unigene20823_All	Unigene20823_All	Unigene20823_All	Novel_gene	1	1000	0.99	0.3	0.11	0.04	0	0	0.466	0.013	5.24381	5.56968e-11	1.75692e-10	4.62936	2.85132e-07	1.22532e-07	4.90689	0.00676659	0.00397834	3.45943	0.169829	0.124458	NA	NA	NA	NA	NA	NA	NA	NA	NA
Unigene4302_All	Unigene4302_All	Unigene4302_All	Novel_gene	1	913	85.89	162.35	61.4	775.64	444.24	675.36	103.213	631.746	-2.62053	0	0	-3.17483	0	0	-1.45223	0	0	-3.45935	0	0	NA	NA	K06627//cyclin-A;K06627//cyclin-A;K06627//cyclin-A	NA	predicted protein [Phaeodactylum tricornutum CCAP 1055/1] >EEC50966.1 predicted protein [Phaeodactylum tricornutum CCAP 1055/1]	Cyclin, N-terminal domain	[D] KOG0654 G2/Mitotic-specific cyclin A	Cyclin-A3-3 OS=Arabidopsis thaliana GN=CYCA3-3 PE=2 SV=2	NA
Unigene2331_All	Unigene2331_All	Unigene2331_All	Novel_gene	1	1520	10.67	8.65	8.6	7.11	8.08	6.46	9.306	7.216	0.367916	1.02254e-09	3.36806e-09	0.585639	6.19115e-08	2.57958e-08	0.0983448	0.449905	0.363124	0.412802	0.000367969	0.000212234	NA	NA	NA	NA	hypothetical protein FisN_16Hh046 [Fistulifera solaris]	tRNA intron endonuclease, catalytic C-terminal domain	[S] LSE0099 A Uncharacterized protein	Chromatin assembly factor 1 subunit FSM OS=Oryza sativa subsp. japonica GN=FSM PE=2 SV=1	GO:0006388//tRNA splicing, via endonucleolytic cleavage and ligation;GO:0000213//tRNA-intron endonuclease activity
Unigene10690_All	Unigene10690_All	Unigene10690_All	Novel_gene	1	290	0.96	0	0	0	0	0	0.32	0	3.31781	0.00747436	0.0408765	6.58496	0.0481475	0.0318942	NA	NA	NA	NA	NA	NA	NA	NA	NA	NA	NA	NA	NA	NA	NA
CL1769.Contig5_All	CL1769.Contig5_All	CL1769.Contig5_All	Novel_gene	1	2056	0	0	0	0	0.02	0	0	0.006	NA	NA	NA	NA	NA	NA	-1	0.598021	0.497968	NA	NA	NA	NA	NA	K03006//DNA-directed RNA polymerase II subunit RPB1 [EC:2.7.7.6]+ko03020//RNA polymerase;K01051//pectinesterase [EC:3.1.1.11]+ko00040//Pentose and glucuronate interconversions+ko01100//Metabolic pathways;K03006//DNA-directed RNA polymerase II subunit RPB1 [EC:2.7.7.6]+ko03020//RNA polymerase;K00430//peroxidase [EC:1.11.1.7]+ko01100//Metabolic pathways+ko01110//Biosynthesis of secondary metabolite…	NA	predicted protein [Thalassiosira pseudonana CCMP1335] >EED95573.1 predicted protein [Thalassiosira pseudonana CCMP1335]	Neurensin	[M] LSE0024 A Pectinesterase	Putative pectinesterase/pectinesterase inhibitor 28 OS=Arabidopsis thaliana GN=PME28 PE=2 SV=1	GO:0016021//integral component of membrane
Unigene8550_All	Unigene8550_All	Unigene8550_All	Novel_gene	1	1480	27.35	19.85	10.67	22.17	21.67	22.73	19.29	22.19	-0.205552	6.58915e-08	2.33791e-07	0.302932	3.63974e-06	1.65674e-06	-0.12656	0.0982589	0.0672076	-1.09104	5.5526e-43	1.56397e-43	NA	NA	K03243//translation initiation factor 5B+ko03013//RNA transport;K03243//translation initiation factor 5B+ko03013//RNA transport;K03243//translation initiation factor 5B+ko03013//RNA transport;K03243//translation initiation factor 5B+ko03013//RNA transport;K03243//translation initiation factor 5B+ko03013//RNA transport	NA	predicted protein [Thalassiosira pseudonana CCMP1335] >EED89854.1 predicted protein [Thalassiosira pseudonana CCMP1335]	TAFII55 protein conserved region	[S] LSE0099 A Uncharacterized protein	NA	GO:0006357//regulation of transcription from RNA polymerase II promoter;GO:0003713//transcription coactivator activity;GO:0006367//transcription initiation from RNA polymerase II promoter;GO:0044212//transcription regulatory region DNA binding;GO:0008134//transcription factor binding;GO:0035035//histone acetyltransferase binding;GO:0005669//transcription factor TFIID complex;GO:0051123//RNA polym…
Unigene1408_All	Unigene1408_All	Unigene1408_All	Novel_gene	1	3452	5.74	5.61	2.96	4.52	5.09	4.93	4.77	4.846	-0.0264573	0.0981168	0.614309	0.344728	0.000184737	9.38526e-05	0.140335	0.153798	0.107533	-0.73599	7.28989e-13	3.16226e-13	NA	NA	NA	HG975515.1 Solanum lycopersicum chromosome ch03, complete genome	uncharacterized protein DDB_G0271670, partial [Zea mays]	Leucine rich repeats (6 copies)	[M] KOG4701 Chitinase	NA	NA
Unigene2810_All	Unigene2810_All	Unigene2810_All	Novel_gene	1	355	0.56	0.15	0.57	0	0	0	0.426	0	4.1658	0.000633339	0.00294132	5.80735	0.0907064	0.0635718	3.90689	0.585601	0.502036	5.83289	0.0885531	0.0621612	NA	NA	NA	NA	NA	Protein of unknown function (DUF983)	NA	NA	NA
Unigene9519_All	Unigene9519_All	Unigene9519_All	Novel_gene	1	626	228.58	170.93	166.17	55.96	114.61	98.94	188.56	89.836	1.07337	0	0	2.03023	0	0	0.576673	4.04213e-38	9.74148e-39	0.748034	7.99821e-61	1.90047e-61	NA	NA	K11252//histone H2B;K11252//histone H2B;K11252//histone H2B;K11252//histone H2B;K11252//histone H2B	XM_002290820.1 Thalassiosira pseudonana CCMP1335 histone H2B partial mRNA	hypothetical protein THAOC_28149 [Thalassiosira oceanica] >EJK60528.1 hypothetical protein THAOC_19091 [Thalassiosira oceanica] >EJK69581.1 hypothetical protein THAOC_09149 [Thalassiosira oceanica]	Core histone H2A/H2B/H3/H4	[B] KOG1744 Histone H2B	Histone H2B OS=Olisthodiscus luteus PE=1 SV=2	GO:0003677//DNA binding;GO:0005634//nucleus;GO:0046982//protein heterodimerization activity;GO:0000786//nucleosome
CL527.Contig1_All	CL527.Contig1_All	CL527.Contig1_All	Novel_gene	1	505	0.68	0.49	0.11	0.17	0	0.23	0.426	0.133	1.64312	0.00382393	0.019413	2	0.0920698	0.0670932	5.61471	0.048915	0.0316332	-1.06413	0.658379	0.62663	NA	NA	NA	NA	NA	NA	NA	NA	NA
Unigene10354_All	Unigene10354_All	Unigene10354_All	Novel_gene	1	560	0.4	0.63	0.33	0.13	3.02	3.03	0.453	2.06	-2.19525	7.28531e-12	2.23507e-11	1.62149	0.161418	0.127251	-2.26112	6.38494e-06	3.09388e-06	-3.19878	1.09605e-08	5.31614e-09	NA	NA	K04649//ubiquitin-conjugating enzyme (huntingtin interacting protein 2) [EC:2.3.2.23]+ko04120//Ubiquitin mediated proteolysis;K04649//ubiquitin-conjugating enzyme (huntingtin interacting protein 2) [EC:2.3.2.23]+ko04120//Ubiquitin mediated proteolysis;K04649//ubiquitin-conjugating enzyme (huntingtin interacting protein 2) [EC:2.3.2.23]+ko04120//Ubiquitin mediated proteolysis;K04649//ubiquitin-con…	NA	hypothetical protein THAOC_37858, partial [Thalassiosira oceanica]	Ubiquitin-conjugating enzyme	[O] KOG0418 Ubiquitin-protein ligase	Ubiquitin-conjugating enzyme E2 27 OS=Arabidopsis thaliana GN=UBC27 PE=2 SV=1	GO:0061630//ubiquitin protein ligase activity;GO:0005634//nucleus;GO:0005524//ATP binding;GO:0031625//ubiquitin protein ligase binding;GO:0005737//cytoplasm;GO:0016874//ligase activity;GO:0043161//proteasome-mediated ubiquitin-dependent protein catabolic process;GO:0000209//protein polyubiquitination
Unigene6725_All	Unigene6725_All	Unigene6725_All	Novel_gene	1	2225	33.97	43.72	46.32	39.17	46.85	25.85	41.336	37.29	0.153946	9.3835e-12	2.88487e-11	-0.205488	1.92424e-06	8.64582e-07	-0.0997556	0.0124501	0.0075069	0.841471	2.04262e-87	4.03522e-88	NA	NA	K03686//molecular chaperone DnaJ;K03686//molecular chaperone DnaJ;K03686//molecular chaperone DnaJ;K03686//molecular chaperone DnaJ	NA	predicted protein [Thalassiosira pseudonana CCMP1335] >EED95927.1 predicted protein [Thalassiosira pseudonana CCMP1335]	DnaJ C terminal domain	[O] KOG0715 Molecular chaperone (DnaJ superfamily)	Chaperone protein dnaJ A6, chloroplastic OS=Arabidopsis thaliana GN=DJA6 PE=2 SV=2	GO:0006457//protein folding;GO:0046872//metal ion binding;GO:0005524//ATP binding;GO:0051082//unfolded protein binding;GO:0031072//heat shock protein binding;GO:0009408//response to heat
CL3110.Contig1_All	CL3110.Contig1_All	CL3110.Contig1_All	Novel_gene	1	600	1.59	0.07	0	0	0.21	0.07	0.553	0.093	2.61294	1.38654e-05	5.55155e-05	7.31288	3.00324e-07	1.29346e-07	-1.58496	0.460642	0.372462	-2.80735	0.547531	0.501088	NA	NA	NA	NA	ribosomal protein S20 (chloroplast) [Leptocylindrus danicus] >AGH28856.1 ribosomal protein S20 (chloroplast) (chloroplast) [Leptocylindrus danicus]	NA	NA	30S ribosomal protein S20, chloroplastic OS=Phaeodactylum tricornutum (strain CCAP 1055/1) GN=rps20 PE=3 SV=1	GO:0005840//ribosome;GO:0006412//translation;GO:0003735//structural constituent of ribosome;GO:0019843//rRNA binding;GO:0009507//chloroplast
Unigene18975_All	Unigene18975_All	Unigene18975_All	Novel_gene	1	581	1.55	0.14	0	0.43	0	0	0.563	0.143	1.99588	0.000161392	0.000702204	1.84986	0.00425315	0.00245818	3.80735	0.329781	0.251528	NA	NA	NA	NA	NA	NA	NA	NA	Periplasmic lysozyme inhibitor of I-type lysozyme	NA	NA	NA
Unigene11077_All	Unigene11077_All	Unigene11077_All	Novel_gene	1	689	1.54	0.06	0	0	0	0	0.533	0	5.80323	1.09733e-08	3.7572e-08	7.26679	2.0134e-08	8.19486e-09	2.58496	0.585571	0.502036	NA	NA	NA	NA	NA	NA	NA	conserved hypothetical protein [Ricinus communis]	NA	NA	NA	NA
Unigene9981_All	Unigene9981_All	Unigene9981_All	Novel_gene	1	247	0	0	0	0	0.84	0	0	0.28	NA	NA	NA	NA	NA	NA	-6.39232	0.17561	0.123986	NA	NA	NA	NA	NA	NA	XM_015755532.1 PREDICTED: Oryza sativa Japonica Group cytochrome P450 716B1 (LOC4346928), mRNA	NA	NA	NA	NA	NA
Unigene12698_All	Unigene12698_All	Unigene12698_All	Novel_gene	1	265	0.45	0	0	0	0	0	0.15	0	NA	NA	NA	5.49185	0.308066	0.252564	NA	NA	NA	NA	NA	NA	NA	NA	NA	NA	NA	NA	NA	NA	NA
Unigene9640_All	Unigene9640_All	Unigene9640_All	Novel_gene	1	2380	17.75	16.99	9.29	15.68	16.07	17.75	14.676	16.5	-0.173174	2.87258e-07	1.04587e-06	0.178893	0.00448393	0.00259524	0.0803159	0.248241	0.183294	-0.934069	2.08665e-43	5.85422e-44	NA	NA	K02367//glucuronyl/N-acetylglucosaminyl transferase EXT2 [EC:2.4.1.224 2.4.1.225]+ko01100//Metabolic pathways;K02367//glucuronyl/N-acetylglucosaminyl transferase EXT2 [EC:2.4.1.224 2.4.1.225]+ko01100//Metabolic pathways;K02367//glucuronyl/N-acetylglucosaminyl transferase EXT2 [EC:2.4.1.224 2.4.1.225]+ko01100//Metabolic pathways;K02367//glucuronyl/N-acetylglucosaminyl transferase EXT2 [EC:2.4.1.22…	NA	THAPSDRAFT_263396, partial [Thalassiosira pseudonana CCMP1335] >EED90885.1 Hypothetical protein THAPSDRAFT_263396, partial [Thalassiosira pseudonana CCMP1335]	Glycosyl transferase family 64 domain	[GMW] KOG1022 Acetylglucosaminyltransferase EXT2/exostosin 2	Glycosyltransferase family protein 64 protein C5 OS=Arabidopsis thaliana GN=At5g04500 PE=2 SV=1	GO:0016757//transferase activity, transferring glycosyl groups;GO:0016021//integral component of membrane
CL3122.Contig2_All	CL3122.Contig2_All	CL3122.Contig2_All	Novel_gene	1	1473	14.97	11.65	16.14	8	11.41	10.19	14.253	9.866	0.532231	1.92587e-24	4.587e-24	0.904002	7.29093e-21	2.09668e-21	0.0300312	0.779216	0.746994	0.663487	4.59921e-14	1.94223e-14	NA	NA	NA	NA	hypothetical protein THAOC_06944 [Thalassiosira oceanica]	Leucine rich repeats (6 copies)	NA	NA	NA
Unigene12485_All	Unigene12485_All	Unigene12485_All	Novel_gene	1	384	1.49	0	0	0.13	0	0	0.496	0.043	3.58084	0.000245712	0.00108862	3.51873	0.00337327	0.00190817	NA	NA	NA	NA	NA	NA	NA	NA	NA	NA	NA	NA	NA	NA	NA
Unigene11029_All	Unigene11029_All	Unigene11029_All	Novel_gene	1	250	0.25	0	0	0	0	0	0.083	0	NA	NA	NA	4.64386	0.556892	0.503412	NA	NA	NA	NA	NA	NA	NA	NA	NA	XM_013586097.1 Medicago truncatula type VI secretion protein, EvpB/VC-A0108 family protein partial mRNA	type VI secretion protein, EvpB/VC-A0108 family protein, partial [Medicago truncatula] >KEH15576.1 type VI secretion protein, EvpB/VC-A0108 family protein, partial [Medicago truncatula]	NA	NA	NA	NA
Unigene10735_All	Unigene10735_All	Unigene10735_All	Novel_gene	1	815	0.6	0	0	0	0	0	0.2	0	4.69632	5.6583e-05	0.000237541	5.90689	0.000250573	0.000128022	NA	NA	NA	NA	NA	NA	NA	NA	NA	NA	NA	Dolichol-phosphate mannosyltransferase subunit 3 (DPM3)	NA	NA	NA
CL2199.Contig2_All	CL2199.Contig2_All	CL2199.Contig2_All	Novel_gene	1	1614	4.02	1.39	3.14	3.12	1.62	2.14	2.85	2.293	0.316466	0.000710818	0.00331124	0.365649	0.0328563	0.0214126	-0.220909	0.423784	0.340244	0.553154	0.00439768	0.0027216	NA	NA	K01051//pectinesterase [EC:3.1.1.11]+ko00040//Pentose and glucuronate interconversions+ko01100//Metabolic pathways;K00430//peroxidase [EC:1.11.1.7]+ko01100//Metabolic pathways+ko01110//Biosynthesis of secondary metabolites+ko00940//Phenylpropanoid biosynthesis	NA	predicted protein [Thalassiosira pseudonana CCMP1335] >EED90770.1 predicted protein [Thalassiosira pseudonana CCMP1335]	PT repeat	[M] LSE0024 A Pectinesterase	Pectinesterase inhibitor 10 OS=Arabidopsis thaliana GN=PMEI10 PE=2 SV=1	NA
Unigene16505_All	Unigene16505_All	Unigene16505_All	Novel_gene	1	236	0.28	0	0	0	0	0	0.093	0	NA	NA	NA	4.80735	0.556851	0.503412	NA	NA	NA	NA	NA	NA	NA	NA	NA	NA	NA	NA	NA	NA	NA
Unigene9242_All	Unigene9242_All	Unigene9242_All	Novel_gene	1	2927	14.54	11.76	10.18	11.6	17.45	13.39	12.16	14.146	-0.219266	7.69269e-11	2.43486e-10	0.325902	1.68953e-07	7.20958e-08	-0.569339	1.49712e-22	4.5651e-23	-0.395418	9.01167e-10	4.22978e-10	NA	NA	NA	NA	hypothetical protein FRACYDRAFT_245013 [Fragilariopsis cylindrus CCMP1102]	Cytochrome B6-F complex Fe-S subunit	[M] KOG4701 Chitinase	NA	NA
Unigene10774_All	Unigene10774_All	Unigene10774_All	Novel_gene	1	237	0.82	0	0	0	0	0	0.273	0	NA	NA	NA	6.35755	0.169001	0.126712	NA	NA	NA	NA	NA	NA	NA	NA	NA	NA	NA	NA	NA	NA	NA
Unigene576_All	Unigene576_All	Unigene576_All	Novel_gene	1	2989	16.55	18.69	8.72	17.1	14.13	13.52	14.653	14.916	-0.0279629	0.0637387	0.386402	-0.0471651	0.419459	0.369138	0.403505	1.19104e-13	4.41108e-14	-0.632695	3.84009e-22	1.39729e-22	NA	NA	K20792//N-alpha-acetyltransferase 15/16, NatA auxiliary subunit;K20792//N-alpha-acetyltransferase 15/16, NatA auxiliary subunit;K20792//N-alpha-acetyltransferase 15/16, NatA auxiliary subunit;K20792//N-alpha-acetyltransferase 15/16, NatA auxiliary subunit	XM_002287083.1 Thalassiosira pseudonana CCMP1335 predicted protein partial mRNA	predicted protein, partial [Thalassiosira pseudonana CCMP1335] >EED94562.1 predicted protein, partial [Thalassiosira pseudonana CCMP1335]	NMDA receptor-regulated protein 1	[B] KOG1156 N-terminal acetyltransferase	N-terminal acetyltransferase A complex auxiliary subunit NAA15 OS=Arabidopsis thaliana GN=NAA15 PE=1 SV=1	GO:0017196//N-terminal peptidyl-methionine acetylation;GO:0005737//cytoplasm
Unigene9778_All	Unigene9778_All	Unigene9778_All	Novel_gene	1	687	1.03	0.41	0.34	0.17	0.12	0.06	0.593	0.116	2.36511	4.79165e-06	1.86093e-05	2.59904	0.00164764	0.000904204	1.77259	0.158258	0.110812	2.5025	0.0978754	0.0698384	NA	NA	NA	NA	NA	NA	NA	NA	NA
Unigene9403_All	Unigene9403_All	Unigene9403_All	Novel_gene	1	1168	2.15	2.97	3.14	1.48	0.81	0.6	2.753	0.963	1.5181	2.362e-21	5.91433e-21	0.538739	0.0682625	0.0472578	1.87447	2.26597e-10	9.21604e-11	2.38773	9.06365e-15	3.76764e-15	NA	NA	NA	NA	hypothetical protein FRACYDRAFT_243728 [Fragilariopsis cylindrus CCMP1102]	NA	NA	NA	NA
Unigene16728_All	Unigene16728_All	Unigene16728_All	Novel_gene	1	203	NA	NA	NA	NA	NA	NA	NA	NA	NA	NA	NA	NA	NA	NA	NA	NA	NA	NA	NA	NA	NA	NA	NA	NA	NA	NA	NA	NA	NA
CL1142.Contig3_All	CL1142.Contig3_All	CL1142.Contig3_All	Novel_gene	1	5566	1.36	1.19	1.27	0.78	1.03	0.91	1.273	0.906	0.487682	5.44734e-09	1.8407e-08	0.802061	4.53451e-07	1.97184e-07	0.208317	0.22116	0.161813	0.48089	0.00184679	0.00111515	NA	NA	NA	NA	predicted protein [Thalassiosira pseudonana CCMP1335] >EED90349.1 predicted protein [Thalassiosira pseudonana CCMP1335]	NAD dependent epimerase/dehydratase family	NA	NA	GO:0003824//catalytic activity;GO:0050662//coenzyme binding
CL1356.Contig2_All	CL1356.Contig2_All	CL1356.Contig2_All	Novel_gene	1	1081	1.63	1.35	1.32	2.22	1.99	2.51	1.433	2.24	-0.643256	1.60089e-05	6.42735e-05	-0.445688	0.139116	0.103024	-0.559809	0.0977575	0.0668344	-0.927149	0.00139647	0.000834002	NA	NA	NA	NA	predicted protein [Thalassiosira pseudonana CCMP1335] >EED96203.1 predicted protein [Thalassiosira pseudonana CCMP1335]	NA	NA	NA	NA
Unigene1810_All	Unigene1810_All	Unigene1810_All	Novel_gene	1	4726	31.8	26.22	9.84	8.55	16.97	17.24	22.62	14.253	0.656946	3.5003e-178	3.42973e-178	1.89503	0	0	0.627681	6.10118e-64	1.11808e-64	-0.80903	7.86332e-67	1.79062e-67	NA	NA	K10839//UV excision repair protein RAD23+ko04141//Protein processing in endoplasmic reticulum+ko03420//Nucleotide excision repair;K18328//lariat debranching enzyme [EC:3.1.-.-];K21862//voltage-gated cation channel	XM_005830034.1 Guillardia theta CCMP2712 hypothetical protein (GUITHDRAFT_140692) mRNA, complete cds	hypothetical protein AK812_SmicGene37510, partial [Symbiodinium microadriaticum]	alpha/beta hydrolase fold	[T] KOG4743 Cyclin-dependent kinase inhibitor	Myrosinase-binding protein 2 OS=Arabidopsis thaliana GN=F-ATMBP PE=2 SV=1	GO:0031514//motile cilium
CL566.Contig4_All	CL566.Contig4_All	CL566.Contig4_All	Novel_gene	1	4563	20.12	18.7	21.36	23.98	25.77	39.22	20.06	29.656	-0.567554	1.0614e-174	1.05561e-174	-0.253201	2.20953e-11	8.08978e-12	-0.462654	1.63646e-35	4.06024e-36	-0.876678	4.08738e-166	5.4907e-167	NA	NA	K07904//Ras-related protein Rab-11A+ko04144//Endocytosis;K07904//Ras-related protein Rab-11A+ko04144//Endocytosis;K07904//Ras-related protein Rab-11A+ko04144//Endocytosis;K07904//Ras-related protein Rab-11A+ko04144//Endocytosis;K07904//Ras-related protein Rab-11A+ko04144//Endocytosis	NA	hypothetical protein THAOC_34340 [Thalassiosira oceanica]	Ras family	[U] KOG0087 GTPase Rab11/YPT3, small G protein superfamily	Ras-related protein YPTC6 OS=Chlamydomonas reinhardtii GN=YPTC6 PE=3 SV=1	GO:0005768//endosome;GO:0005525//GTP binding;GO:0003924//GTPase activity
CL2109.Contig2_All	CL2109.Contig2_All	CL2109.Contig2_All	Novel_gene	1	4027	1.01	1.81	1.39	0.97	0.4	0.41	1.403	0.593	1.24253	2.38421e-29	5.32081e-29	0.0582986	0.851303	0.83785	2.17792	5.51347e-27	1.55064e-27	1.76139	1.43548e-16	5.75758e-17	NA	NA	K05359//arogenate/prephenate dehydratase [EC:4.2.1.91 4.2.1.51]+ko01230//Biosynthesis of amino acids+ko01100//Metabolic pathways+ko01110//Biosynthesis of secondary metabolites+ko00400//Phenylalanine, tyrosine and tryptophan biosynthesis;K05359//arogenate/prephenate dehydratase [EC:4.2.1.91 4.2.1.51]+ko01230//Biosynthesis of amino acids+ko01100//Metabolic pathways+ko01110//Biosynthesis of secondar…	XM_002286688.1 Thalassiosira pseudonana CCMP1335 prephenate dehydratase partial mRNA	prephenate dehydratase, partial [Thalassiosira pseudonana CCMP1335] >EED96365.1 prephenate dehydratase, partial [Thalassiosira pseudonana CCMP1335]	Prephenate dehydratase	[E] KOG2797 Prephenate dehydratase	Arogenate dehydratase/prephenate dehydratase 6, chloroplastic OS=Arabidopsis thaliana GN=ADT6 PE=1 SV=1	GO:0004664//prephenate dehydratase activity;GO:0009094//L-phenylalanine biosynthetic process;GO:0004106//chorismate mutase activity;GO:0005737//cytoplasm
CL1898.Contig1_All	CL1898.Contig1_All	CL1898.Contig1_All	Novel_gene	1	1430	6.73	4.17	3.75	1.06	1.64	0.99	4.883	1.23	1.98561	4.13014e-64	6.78392e-64	2.66654	1.61577e-41	3.3163e-42	1.34635	2.91742e-11	1.15305e-11	1.92139	1.18472e-16	4.74078e-17	NA	NA	K02206//cyclin-dependent kinase 2 [EC:2.7.11.22];K02206//cyclin-dependent kinase 2 [EC:2.7.11.22];K02206//cyclin-dependent kinase 2 [EC:2.7.11.22];K02206//cyclin-dependent kinase 2 [EC:2.7.11.22];K02206//cyclin-dependent kinase 2 [EC:2.7.11.22]	NA	cell division control protein, cdc2, cyclin-dependent kinase, cdk1, p34, partial [Thalassiosira pseudonana CCMP1335] >ACI64870.1 cell division control protein, cdc2, cyclin-dependent kinase, cdk1, p34, partial [Thalassiosira pseudonana CCMP1335]	Protein kinase domain	[R] KOG0594 Protein kinase PCTAIRE and related kinases	Cell division control protein 2 homolog A OS=Antirrhinum majus GN=CDC2A PE=2 SV=2	GO:0072686//mitotic spindle;GO:0010468//regulation of gene expression;GO:0000226//microtubule cytoskeleton organization;GO:0005634//nucleus;GO:0007346//regulation of mitotic cell cycle;GO:0006281//DNA repair;GO:0030154//cell differentiation;GO:0005524//ATP binding;GO:0005737//cytoplasm;GO:0004674//protein serine/threonine kinase activity;GO:0004693//cyclin-dependent protein serine/threonine kinas…
Unigene15933_All	Unigene15933_All	Unigene15933_All	Novel_gene	1	254	0.48	0	0	0.24	0	0	0.16	0.08	0.995878	0.0901076	0.561603	1	0.652695	0.630118	NA	NA	NA	NA	NA	NA	NA	NA	NA	NA	NA	NA	NA	NA	NA
Unigene10467_All	Unigene10467_All	Unigene10467_All	Novel_gene	1	259	0.47	0	0	0	0	0	0.156	0	NA	NA	NA	5.55459	0.308042	0.252564	NA	NA	NA	NA	NA	NA	NA	NA	NA	NA	NA	NA	NA	NA	NA
Unigene2038_All	Unigene2038_All	Unigene2038_All	Novel_gene	1	3245	8.06	5.15	4.7	5.16	8.76	12.55	5.97	8.823	-0.572222	7.5967e-39	1.52981e-38	0.643409	9.57559e-15	3.18726e-15	-0.766358	2.06901e-21	6.45976e-22	-1.41695	7.37549e-82	1.51691e-82	NA	NA	K10761//tRNA(His) guanylyltransferase [EC:2.7.7.79]	NA	conserved unknown protein [Ectocarpus siliculosus]	PBS lyase HEAT-like repeat	NA	NA	NA
CL2674.Contig2_All	CL2674.Contig2_All	CL2674.Contig2_All	Novel_gene	1	2679	5.93	3.97	2.51	3.98	3.41	4.14	4.136	3.843	0.102838	0.020687	0.1182	0.575264	6.91939e-08	2.8889e-08	0.219367	0.0883284	0.0592524	-0.721943	2.36943e-08	1.16175e-08	NA	NA	K07573//exosome complex component CSL4+ko03018//RNA degradation;K07573//exosome complex component CSL4+ko03018//RNA degradation;K07573//exosome complex component CSL4+ko03018//RNA degradation	NA	predicted protein [Thalassiosira pseudonana CCMP1335] >ACI64139.1 predicted protein [Thalassiosira pseudonana CCMP1335]	Exosome component EXOSC1/CSL4	[J] KOG3409 Exosomal 3'-5' exoribonuclease complex, subunit ski4 (Csl4)	NA	GO:0000176//nuclear exosome (RNase complex);GO:0005737//cytoplasm
Unigene2195_All	Unigene2195_All	Unigene2195_All	Novel_gene	1	5016	19.25	22.72	14.25	3.4	3.22	4.82	18.74	3.813	2.29217	0	0	2.50125	0	0	2.81883	0	0	1.56386	1.65618e-167	2.20936e-168	NA	NA	NA	NA	hypothetical protein FRACYDRAFT_233558 [Fragilariopsis cylindrus CCMP1102]	Domain of unknown function (DUF3440)	NA	NA	GO:0016021//integral component of membrane
CL260.Contig2_All	CL260.Contig2_All	CL260.Contig2_All	Novel_gene	1	4202	8.6	8.21	7.11	4.41	8.89	9.57	7.973	7.623	0.059703	0.0190071	0.10836	0.963558	4.16266e-39	8.85624e-40	-0.114801	0.0945986	0.0645034	-0.428669	1.14048e-11	5.095e-12	NA	NA	NA	NA	hypothetical protein THAOC_06673 [Thalassiosira oceanica]	DDE superfamily endonuclease	NA	NA	GO:0008152//metabolic process;GO:0016021//integral component of membrane;GO:0003824//catalytic activity
Unigene16452_All	Unigene16452_All	Unigene16452_All	Novel_gene	1	301	0.54	0	0	0	0	0	0.18	0	NA	NA	NA	5.75489	0.168986	0.126712	NA	NA	NA	NA	NA	NA	NA	NA	NA	NA	NA	Amidohydrolase family	NA	NA	NA
Unigene13925_All	Unigene13925_All	Unigene13925_All	Novel_gene	1	303	0.18	0	0	0	0	0	0.06	0	NA	NA	NA	4.16993	0.556831	0.503412	NA	NA	NA	NA	NA	NA	NA	NA	NA	NA	NA	NA	NA	NA	NA
Unigene6748_All	Unigene6748_All	Unigene6748_All	Novel_gene	1	847	64.95	71.17	38.9	1301.46	487.23	232.54	58.34	673.743	-3.52708	0	0	-4.32466	0	0	-2.77526	0	0	-2.57964	0	0	NA	NA	K03955//NADH dehydrogenase (ubiquinone) 1 alpha/beta subcomplex 1+ko01100//Metabolic pathways+ko00190//Oxidative phosphorylation;K03955//NADH dehydrogenase (ubiquinone) 1 alpha/beta subcomplex 1+ko01100//Metabolic pathways+ko00190//Oxidative phosphorylation;K03955//NADH dehydrogenase (ubiquinone) 1 alpha/beta subcomplex 1+ko01100//Metabolic pathways+ko00190//Oxidative phosphorylation;K03955//NADH…	NA	hypothetical protein THAOC_34638 [Thalassiosira oceanica]	NA	NA	Acyl carrier protein OS=Cyanidioschyzon merolae (strain 10D) GN=acpP PE=3 SV=1	GO:0031177//phosphopantetheine binding;GO:0000035//acyl binding;GO:0005829//cytosol;GO:0000036//acyl carrier activity;GO:0009245//lipid A biosynthetic process
Unigene15561_All	Unigene15561_All	Unigene15561_All	Novel_gene	1	254	2.9	0	0	0	0	0	0.966	0	4.58084	0.000102869	0.000441522	8.17991	0.000487618	0.000255176	NA	NA	NA	NA	NA	NA	NA	NA	NA	NA	NA	NA	NA	NA	NA
CL2560.Contig2_All	CL2560.Contig2_All	CL2560.Contig2_All	Novel_gene	1	3233	11.11	8.39	6.27	4.22	2.51	2.89	8.59	3.206	1.42117	2.0404e-164	2.09337e-164	1.39654	8.30254e-69	1.24729e-69	1.74098	3.63354e-72	6.23328e-73	1.1174	8.98573e-29	2.98262e-29	NA	NA	K00837//aromatic aminotransferase [EC:2.6.1.-]+ko00380//Tryptophan metabolism+ko01100//Metabolic pathways+ko00270//Cysteine and methionine metabolism;K00837//aromatic aminotransferase [EC:2.6.1.-]+ko00380//Tryptophan metabolism+ko01100//Metabolic pathways+ko00270//Cysteine and methionine metabolism;K00837//aromatic aminotransferase [EC:2.6.1.-]+ko00380//Tryptophan metabolism+ko01100//Metabolic pa…	NA	aspartate aminotransferase, partial [Thalassiosira pseudonana CCMP1335] >EED86265.1 aspartate aminotransferase, partial [Thalassiosira pseudonana CCMP1335]	Aminotransferase class I and II	[E] KOG0257 Kynurenine aminotransferase, glutamine transaminase K	Aromatic aminotransferase ISS1 OS=Arabidopsis thaliana GN=ISS1 PE=1 SV=1	GO:0009058//biosynthetic process;GO:0008483//transaminase activity;GO:0003824//catalytic activity;GO:0030170//pyridoxal phosphate binding
Unigene19244_All	Unigene19244_All	Unigene19244_All	Novel_gene	1	218	0.32	0	0	0	0	0	0.106	0	NA	NA	NA	5	0.556811	0.503412	NA	NA	NA	NA	NA	NA	NA	NA	K00382//dihydrolipoamide dehydrogenase [EC:1.8.1.4]+ko00010//Glycolysis / Gluconeogenesis+ko00020//Citrate cycle (TCA cycle)+ko00280//Valine, leucine and isoleucine degradation+ko00640//Propanoate metabolism+ko01100//Metabolic pathways+ko01110//Biosynthesis of secondary metabolites+ko00260//Glycine, serine and threonine metabolism+ko00620//Pyruvate metabolism+ko01200//Carbon metabolism+ko00630//G…	NA	dihydrolipoamide dehydrogenase [Monoraphidium neglectum] >KIY92747.1 dihydrolipoamide dehydrogenase [Monoraphidium neglectum]	NA	NA	NA	NA
Unigene5589_All	Unigene5589_All	Unigene5589_All	Novel_gene	1	1337	11.81	9.48	11.14	8.75	12.04	13.65	10.81	11.48	-0.0881213	0.0216303	0.123741	0.432654	5.81784e-05	2.85036e-05	-0.344876	0.00121608	0.000675598	-0.293152	0.00310211	0.001896	NA	NA	K14439//SWI/SNF-related matrix-associated actin-dependent regulator of chromatin subfamily A containing DEAD/H box 1 [EC:3.6.4.12];K11294//nucleolin;K11294//nucleolin;K11294//nucleolin	NA	hypothetical protein THAOC_03268, partial [Thalassiosira oceanica]	Protein of unknown function (DUF981)	[W] KOG3544 Collagens (type IV and type XIII), and related proteins	Nucleolin 1 OS=Arabidopsis thaliana GN=NUCL1 PE=1 SV=1	GO:0016020//membrane;GO:0004871//signal transducer activity
CL1477.Contig2_All	CL1477.Contig2_All	CL1477.Contig2_All	Novel_gene	1	8279	9.73	9.62	4.99	21.71	11.25	12.51	8.113	15.156	-0.901192	0	0	-1.15785	7.99528e-260	4.41182e-261	-0.225816	2.50266e-08	1.09261e-08	-1.32597	8.65574e-191	1.05946e-191	NA	NA	NA	NA	predicted protein [Phaeodactylum tricornutum CCAP 1055/1] >EEC47720.1 predicted protein [Phaeodactylum tricornutum CCAP 1055/1]	Tetratricopeptide repeat	[Z] KOG1840 Kinesin light chain	NA	GO:0043531//ADP binding
Unigene20026_All	Unigene20026_All	Unigene20026_All	Novel_gene	1	1840	1.7	0.11	0.07	0.08	0	0	0.626	0.026	4.65409	6.35792e-25	1.5037e-24	4.40939	4.20588e-22	1.18165e-22	3.45943	0.0254063	0.0158488	2.80735	0.0885475	0.0621612	NA	NA	NA	NA	hypothetical protein KFL_002660130 [Klebsormidium nitens]	Calx-beta domain	NA	NA	NA
Unigene9400_All	Unigene9400_All	Unigene9400_All	Novel_gene	1	1251	4.24	2.97	2.94	2.23	3.96	3.83	3.383	3.34	0.0161693	0.137266	0.88122	0.927021	5.94981e-06	2.75018e-06	-0.415037	0.0416732	0.026718	-0.381528	0.0600892	0.0415354	NA	NA	NA	NA	hypothetical protein FisN_1Hu185 [Fistulifera solaris]	C2H2 zinc-finger	NA	NA	NA
Unigene12488_All	Unigene12488_All	Unigene12488_All	Novel_gene	1	363	0.95	0	0.14	0	0	0	0.363	0	3.99588	0.00116979	0.00561023	6.56986	0.0131953	0.00802794	NA	NA	NA	3.80735	0.588181	0.498914	NA	NA	NA	NA	NA	NA	NA	NA	NA
CL1394.Contig2_All	CL1394.Contig2_All	CL1394.Contig2_All	Novel_gene	1	3486	1.25	1.21	1.04	0.36	0.08	0.03	1.166	0.156	2.90224	9.2534e-62	1.54552e-61	1.79586	9.0773e-13	3.18658e-13	3.91886	2.66506e-28	7.3482e-29	5.11548	3.2908e-29	1.08443e-29	NA	NA	K00799//glutathione S-transferase [EC:2.5.1.18]+ko00480//Glutathione metabolism;K00486//kynurenine 3-monooxygenase [EC:1.14.13.9]+ko00380//Tryptophan metabolism+ko01100//Metabolic pathways;K00799//glutathione S-transferase [EC:2.5.1.18]+ko00480//Glutathione metabolism;K00799//glutathione S-transferase [EC:2.5.1.18]+ko00480//Glutathione metabolism;K00799//glutathione S-transferase [EC:2.5.1.18]+ko…	NA	predicted protein [Thalassiosira pseudonana CCMP1335] >EED88411.1 predicted protein [Thalassiosira pseudonana CCMP1335]	FAD binding domain	[O] KOG0406 Glutathione S-transferase	Glutathione S-transferase DHAR2 OS=Arabidopsis thaliana GN=DHAR2 PE=1 SV=1	GO:0044550//secondary metabolite biosynthetic process;GO:0016021//integral component of membrane;GO:0004497//monooxygenase activity;GO:0071949//FAD binding
CL975.Contig1_All	CL975.Contig1_All	CL975.Contig1_All	Novel_gene	1	3545	4.59	6.17	2.14	2.71	4.1	6.76	4.3	4.523	-0.0837263	0.0211682	0.121018	0.760201	1.12753e-12	3.97074e-13	0.589647	4.99578e-11	1.99147e-11	-1.65941	2.94068e-61	6.94826e-62	NA	NA	NA	NA	hypothetical protein Ctob_012144 [Chrysochromulina sp. CCMP291]	Domain of unknown function DUF148	NA	Non-classical arabinogalactan protein 31 OS=Arabidopsis thaliana GN=AGP31 PE=1 SV=1	GO:0003824//catalytic activity
Unigene11643_All	Unigene11643_All	Unigene11643_All	Novel_gene	1	270	0.87	0	0	0	0	0	0.29	0	NA	NA	NA	6.44294	0.0906979	0.0635718	NA	NA	NA	NA	NA	NA	NA	NA	NA	NA	NA	NA	NA	NA	NA
CL2125.Contig2_All	CL2125.Contig2_All	CL2125.Contig2_All	Novel_gene	1	2481	2.57	1.91	1.64	2.38	1.48	2.2	2.04	2.02	0.0106139	0.141752	0.911998	0.110807	0.527143	0.470834	0.367975	0.0600701	0.0396566	-0.423808	0.018511	0.0120563	NA	NA	K13420//LRR receptor-like serine/threonine-protein kinase FLS2 [EC:2.7.11.1]+ko04016//MAPK signaling pathway - plant+ko04626//Plant-pathogen interaction;K13420//LRR receptor-like serine/threonine-protein kinase FLS2 [EC:2.7.11.1]+ko04016//MAPK signaling pathway - plant+ko04626//Plant-pathogen interaction;K13420//LRR receptor-like serine/threonine-protein kinase FLS2 [EC:2.7.11.1]+ko04016//MAPK si…	NA	hypothetical protein THAOC_07545 [Thalassiosira oceanica]	Leucine rich repeat	[T] LSE0002 A Receptor protein kinase containing LRR repeats	LRR receptor-like serine/threonine-protein kinase GSO1 OS=Arabidopsis thaliana GN=GSO1 PE=1 SV=1	NA
CL2114.Contig1_All	CL2114.Contig1_All	CL2114.Contig1_All	Novel_gene	1	2438	0.09	0.13	0.04	0.02	0.26	0.11	0.086	0.13	-0.621632	0.024786	0.142554	2.16993	0.0982757	0.0718154	-1	0.122935	0.0851882	-1.45943	0.194578	0.147049	NA	DEAD/DEAH box helicase, putative (best arabidopsis hit)	K15271//ATP-dependent DNA helicase HFM1/MER3 [EC:3.6.4.12];K15271//ATP-dependent DNA helicase HFM1/MER3 [EC:3.6.4.12];K15271//ATP-dependent DNA helicase HFM1/MER3 [EC:3.6.4.12]	NA	Mer3 meiotic cross-over helicase [Phaeodactylum tricornutum CCAP 1055/1] >EEC44563.1 Mer3 meiotic cross-over helicase [Phaeodactylum tricornutum CCAP 1055/1]	DEAD/DEAH box helicase	[A] KOG0952 DNA/RNA helicase MER3/SLH1, DEAD-box superfamily	DExH-box ATP-dependent RNA helicase DExH14 OS=Arabidopsis thaliana GN=BRR2C PE=2 SV=1	GO:0005524//ATP binding;GO:0004386//helicase activity;GO:0003676//nucleic acid binding
Unigene13141_All	Unigene13141_All	Unigene13141_All	Novel_gene	1	272	0.43	0	0	0	0	0	0.143	0	NA	NA	NA	5.42626	0.308017	0.252564	NA	NA	NA	NA	NA	NA	NA	NA	NA	NA	NA	NA	NA	NA	NA
CL2896.Contig2_All	CL2896.Contig2_All	CL2896.Contig2_All	Novel_gene	1	4479	6.54	8.32	5.69	2.77	7.11	4.76	6.85	4.88	0.486579	1.19503e-31	2.5981e-31	1.2394	1.72929e-47	3.28282e-48	0.226734	0.000562678	0.000305862	0.257467	0.00114635	0.000681828	NA	NA	K11323//histone arginine demethylase JMJD6 [EC:1.14.11.-]	NA	hypothetical protein H257_05540 [Aphanomyces astaci] >ETV82014.1 hypothetical protein H257_05540 [Aphanomyces astaci]	TAZ zinc finger	[GO] KOG4157 beta-1,6-N-acetylglucosaminyltransferase, contains WSC domain	NA	GO:0005634//nucleus;GO:0006355//regulation of transcription, DNA-templated;GO:0004402//histone acetyltransferase activity;GO:0008270//zinc ion binding;GO:0003712//transcription cofactor activity
Unigene13586_All	Unigene13586_All	Unigene13586_All	Novel_gene	1	214	0.99	0	0	0	0	0	0.33	0	NA	NA	NA	6.62936	0.168979	0.126712	NA	NA	NA	NA	NA	NA	NA	NA	NA	NA	NA	NA	NA	NA	NA
Unigene6949_All	Unigene6949_All	Unigene6949_All	Novel_gene	1	5227	25.73	28.29	28.03	35.71	29.87	35.85	27.35	33.81	-0.305671	7.03055e-74	1.07925e-73	-0.472877	1.8524e-57	3.13754e-58	-0.0784051	0.0144159	0.00878202	-0.355001	2.28025e-35	6.98814e-36	NA	NA	K01404//leishmanolysin [EC:3.4.24.36];K01404//leishmanolysin [EC:3.4.24.36];K01404//leishmanolysin [EC:3.4.24.36];K01404//leishmanolysin [EC:3.4.24.36];K01404//leishmanolysin [EC:3.4.24.36]	NA	hypothetical protein THAOC_08064 [Thalassiosira oceanica]	Leishmanolysin	[MV] KOG2556 Leishmanolysin-like peptidase (Peptidase M8 family)	NA	GO:0016020//membrane;GO:0007155//cell adhesion;GO:0004222//metalloendopeptidase activity
Unigene3926_All	Unigene3926_All	Unigene3926_All	Novel_gene	1	3901	7.88	9.18	9.1	7.11	6.44	10.89	8.72	8.146	0.0939606	0.00229888	0.0114501	0.148346	0.0472749	0.0322694	0.511433	1.12034e-13	4.14576e-14	-0.259066	1.95614e-05	1.06689e-05	NA	NA	K11976//E3 ubiquitin-protein ligase RNF216 [EC:2.3.2.31];K11975//E3 ubiquitin-protein ligase RNF144 [EC:2.3.2.31];K11975//E3 ubiquitin-protein ligase RNF144 [EC:2.3.2.31];K11975//E3 ubiquitin-protein ligase RNF144 [EC:2.3.2.31]	NA	predicted protein [Thalassiosira pseudonana CCMP1335] >EED86643.1 predicted protein [Thalassiosira pseudonana CCMP1335]	Eukaryotic protein of unknown function (DUF1764)	[W] KOG3544 Collagens (type IV and type XIII), and related proteins	Formin-like protein 14 OS=Arabidopsis thaliana GN=FH14 PE=3 SV=3	GO:0046872//metal ion binding
CL2289.Contig2_All	CL2289.Contig2_All	CL2289.Contig2_All	Novel_gene	1	1952	75.97	72.28	47.92	34.56	32.17	27.47	65.39	31.4	1.0577	0	0	1.13633	1.22918e-197	8.58814e-199	1.16788	9.76708e-197	8.75952e-198	0.802771	9.98234e-73	2.18592e-73	NA	NA	K01076//abhydrolase domain-containing protein 17 [EC:3.1.2.22]+ko00062//Fatty acid elongation;K01076//abhydrolase domain-containing protein 17 [EC:3.1.2.22]+ko00062//Fatty acid elongation;K01076//abhydrolase domain-containing protein 17 [EC:3.1.2.22]+ko00062//Fatty acid elongation;K01076//abhydrolase domain-containing protein 17 [EC:3.1.2.22]+ko00062//Fatty acid elongation;K01076//abhydrolase dom…	NA	predicted protein, partial [Thalassiosira pseudonana CCMP1335] >EED91056.1 predicted protein, partial [Thalassiosira pseudonana CCMP1335]	Serine aminopeptidase, S33	[R] KOG1552 Predicted alpha/beta hydrolase	NA	NA
Unigene12914_All	Unigene12914_All	Unigene12914_All	Novel_gene	1	1213	1.32	0.09	0.09	0.09	0	0	0.5	0.03	4.08334	6.50765e-13	1.9389e-12	3.87447	2.1361e-10	8.08358e-11	3.16993	0.177558	0.12602	3.16993	0.169808	0.124458	NA	NA	NA	NA	NA	Tetratricopeptide repeat	NA	NA	NA
Unigene3731_All	Unigene3731_All	Unigene3731_All	Novel_gene	1	1368	1.62	0.08	0.35	0.08	0	0	0.683	0.026	4.73284	2.67867e-20	6.83014e-20	4.33985	2.55761e-15	8.37136e-16	3	0.177547	0.12602	5.12928	0.000106797	6.0048e-05	NA	NA	K03595//GTPase;K03595//GTPase;K03595//GTPase	NA	gtp-binding protein era [Nannochloropsis gaditana]	50S ribosome-binding GTPase	[DT] KOG1423 Ras-like GTPase ERA	GTPase ERA-like, chloroplastic OS=Oryza sativa subsp. japonica GN=Os05g0567300 PE=2 SV=1	GO:0003723//RNA binding;GO:0005622//intracellular;GO:0005525//GTP binding
CL2631.Contig2_All	CL2631.Contig2_All	CL2631.Contig2_All	Novel_gene	1	570	0.4	0	0.1	0.08	0	0.08	0.166	0.053	1.64233	0.0193992	0.110634	2.32193	0.161412	0.127251	NA	NA	NA	0.321928	1.00654	0.99837	NA	NA	K14347//solute carrier family 10 (sodium/bile acid cotransporter), member 7;K14347//solute carrier family 10 (sodium/bile acid cotransporter), member 7;K14347//solute carrier family 10 (sodium/bile acid cotransporter), member 7	NA	predicted protein [Thalassiosira pseudonana CCMP1335] >EED95837.1 predicted protein [Thalassiosira pseudonana CCMP1335]	SBF-like CPA transporter family (DUF4137)	[R] KOG4821 Predicted Na+-dependent cotransporter	NA	GO:0016021//integral component of membrane
CL2293.Contig1_All	CL2293.Contig1_All	CL2293.Contig1_All	Novel_gene	1	3457	0.11	0.05	0.02	0.49	0.03	0.01	0.06	0.176	-1.52255	5.31595e-06	2.068e-05	-2.15528	5.52967e-07	2.4171e-07	0.736966	0.367373	0.29174	1	0.658486	0.623372	NA	NA	K08794//calcium/calmodulin-dependent protein kinase I [EC:2.7.11.17];K08794//calcium/calmodulin-dependent protein kinase I [EC:2.7.11.17];K08794//calcium/calmodulin-dependent protein kinase I [EC:2.7.11.17]	NA	predicted protein [Thalassiosira pseudonana CCMP1335] >EED93759.1 predicted protein [Thalassiosira pseudonana CCMP1335]	Protein kinase domain	[T] KOG0033 Ca2+/calmodulin-dependent protein kinase, EF-Hand protein superfamily	Calcium-dependent protein kinase 8 OS=Arabidopsis thaliana GN=CPK8 PE=1 SV=1	GO:0016021//integral component of membrane
Unigene7479_All	Unigene7479_All	Unigene7479_All	Novel_gene	1	3436	2.46	0.37	0.17	0.39	0.06	0.01	1	0.153	2.72206	5.48649e-49	1.00692e-48	2.65711	9.99053e-39	2.13568e-39	2.62449	1.23675e-06	5.7972e-07	4.08746	7.03716e-05	3.9274e-05	NA	NA	K15745//phytoene desaturase (3,4-didehydrolycopene-forming) [EC:1.3.99.30]+ko00906//Carotenoid biosynthesis+ko01100//Metabolic pathways+ko01110//Biosynthesis of secondary metabolites;K01823//isopentenyl-diphosphate Delta-isomerase [EC:5.3.3.2]+ko00900//Terpenoid backbone biosynthesis+ko01100//Metabolic pathways+ko01110//Biosynthesis of secondary metabolites	NA	hypothetical protein GUITHDRAFT_116060 [Guillardia theta CCMP2712] >EKX37753.1 hypothetical protein GUITHDRAFT_116060 [Guillardia theta CCMP2712]	Squalene/phytoene synthase	[Q] KOG0142 Isopentenyl pyrophosphate:dimethylallyl pyrophosphate isomerase	Isopentenyl-diphosphate Delta-isomerase I, chloroplastic OS=Arabidopsis thaliana GN=IPP1 PE=2 SV=3	GO:0016021//integral component of membrane;GO:0016117//carotenoid biosynthetic process;GO:0016491//oxidoreductase activity
CL635.Contig7_All	CL635.Contig7_All	CL635.Contig7_All	Novel_gene	1	3468	NA	NA	NA	NA	NA	NA	NA	NA	NA	NA	NA	NA	NA	NA	NA	NA	NA	NA	NA	NA	NA	NA	K01006//pyruvate, orthophosphate dikinase [EC:2.7.9.1]+ko01100//Metabolic pathways+ko00710//Carbon fixation in photosynthetic organisms+ko00620//Pyruvate metabolism+ko01200//Carbon metabolism;K01006//pyruvate, orthophosphate dikinase [EC:2.7.9.1]+ko01100//Metabolic pathways+ko00710//Carbon fixation in photosynthetic organisms+ko00620//Pyruvate metabolism+ko01200//Carbon metabolism;K01006//pyruvat…	NA	pyruvate phosphate dikinase [Thalassiosira pseudonana CCMP1335] >EED92490.1 pyruvate phosphate dikinase [Thalassiosira pseudonana CCMP1335]	PEP-utilising enzyme, TIM barrel domain	NA	Pyruvate, phosphate dikinase 1, chloroplastic OS=Arabidopsis thaliana GN=PPDK PE=1 SV=2	GO:0046872//metal ion binding;GO:0006090//pyruvate metabolic process;GO:0005524//ATP binding;GO:0016301//kinase activity;GO:0050242//pyruvate, phosphate dikinase activity
Unigene21718_All	Unigene21718_All	Unigene21718_All	Novel_gene	1	341	0.15	0	0.75	0	0	0	0.3	0	3.58084	0.00402063	0.0208988	3.90689	0.556791	0.503412	NA	NA	NA	6.22882	0.0459203	0.0310468	NA	NA	NA	NA	hypothetical protein AURANDRAFT_60700 [Aureococcus anophagefferens] >EGB12702.1 hypothetical protein AURANDRAFT_60700 [Aureococcus anophagefferens]	NA	NA	NA	GO:0016021//integral component of membrane
CL2543.Contig2_All	CL2543.Contig2_All	CL2543.Contig2_All	Novel_gene	1	1339	4.17	2.04	1.11	0.77	4.18	3.43	2.44	2.793	-0.200638	0.0158227	0.0896771	2.43712	1.10572e-22	3.07716e-23	-1.03493	2.54502e-07	1.15653e-07	-1.62765	8.07745e-12	3.5942e-12	NA	NA	NA	NA	hypothetical protein THAOC_21827 [Thalassiosira oceanica]	Choline/Carnitine o-acyltransferase	[I] KOG3719 Carnitine O-acyltransferase CPT2/YAT1	NA	GO:0016746//transferase activity, transferring acyl groups
CL22.Contig13_All	CL22.Contig13_All	CL22.Contig13_All	Novel_gene	1	3479	3.07	3.6	3.11	2.51	2.77	2.63	3.26	2.636	0.305988	1.28043e-06	4.82564e-06	0.290551	0.0230457	0.0145309	0.378111	0.00142592	0.000795832	0.241852	0.054236	0.0372778	NA	NA	NA	NA	NA	Protein of unknown function (DUF2808)	NA	NA	NA
Unigene21258_All	Unigene21258_All	Unigene21258_All	Novel_gene	1	305	0.53	0	0.36	0	0	0	0.296	0	3.31781	0.00747436	0.0408765	5.72792	0.168971	0.126712	NA	NA	NA	5.16993	0.319742	0.249186	NA	NA	K01556//kynureninase [EC:3.7.1.3]+ko00380//Tryptophan metabolism+ko01100//Metabolic pathways;K01556//kynureninase [EC:3.7.1.3]+ko00380//Tryptophan metabolism+ko01100//Metabolic pathways	NA	Kynureninase [Symbiodinium microadriaticum]	NA	[E] KOG3846 L-kynurenine hydrolase	NA	GO:0043420//anthranilate metabolic process;GO:0030429//kynureninase activity;GO:0034354//'de novo' NAD biosynthetic process from tryptophan;GO:0006569//tryptophan catabolic process;GO:0019805//quinolinate biosynthetic process;GO:0097053//L-kynurenine catabolic process;GO:0030170//pyridoxal phosphate binding;GO:0005737//cytoplasm
Unigene3792_All	Unigene3792_All	Unigene3792_All	Novel_gene	1	1945	4.14	4.47	4.71	4.92	4.83	7.12	4.44	5.623	-0.342406	2.40825e-07	8.74469e-07	-0.249028	0.0697166	0.0483056	-0.111748	0.468974	0.382348	-0.59615	1.93273e-07	9.7644e-08	NA	NA	K17972//N-terminal acetyltransferase B complex catalytic subunit [EC:2.3.1.254];K17972//N-terminal acetyltransferase B complex catalytic subunit [EC:2.3.1.254];K17972//N-terminal acetyltransferase B complex catalytic subunit [EC:2.3.1.254]	NA	n-acetyltransferase [Thalassiosira pseudonana CCMP1335] >EED87308.1 n-acetyltransferase [Thalassiosira pseudonana CCMP1335]	Acetyltransferase (GNAT) family	[R] KOG3234 Acetyltransferase, (GNAT) family	N-terminal acetyltransferase B complex catalytic subunit NAA20 OS=Arabidopsis thaliana GN=NAA20 PE=1 SV=1	GO:0031416//NatB complex;GO:0004596//peptide alpha-N-acetyltransferase activity;GO:0017196//N-terminal peptidyl-methionine acetylation;GO:0008080//N-acetyltransferase activity
Unigene19112_All	Unigene19112_All	Unigene19112_All	Novel_gene	1	1322	1.12	0.03	0.03	0.05	0	0	0.393	0.016	4.45531	7.36135e-12	2.25932e-11	4.48543	1.79401e-10	6.77196e-11	1.58496	0.58548	0.502036	1.58496	0.588119	0.498914	NA	NA	NA	NA	NA	Fructose-1-6-bisphosphatase, N-terminal domain	NA	NA	NA
Unigene9060_All	Unigene9060_All	Unigene9060_All	Novel_gene	1	2984	55.86	319.91	76.57	96.44	33.91	184.21	150.78	104.853	0.511697	0	0	-0.787816	5.04544e-213	3.2936e-214	3.23788	0	0	-1.2665	0	0	NA	NA	K00430//peroxidase [EC:1.11.1.7]+ko01100//Metabolic pathways+ko01110//Biosynthesis of secondary metabolites+ko00940//Phenylpropanoid biosynthesis;K12875//apoptotic chromatin condensation inducer in the nucleus+ko03040//Spliceosome+ko03015//mRNA surveillance pathway+ko03013//RNA transport;K10990//RecQ-mediated genome instability protein 1;K04733//interleukin-1 receptor-associated kinase 4 [EC:2.7.…	NA	hypothetical protein ACHHYP_14264 [Achlya hypogyna]	Gametolysin peptidase M11	[T] KOG1187 Serine/threonine protein kinase	Alpha carbonic anhydrase 8 OS=Arabidopsis thaliana GN=ACA8 PE=3 SV=3	GO:0006508//proteolysis;GO:0008237//metallopeptidase activity;GO:0005576//extracellular region
CL2325.Contig1_All	CL2325.Contig1_All	CL2325.Contig1_All	Novel_gene	1	4353	0.51	0.59	0.45	0.71	0.93	1.61	0.516	1.083	-1.07978	1.89449e-20	4.81362e-20	-0.477322	0.0527726	0.0361086	-0.656516	0.00307449	0.0017594	-1.83906	6.36893e-22	2.3282e-22	NA	Protein kinase family protein with leucine-rich repeat domain (best arabidopsis hit)	K13420//LRR receptor-like serine/threonine-protein kinase FLS2 [EC:2.7.11.1]+ko04016//MAPK signaling pathway - plant+ko04626//Plant-pathogen interaction;K13415//protein brassinosteroid insensitive 1 [EC:2.7.10.1 2.7.11.1]+ko04075//Plant hormone signal transduction;K13420//LRR receptor-like serine/threonine-protein kinase FLS2 [EC:2.7.11.1]+ko04016//MAPK signaling pathway - plant+ko04626//Plant-pa…	NA	predicted protein [Thalassiosira pseudonana CCMP1335] >EED90208.1 predicted protein [Thalassiosira pseudonana CCMP1335]	Aldose 1-epimerase	[T] LSE0002 A Receptor protein kinase containing LRR repeats	LRR receptor-like serine/threonine-protein kinase GSO2 OS=Arabidopsis thaliana GN=GSO2 PE=1 SV=2	GO:0030246//carbohydrate binding;GO:0047938//glucose-6-phosphate 1-epimerase activity;GO:0005524//ATP binding;GO:0004672//protein kinase activity;GO:0005975//carbohydrate metabolic process;GO:0016021//integral component of membrane
Unigene9151_All	Unigene9151_All	Unigene9151_All	Novel_gene	1	3032	8.77	7.23	4.29	9.96	1.69	2.09	6.763	4.58	0.568078	7.36395e-28	1.67553e-27	-0.183569	0.0143367	0.0089071	2.09697	2.57809e-74	4.34864e-75	1.03747	5.96869e-17	2.37466e-17	NA	NA	K03595//GTPase;K03595//GTPase;K03595//GTPase;K03595//GTPase	NA	predicted protein [Thalassiosira pseudonana CCMP1335] >EED87859.1 predicted protein [Thalassiosira pseudonana CCMP1335]	Protein of unknown function (DUF501)	[J] KOG1191 Mitochondrial GTPase	GTPase ERA1, chloroplastic OS=Zea mays GN=ERA1 PE=2 SV=1	GO:0003723//RNA binding;GO:0005622//intracellular;GO:0005525//GTP binding
Unigene16191_All	Unigene16191_All	Unigene16191_All	Novel_gene	1	346	0.58	0	0	0.44	0	0.15	0.193	0.196	-0.0041221	0.153167	0.996776	0.398549	0.750764	0.734026	NA	NA	NA	-3.90689	0.547478	0.501088	NA	NA	NA	NA	NA	NA	NA	NA	NA
Unigene3892_All	Unigene3892_All	Unigene3892_All	Novel_gene	1	2532	0	0.41	0.18	0	0.32	0.42	0.196	0.246	-0.332105	0.042192	0.249353	NA	NA	NA	0.357552	0.433004	0.348546	-1.22239	0.0073561	0.00463864	NA	NA	K05275//pyridoxine 4-dehydrogenase [EC:1.1.1.65]+ko00750//Vitamin B6 metabolism+ko01100//Metabolic pathways;K05275//pyridoxine 4-dehydrogenase [EC:1.1.1.65]+ko00750//Vitamin B6 metabolism+ko01100//Metabolic pathways	NA	hypothetical protein AURANDRAFT_32338 [Aureococcus anophagefferens] >EGB04601.1 hypothetical protein AURANDRAFT_32338 [Aureococcus anophagefferens]	Aldo/keto reductase family	[C] KOG1575 Voltage-gated shaker-like K+ channel, subunit beta/KCNAB	Probable voltage-gated potassium channel subunit beta OS=Arabidopsis thaliana GN=KAB1 PE=1 SV=1	GO:0016491//oxidoreductase activity
Unigene894_All	Unigene894_All	Unigene894_All	Novel_gene	1	704	0.11	0.23	0.05	0	0.85	0.55	0.13	0.466	-1.84062	0.000234123	0.0010336	3.45943	0.30798	0.252564	-1.88583	0.0187454	0.0115206	-3.45943	0.010099	0.00641802	NA	NA	NA	NA	hypothetical protein THAOC_05429 [Thalassiosira oceanica]	FAD binding domain	NA	NA	GO:0016614//oxidoreductase activity, acting on CH-OH group of donors;GO:0050660//flavin adenine dinucleotide binding
CL3199.Contig4_All	CL3199.Contig4_All	CL3199.Contig4_All	Novel_gene	1	2150	0.11	0.08	0	0	0	0.03	0.063	0.01	2.87779	0.000583746	0.00266981	3.45943	0.0131939	0.00802794	3	0.0489116	0.0316332	-1.58496	0.547452	0.501088	NA	NA	NA	NA	NA	NA	NA	NA	NA
Unigene20682_All	Unigene20682_All	Unigene20682_All	Novel_gene	1	374	0.13	0	0	0.26	0	0	0.043	0.086	-1.00412	0.0901076	0.558368	-1	0.643509	0.6199	NA	NA	NA	NA	NA	NA	NA	NA	NA	NA	hypothetical protein EMIHUDRAFT_239724 [Emiliania huxleyi CCMP1516] >EOD23363.1 hypothetical protein EMIHUDRAFT_239724 [Emiliania huxleyi CCMP1516]	ASPIC and UnbV	NA	NA	NA
CL2660.Contig9_All	CL2660.Contig9_All	CL2660.Contig9_All	Novel_gene	1	13277	5.5	4.85	3.95	4.06	4.6	4.71	4.766	4.456	0.0951131	9.6659e-05	0.000411472	0.437952	1.20733e-20	3.49056e-21	0.0763509	0.133664	0.0929478	-0.253874	3.04491e-07	1.55008e-07	NA	NA	K17545//serine/threonine-protein kinase ULK4 [EC:2.7.11.1];K01528//dynamin GTPase [EC:3.6.5.5]+ko04144//Endocytosis;K18195//rhamnogalacturonan endolyase [EC:4.2.2.23];K03006//DNA-directed RNA polymerase II subunit RPB1 [EC:2.7.7.6]+ko03020//RNA polymerase;K03283//heat shock 70kDa protein 1/2/6/8+ko03040//Spliceosome+ko04144//Endocytosis+ko04141//Protein processing in endoplasmic reticulum	NA	hypothetical protein THAOC_15555 [Thalassiosira oceanica]	Reverse transcriptase (RNA-dependent DNA polymerase)	[GO] KOG4157 beta-1,6-N-acetylglucosaminyltransferase, contains WSC domain	Protein TIC 214 OS=Cucumis sativus GN=TIC214 PE=3 SV=2	NA
CL3131.Contig1_All	CL3131.Contig1_All	CL3131.Contig1_All	Novel_gene	1	2481	0.11	0.14	0	0.3	0.11	1.74	0.083	0.716	-3.18274	1.35599e-30	2.98153e-30	-1.44746	0.0126857	0.00770458	0.347923	0.690751	0.65407	-7.44294	1.44882e-39	4.23958e-40	NA	NA	K04733//interleukin-1 receptor-associated kinase 4 [EC:2.7.11.1];K00430//peroxidase [EC:1.11.1.7]+ko01100//Metabolic pathways+ko01110//Biosynthesis of secondary metabolites+ko00940//Phenylpropanoid biosynthesis	NA	hypothetical protein FRACYDRAFT_235207 [Fragilariopsis cylindrus CCMP1102]	Gametolysin peptidase M11	[WV] KOG1216 von Willebrand factor and related coagulation proteins	Classical arabinogalactan protein 9 OS=Arabidopsis thaliana GN=AGP9 PE=1 SV=2	GO:0016539//intein-mediated protein splicing;GO:0008233//peptidase activity
Unigene14287_All	Unigene14287_All	Unigene14287_All	Novel_gene	1	220	0.31	0	0	0	0	0	0.103	0	NA	NA	NA	4.9542	0.556771	0.503412	NA	NA	NA	NA	NA	NA	NA	NA	K00311//electron-transferring-flavoprotein dehydrogenase [EC:1.5.5.1];K00311//electron-transferring-flavoprotein dehydrogenase [EC:1.5.5.1];K00311//electron-transferring-flavoprotein dehydrogenase [EC:1.5.5.1];K00311//electron-transferring-flavoprotein dehydrogenase [EC:1.5.5.1];K00311//electron-transferring-flavoprotein dehydrogenase [EC:1.5.5.1]	NA	hypothetical protein TSUD_110990 [Trifolium subterraneum]	NA	[C] KOG2415 Electron transfer flavoprotein ubiquinone oxidoreductase	Electron transfer flavoprotein-ubiquinone oxidoreductase, mitochondrial OS=Oryza sativa subsp. japonica GN=Os10g0516300 PE=3 SV=1	NA
CL12.Contig9_All	CL12.Contig9_All	CL12.Contig9_All	Novel_gene	1	1686	3.23	3.44	1.03	14.45	0.76	0.99	2.566	5.4	-1.06732	1.42808e-34	3.00758e-34	-2.16146	1.16468e-82	1.56067e-83	2.17834	1.59609e-20	5.0728e-21	0.0571439	0.853906	0.833828	NA	NA	K12741//heterogeneous nuclear ribonucleoprotein A1/A3+ko03040//Spliceosome;K12741//heterogeneous nuclear ribonucleoprotein A1/A3+ko03040//Spliceosome;K13098//RNA-binding protein FUS	NA	PREDICTED: keratin-associated protein 21-1-like isoform X1 [Oryza brachyantha]	NA	[R] KOG0118 FOG: RRM domain	Glycine-rich cell wall structural protein 1.8 OS=Phaseolus vulgaris PE=2 SV=1	GO:0003723//RNA binding
Unigene5776_All	Unigene5776_All	Unigene5776_All	Novel_gene	1	1582	27.85	19.39	14.68	43.1	66.47	56.92	20.64	55.496	-1.42951	0	0	-0.630011	8.03065e-34	1.84205e-34	-1.77739	4.98322e-270	3.57092e-271	-1.95508	4.03317e-269	3.8809e-270	NA	NA	K15382//solute carrier family 50 (sugar transporter)	NA	predicted protein [Thalassiosira pseudonana CCMP1335] >EED93690.1 predicted protein [Thalassiosira pseudonana CCMP1335]	Sugar efflux transporter for intercellular exchange	[R] KOG1623 Multitransmembrane protein	Bidirectional sugar transporter SWEET17 OS=Arabidopsis thaliana GN=SWEET17 PE=1 SV=2	GO:0008643//carbohydrate transport;GO:0016021//integral component of membrane;GO:0051119//sugar transmembrane transporter activity
Unigene13346_All	Unigene13346_All	Unigene13346_All	Novel_gene	1	621	1.94	0.2	0.13	0.07	0	0	0.756	0.023	5.12516	3.07789e-10	9.96838e-10	4.79256	4.10994e-08	1.70206e-08	4.32193	0.177535	0.12602	3.70044	0.319723	0.249186	NA	NA	K07735//putative transcriptional regulator	NA	Protein of unknown function UPF0301 [Plasmopara halstedii]	Uncharacterized ACR, COG1678	NA	NA	NA
CL3073.Contig2_All	CL3073.Contig2_All	CL3073.Contig2_All	Novel_gene	1	2916	17.41	17.34	11.45	28.24	31.17	26.28	15.4	28.563	-0.892426	9.32965e-232	7.80173e-232	-0.697824	3.3469e-50	6.13306e-51	-0.846054	3.39917e-77	5.59996e-78	-1.19862	3.10861e-117	5.19504e-118	NA	NA	NA	NA	hypothetical protein THAOC_04568, partial [Thalassiosira oceanica]	MULE transposase domain	NA	NA	NA
Unigene17547_All	Unigene17547_All	Unigene17547_All	Novel_gene	1	329	0.94	0	0.16	0	0	0	0.366	0	3.80323	0.00216877	0.0107831	6.55459	0.0252741	0.0160014	NA	NA	NA	4	0.588058	0.498914	NA	NA	NA	NA	NA	NA	NA	NA	NA
Unigene12684_All	Unigene12684_All	Unigene12684_All	Novel_gene	1	431	1.05	0	0	0	0	0	0.35	0	4.31781	0.000344645	0.00155306	6.71425	0.00184006	0.00101378	NA	NA	NA	NA	NA	NA	NA	NA	NA	NA	NA	NA	NA	NA	NA
Unigene17249_All	Unigene17249_All	Unigene17249_All	Novel_gene	1	295	1.5	0	0	0.19	0	0	0.5	0.063	2.99588	0.00269567	0.0135306	2.98089	0.033852	0.0220904	NA	NA	NA	NA	NA	NA	NA	NA	NA	NA	NA	NA	NA	NA	NA
Unigene8136_All	Unigene8136_All	Unigene8136_All	Novel_gene	1	404	0.46	0.12	0	0.35	0	0	0.193	0.116	0.732843	0.0782183	0.479642	0.394279	0.750739	0.734026	3.58496	0.58542	0.502036	NA	NA	NA	NA	NA	NA	NA	NA	Carbohydrate-binding module 48 (Isoamylase N-terminal domain)	NA	NA	NA
Unigene14943_All	Unigene14943_All	Unigene14943_All	Novel_gene	1	245	0.77	0	0	0	0	0.27	0.256	0.09	1.58084	0.0513024	0.307863	6.26679	0.168964	0.126712	NA	NA	NA	-4.75489	0.547425	0.501088	NA	NA	NA	NA	NA	NA	NA	NA	NA
[truncated: 32,147 more rows]
