# Supplementary material for: The Biotechnological Potential of the Marine Diatom Skeletonema dohrnii to the Elevated Temperature and pCO2
Source: Mar Drugs. 2020 May 15;18(5):259. doi: 10.3390/md18050259 (PMC7281586; doi:10.3390/md18050259)
Supplement: Supplementary file 1 [file marinedrugs-18-00259-s001.zip › marinedrugs-749528-supplementary/Table-S2.xls]

## Sheet: GO enrichment-results 
GO enrichment analysis of the differentially expressed transcripts
Gene ID	Level 1	Level 2	log2(Sk_1000/Sk_400)	GO Term
Unigene8944_All	biological_process	[P]cellular process;	8.39232	[P]GO:0006511//ubiquitin-dependent protein catabolic process;
CL1517.Contig1_All	biological_process	[P]metabolic process;cellular process;	7.83289	[P]GO:0055114//oxidation-reduction process;GO:0009263//deoxyribonucleotide biosynthetic process;
Unigene19250_All	biological_process	[P]metabolic process;	6.64386	[P]GO:0044238//primary metabolic process;
CL904.Contig2_All	biological_process	[P]metabolic process;	6.39232	[P]GO:0055114//oxidation-reduction process;
CL927.Contig2_All	biological_process	[P]cellular process;	5.75489	[P]GO:0017000//antibiotic biosynthetic process;
Unigene15661_All	biological_process	[P]cellular process;	5.43741	[P]GO:0002949//tRNA threonylcarbamoyladenosine modification;
Unigene5529_All	biological_process	[P]cellular process;response to stimulus;biological regulation;	5.27479	[P]GO:0018298//protein-chromophore linkage;GO:0006355//regulation of transcription, DNA-templated;GO:0009584//detection of visible light;
Unigene11047_All	biological_process	[P]cellular process;localization;	5.02975	[P]GO:0006457//protein folding;GO:0015031//protein transport;
CL927.Contig1_All	biological_process	[P]cellular process;	4.90689	[P]GO:0017000//antibiotic biosynthetic process;
Unigene21319_All	biological_process	[P]cellular process;biological regulation;response to stimulus;	4.43539	[P]GO:0006355//regulation of transcription, DNA-templated;GO:0018298//protein-chromophore linkage;GO:0009584//detection of visible light;
CL917.Contig1_All	biological_process	[P]cellular process;	4.32193	[P]GO:0008033//tRNA processing;
CL2906.Contig45_All	biological_process	[P]cellular component organization or biogenesis;	2.69865	[P]GO:0007051//spindle organization;
CL726.Contig1_All	biological_process	[P]biological regulation;	2.63781	[P]GO:0006355//regulation of transcription, DNA-templated;
Unigene1362_All	biological_process	[P]cellular process;	2.63005	[P]GO:0006302//double-strand break repair;
CL101.Contig2_All	biological_process	[P]cellular component organization or biogenesis;	2.62293	[P]GO:0007051//spindle organization;
CL726.Contig2_All	biological_process	[P]biological regulation;	2.51676	[P]GO:0006355//regulation of transcription, DNA-templated;
CL1914.Contig4_All	biological_process	[P]cellular process;	2.4942	[P]GO:0006511//ubiquitin-dependent protein catabolic process;
CL1409.Contig6_All	biological_process	[P]biological regulation;	2.22078	[P]GO:0051726//regulation of cell cycle;
Unigene5258_All	biological_process	[P]cellular component organization or biogenesis;	2.08114	[P]GO:0051260//protein homooligomerization;
Unigene4060_All	biological_process	[P]cellular process;	2.04083	[P]GO:0018193//peptidyl-amino acid modification;
Unigene2081_All	biological_process	[P]cellular component organization or biogenesis;	1.93289	[P]GO:0016226//iron-sulfur cluster assembly;
CL1517.Contig2_All	biological_process	[P]metabolic process;cellular process;	1.82762	[P]GO:0055114//oxidation-reduction process;GO:0009263//deoxyribonucleotide biosynthetic process;
Unigene7672_All	biological_process	[P]cellular process;	1.76506	[P]GO:0006777//Mo-molybdopterin cofactor biosynthetic process;
CL2945.Contig2_All	biological_process	[P]cellular component organization or biogenesis;cellular process;	1.73941	[P]GO:0030488//tRNA methylation;GO:0070476//rRNA (guanine-N7)-methylation;GO:0018364//peptidyl-glutamine methylation;
Unigene3985_All	biological_process	[P]biological regulation;	1.71331	[P]GO:0006355//regulation of transcription, DNA-templated;
Unigene1184_All	biological_process	[P]metabolic process;	1.65711	[P]GO:0055114//oxidation-reduction process;
Unigene8544_All	biological_process	[P]metabolic process;	1.64656	[P]GO:0006508//proteolysis;
Unigene8220_All	biological_process	[P]metabolic process;cellular process;	1.63576	[P]GO:0009263//deoxyribonucleotide biosynthetic process;GO:0055114//oxidation-reduction process;
CL1219.Contig1_All	biological_process	[P]cellular process;	1.63021	[P]GO:0006904//vesicle docking involved in exocytosis;
CL1992.Contig3_All	biological_process	[P]biological regulation;	1.62244	[P]GO:0007165//signal transduction;
Unigene8242_All	biological_process	[P]cellular component organization or biogenesis;	1.61785	[P]GO:0051260//protein homooligomerization;
CL1508.Contig1_All	biological_process	[P]cellular process;	1.61096	[P]GO:0031426//polycistronic mRNA processing;
CL1508.Contig2_All	biological_process	[P]cellular process;	1.59637	[P]GO:0031426//polycistronic mRNA processing;
Unigene6070_All	biological_process	[P]cellular component organization or biogenesis;	1.55945	[P]GO:0043248//proteasome assembly;
Unigene4386_All	biological_process	[P]cellular component organization or biogenesis;	1.5501	[P]GO:0007131//reciprocal meiotic recombination;
Unigene8832_All	biological_process	[P]cellular process;	1.51427	[P]GO:0006491//N-glycan processing;
CL1219.Contig2_All	biological_process	[P]cellular process;	1.43522	[P]GO:0006904//vesicle docking involved in exocytosis;
CL1164.Contig1_All	biological_process	[P]cellular component organization or biogenesis;	1.42578	[P]GO:0030490//maturation of SSU-rRNA;
Unigene4788_All	biological_process	[P]biological regulation;	1.33222	[P]GO:0017183//peptidyl-diphthamide biosynthetic process from peptidyl-histidine;
Unigene4952_All	biological_process	[P]cellular component organization or biogenesis;	1.28403	[P]GO:0030261//chromosome condensation;
Unigene4989_All	biological_process	[P]cellular component organization or biogenesis;	1.26849	[P]GO:0051260//protein homooligomerization;
CL866.Contig1_All	biological_process	[P]biological regulation;	1.2243	[P]GO:0006355//regulation of transcription, DNA-templated;
CL1219.Contig3_All	biological_process	[P]cellular process;	1.20256	[P]GO:0006904//vesicle docking involved in exocytosis;
Unigene216_All	biological_process	[P]cellular process;	1.18012	[P]GO:0018193//peptidyl-amino acid modification;
CL101.Contig1_All	biological_process	[P]cellular component organization or biogenesis;	1.17809	[P]GO:0007051//spindle organization;
CL1157.Contig2_All	biological_process	[P]biological regulation;	1.15136	[P]GO:0006355//regulation of transcription, DNA-templated;
CL1409.Contig3_All	biological_process	[P]biological regulation;	1.14323	[P]GO:0051726//regulation of cell cycle;
CL1219.Contig4_All	biological_process	[P]cellular process;	1.12387	[P]GO:0006904//vesicle docking involved in exocytosis;
CL1992.Contig2_All	biological_process	[P]biological regulation;	1.11128	[P]GO:0007165//signal transduction;
Unigene7580_All	biological_process	[P]biological regulation;	1.1013	[P]GO:0010508//positive regulation of autophagy;
CL1409.Contig1_All	biological_process	[P]biological regulation;	1.03851	[P]GO:0051726//regulation of cell cycle;
CL2305.Contig1_All	biological_process	[P]cellular process;localization;	1.03797	[P]GO:0006464//cellular protein modification process;GO:0015031//protein transport;
Unigene3267_All	biological_process	[P]cellular process;	1.00716	[P]GO:0018193//peptidyl-amino acid modification;
CL24.Contig1_All	biological_process	[P]cellular process;	-1.35154	[P]GO:0006904//vesicle docking involved in exocytosis;
CL1937.Contig1_All	biological_process	[P]cellular component organization or biogenesis;	-1.44322	[P]GO:0010207//photosystem II assembly;
CL338.Contig2_All	biological_process	[P]cellular process;	-1.49887	[P]GO:0009228//thiamine biosynthetic process;
Unigene6567_All	biological_process	[P]metabolic process;	-1.49995	[P]GO:0008152//metabolic process;
CL2771.Contig2_All	biological_process	[P]cellular process;cellular component organization or biogenesis;	-1.57856	[P]GO:0070476//rRNA (guanine-N7)-methylation;GO:0018364//peptidyl-glutamine methylation;GO:0030488//tRNA methylation;
Unigene5733_All	biological_process	[P]localization;	-1.72043	[P]GO:0055085//transmembrane transport;
Unigene1707_All	biological_process	[P]metabolic process;	-1.87679	[P]GO:0055114//oxidation-reduction process;
Unigene4618_All	biological_process	[P]cellular component organization or biogenesis;	-2.25376	[P]GO:0016226//iron-sulfur cluster assembly;
CL1061.Contig2_All	biological_process	[P]cellular component organization or biogenesis;	-3.02503	[P]GO:0016226//iron-sulfur cluster assembly;
Unigene5532_All	biological_process	[P]biological regulation;	-3.44392	[P]GO:0017183//peptidyl-diphthamide biosynthetic process from peptidyl-histidine;
Unigene4225_All	biological_process	[P]cellular component organization or biogenesis;	-4.52632	[P]GO:0010207//photosystem II assembly;
Unigene1329_All	biological_process	[P]cellular component organization or biogenesis;	-7.2384	[P]GO:0007051//spindle organization;
CL927.Contig3_All	biological_process	[P]cellular process;	-7.40088	[P]GO:0017000//antibiotic biosynthetic process;
CL1914.Contig1_All	biological_process	[P]cellular process;	-7.7879	[P]GO:0006511//ubiquitin-dependent protein catabolic process;
CL122.Contig8_All	biological_process;cellular_component	[C]cell;[P]biological regulation;	8.33539	[P]GO:0007165//signal transduction;[C]GO:0005886//plasma membrane;
Unigene21063_All	biological_process;cellular_component	[C]membrane;membrane part;[P]biological regulation;	7.35755	[P]GO:0007165//signal transduction;[C]GO:0016020//membrane;GO:0016021//integral component of membrane;
Unigene18030_All	biological_process;cellular_component	[C]cell;[P]cellular component organization or biogenesis;	7.12928	[P]GO:0016226//iron-sulfur cluster assembly;[C]GO:0009536//plastid;GO:0009507//chloroplast;
CL699.Contig3_All	biological_process;cellular_component	[C]cell;[P]localization;	7.06609	[P]GO:0006888//ER to Golgi vesicle-mediated transport;[C]GO:0005737//cytoplasm;
Unigene17216_All	biological_process;cellular_component	[C]cell;[P]biological regulation;	7.04439	[P]GO:0045454//cell redox homeostasis;[C]GO:0005623//cell;
Unigene10634_All	biological_process;cellular_component	[C]cell;[P]cellular process;	7.03465	[P]GO:0015979//photosynthesis;[C]GO:0009507//chloroplast;GO:0009538//photosystem I reaction center;
Unigene15253_All	biological_process;cellular_component	[C]membrane part;organelle part;[P]localization;	6.79442	[P]GO:0006605//protein targeting;GO:0065002//intracellular protein transmembrane transport;[C]GO:0016021//integral component of membrane;GO:0009535//chloroplast thylakoid membrane;
CL3188.Contig1_All	biological_process;cellular_component	[C]membrane part;[P]localization;	6.35755	[P]GO:0055085//transmembrane transport;[C]GO:0016021//integral component of membrane;
Unigene11910_All	biological_process;cellular_component	[C]membrane part;membrane;cell;[P]localization;	6.04439	[P]GO:0055085//transmembrane transport;[C]GO:0016021//integral component of membrane;GO:0016020//membrane;GO:0009536//plastid;
Unigene10421_All	biological_process;cellular_component	[C]cell;[P]cellular component organization or biogenesis;	5.89077	[P]GO:0042254//ribosome biogenesis;[C]GO:0005840//ribosome;
Unigene5530_All	biological_process;cellular_component	[C]cell;membrane part;[P]biological adhesion;	5.60881	[P]GO:0007155//cell adhesion;[C]GO:0016021//integral component of membrane;GO:0008305//integrin complex;
CL1196.Contig2_All	biological_process;cellular_component	[C]membrane part;[P]localization;	5.2854	[P]GO:0006810//transport;[C]GO:0016021//integral component of membrane;
Unigene4103_All	biological_process;cellular_component	[C]organelle part;[P]cellular process;	4.91324	[P]GO:0000398//mRNA splicing, via spliceosome;[C]GO:0005681//spliceosomal complex;
CL111.Contig3_All	biological_process;cellular_component	[C]membrane part;[P]localization;	3.62449	[P]GO:0055085//transmembrane transport;[C]GO:0016021//integral component of membrane;
Unigene18439_All	biological_process;cellular_component	[C]cell;[P]cellular component organization or biogenesis;	3.3594	[P]GO:0000902//cell morphogenesis;[C]GO:0009536//plastid;
Unigene18476_All	biological_process;cellular_component	[C]membrane part;[P]localization;	3.12928	[P]GO:0055085//transmembrane transport;[C]GO:0016021//integral component of membrane;
CL3175.Contig3_All	biological_process;cellular_component	[C]membrane part;[P]localization;	3.09311	[P]GO:0055085//transmembrane transport;[C]GO:0016021//integral component of membrane;
CL131.Contig5_All	biological_process;cellular_component	[C]organelle part;[P]cellular process;	3.05445	[P]GO:0006744//ubiquinone biosynthetic process;[C]GO:0005743//mitochondrial inner membrane;GO:0031314//extrinsic component of mitochondrial inner membrane;
CL220.Contig1_All	biological_process;cellular_component	[C]cell;[P]biological regulation;	3.02554	[P]GO:0006355//regulation of transcription, DNA-templated;[C]GO:0005634//nucleus;GO:0030015//CCR4-NOT core complex;
CL749.Contig7_All	biological_process;cellular_component	[C]cell;membrane part;[P]localization;	2.86381	[P]GO:0006888//ER to Golgi vesicle-mediated transport;[C]GO:0005737//cytoplasm;GO:0016021//integral component of membrane;
Unigene5225_All	biological_process;cellular_component	[C]cell;[P]cellular process;	2.78731	[P]GO:0006260//DNA replication;[C]GO:0005634//nucleus;
Unigene3551_All	biological_process;cellular_component	[C]cell;[P]cellular process;cellular component organization or biogenesis;	2.68198	[P]GO:0016567//protein ubiquitination;GO:0010265//SCF complex assembly;[C]GO:0005634//nucleus;
Unigene2369_All	biological_process;cellular_component	[C]organelle part;membrane part;[P]cellular component organization or biogenesis;	2.66486	[P]GO:0000422//autophagy of mitochondrion;[C]GO:0016021//integral component of membrane;GO:0031307//integral component of mitochondrial outer membrane;
Unigene6774_All	biological_process;cellular_component	[C]organelle part;[P]localization;cellular component organization or biogenesis;	2.37735	[P]GO:0000301//retrograde transport, vesicle recycling within Golgi;GO:0007030//Golgi organization;GO:0048213//Golgi vesicle prefusion complex stabilization;GO:0006890//retrograde vesicle-mediated transport, Golgi to ER;[C]GO:0017119//Golgi transport complex;
CL576.Contig2_All	biological_process;cellular_component	[C]membrane part;[P]localization;	2.37346	[P]GO:0008643//carbohydrate transport;[C]GO:0016021//integral component of membrane;
CL922.Contig2_All	biological_process;cellular_component	[C]membrane part;[P]localization;	2.3152	[P]GO:0055085//transmembrane transport;[C]GO:0016021//integral component of membrane;
Unigene3182_All	biological_process;cellular_component	[C]membrane part;[P]localization;	2.28458	[P]GO:0016192//vesicle-mediated transport;[C]GO:0016021//integral component of membrane;
Unigene6883_All	biological_process;cellular_component	[C]membrane part;[P]localization;	2.24207	[P]GO:0055085//transmembrane transport;[C]GO:0016021//integral component of membrane;
CL481.Contig1_All	biological_process;cellular_component	[C]cell;[P]biological regulation;	2.18577	[P]GO:0035556//intracellular signal transduction;[C]GO:0005622//intracellular;
CL1091.Contig1_All	biological_process;cellular_component	[C]membrane part;[P]cellular process;	2.16738	[P]GO:0006904//vesicle docking involved in exocytosis;[C]GO:0016021//integral component of membrane;
Unigene3057_All	biological_process;cellular_component	[C]organelle part;[P]cellular process;	2.16474	[P]GO:0000278//mitotic cell cycle;[C]GO:0000775//chromosome, centromeric region;
CL2386.Contig1_All	biological_process;cellular_component	[C]membrane part;[P]localization;	2.11548	[P]GO:0055085//transmembrane transport;[C]GO:0016021//integral component of membrane;
CL1817.Contig2_All	biological_process;cellular_component	[C]membrane part;[P]biological regulation;metabolic process;	2.02062	[P]GO:0016485//protein processing;GO:0043085//positive regulation of catalytic activity;[C]GO:0016021//integral component of membrane;
CL2046.Contig2_All	biological_process;cellular_component	[C]organelle part;extracellular region;membrane part;[P]localization;	1.9875	[P]GO:0006810//transport;[C]GO:0005789//endoplasmic reticulum membrane;GO:0016021//integral component of membrane;GO:0005576//extracellular region;
Unigene9698_All	biological_process;cellular_component	[C]membrane part;[P]localization;	1.95506	[P]GO:0015031//protein transport;[C]GO:0016021//integral component of membrane;
CL2657.Contig2_All	biological_process;cellular_component	[C]cell;[P]biological regulation;	1.92678	[P]GO:0031087//deadenylation-independent decapping of nuclear-transcribed mRNA;[C]GO:0000932//P-body;
Unigene9687_All	biological_process;cellular_component	[C]membrane part;cell;[P]biological regulation;	1.91596	[P]GO:0045454//cell redox homeostasis;[C]GO:0016021//integral component of membrane;GO:0005623//cell;
Unigene442_All	biological_process;cellular_component	[C]cell;[P]biological regulation;	1.89005	[P]GO:0000160//phosphorelay signal transduction system;[C]GO:0005622//intracellular;
CL1196.Contig1_All	biological_process;cellular_component	[C]membrane part;[P]localization;	1.84246	[P]GO:0006810//transport;[C]GO:0016021//integral component of membrane;
Unigene69_All	biological_process;cellular_component	[C]cell;[P]response to stimulus;	1.82547	[P]GO:0033194//response to hydroperoxide;[C]GO:0005829//cytosol;
CL1008.Contig1_All	biological_process;cellular_component	[C]macromolecular complex;cell;[P]localization;cellular process;cellular component organization or biogenesis;	1.80735	[P]GO:0006995//cellular response to nitrogen starvation;GO:0044804//autophagy of nucleus;GO:0000045//autophagosome assembly;GO:0045324//late endosome to vacuole transport;[C]GO:0034272//phosphatidylinositol 3-kinase complex, class III, type II;GO:0000407//phagophore assembly site;GO:0031410//cytoplasmic vesicle;GO:0034271//phosphatidylinositol 3-kinase complex, class III, type I;
CL46.Contig7_All	biological_process;cellular_component	[C]cell;[P]localization;	1.76939	[P]GO:0006810//transport;[C]GO:0030008//TRAPP complex;
Unigene499_All	biological_process;cellular_component	[C]cell;[P]biological regulation;	1.76419	[P]GO:0045454//cell redox homeostasis;[C]GO:0005623//cell;
CL2505.Contig2_All	biological_process;cellular_component	[C]organelle part;[P]cellular component organization or biogenesis;	1.74953	[P]GO:0016226//iron-sulfur cluster assembly;[C]GO:0005759//mitochondrial matrix;
CL851.Contig2_All	biological_process;cellular_component	[C]cell;[P]biological regulation;cellular component organization or biogenesis;	1.69146	[P]GO:0070072//vacuolar proton-transporting V-type ATPase complex assembly;GO:0007035//vacuolar acidification;[C]GO:0043291//RAVE complex;
Unigene4418_All	biological_process;cellular_component	[C]organelle part;[P]cellular process;	1.67758	[P]GO:0000338//protein deneddylation;[C]GO:0008180//COP9 signalosome;
Unigene4446_All	biological_process;cellular_component	[C]membrane part;[P]localization;	1.67594	[P]GO:0006810//transport;[C]GO:0016021//integral component of membrane;
CL693.Contig2_All	biological_process;cellular_component	[C]membrane;membrane part;[P]localization;	1.63921	[P]GO:0055085//transmembrane transport;[C]GO:0016021//integral component of membrane;GO:0016020//membrane;
CL3096.Contig2_All	biological_process;cellular_component	[C]organelle part;membrane part;[P]metabolic process;	1.62443	[P]GO:0051604//protein maturation;[C]GO:0016021//integral component of membrane;GO:0000228//nuclear chromosome;GO:0005789//endoplasmic reticulum membrane;
CL749.Contig4_All	biological_process;cellular_component	[C]cell;membrane part;[P]localization;	1.60628	[P]GO:0006888//ER to Golgi vesicle-mediated transport;[C]GO:0016021//integral component of membrane;GO:0005737//cytoplasm;
CL2036.Contig6_All	biological_process;cellular_component	[C]cell;membrane part;[P]localization;	1.58702	[P]GO:0006888//ER to Golgi vesicle-mediated transport;[C]GO:0016021//integral component of membrane;GO:0005737//cytoplasm;
Unigene5771_All	biological_process;cellular_component	[C]cell;[P]cellular process;	1.55927	[P]GO:0006388//tRNA splicing, via endonucleolytic cleavage and ligation;[C]GO:0072669//tRNA-splicing ligase complex;
CL481.Contig2_All	biological_process;cellular_component	[C]cell;[P]biological regulation;	1.55377	[P]GO:0035556//intracellular signal transduction;[C]GO:0005622//intracellular;
Unigene5082_All	biological_process;cellular_component	[C]organelle part;[P]cellular component organization or biogenesis;	1.51559	[P]GO:0016559//peroxisome fission;[C]GO:0005779//integral component of peroxisomal membrane;
Unigene6103_All	biological_process;cellular_component	[C]membrane;membrane part;[P]localization;	1.48488	[P]GO:0055085//transmembrane transport;[C]GO:0016021//integral component of membrane;GO:0016020//membrane;
Unigene4717_All	biological_process;cellular_component	[C]membrane part;[P]cellular process;	1.47393	[P]GO:0007154//cell communication;[C]GO:0016021//integral component of membrane;
CL749.Contig5_All	biological_process;cellular_component	[C]cell;membrane part;[P]localization;	1.4213	[P]GO:0006888//ER to Golgi vesicle-mediated transport;[C]GO:0016021//integral component of membrane;GO:0005737//cytoplasm;
CL2565.Contig2_All	biological_process;cellular_component	[C]cell;[P]localization;response to stimulus;	1.4196	[P]GO:0009416//response to light stimulus;GO:0045038//protein import into chloroplast thylakoid membrane;[C]GO:0080085//signal recognition particle, chloroplast targeting;GO:0009507//chloroplast;
CL850.Contig4_All	biological_process;cellular_component	[C]membrane part;cell;[P]localization;	1.40402	[P]GO:0006888//ER to Golgi vesicle-mediated transport;[C]GO:0005737//cytoplasm;GO:0016021//integral component of membrane;
CL2827.Contig4_All	biological_process;cellular_component	[C]membrane part;cell;[P]localization;	1.36224	[P]GO:0006888//ER to Golgi vesicle-mediated transport;[C]GO:0005737//cytoplasm;GO:0016021//integral component of membrane;
Unigene5295_All	biological_process;cellular_component	[C]membrane part;[P]localization;	1.35197	[P]GO:0055085//transmembrane transport;[C]GO:0016021//integral component of membrane;
Unigene694_All	biological_process;cellular_component	[C]cell;[P]localization;	1.33752	[P]GO:0006886//intracellular protein transport;GO:0016192//vesicle-mediated transport;[C]GO:0030131//clathrin adaptor complex;
Unigene2330_All	biological_process;cellular_component	[C]cell;[P]cellular process;	1.3302	[P]GO:0006914//autophagy;[C]GO:0043231//intracellular membrane-bounded organelle;
Unigene8769_All	biological_process;cellular_component	[C]organelle part;cell;[P]cellular component organization or biogenesis;	1.32895	[P]GO:0007076//mitotic chromosome condensation;[C]GO:0000793//condensed chromosome;GO:0000796//condensin complex;
Unigene3826_All	biological_process;cellular_component	[C]cell;[P]cellular component organization or biogenesis;	1.32612	[P]GO:0070682//proteasome regulatory particle assembly;[C]GO:0008540//proteasome regulatory particle, base subcomplex;
CL316.Contig1_All	biological_process;cellular_component	[C]cell;[P]localization;	1.32193	[P]GO:0006810//transport;[C]GO:0005622//intracellular;
Unigene3411_All	biological_process;cellular_component	[C]cell;[P]cellular process;	1.32116	[P]GO:0008616//queuosine biosynthetic process;[C]GO:0005737//cytoplasm;
CL699.Contig1_All	biological_process;cellular_component	[C]cell;[P]localization;	1.27488	[P]GO:0006888//ER to Golgi vesicle-mediated transport;[C]GO:0005737//cytoplasm;
Unigene9363_All	biological_process;cellular_component	[C]cell;organelle part;[P]localization;	1.26383	[P]GO:0034498//early endosome to Golgi transport;GO:0006891//intra-Golgi vesicle-mediated transport;[C]GO:0005829//cytosol;GO:1990071//TRAPPII protein complex;
Unigene2980_All	biological_process;cellular_component	[C]organelle part;[P]cellular component organization or biogenesis;	1.24519	[P]GO:0000045//autophagosome assembly;[C]GO:0000421//autophagosome membrane;
Unigene5664_All	biological_process;cellular_component	[C]cell;membrane part;[P]biological regulation;	1.23229	[P]GO:0035556//intracellular signal transduction;[C]GO:0005622//intracellular;GO:0016021//integral component of membrane;
CL2601.Contig2_All	biological_process;cellular_component	[C]organelle part;[P]cellular process;	1.23042	[P]GO:0034975//protein folding in endoplasmic reticulum;[C]GO:0072546//ER membrane protein complex;
CL473.Contig2_All	biological_process;cellular_component	[C]membrane part;cell;[P]localization;cellular component organization or biogenesis;biological regulation;	1.22849	[P]GO:0051453//regulation of intracellular pH;GO:0007034//vacuolar transport;GO:0007033//vacuole organization;GO:0015809//arginine transport;[C]GO:0005773//vacuole;GO:0016021//integral component of membrane;
Unigene3933_All	biological_process;cellular_component	[C]cell;[P]biological regulation;cellular component organization or biogenesis;	1.22199	[P]GO:0043486//histone exchange;GO:0006355//regulation of transcription, DNA-templated;[C]GO:0005634//nucleus;
Unigene9085_All	biological_process;cellular_component	[C]cell;organelle part;[P]biological regulation;cellular component organization or biogenesis;cellular process;	1.20963	[P]GO:0016075//rRNA catabolic process;GO:0031125//rRNA 3'-end processing;GO:0071028//nuclear mRNA surveillance;GO:0034475//U4 snRNA 3'-end processing;GO:0034427//nuclear-transcribed mRNA catabolic process, exonucleolytic, 3'-5';GO:0071051//polyadenylation-dependent snoRNA 3'-end processing;[C]GO:0005730//nucleolus;GO:0000177//cytoplasmic exosome (RNase complex);GO:0000176//nuclear exosome (RNase …
CL1531.Contig3_All	biological_process;cellular_component	[C]organelle part;[P]biological regulation;	1.19265	[P]GO:0043550//regulation of lipid kinase activity;[C]GO:0070772//PAS complex;
CL3178.Contig3_All	biological_process;cellular_component	[C]membrane part;organelle part;[P]localization;	1.19162	[P]GO:0015031//protein transport;[C]GO:0009706//chloroplast inner membrane;GO:0016021//integral component of membrane;
CL1346.Contig3_All	biological_process;cellular_component	[C]cell;[P]cellular process;	1.18972	[P]GO:0044237//cellular metabolic process;[C]GO:0005737//cytoplasm;
CL235.Contig7_All	biological_process;cellular_component	[C]membrane part;cell;[P]metabolic process;	1.16993	[P]GO:0055114//oxidation-reduction process;[C]GO:0005622//intracellular;GO:0016021//integral component of membrane;
Unigene4083_All	biological_process;cellular_component	[C]cell;[P]cellular component organization or biogenesis;	1.169	[P]GO:0042254//ribosome biogenesis;[C]GO:0005840//ribosome;
Unigene9457_All	biological_process;cellular_component	[C]cell;[P]cellular process;	1.14371	[P]GO:0043161//proteasome-mediated ubiquitin-dependent protein catabolic process;[C]GO:0000502//proteasome complex;GO:0005838//proteasome regulatory particle;
Unigene7817_All	biological_process;cellular_component	[C]membrane;[P]localization;	1.13765	[P]GO:0006897//endocytosis;[C]GO:0016020//membrane;
Unigene3127_All	biological_process;cellular_component	[C]membrane part;[P]localization;	1.10702	[P]GO:0055085//transmembrane transport;[C]GO:0016021//integral component of membrane;
CL2827.Contig3_All	biological_process;cellular_component	[C]membrane part;cell;[P]localization;	1.10024	[P]GO:0006888//ER to Golgi vesicle-mediated transport;[C]GO:0016021//integral component of membrane;GO:0005737//cytoplasm;
Unigene692_All	biological_process;cellular_component	[C]cell;[P]biological regulation;	1.05889	[P]GO:0000160//phosphorelay signal transduction system;[C]GO:0005622//intracellular;
CL410.Contig9_All	biological_process;cellular_component	[C]organelle part;cell;[P]biological regulation;localization;cellular process;	1.0511	[P]GO:0006888//ER to Golgi vesicle-mediated transport;GO:0007094//mitotic spindle assembly checkpoint;GO:0000278//mitotic cell cycle;[C]GO:1990423//RZZ complex;GO:0005737//cytoplasm;GO:0005634//nucleus;GO:0000775//chromosome, centromeric region;
CL2197.Contig2_All	biological_process;cellular_component	[C]organelle part;[P]cellular component organization or biogenesis;cellular process;biological regulation;	1.03758	[P]GO:0006357//regulation of transcription from RNA polymerase II promoter;GO:0006351//transcription, DNA-templated;GO:0016573//histone acetylation;[C]GO:0032777//Piccolo NuA4 histone acetyltransferase complex;
Unigene7963_All	biological_process;cellular_component	[C]organelle part;[P]biological regulation;	1.02109	[P]GO:0030071//regulation of mitotic metaphase/anaphase transition;[C]GO:0005680//anaphase-promoting complex;
CL1638.Contig2_All	biological_process;cellular_component	[C]organelle part;[P]localization;	1.00916	[P]GO:0006891//intra-Golgi vesicle-mediated transport;[C]GO:0017119//Golgi transport complex;
Unigene3487_All	biological_process;cellular_component	[C]membrane part;cell;[P]localization;	-1.08341	[P]GO:0055085//transmembrane transport;[C]GO:0005887//integral component of plasma membrane;GO:0016021//integral component of membrane;
CL1270.Contig1_All	biological_process;cellular_component	[C]membrane part;[P]localization;	-1.14425	[P]GO:0006810//transport;[C]GO:0016021//integral component of membrane;
CL2601.Contig1_All	biological_process;cellular_component	[C]organelle part;[P]cellular process;	-1.17062	[P]GO:0034975//protein folding in endoplasmic reticulum;[C]GO:0072546//ER membrane protein complex;
Unigene9441_All	biological_process;cellular_component	[C]cell;organelle part;[P]cellular component organization or biogenesis;	-1.2017	[P]GO:0000055//ribosomal large subunit export from nucleus;GO:0000447//endonucleolytic cleavage in ITS1 to separate SSU-rRNA from 5.8S rRNA and LSU-rRNA from tricistronic rRNA transcript (SSU-rRNA, 5.8S rRNA, LSU-rRNA);GO:0042273//ribosomal large subunit biogenesis;[C]GO:0030687//preribosome, large subunit precursor;GO:0005730//nucleolus;
CL410.Contig5_All	biological_process;cellular_component	[C]organelle part;cell;[P]cellular process;biological regulation;localization;	-1.22239	[P]GO:0006888//ER to Golgi vesicle-mediated transport;GO:0000278//mitotic cell cycle;GO:0007094//mitotic spindle assembly checkpoint;[C]GO:1990423//RZZ complex;GO:0000775//chromosome, centromeric region;GO:0005634//nucleus;GO:0005737//cytoplasm;
Unigene4737_All	biological_process;cellular_component	[C]membrane part;[P]localization;	-1.22239	[P]GO:0006810//transport;[C]GO:0016021//integral component of membrane;
Unigene7741_All	biological_process;cellular_component	[C]cell;[P]cellular component organization or biogenesis;	-1.2264	[P]GO:0006334//nucleosome assembly;[C]GO:0005634//nucleus;
Unigene5349_All	biological_process;cellular_component	[C]membrane part;[P]localization;	-1.26152	[P]GO:0006810//transport;[C]GO:0016021//integral component of membrane;
Unigene580_All	biological_process;cellular_component	[C]cell;membrane part;[P]localization;	-1.3229	[P]GO:0006888//ER to Golgi vesicle-mediated transport;[C]GO:0005737//cytoplasm;GO:0016021//integral component of membrane;
Unigene6121_All	biological_process;cellular_component	[C]organelle part;[P]cellular component organization or biogenesis;cellular process;	-1.33249	[P]GO:0003341//cilium movement;GO:0036158//outer dynein arm assembly;[C]GO:0005930//axoneme;
Unigene5643_All	biological_process;cellular_component	[C]membrane part;[P]metabolic process;	-1.38506	[P]GO:0005975//carbohydrate metabolic process;[C]GO:0016021//integral component of membrane;
CL350.Contig1_All	biological_process;cellular_component	[C]membrane part;[P]localization;	-1.45723	[P]GO:0055085//transmembrane transport;[C]GO:0016021//integral component of membrane;
Unigene2074_All	biological_process;cellular_component	[C]organelle part;[P]biological regulation;	-1.51548	[P]GO:0043550//regulation of lipid kinase activity;[C]GO:0070772//PAS complex;
CL50.Contig3_All	biological_process;cellular_component	[C]cell;organelle part;[P]cellular process;	-1.64386	[P]GO:0043161//proteasome-mediated ubiquitin-dependent protein catabolic process;[C]GO:0008541//proteasome regulatory particle, lid subcomplex;GO:0000502//proteasome complex;GO:0005737//cytoplasm;GO:0031595//nuclear proteasome complex;
Unigene2183_All	biological_process;cellular_component	[C]macromolecular complex;organelle part;[P]cellular process;cellular component organization or biogenesis;	-1.79623	[P]GO:0000349//generation of catalytic spliceosome for first transesterification step;GO:0006396//RNA processing;[C]GO:0071013//catalytic step 2 spliceosome;GO:0071014//post-mRNA release spliceosomal complex;GO:0071010//prespliceosome;GO:0071012//catalytic step 1 spliceosome;GO:0000974//Prp19 complex;
CL1014.Contig1_All	biological_process;cellular_component	[C]membrane;organelle part;[P]localization;	-1.97303	[P]GO:0006886//intracellular protein transport;[C]GO:0005797//Golgi medial cisterna;GO:0000138//Golgi trans cisterna;GO:0016020//membrane;
CL857.Contig2_All	biological_process;cellular_component	[C]membrane part;[P]localization;	-2.0156	[P]GO:0055085//transmembrane transport;GO:0006810//transport;[C]GO:0016021//integral component of membrane;
CL1411.Contig4_All	biological_process;cellular_component	[C]cell;membrane part;[P]localization;	-2.14213	[P]GO:0006888//ER to Golgi vesicle-mediated transport;[C]GO:0005737//cytoplasm;GO:0016021//integral component of membrane;
Unigene7581_All	biological_process;cellular_component	[C]membrane part;[P]localization;	-2.48081	[P]GO:0055085//transmembrane transport;[C]GO:0016021//integral component of membrane;
Unigene8488_All	biological_process;cellular_component	[C]membrane part;[P]metabolic process;	-2.52907	[P]GO:0006629//lipid metabolic process;[C]GO:0016021//integral component of membrane;
CL9.Contig2_All	biological_process;cellular_component	[C]macromolecular complex;membrane part;organelle part;[P]biological regulation;cellular process;	-2.73553	[P]GO:0000956//nuclear-transcribed mRNA catabolic process;GO:0000398//mRNA splicing, via spliceosome;[C]GO:0016021//integral component of membrane;GO:0005688//U6 snRNP;GO:0046540//U4/U6 x U5 tri-snRNP complex;GO:1990726//Lsm1-7-Pat1 complex;
CL800.Contig2_All	biological_process;cellular_component	[C]cell;[P]localization;	-2.99916	[P]GO:0007034//vacuolar transport;[C]GO:0005622//intracellular;
Unigene6080_All	biological_process;cellular_component	[C]membrane part;[P]cellular process;	-3.05265	[P]GO:0006396//RNA processing;[C]GO:0016021//integral component of membrane;
Unigene5396_All	biological_process;cellular_component	[C]cell;membrane part;[P]biological regulation;cellular process;	-6.2145	[P]GO:0042549//photosystem II stabilization;GO:0015979//photosynthesis;[C]GO:0019898//extrinsic component of membrane;GO:0009654//photosystem II oxygen evolving complex;
CL1851.Contig2_All	biological_process;cellular_component	[C]organelle part;[P]cellular component organization or biogenesis;cellular process;	-8.17493	[P]GO:0000398//mRNA splicing, via spliceosome;GO:0000387//spliceosomal snRNP assembly;GO:0000481//maturation of 5S rRNA;GO:0045292//mRNA cis splicing, via spliceosome;[C]GO:0046540//U4/U6 x U5 tri-snRNP complex;
Unigene2250_All	biological_process;cellular_component;molecular_function	[C]cell;[P]cellular component organization or biogenesis;[F]binding;	13.0967	[P]GO:0051017//actin filament bundle assembly;[C]GO:0005737//cytoplasm;[F]GO:0051015//actin filament binding;
Unigene12121_All	biological_process;cellular_component;molecular_function	[C]cell;[P]cellular process;[F]binding;catalytic activity;	8.19476	[P]GO:0006096//glycolytic process;GO:0019253//reductive pentose-phosphate cycle;[C]GO:0009507//chloroplast;[F]GO:0004618//phosphoglycerate kinase activity;GO:0005524//ATP binding;
Unigene18572_All	biological_process;cellular_component;molecular_function	[C]cell;[P]cellular process;[F]binding;structural molecule activity;	8.12412	[P]GO:0006412//translation;[C]GO:0009536//plastid;GO:0005840//ribosome;[F]GO:0019843//rRNA binding;GO:0003735//structural constituent of ribosome;
Unigene13211_All	biological_process;cellular_component;molecular_function	[C]cell;[P]cellular process;[F]structural molecule activity;	7.88874	[P]GO:0006412//translation;[C]GO:0009507//chloroplast;GO:0005840//ribosome;[F]GO:0003735//structural constituent of ribosome;
Unigene21051_All	biological_process;cellular_component;molecular_function	[C]cell;[P]cellular process;[F]structural molecule activity;binding;	7.7211	[P]GO:0006412//translation;[C]GO:0005840//ribosome;GO:0009507//chloroplast;[F]GO:0000049//tRNA binding;GO:0003735//structural constituent of ribosome;
Unigene15946_All	biological_process;cellular_component;molecular_function	[C]cell;[P]cellular process;[F]structural molecule activity;binding;	7.63662	[P]GO:0006412//translation;[C]GO:0009536//plastid;GO:0005840//ribosome;GO:0009507//chloroplast;[F]GO:0003735//structural constituent of ribosome;GO:0019843//rRNA binding;
Unigene21050_All	biological_process;cellular_component;molecular_function	[C]cell;[P]cellular process;[F]structural molecule activity;binding;	7.56986	[P]GO:0006412//translation;[C]GO:0005840//ribosome;[F]GO:0003735//structural constituent of ribosome;GO:0008097//5S rRNA binding;
Unigene12366_All	biological_process;cellular_component;molecular_function	[C]cell;[P]cellular process;[F]binding;structural molecule activity;	7.37504	[P]GO:0006412//translation;[C]GO:0005840//ribosome;GO:0009507//chloroplast;GO:0009536//plastid;[F]GO:0019843//rRNA binding;GO:0003735//structural constituent of ribosome;
CL368.Contig2_All	biological_process;cellular_component;molecular_function	[C]organelle part;cell;membrane part;[P]cellular process;localization;[F]binding;transporter activity;	7.32193	[P]GO:0015986//ATP synthesis coupled proton transport;GO:0015991//ATP hydrolysis coupled proton transport;[C]GO:0016021//integral component of membrane;GO:0031966//mitochondrial membrane;GO:0045263//proton-transporting ATP synthase complex, coupling factor F(o);[F]GO:0015078//hydrogen ion transmembrane transporter activity;GO:0008289//lipid binding;
CL1111.Contig1_All	biological_process;cellular_component;molecular_function	[C]organelle part;[P]biological regulation;cellular process;[F]binding;catalytic activity;	7.2854	[P]GO:0042787//protein ubiquitination involved in ubiquitin-dependent protein catabolic process;GO:0045842//positive regulation of mitotic metaphase/anaphase transition;[C]GO:0005680//anaphase-promoting complex;[F]GO:0004842//ubiquitin-protein transferase activity;GO:0097602//cullin family protein binding;GO:0061630//ubiquitin protein ligase activity;
Unigene20713_All	biological_process;cellular_component;molecular_function	[C]cell;[P]biological regulation;metabolic process;[F]catalytic activity;	7.25739	[P]GO:0045454//cell redox homeostasis;GO:0006662//glycerol ether metabolic process;[C]GO:0005623//cell;[F]GO:0015035//protein disulfide oxidoreductase activity;
Unigene14603_All	biological_process;cellular_component;molecular_function	[C]cell;[P]biological regulation;metabolic process;[F]catalytic activity;	7.19967	[P]GO:0045454//cell redox homeostasis;GO:0006662//glycerol ether metabolic process;[C]GO:0009507//chloroplast;GO:0009536//plastid;GO:0005623//cell;[F]GO:0015035//protein disulfide oxidoreductase activity;
CL2639.Contig1_All	biological_process;cellular_component;molecular_function	[C]organelle part;[P]cellular process;[F]catalytic activity;binding;	7.13955	[P]GO:0022904//respiratory electron transport chain;GO:0009060//aerobic respiration;GO:0006099//tricarboxylic acid cycle;[C]GO:0005743//mitochondrial inner membrane;[F]GO:0046872//metal ion binding;GO:0051538//3 iron, 4 sulfur cluster binding;GO:0009055//electron transfer activity;GO:0008177//succinate dehydrogenase (ubiquinone) activity;GO:0051537//2 iron, 2 sulfur cluster binding;GO:0051539//4 …
Unigene10586_All	biological_process;cellular_component;molecular_function	[C]cell;[P]cellular process;[F]transcription regulator activity;binding;	7.10852	[P]GO:0006352//DNA-templated transcription, initiation;[C]GO:0009536//plastid;[F]GO:0003700//DNA binding transcription factor activity;GO:0016987//sigma factor activity;GO:0003677//DNA binding;
Unigene20692_All	biological_process;cellular_component;molecular_function	[C]cell;[P]biological regulation;[F]catalytic activity;	7.08746	[P]GO:0006546//glycine catabolic process;[C]GO:0005739//mitochondrion;[F]GO:0004375//glycine dehydrogenase (decarboxylating) activity;
Unigene10679_All	biological_process;cellular_component;molecular_function	[C]organelle part;membrane part;[P]cellular process;[F]catalytic activity;	7.07682	[P]GO:0048034//heme O biosynthetic process;[C]GO:0031966//mitochondrial membrane;GO:0016021//integral component of membrane;[F]GO:0008495//protoheme IX farnesyltransferase activity;
Unigene20491_All	biological_process;cellular_component;molecular_function	[C]cell;membrane part;[P]biological regulation;[F]binding;	6.97728	[P]GO:0000160//phosphorelay signal transduction system;GO:0006355//regulation of transcription, DNA-templated;[C]GO:0016021//integral component of membrane;GO:0005622//intracellular;[F]GO:0003677//DNA binding;
Unigene10497_All	biological_process;cellular_component;molecular_function	[C]cell;[P]cellular process;[F]catalytic activity;	6.93074	[P]GO:0006221//pyrimidine nucleotide biosynthetic process;[C]GO:0005737//cytoplasm;GO:0009536//plastid;[F]GO:0033862//UMP kinase activity;
Unigene16049_All	biological_process;cellular_component;molecular_function	[C]cell;[P]cellular process;[F]binding;catalytic activity;	6.88264	[P]GO:0006426//glycyl-tRNA aminoacylation;[C]GO:0005737//cytoplasm;[F]GO:0004820//glycine-tRNA ligase activity;GO:0005524//ATP binding;
Unigene19303_All	biological_process;cellular_component;molecular_function	[C]cell;[P]cellular process;[F]catalytic activity;	6.80735	[P]GO:0006099//tricarboxylic acid cycle;GO:0006097//glyoxylate cycle;[C]GO:0005737//cytoplasm;[F]GO:0004474//malate synthase activity;
CL347.Contig1_All	biological_process;cellular_component;molecular_function	[C]organelle part;[P]cellular process;cellular component organization or biogenesis;[F]binding;catalytic activity;	6.76818	[P]GO:0031848//protection from non-homologous end joining at telomere;GO:0006303//double-strand break repair via nonhomologous end joining;GO:0036297//interstrand cross-link repair;[C]GO:0000784//nuclear chromosome, telomeric region;[F]GO:0035312//5'-3' exodeoxyribonuclease activity;GO:0003684//damaged DNA binding;
Unigene13247_All	biological_process;cellular_component;molecular_function	[C]cell;[P]cellular process;[F]catalytic activity;binding;	6.72792	[P]GO:0101030//tRNA-guanine transglycosylation;[C]GO:0009536//plastid;GO:0005737//cytoplasm;[F]GO:0046872//metal ion binding;GO:0008479//queuine tRNA-ribosyltransferase activity;
Unigene20827_All	biological_process;cellular_component;molecular_function	[C]cell;[P]cellular process;[F]catalytic activity;	6.71425	[P]GO:0006633//fatty acid biosynthetic process;[C]GO:0009536//plastid;[F]GO:0016747//transferase activity, transferring acyl groups other than amino-acyl groups;
Unigene16911_All	biological_process;cellular_component;molecular_function	[C]organelle part;[P]cellular component organization or biogenesis;biological regulation;[F]catalytic activity;binding;	6.62936	[P]GO:0072344//rescue of stalled ribosome;GO:0070126//mitochondrial translational termination;[C]GO:0005762//mitochondrial large ribosomal subunit;[F]GO:0016150//translation release factor activity, codon nonspecific;GO:0003747//translation release factor activity;GO:0004045//aminoacyl-tRNA hydrolase activity;
Unigene11233_All	biological_process;cellular_component;molecular_function	[C]cell;organelle part;[P]cellular process;[F]binding;structural molecule activity;	6.55459	[P]GO:0006412//translation;[C]GO:0015935//small ribosomal subunit;GO:0009536//plastid;GO:0009507//chloroplast;[F]GO:0003735//structural constituent of ribosome;GO:0019843//rRNA binding;
Unigene17359_All	biological_process;cellular_component;molecular_function	[C]cell;[P]localization;[F]transporter activity;	6.53916	[P]GO:0006813//potassium ion transport;[C]GO:0009536//plastid;[F]GO:0008324//cation transmembrane transporter activity;
CL149.Contig3_All	biological_process;cellular_component;molecular_function	[C]cell;[P]cellular process;[F]transporter activity;binding;	6.44294	[P]GO:0015986//ATP synthesis coupled proton transport;[C]GO:0045261//proton-transporting ATP synthase complex, catalytic core F(1);GO:0005739//mitochondrion;[F]GO:0046933//proton-transporting ATP synthase activity, rotational mechanism;GO:0005524//ATP binding;
CL854.Contig2_All	biological_process;cellular_component;molecular_function	[C]cell;[P]cellular process;[F]catalytic activity;	6.42626	[P]GO:0016114//terpenoid biosynthetic process;[C]GO:0009536//plastid;[F]GO:0008661//1-deoxy-D-xylulose-5-phosphate synthase activity;
Unigene21429_All	biological_process;cellular_component;molecular_function	[C]cell;[P]cellular process;[F]catalytic activity;binding;	6.33985	[P]GO:0006400//tRNA modification;[C]GO:0005737//cytoplasm;[F]GO:0051539//4 iron, 4 sulfur cluster binding;GO:0003755//peptidyl-prolyl cis-trans isomerase activity;GO:0016740//transferase activity;
Unigene18502_All	biological_process;cellular_component;molecular_function	[C]cell;[P]cellular process;[F]binding;	6.2854	[P]GO:0042026//protein refolding;[C]GO:0005737//cytoplasm;[F]GO:0005524//ATP binding;
Unigene12353_All	biological_process;cellular_component;molecular_function	[C]cell;[P]cellular process;[F]catalytic activity;	6.24793	[P]GO:0019556//histidine catabolic process to glutamate and formamide;[C]GO:0005737//cytoplasm;[F]GO:0008237//metallopeptidase activity;GO:0016812//hydrolase activity, acting on carbon-nitrogen (but not peptide) bonds, in cyclic amides;
Unigene21142_All	biological_process;cellular_component;molecular_function	[C]membrane part;cell;[P]cellular process;[F]transporter activity;	6.14466	[P]GO:0019646//aerobic electron transport chain;[C]GO:0016021//integral component of membrane;GO:0005739//mitochondrion;[F]GO:0004129//cytochrome-c oxidase activity;
Unigene16181_All	biological_process;cellular_component;molecular_function	[C]organelle part;[P]cellular process;[F]catalytic activity;binding;	6.13955	[P]GO:0022900//electron transport chain;GO:0006099//tricarboxylic acid cycle;GO:0006121//mitochondrial electron transport, succinate to ubiquinone;GO:0009061//anaerobic respiration;[C]GO:0005749//mitochondrial respiratory chain complex II, succinate dehydrogenase complex (ubiquinone);GO:0005743//mitochondrial inner membrane;[F]GO:0009055//electron transfer activity;GO:0000104//succinate dehydroge…
Unigene19298_All	biological_process;cellular_component;molecular_function	[C]cell;[P]localization;[F]catalytic activity;binding;	6.12928	[P]GO:0006810//transport;[C]GO:0009842//cyanelle;[F]GO:0005524//ATP binding;GO:0016887//ATPase activity;
Unigene15905_All	biological_process;cellular_component;molecular_function	[C]cell;organelle part;[P]multicellular organismal process;multi-organism process;cellular process;cellular component organization or biogenesis;[F]binding;	6.10852	[P]GO:0042742//defense response to bacterium;GO:0009817//defense response to fungus, incompatible interaction;GO:0009658//chloroplast organization;GO:0006412//translation;GO:0032544//plastid translation;GO:0009793//embryo development ending in seed dormancy;[C]GO:0009570//chloroplast stroma;GO:0009579//thylakoid;[F]GO:0005507//copper ion binding;
Unigene20686_All	biological_process;cellular_component;molecular_function	[C]organelle part;[P]cellular component organization or biogenesis;metabolic process;cellular process;biological regulation;[F]catalytic activity;binding;	6.04985	[P]GO:0006515//protein quality control for misfolded or incompletely synthesized proteins;GO:0090296//regulation of mitochondrial DNA replication;GO:0051131//chaperone-mediated protein complex assembly;GO:0034599//cellular response to oxidative stress;GO:0030163//protein catabolic process;GO:0070407//oxidation-dependent protein catabolic process;[C]GO:0005759//mitochondrial matrix;[F]GO:0004252//…
Unigene20851_All	biological_process;cellular_component;molecular_function	[C]membrane;membrane part;[P]biological regulation;[F]binding;	5.86109	[P]GO:0007165//signal transduction;[C]GO:0016021//integral component of membrane;GO:0016020//membrane;[F]GO:0003723//RNA binding;
Unigene15306_All	biological_process;cellular_component;molecular_function	[C]cell;organelle part;[P]cellular process;[F]structural molecule activity;binding;	5.77479	[P]GO:0006412//translation;[C]GO:0009536//plastid;GO:0015935//small ribosomal subunit;GO:0009842//cyanelle;[F]GO:0019843//rRNA binding;GO:0003735//structural constituent of ribosome;
CL147.Contig1_All	biological_process;cellular_component;molecular_function	[C]organelle part;[P]cellular process;[F]transporter activity;	5.61471	[P]GO:0042776//mitochondrial ATP synthesis coupled proton transport;GO:0006123//mitochondrial electron transport, cytochrome c to oxygen;[C]GO:0005751//mitochondrial respiratory chain complex IV;[F]GO:0004129//cytochrome-c oxidase activity;
Unigene12037_All	biological_process;cellular_component;molecular_function	[C]organelle part;cell;[P]multicellular organismal process;cellular process;[F]catalytic activity;binding;	5.51307	[P]GO:0006298//mismatch repair;GO:0006312//mitotic recombination;GO:0009845//seed germination;[C]GO:0000795//synaptonemal complex;GO:0000790//nuclear chromatin;GO:0032389//MutLalpha complex;GO:0005712//chiasma;GO:0032300//mismatch repair complex;[F]GO:0030983//mismatched DNA binding;GO:0003697//single-stranded DNA binding;GO:0016887//ATPase activity;GO:0005524//ATP binding;
Unigene16060_All	biological_process;cellular_component;molecular_function	[C]membrane part;cell;extracellular region;[P]biological regulation;[F]structural molecule activity;binding;	5.47573	[P]GO:0007165//signal transduction;[C]GO:0005578//proteinaceous extracellular matrix;GO:0005886//plasma membrane;GO:0016021//integral component of membrane;[F]GO:0005509//calcium ion binding;GO:0005201//extracellular matrix structural constituent;
Unigene4623_All	biological_process;cellular_component;molecular_function	[C]cell;[P]biological regulation;[F]binding;	5.45578	[P]GO:0006355//regulation of transcription, DNA-templated;GO:0000160//phosphorelay signal transduction system;[C]GO:0005622//intracellular;[F]GO:0005524//ATP binding;GO:0043565//sequence-specific DNA binding;GO:0008134//transcription factor binding;
Unigene9147_All	biological_process;cellular_component;molecular_function	[C]organelle part;cell;[P]cellular process;[F]binding;transporter activity;	5.4361	[P]GO:0015986//ATP synthesis coupled proton transport;[C]GO:0009535//chloroplast thylakoid membrane;GO:0045261//proton-transporting ATP synthase complex, catalytic core F(1);[F]GO:0046933//proton-transporting ATP synthase activity, rotational mechanism;GO:0005524//ATP binding;
Unigene3606_All	biological_process;cellular_component;molecular_function	[C]membrane part;[P]metabolic process;[F]catalytic activity;binding;	5.3339	[P]GO:0008610//lipid biosynthetic process;[C]GO:0016021//integral component of membrane;[F]GO:0016491//oxidoreductase activity;GO:0005506//iron ion binding;
Unigene13589_All	biological_process;cellular_component;molecular_function	[C]cell;[P]cellular process;[F]catalytic activity;	5.12102	[P]GO:0006099//tricarboxylic acid cycle;[C]GO:0045252//oxoglutarate dehydrogenase complex;[F]GO:0004149//dihydrolipoyllysine-residue succinyltransferase activity;
Unigene7528_All	biological_process;cellular_component;molecular_function	[C]organelle part;membrane part;[P]cellular process;localization;[F]catalytic activity;binding;	5.08437	[P]GO:0015992//proton transport;GO:0006740//NADPH regeneration;[C]GO:0005743//mitochondrial inner membrane;GO:0016021//integral component of membrane;[F]GO:0051287//NAD binding;GO:0008750//NAD(P)+ transhydrogenase (AB-specific) activity;GO:0008746//NAD(P)+ transhydrogenase activity;GO:0050661//NADP binding;
Unigene14551_All	biological_process;cellular_component;molecular_function	[C]membrane part;cell;[P]cellular process;biological regulation;[F]binding;signal transducer activity;	5.01919	[P]GO:0006468//protein phosphorylation;GO:0007166//cell surface receptor signaling pathway;[C]GO:0005886//plasma membrane;GO:0016021//integral component of membrane;[F]GO:0004675//transmembrane receptor protein serine/threonine kinase activity;GO:0005524//ATP binding;
Unigene19380_All	biological_process;cellular_component;molecular_function	[C]cell;[P]cellular process;[F]binding;	4.86625	[P]GO:0006298//mismatch repair;[C]GO:0009536//plastid;[F]GO:0005524//ATP binding;GO:0030983//mismatched DNA binding;
Unigene15915_All	biological_process;cellular_component;molecular_function	[C]cell;membrane part;[P]cellular process;biological regulation;[F]binding;signal transducer activity;transporter activity;	4.71882	[P]GO:0006351//transcription, DNA-templated;GO:0000160//phosphorelay signal transduction system;GO:0006355//regulation of transcription, DNA-templated;[C]GO:0009507//chloroplast;GO:0005622//intracellular;GO:0016021//integral component of membrane;[F]GO:0000155//phosphorelay sensor kinase activity;GO:0005216//ion channel activity;GO:0003677//DNA binding;
CL3147.Contig3_All	biological_process;cellular_component;molecular_function	[C]cell;[P]biological regulation;cellular process;[F]catalytic activity;	4.68182	[P]GO:0045454//cell redox homeostasis;GO:0006457//protein folding;GO:0034976//response to endoplasmic reticulum stress;[C]GO:0005623//cell;GO:0005783//endoplasmic reticulum;[F]GO:0003756//protein disulfide isomerase activity;
Unigene19489_All	biological_process;cellular_component;molecular_function	[C]cell;[P]cellular process;[F]catalytic activity;	4.67243	[P]GO:0009231//riboflavin biosynthetic process;[C]GO:0009507//chloroplast;[F]GO:0004746//riboflavin synthase activity;
Unigene5471_All	biological_process;cellular_component;molecular_function	[C]cell;[P]metabolic process;[F]binding;catalytic activity;	4.67243	[P]GO:1901137//carbohydrate derivative biosynthetic process;GO:1901135//carbohydrate derivative metabolic process;[C]GO:0005829//cytosol;[F]GO:0004360//glutamine-fructose-6-phosphate transaminase (isomerizing) activity;GO:0097367//carbohydrate derivative binding;
Unigene17397_All	biological_process;cellular_component;molecular_function	[C]cell;[P]cellular process;[F]catalytic activity;	4.60881	[P]GO:0006221//pyrimidine nucleotide biosynthetic process;[C]GO:0005737//cytoplasm;[F]GO:0033862//UMP kinase activity;
Unigene16311_All	biological_process;cellular_component;molecular_function	[C]organelle part;[P]cellular process;[F]catalytic activity;	4.57635	[P]GO:0009073//aromatic amino acid family biosynthetic process;GO:0009423//chorismate biosynthetic process;[C]GO:0009570//chloroplast stroma;GO:0005730//nucleolus;[F]GO:0004107//chorismate synthase activity;
CL35.Contig18_All	biological_process;cellular_component;molecular_function	[C]membrane part;[P]metabolic process;[F]catalytic activity;	4.57491	[P]GO:0006629//lipid metabolic process;[C]GO:0016021//integral component of membrane;[F]GO:0016787//hydrolase activity;
Unigene15881_All	biological_process;cellular_component;molecular_function	[C]cell;organelle part;[P]cellular process;[F]binding;catalytic activity;	4.53916	[P]GO:0006436//tryptophanyl-tRNA aminoacylation;[C]GO:0005737//cytoplasm;GO:0009570//chloroplast stroma;GO:0005739//mitochondrion;[F]GO:0005524//ATP binding;GO:0004830//tryptophan-tRNA ligase activity;
CL362.Contig1_All	biological_process;cellular_component;molecular_function	[C]cell;membrane part;[P]biological regulation;cellular process;[F]binding;catalytic activity;	4.52356	[P]GO:0007165//signal transduction;GO:0006355//regulation of transcription, DNA-templated;GO:0009190//cyclic nucleotide biosynthetic process;GO:0006182//cGMP biosynthetic process;GO:0035556//intracellular signal transduction;[C]GO:0005622//intracellular;GO:0008074//guanylate cyclase complex, soluble;GO:0016021//integral component of membrane;GO:0005886//plasma membrane;[F]GO:0004383//guanylate cy…
Unigene14482_All	biological_process;cellular_component;molecular_function	[C]cell;[P]cellular process;[F]catalytic activity;	4.51307	[P]GO:0035999//tetrahydrofolate interconversion;GO:0009086//methionine biosynthetic process;[C]GO:0005829//cytosol;[F]GO:0004489//methylenetetrahydrofolate reductase (NAD(P)H) activity;
Unigene18910_All	biological_process;cellular_component;molecular_function	[C]cell;[P]cellular process;[F]catalytic activity;	4.49825	[P]GO:0009231//riboflavin biosynthetic process;[C]GO:0009536//plastid;[F]GO:0003919//FMN adenylyltransferase activity;GO:0008531//riboflavin kinase activity;
Unigene6250_All	biological_process;cellular_component;molecular_function	[C]cell;[P]cellular process;[F]transcription regulator activity;binding;	4.45645	[P]GO:0006352//DNA-templated transcription, initiation;[C]GO:0009507//chloroplast;[F]GO:0001053//plastid sigma factor activity;GO:0003700//DNA binding transcription factor activity;GO:0003677//DNA binding;
Unigene13568_All	biological_process;cellular_component;molecular_function	[C]cell;[P]cellular process;[F]structural molecule activity;	4.4021	[P]GO:0006412//translation;[C]GO:0005840//ribosome;GO:0009507//chloroplast;[F]GO:0003735//structural constituent of ribosome;
Unigene14401_All	biological_process;cellular_component;molecular_function	[C]organelle part;cell;[P]cellular process;response to stimulus;[F]binding;transporter activity;	4.31768	[P]GO:0015986//ATP synthesis coupled proton transport;GO:0009651//response to salt stress;[C]GO:0045261//proton-transporting ATP synthase complex, catalytic core F(1);GO:0009535//chloroplast thylakoid membrane;GO:0000275//mitochondrial proton-transporting ATP synthase complex, catalytic core F(1);[F]GO:0046933//proton-transporting ATP synthase activity, rotational mechanism;GO:0008270//zinc ion b…
Unigene13958_All	biological_process;cellular_component;molecular_function	[C]membrane part;[P]metabolic process;[F]catalytic activity;	4.20163	[P]GO:0008152//metabolic process;[C]GO:0016021//integral component of membrane;[F]GO:0016747//transferase activity, transferring acyl groups other than amino-acyl groups;
Unigene4568_All	biological_process;cellular_component;molecular_function	[C]cell;[P]cellular component organization or biogenesis;[F]binding;catalytic activity;	4.15265	[P]GO:0006265//DNA topological change;[C]GO:0009536//plastid;GO:0005694//chromosome;[F]GO:0003918//DNA topoisomerase type II (ATP-hydrolyzing) activity;GO:0005524//ATP binding;GO:0003677//DNA binding;
Unigene875_All	biological_process;cellular_component;molecular_function	[C]membrane part;cell;[P]biological regulation;[F]binding;	4.13386	[P]GO:0000160//phosphorelay signal transduction system;GO:0006355//regulation of transcription, DNA-templated;[C]GO:0016021//integral component of membrane;GO:0005622//intracellular;[F]GO:0003677//DNA binding;
CL1738.Contig2_All	biological_process;cellular_component;molecular_function	[C]cell;[P]cellular process;[F]binding;catalytic activity;	4.12338	[P]GO:0009451//RNA modification;[C]GO:0043231//intracellular membrane-bounded organelle;[F]GO:0004519//endonuclease activity;GO:0003723//RNA binding;
Unigene10913_All	biological_process;cellular_component;molecular_function	[C]cell;[P]cellular component organization or biogenesis;metabolic process;[F]catalytic activity;	4.12102	[P]GO:0071555//cell wall organization;GO:0006012//galactose metabolic process;GO:0042546//cell wall biogenesis;[C]GO:0005829//cytosol;[F]GO:0003978//UDP-glucose 4-epimerase activity;
CL1254.Contig1_All	biological_process;cellular_component;molecular_function	[C]cell;[P]cellular process;[F]binding;structural molecule activity;	4.08746	[P]GO:0006412//translation;[C]GO:0009507//chloroplast;GO:0005840//ribosome;GO:0009536//plastid;[F]GO:0003735//structural constituent of ribosome;GO:0019843//rRNA binding;GO:0070180//large ribosomal subunit rRNA binding;
Unigene14655_All	biological_process;cellular_component;molecular_function	[C]cell;organelle part;[P]cellular process;multicellular organismal process;[F]catalytic activity;binding;	3.80735	[P]GO:0006421//asparaginyl-tRNA aminoacylation;GO:0048481//plant ovule development;[C]GO:0005739//mitochondrion;GO:0005737//cytoplasm;GO:0009570//chloroplast stroma;[F]GO:0004816//asparagine-tRNA ligase activity;GO:0005524//ATP binding;GO:0003676//nucleic acid binding;
Unigene12937_All	biological_process;cellular_component;molecular_function	[C]cell;[P]cellular process;[F]binding;catalytic activity;	3.70834	[P]GO:0006729//tetrahydrobiopterin biosynthetic process;GO:0046654//tetrahydrofolate biosynthetic process;[C]GO:0005737//cytoplasm;[F]GO:0003934//GTP cyclohydrolase I activity;GO:0005525//GTP binding;GO:0008270//zinc ion binding;
Unigene17992_All	biological_process;cellular_component;molecular_function	[C]cell;[P]metabolic process;[F]catalytic activity;	3.70044	[P]GO:0009253//peptidoglycan catabolic process;[C]GO:0009536//plastid;[F]GO:0008745//N-acetylmuramoyl-L-alanine amidase activity;
CL140.Contig7_All	biological_process;cellular_component;molecular_function	[C]cell;[P]cellular component organization or biogenesis;[F]catalytic activity;binding;	3.64386	[P]GO:0006265//DNA topological change;[C]GO:0005694//chromosome;[F]GO:0005524//ATP binding;GO:0003917//DNA topoisomerase type I activity;GO:0003677//DNA binding;
CL145.Contig1_All	biological_process;cellular_component;molecular_function	[C]cell;organelle part;[P]cellular component organization or biogenesis;localization;[F]binding;transporter activity;	3.64386	[P]GO:0015031//protein transport;GO:0072321//chaperone-mediated protein transport;GO:0045039//protein import into mitochondrial inner membrane;[C]GO:0042719//mitochondrial intermembrane space protein transporter complex;GO:0005739//mitochondrion;GO:0042721//mitochondrial inner membrane protein insertion complex;[F]GO:0046872//metal ion binding;GO:0008565//protein transporter activity;
CL183.Contig5_All	biological_process;cellular_component;molecular_function	[C]cell;[P]cellular process;metabolic process;[F]catalytic activity;	3.62201	[P]GO:0005975//carbohydrate metabolic process;GO:0006567//threonine catabolic process;[C]GO:0005737//cytoplasm;[F]GO:0016829//lyase activity;GO:0008861//formate C-acetyltransferase activity;
Unigene11473_All	biological_process;cellular_component;molecular_function	[C]cell;[P]cellular process;[F]binding;structural molecule activity;	3.60334	[P]GO:0006412//translation;[C]GO:0005840//ribosome;[F]GO:0019843//rRNA binding;GO:0003735//structural constituent of ribosome;
CL3063.Contig1_All	biological_process;cellular_component;molecular_function	[C]organelle part;[P]cellular process;[F]catalytic activity;binding;	3.59585	[P]GO:0022900//electron transport chain;GO:0006121//mitochondrial electron transport, succinate to ubiquinone;GO:0009061//anaerobic respiration;GO:0006099//tricarboxylic acid cycle;[C]GO:0005743//mitochondrial inner membrane;GO:0005749//mitochondrial respiratory chain complex II, succinate dehydrogenase complex (ubiquinone);[F]GO:0050660//flavin adenine dinucleotide binding;GO:0000104//succinate …
Unigene8080_All	biological_process;cellular_component;molecular_function	[C]membrane part;[P]cellular process;[F]catalytic activity;	3.54749	[P]GO:0006784//heme a biosynthetic process;[C]GO:0016021//integral component of membrane;[F]GO:0016627//oxidoreductase activity, acting on the CH-CH group of donors;
CL646.Contig2_All	biological_process;cellular_component;molecular_function	[C]cell;[P]cellular process;[F]binding;	3.53069	[P]GO:0006310//DNA recombination;GO:0006281//DNA repair;GO:0006260//DNA replication;[C]GO:0005634//nucleus;[F]GO:0003677//DNA binding;
Unigene6529_All	biological_process;cellular_component;molecular_function	[C]cell;[P]metabolic process;cellular process;[F]catalytic activity;binding;	3.5262	[P]GO:0046168//glycerol-3-phosphate catabolic process;GO:0005975//carbohydrate metabolic process;[C]GO:0009331//glycerol-3-phosphate dehydrogenase complex;[F]GO:0004367//glycerol-3-phosphate dehydrogenase [NAD+] activity;GO:0051287//NAD binding;
Unigene11513_All	biological_process;cellular_component;molecular_function	[C]cell;[P]response to stimulus;metabolic process;[F]binding;	3.46949	[P]GO:0016485//protein processing;GO:0009408//response to heat;[C]GO:0005737//cytoplasm;GO:0009536//plastid;[F]GO:0005524//ATP binding;
Unigene17672_All	biological_process;cellular_component;molecular_function	[C]membrane;membrane part;[P]response to stimulus;[F]signal transducer activity;	3.44626	[P]GO:0006935//chemotaxis;[C]GO:0016021//integral component of membrane;GO:0016020//membrane;[F]GO:0004871//signal transducer activity;
Unigene5553_All	biological_process;cellular_component;molecular_function	[C]extracellular region;cell;organelle part;[P]metabolic process;cellular process;response to stimulus;multi-organism process;[F]binding;catalytic activity;	3.43296	[P]GO:0009409//response to cold;GO:0009624//response to nematode;GO:0005975//carbohydrate metabolic process;GO:0006098//pentose-phosphate shunt;[C]GO:0009536//plastid;GO:0009579//thylakoid;GO:0009570//chloroplast stroma;GO:0010319//stromule;GO:0009941//chloroplast envelope;GO:0048046//apoplast;[F]GO:0046872//metal ion binding;GO:0004750//ribulose-phosphate 3-epimerase activity;
Unigene8200_All	biological_process;cellular_component;molecular_function	[C]cell;[P]cellular process;metabolic process;[F]catalytic activity;	3.40372	[P]GO:0019752//carboxylic acid metabolic process;GO:0005975//carbohydrate metabolic process;[C]GO:0005737//cytoplasm;[F]GO:0004459//L-lactate dehydrogenase activity;
Unigene3763_All	biological_process;cellular_component;molecular_function	[C]cell;organelle part;[P]cellular process;[F]catalytic activity;binding;	3.34915	[P]GO:0018206//peptidyl-methionine modification;GO:0031365//N-terminal protein amino acid modification;GO:0043686//co-translational protein modification;GO:0006412//translation;[C]GO:0009507//chloroplast;GO:0009505//plant-type cell wall;GO:0009570//chloroplast stroma;GO:0005739//mitochondrion;[F]GO:0042586//peptide deformylase activity;GO:0046872//metal ion binding;
Unigene542_All	biological_process;cellular_component;molecular_function	[C]cell;[P]cellular process;metabolic process;[F]catalytic activity;	3.32193	[P]GO:0006574//valine catabolic process;GO:0008152//metabolic process;[C]GO:0005739//mitochondrion;[F]GO:0003824//catalytic activity;GO:0003860//3-hydroxyisobutyryl-CoA hydrolase activity;GO:0016829//lyase activity;
Unigene7466_All	biological_process;cellular_component;molecular_function	[C]cell;[P]cellular process;[F]binding;transporter activity;	3.30799	[P]GO:0015986//ATP synthesis coupled proton transport;[C]GO:0045261//proton-transporting ATP synthase complex, catalytic core F(1);[F]GO:0005524//ATP binding;GO:0046933//proton-transporting ATP synthase activity, rotational mechanism;
Unigene8946_All	biological_process;cellular_component;molecular_function	[C]cell;[P]biological regulation;[F]antioxidant activity;	3.26534	[P]GO:0045454//cell redox homeostasis;[C]GO:0005623//cell;[F]GO:0051920//peroxiredoxin activity;
CL807.Contig1_All	biological_process;cellular_component;molecular_function	[C]membrane part;cell;[P]biological regulation;[F]transporter activity;binding;	3.25091	[P]GO:0006874//cellular calcium ion homeostasis;[C]GO:0005887//integral component of plasma membrane;GO:0016021//integral component of membrane;[F]GO:0031402//sodium ion binding;GO:0005509//calcium ion binding;GO:0030955//potassium ion binding;GO:0005262//calcium channel activity;GO:0008273//calcium, potassium:sodium antiporter activity;
CL2990.Contig2_All	biological_process;cellular_component;molecular_function	[C]cell;[P]metabolic process;[F]catalytic activity;	3.21252	[P]GO:0032259//methylation;GO:0006694//steroid biosynthetic process;[C]GO:0005737//cytoplasm;[F]GO:0008168//methyltransferase activity;GO:0008757//S-adenosylmethionine-dependent methyltransferase activity;
CL41.Contig4_All	biological_process;cellular_component;molecular_function	[C]cell;[P]biological regulation;cellular process;[F]binding;	3.20163	[P]GO:0006351//transcription, DNA-templated;GO:0009734//auxin-activated signaling pathway;GO:0006355//regulation of transcription, DNA-templated;[C]GO:0005634//nucleus;[F]GO:0003677//DNA binding;
CL42.Contig4_All	biological_process;cellular_component;molecular_function	[C]cell;membrane part;[P]biological regulation;localization;[F]transporter activity;binding;	3.16439	[P]GO:0086010//membrane depolarization during action potential;GO:0034220//ion transmembrane transport;[C]GO:0016021//integral component of membrane;GO:0005886//plasma membrane;[F]GO:0005509//calcium ion binding;GO:0005261//cation channel activity;
CL1156.Contig1_All	biological_process;cellular_component;molecular_function	[C]cell;[P]cellular process;[F]catalytic activity;	3.1434	[P]GO:0006203//dGTP catabolic process;[C]GO:0005634//nucleus;[F]GO:0008832//dGTPase activity;
Unigene6751_All	biological_process;cellular_component;molecular_function	[C]organelle part;cell;[P]localization;[F]binding;	3.10272	[P]GO:0006614//SRP-dependent cotranslational protein targeting to membrane;[C]GO:0005622//intracellular;GO:0009570//chloroplast stroma;GO:0009535//chloroplast thylakoid membrane;[F]GO:0046872//metal ion binding;GO:0005525//GTP binding;
Unigene15855_All	biological_process;cellular_component;molecular_function	[C]cell;[P]biological regulation;[F]binding;	3.08746	[P]GO:0006355//regulation of transcription, DNA-templated;GO:0000160//phosphorelay signal transduction system;[C]GO:0009536//plastid;GO:0009507//chloroplast;[F]GO:0003677//DNA binding;
CL1080.Contig2_All	biological_process;cellular_component;molecular_function	[C]cell;[P]biological regulation;[F]molecular function regulator;	3.07938	[P]GO:0009966//regulation of signal transduction;GO:0043666//regulation of phosphoprotein phosphatase activity;[C]GO:0000164//protein phosphatase type 1 complex;[F]GO:0004864//protein phosphatase inhibitor activity;
Unigene3789_All	biological_process;cellular_component;molecular_function	[C]membrane part;[P]metabolic process;[F]catalytic activity;	3.07039	[P]GO:0008152//metabolic process;[C]GO:0016021//integral component of membrane;[F]GO:0003824//catalytic activity;
Unigene5483_All	biological_process;cellular_component;molecular_function	[C]membrane part;cell;[P]cellular process;[F]catalytic activity;	3.04041	[P]GO:0017186//peptidyl-pyroglutamic acid biosynthetic process, using glutaminyl-peptide cyclotransferase;[C]GO:0005886//plasma membrane;GO:0016021//integral component of membrane;[F]GO:0016603//glutaminyl-peptide cyclotransferase activity;
CL2400.Contig1_All	biological_process;cellular_component;molecular_function	[C]cell;[P]cellular process;[F]structural molecule activity;binding;	3.02656	[P]GO:0006412//translation;[C]GO:0009507//chloroplast;GO:0009536//plastid;GO:0005840//ribosome;[F]GO:0019843//rRNA binding;GO:0003735//structural constituent of ribosome;
Unigene12160_All	biological_process;cellular_component;molecular_function	[C]cell;[P]cellular process;[F]catalytic activity;	3.02438	[P]GO:0006799//polyphosphate biosynthetic process;[C]GO:0009358//polyphosphate kinase complex;[F]GO:0008976//polyphosphate kinase activity;
CL526.Contig1_All	biological_process;cellular_component;molecular_function	[C]cell;[P]cellular process;[F]catalytic activity;	3.01057	[P]GO:0051603//proteolysis involved in cellular protein catabolic process;[C]GO:0005839//proteasome core complex;[F]GO:0004298//threonine-type endopeptidase activity;
Unigene421_All	biological_process;cellular_component;molecular_function	[C]cell;[P]cellular process;[F]catalytic activity;	3.00568	[P]GO:0016579//protein deubiquitination;GO:0006511//ubiquitin-dependent protein catabolic process;[C]GO:0005622//intracellular;GO:0005737//cytoplasm;[F]GO:0004843//thiol-dependent ubiquitin-specific protease activity;
Unigene3788_All	biological_process;cellular_component;molecular_function	[C]membrane part;[P]metabolic process;[F]catalytic activity;	3.00196	[P]GO:0008152//metabolic process;[C]GO:0016021//integral component of membrane;[F]GO:0003824//catalytic activity;
Unigene3062_All	biological_process;cellular_component;molecular_function	[C]cell;[P]biological regulation;[F]binding;molecular function regulator;	2.97034	[P]GO:0007186//G-protein coupled receptor signaling pathway;[C]GO:0005737//cytoplasm;[F]GO:0005096//GTPase activator activity;GO:0001965//G-protein alpha-subunit binding;GO:0005085//guanyl-nucleotide exchange factor activity;
CL2124.Contig3_All	biological_process;cellular_component;molecular_function	[C]cell;[P]cellular process;[F]catalytic activity;	2.95174	[P]GO:0009228//thiamine biosynthetic process;[C]GO:0005737//cytoplasm;[F]GO:0004789//thiamine-phosphate diphosphorylase activity;
Unigene801_All	biological_process;cellular_component;molecular_function	[C]cell;[P]cellular process;[F]structural molecule activity;	2.92161	[P]GO:0006412//translation;[C]GO:0005840//ribosome;[F]GO:0003735//structural constituent of ribosome;
Unigene14685_All	biological_process;cellular_component;molecular_function	[C]cell;[P]cellular process;[F]binding;catalytic activity;	2.90689	[P]GO:2001295//malonyl-CoA biosynthetic process;GO:0006633//fatty acid biosynthetic process;[C]GO:0009536//plastid;GO:0009317//acetyl-CoA carboxylase complex;[F]GO:0016740//transferase activity;GO:0004386//helicase activity;GO:0003676//nucleic acid binding;GO:0005524//ATP binding;GO:0003989//acetyl-CoA carboxylase activity;
Unigene6662_All	biological_process;cellular_component;molecular_function	[C]cell;membrane;membrane part;[P]localization;cellular process;biological regulation;[F]transporter activity;	2.89376	[P]GO:0030026//cellular manganese ion homeostasis;GO:0071421//manganese ion transmembrane transport;GO:0006880//intracellular sequestering of iron ion;GO:0071281//cellular response to iron ion;[C]GO:0005623//cell;GO:0016021//integral component of membrane;GO:0016020//membrane;[F]GO:0005381//iron ion transmembrane transporter activity;GO:0005384//manganese ion transmembrane transporter activity;
CL3012.Contig2_All	biological_process;cellular_component;molecular_function	[C]cell;organelle part;[P]cellular process;[F]transporter activity;binding;	2.89262	[P]GO:0015986//ATP synthesis coupled proton transport;[C]GO:0045261//proton-transporting ATP synthase complex, catalytic core F(1);GO:0009535//chloroplast thylakoid membrane;[F]GO:0005524//ATP binding;GO:0046933//proton-transporting ATP synthase activity, rotational mechanism;
Unigene2687_All	biological_process;cellular_component;molecular_function	[C]cell;[P]cellular process;[F]binding;catalytic activity;	2.88583	[P]GO:0006099//tricarboxylic acid cycle;[C]GO:0005739//mitochondrion;[F]GO:0004449//isocitrate dehydrogenase (NAD+) activity;GO:0051287//NAD binding;GO:0000287//magnesium ion binding;
Unigene3568_All	biological_process;cellular_component;molecular_function	[C]membrane part;[P]metabolic process;[F]catalytic activity;	2.87213	[P]GO:0008152//metabolic process;[C]GO:0016021//integral component of membrane;[F]GO:0003824//catalytic activity;
Unigene2785_All	biological_process;cellular_component;molecular_function	[C]cell;[P]cellular component organization or biogenesis;[F]binding;	2.85244	[P]GO:0016226//iron-sulfur cluster assembly;[C]GO:0009507//chloroplast;GO:0009536//plastid;[F]GO:0005524//ATP binding;
CL578.Contig1_All	biological_process;cellular_component;molecular_function	[C]membrane part;[P]localization;[F]catalytic activity;transporter activity;	2.84052	[P]GO:0003333//amino acid transmembrane transport;[C]GO:0016021//integral component of membrane;[F]GO:0015171//amino acid transmembrane transporter activity;GO:0008237//metallopeptidase activity;
CL2954.Contig1_All	biological_process;cellular_component;molecular_function	[C]membrane part;[P]metabolic process;[F]catalytic activity;	2.82465	[P]GO:0008152//metabolic process;[C]GO:0016021//integral component of membrane;[F]GO:0016788//hydrolase activity, acting on ester bonds;
Unigene4374_All	biological_process;cellular_component;molecular_function	[C]organelle part;[P]cellular process;[F]catalytic activity;binding;	2.82211	[P]GO:0022900//electron transport chain;GO:0006121//mitochondrial electron transport, succinate to ubiquinone;GO:0006099//tricarboxylic acid cycle;GO:0009061//anaerobic respiration;[C]GO:0005743//mitochondrial inner membrane;GO:0005749//mitochondrial respiratory chain complex II, succinate dehydrogenase complex (ubiquinone);[F]GO:0050660//flavin adenine dinucleotide binding;GO:0009055//electron t…
CL42.Contig2_All	biological_process;cellular_component;molecular_function	[C]membrane part;cell;[P]biological regulation;localization;[F]transporter activity;binding;	2.81714	[P]GO:0034220//ion transmembrane transport;GO:0086010//membrane depolarization during action potential;[C]GO:0005886//plasma membrane;GO:0016021//integral component of membrane;[F]GO:0005509//calcium ion binding;GO:0005261//cation channel activity;
Unigene14102_All	biological_process;cellular_component;molecular_function	[C]organelle part;cell;[P]developmental process;cellular process;[F]catalytic activity;	2.81444	[P]GO:0016036//cellular response to phosphate starvation;GO:0006223//uracil salvage;GO:0032502//developmental process;GO:0009116//nucleoside metabolic process;[C]GO:0009570//chloroplast stroma;GO:0005829//cytosol;[F]GO:0004845//uracil phosphoribosyltransferase activity;
CL626.Contig2_All	biological_process;cellular_component;molecular_function	[C]membrane part;[P]cellular process;[F]signal transducer activity;catalytic activity;	2.73777	[P]GO:0009166//nucleotide catabolic process;[C]GO:0016021//integral component of membrane;[F]GO:0004930//G-protein coupled receptor activity;GO:0016787//hydrolase activity;GO:0004965//G-protein coupled GABA receptor activity;
CL889.Contig3_All	biological_process;cellular_component;molecular_function	[C]membrane part;cell;[P]localization;[F]transporter activity;	2.69797	[P]GO:0006820//anion transport;GO:0055085//transmembrane transport;[C]GO:0005886//plasma membrane;GO:0016021//integral component of membrane;[F]GO:0008381//mechanosensitive ion channel activity;
Unigene1383_All	biological_process;cellular_component;molecular_function	[C]cell;[P]cellular process;[F]catalytic activity;	2.69102	[P]GO:0030488//tRNA methylation;GO:0002128//tRNA nucleoside ribose methylation;GO:0002181//cytoplasmic translation;[C]GO:0005737//cytoplasm;[F]GO:0008175//tRNA methyltransferase activity;
Unigene8947_All	biological_process;cellular_component;molecular_function	[C]cell;[P]cellular process;[F]binding;catalytic activity;	2.67646	[P]GO:0006281//DNA repair;GO:0006310//DNA recombination;[C]GO:0009536//plastid;[F]GO:0009378//four-way junction helicase activity;GO:0005524//ATP binding;GO:0003677//DNA binding;
CL622.Contig3_All	biological_process;cellular_component;molecular_function	[C]membrane part;[P]cellular process;[F]catalytic activity;	2.66297	[P]GO:0051603//proteolysis involved in cellular protein catabolic process;[C]GO:0016021//integral component of membrane;[F]GO:0004185//serine-type carboxypeptidase activity;
Unigene5472_All	biological_process;cellular_component;molecular_function	[C]cell;[P]cellular process;[F]catalytic activity;	2.65208	[P]GO:0006099//tricarboxylic acid cycle;[C]GO:0005737//cytoplasm;[F]GO:0004108//citrate (Si)-synthase activity;
Unigene5873_All	biological_process;cellular_component;molecular_function	[C]cell;[P]biological regulation;cellular process;response to stimulus;[F]transcription regulator activity;binding;	2.59637	[P]GO:0045893//positive regulation of transcription, DNA-templated;GO:0006357//regulation of transcription from RNA polymerase II promoter;GO:0009409//response to cold;GO:1902584//positive regulation of response to water deprivation;GO:0030154//cell differentiation;GO:1901002//positive regulation of response to salt stress;[C]GO:0005634//nucleus;[F]GO:0044212//transcription regulatory region DNA …
CL2717.Contig1_All	biological_process;cellular_component;molecular_function	[C]cell;[P]biological regulation;[F]molecular function regulator;	2.5927	[P]GO:0043547//positive regulation of GTPase activity;[C]GO:0005737//cytoplasm;[F]GO:0005096//GTPase activator activity;
CL2622.Contig1_All	biological_process;cellular_component;molecular_function	[C]organelle part;[P]cellular component organization or biogenesis;[F]binding;	2.53874	[P]GO:0080182//histone H3-K4 trimethylation;[C]GO:0048188//Set1C/COMPASS complex;[F]GO:0003682//chromatin binding;
CL2097.Contig1_All	biological_process;cellular_component;molecular_function	[C]cell;[P]biological regulation;cellular process;multicellular organismal process;[F]signal transducer activity;binding;	2.53343	[P]GO:0009968//negative regulation of signal transduction;GO:0007275//multicellular organism development;GO:0070374//positive regulation of ERK1 and ERK2 cascade;GO:0030154//cell differentiation;[C]GO:0005622//intracellular;[F]GO:0004709//MAP kinase kinase kinase activity;GO:0031434//mitogen-activated protein kinase kinase binding;GO:0005524//ATP binding;
Unigene3073_All	biological_process;cellular_component;molecular_function	[C]cell;[P]cellular process;biological regulation;[F]catalytic activity;	2.51344	[P]GO:0034976//response to endoplasmic reticulum stress;GO:0045454//cell redox homeostasis;GO:0006457//protein folding;[C]GO:0005623//cell;GO:0005783//endoplasmic reticulum;[F]GO:0003756//protein disulfide isomerase activity;
Unigene6285_All	biological_process;cellular_component;molecular_function	[C]cell;[P]cellular process;[F]catalytic activity;	2.50589	[P]GO:0006221//pyrimidine nucleotide biosynthetic process;[C]GO:0005737//cytoplasm;[F]GO:0033862//UMP kinase activity;
Unigene29_All	biological_process;cellular_component;molecular_function	[C]cell;[P]cellular component organization or biogenesis;cellular process;[F]binding;catalytic activity;	2.47032	[P]GO:0043161//proteasome-mediated ubiquitin-dependent protein catabolic process;GO:0006281//DNA repair;GO:0000209//protein polyubiquitination;GO:0016574//histone ubiquitination;[C]GO:0005737//cytoplasm;[F]GO:0061630//ubiquitin protein ligase activity;GO:0005524//ATP binding;GO:0031625//ubiquitin protein ligase binding;
Unigene4980_All	biological_process;cellular_component;molecular_function	[C]cell;[P]cellular process;[F]binding;	2.44023	[P]GO:0006281//DNA repair;GO:0006289//nucleotide-excision repair;GO:0043161//proteasome-mediated ubiquitin-dependent protein catabolic process;[C]GO:0005634//nucleus;GO:0031461//cullin-RING ubiquitin ligase complex;[F]GO:0003684//damaged DNA binding;GO:0003676//nucleic acid binding;
Unigene7451_All	biological_process;cellular_component;molecular_function	[C]organelle part;[P]cellular process;[F]binding;catalytic activity;	2.41619	[P]GO:0006287//base-excision repair, gap-filling;GO:0006297//nucleotide-excision repair, DNA gap filling;GO:0006260//DNA replication;GO:0000278//mitotic cell cycle;GO:0006272//leading strand elongation;GO:0045004//DNA replication proofreading;GO:0006281//DNA repair;[C]GO:0008622//epsilon DNA polymerase complex;[F]GO:0003887//DNA-directed DNA polymerase activity;GO:0008310//single-stranded DNA 3'-…
Unigene2643_All	biological_process;cellular_component;molecular_function	[C]cell;[P]cellular process;[F]binding;structural molecule activity;	2.39788	[P]GO:0006412//translation;[C]GO:0005840//ribosome;[F]GO:0003723//RNA binding;GO:0003676//nucleic acid binding;GO:0003735//structural constituent of ribosome;
Unigene579_All	biological_process;cellular_component;molecular_function	[C]cell;[P]biological regulation;cellular process;[F]molecular function regulator;transporter activity;	2.361	[P]GO:0043161//proteasome-mediated ubiquitin-dependent protein catabolic process;GO:0042176//regulation of protein catabolic process;[C]GO:0008540//proteasome regulatory particle, base subcomplex;GO:0034515//proteasome storage granule;GO:0000502//proteasome complex;GO:0005634//nucleus;[F]GO:0005319//lipid transporter activity;GO:0030234//enzyme regulator activity;
CL2419.Contig4_All	biological_process;cellular_component;molecular_function	[C]membrane part;[P]biological regulation;[F]binding;	2.33076	[P]GO:0006355//regulation of transcription, DNA-templated;[C]GO:0016021//integral component of membrane;[F]GO:0005524//ATP binding;GO:0008134//transcription factor binding;
Unigene2453_All	biological_process;cellular_component;molecular_function	[C]cell;organelle part;[P]cellular process;cellular component organization or biogenesis;[F]structural molecule activity;binding;	2.30859	[P]GO:0042254//ribosome biogenesis;GO:0006412//translation;[C]GO:0022625//cytosolic large ribosomal subunit;GO:0005840//ribosome;[F]GO:0003735//structural constituent of ribosome;GO:0003723//RNA binding;
CL2445.Contig1_All	biological_process;cellular_component;molecular_function	[C]cell;[P]cellular process;biological regulation;[F]catalytic activity;binding;	2.2671	[P]GO:0018105//peptidyl-serine phosphorylation;GO:0008360//regulation of cell shape;[C]GO:0005737//cytoplasm;GO:0005634//nucleus;[F]GO:0004674//protein serine/threonine kinase activity;GO:0005524//ATP binding;
Unigene1701_All	biological_process;cellular_component;molecular_function	[C]cell;[P]cellular process;biological regulation;[F]catalytic activity;	2.26303	[P]GO:0045454//cell redox homeostasis;GO:0006457//protein folding;GO:0034976//response to endoplasmic reticulum stress;[C]GO:0005783//endoplasmic reticulum;GO:0005623//cell;[F]GO:0003756//protein disulfide isomerase activity;
Unigene4957_All	biological_process;cellular_component;molecular_function	[C]cell;[P]response to stimulus;cellular process;[F]antioxidant activity;binding;	2.26145	[P]GO:0000302//response to reactive oxygen species;GO:0006979//response to oxidative stress;GO:0042744//hydrogen peroxide catabolic process;GO:0034599//cellular response to oxidative stress;[C]GO:0009507//chloroplast;[F]GO:0020037//heme binding;GO:0004130//cytochrome-c peroxidase activity;GO:0004601//peroxidase activity;GO:0016688//L-ascorbate peroxidase activity;
CL1778.Contig2_All	biological_process;cellular_component;molecular_function	[C]membrane part;[P]localization;[F]transporter activity;binding;	2.25585	[P]GO:0015721//bile acid and bile salt transport;[C]GO:0016021//integral component of membrane;[F]GO:0005524//ATP binding;GO:0042626//ATPase activity, coupled to transmembrane movement of substances;
Unigene1150_All	biological_process;cellular_component;molecular_function	[C]cell;[P]biological regulation;[F]transporter activity;	2.25486	[P]GO:0042391//regulation of membrane potential;[C]GO:0005887//integral component of plasma membrane;[F]GO:0005249//voltage-gated potassium channel activity;
Unigene5302_All	biological_process;cellular_component;molecular_function	[C]cell;[P]cellular process;[F]transcription regulator activity;binding;	2.23506	[P]GO:0006351//transcription, DNA-templated;[C]GO:0005667//transcription factor complex;GO:0005634//nucleus;[F]GO:0003677//DNA binding;GO:0046983//protein dimerization activity;GO:0003700//DNA binding transcription factor activity;
Unigene7470_All	biological_process;cellular_component;molecular_function	[C]membrane part;[P]localization;[F]binding;catalytic activity;	2.22777	[P]GO:0055085//transmembrane transport;[C]GO:0016021//integral component of membrane;[F]GO:0016887//ATPase activity;GO:0005524//ATP binding;
CL1375.Contig2_All	biological_process;cellular_component;molecular_function	[C]cell;[P]cellular component organization or biogenesis;cellular process;[F]catalytic activity;binding;	2.2254	[P]GO:0000460//maturation of 5.8S rRNA;GO:0006401//RNA catabolic process;[C]GO:0005634//nucleus;[F]GO:0003723//RNA binding;GO:0004004//ATP-dependent RNA helicase activity;GO:0003724//RNA helicase activity;GO:0005524//ATP binding;
Unigene282_All	biological_process;cellular_component;molecular_function	[C]cell;[P]cellular process;[F]catalytic activity;binding;	2.20535	[P]GO:0001522//pseudouridine synthesis;GO:0031119//tRNA pseudouridine synthesis;[C]GO:0005739//mitochondrion;[F]GO:0003723//RNA binding;GO:0009982//pseudouridine synthase activity;
Unigene8229_All	biological_process;cellular_component;molecular_function	[C]organelle part;[P]cellular process;[F]binding;catalytic activity;	2.20102	[P]GO:0007018//microtubule-based movement;[C]GO:0005874//microtubule;[F]GO:0005524//ATP binding;GO:0003777//microtubule motor activity;GO:0008017//microtubule binding;
CL596.Contig1_All	biological_process;cellular_component;molecular_function	[C]cell;[P]cellular process;[F]catalytic activity;binding;	2.15094	[P]GO:1990481//mRNA pseudouridine synthesis;GO:0031119//tRNA pseudouridine synthesis;[C]GO:0005737//cytoplasm;GO:0005634//nucleus;[F]GO:0009982//pseudouridine synthase activity;GO:0003723//RNA binding;
CL3050.Contig1_All	biological_process;cellular_component;molecular_function	[C]organelle part;membrane part;[P]metabolic process;cellular process;response to stimulus;[F]antioxidant activity;binding;	2.14908	[P]GO:0008610//lipid biosynthetic process;GO:0034599//cellular response to oxidative stress;GO:0000302//response to reactive oxygen species;GO:0042744//hydrogen peroxide catabolic process;[C]GO:0005758//mitochondrial intermembrane space;GO:0016021//integral component of membrane;[F]GO:0005506//iron ion binding;GO:0020037//heme binding;GO:0004130//cytochrome-c peroxidase activity;
Unigene2091_All	biological_process;cellular_component;molecular_function	[C]cell;[P]cellular process;[F]binding;catalytic activity;	2.14079	[P]GO:0019432//triglyceride biosynthetic process;[C]GO:0005886//plasma membrane;[F]GO:0047196//long-chain-alcohol O-fatty-acyltransferase activity;GO:0004144//diacylglycerol O-acyltransferase activity;GO:0046872//metal ion binding;
Unigene3862_All	biological_process;cellular_component;molecular_function	[C]cell;[P]cellular process;[F]transcription regulator activity;	2.11548	[P]GO:0006366//transcription from RNA polymerase II promoter;[C]GO:0005634//nucleus;[F]GO:0003713//transcription coactivator activity;
Unigene7990_All	biological_process;cellular_component;molecular_function	[C]organelle part;[P]cellular component organization or biogenesis;cellular process;[F]catalytic activity;binding;	2.1139	[P]GO:0000722//telomere maintenance via recombination;GO:0032508//DNA duplex unwinding;GO:0090305//nucleic acid phosphodiester bond hydrolysis;GO:0007131//reciprocal meiotic recombination;GO:0007004//telomere maintenance via telomerase;GO:0070192//chromosome organization involved in meiotic cell cycle;GO:0000724//double-strand break repair via homologous recombination;GO:0016233//telomere capping…
CL873.Contig2_All	biological_process;cellular_component;molecular_function	[C]cell;membrane part;organelle part;[P]cellular process;[F]catalytic activity;binding;	2.11012	[P]GO:0006099//tricarboxylic acid cycle;GO:0006121//mitochondrial electron transport, succinate to ubiquinone;[C]GO:0016021//integral component of membrane;GO:0045281//succinate dehydrogenase complex;GO:0005749//mitochondrial respiratory chain complex II, succinate dehydrogenase complex (ubiquinone);[F]GO:0000104//succinate dehydrogenase activity;GO:0046872//metal ion binding;
Unigene8575_All	biological_process;cellular_component;molecular_function	[C]membrane part;[P]metabolic process;[F]catalytic activity;	2.10996	[P]GO:0008152//metabolic process;[C]GO:0016021//integral component of membrane;[F]GO:0003824//catalytic activity;
CL1600.Contig6_All	biological_process;cellular_component;molecular_function	[C]cell;organelle part;[P]localization;[F]transporter activity;binding;	2.09192	[P]GO:0006607//NLS-bearing protein import into nucleus;[C]GO:0005654//nucleoplasm;GO:0005643//nuclear pore;GO:0005829//cytosol;[F]GO:0008565//protein transporter activity;GO:0008139//nuclear localization sequence binding;
CL2818.Contig1_All	biological_process;cellular_component;molecular_function	[C]cell;[P]cellular process;biological regulation;[F]catalytic activity;	2.0697	[P]GO:0034976//response to endoplasmic reticulum stress;GO:0006457//protein folding;GO:0045454//cell redox homeostasis;[C]GO:0005783//endoplasmic reticulum;[F]GO:0003756//protein disulfide isomerase activity;
CL1217.Contig1_All	biological_process;cellular_component;molecular_function	[C]cell;organelle part;[P]cellular component organization or biogenesis;[F]binding;	2.05987	[P]GO:0006334//nucleosome assembly;[C]GO:0000786//nucleosome;GO:0005634//nucleus;[F]GO:0003677//DNA binding;GO:0046982//protein heterodimerization activity;GO:0031492//nucleosomal DNA binding;
CL2801.Contig2_All	biological_process;cellular_component;molecular_function	[C]cell;organelle part;[P]cellular process;[F]structural molecule activity;	2.05776	[P]GO:0002181//cytoplasmic translation;GO:0006412//translation;[C]GO:0022625//cytosolic large ribosomal subunit;GO:0005840//ribosome;[F]GO:0003735//structural constituent of ribosome;
CL1652.Contig4_All	biological_process;cellular_component;molecular_function	[C]cell;[P]response to stimulus;metabolic process;[F]antioxidant activity;binding;catalytic activity;	2.04295	[P]GO:0006807//nitrogen compound metabolic process;GO:0042542//response to hydrogen peroxide;[C]GO:0005737//cytoplasm;[F]GO:0004601//peroxidase activity;GO:0051536//iron-sulfur cluster binding;GO:0016661//oxidoreductase activity, acting on other nitrogenous compounds as donors;GO:0050418//hydroxylamine reductase activity;
CL497.Contig2_All	biological_process;cellular_component;molecular_function	[C]cell;[P]cellular component organization or biogenesis;[F]binding;	2.02975	[P]GO:0051017//actin filament bundle assembly;[C]GO:0005737//cytoplasm;[F]GO:0051015//actin filament binding;
Unigene5326_All	biological_process;cellular_component;molecular_function	[C]cell;[P]metabolic process;[F]binding;catalytic activity;	2.02205	[P]GO:0006012//galactose metabolic process;[C]GO:0005737//cytoplasm;[F]GO:0005534//galactose binding;GO:0005524//ATP binding;GO:0004335//galactokinase activity;
CL8.Contig4_All	biological_process;cellular_component;molecular_function	[C]organelle part;[P]cellular process;[F]catalytic activity;binding;	2.00554	[P]GO:0007018//microtubule-based movement;[C]GO:0005871//kinesin complex;[F]GO:0005524//ATP binding;GO:0008017//microtubule binding;GO:0016887//ATPase activity;GO:0003777//microtubule motor activity;
Unigene4031_All	biological_process;cellular_component;molecular_function	[C]cell;[P]cellular process;[F]binding;catalytic activity;	1.99769	[P]GO:0071897//DNA biosynthetic process;GO:0006273//lagging strand elongation;GO:0006310//DNA recombination;GO:0006260//DNA replication;GO:0051103//DNA ligation involved in DNA repair;[C]GO:0005634//nucleus;GO:0005739//mitochondrion;[F]GO:0003677//DNA binding;GO:0005524//ATP binding;GO:0003910//DNA ligase (ATP) activity;
Unigene2468_All	biological_process;cellular_component;molecular_function	[C]cell;[P]cellular process;[F]binding;	1.96495	[P]GO:0006260//DNA replication;GO:0006974//cellular response to DNA damage stimulus;[C]GO:0005634//nucleus;[F]GO:0003690//double-stranded DNA binding;
Unigene6598_All	biological_process;cellular_component;molecular_function	[C]organelle part;[P]response to stimulus;cellular process;cellular component organization or biogenesis;[F]binding;catalytic activity;	1.95451	[P]GO:0000707//meiotic DNA recombinase assembly;GO:0010212//response to ionizing radiation;GO:0007131//reciprocal meiotic recombination;GO:0042148//strand invasion;GO:0006312//mitotic recombination;[C]GO:0005657//replication fork;GO:0033063//Rad51B-Rad51C-Rad51D-XRCC2 complex;[F]GO:0000150//recombinase activity;GO:0003697//single-stranded DNA binding;GO:0000400//four-way junction DNA binding;GO:0…
Unigene3857_All	biological_process;cellular_component;molecular_function	[C]membrane part;[P]localization;[F]binding;	1.94274	[P]GO:0055085//transmembrane transport;[C]GO:0016021//integral component of membrane;[F]GO:0003677//DNA binding;
CL308.Contig1_All	biological_process;cellular_component;molecular_function	[C]membrane part;[P]localization;[F]transporter activity;	1.93138	[P]GO:0034220//ion transmembrane transport;[C]GO:0016021//integral component of membrane;[F]GO:0005215//transporter activity;
Unigene3203_All	biological_process;cellular_component;molecular_function	[C]cell;[P]cellular process;[F]transcription regulator activity;binding;	1.92463	[P]GO:0006351//transcription, DNA-templated;[C]GO:0005634//nucleus;[F]GO:0003677//DNA binding;GO:0003700//DNA binding transcription factor activity;
CL71.Contig1_All	biological_process;cellular_component;molecular_function	[C]membrane;cell;[P]metabolic process;biological regulation;cellular process;[F]catalytic activity;	1.91905	[P]GO:0055088//lipid homeostasis;GO:0019433//triglyceride catabolic process;GO:0016042//lipid catabolic process;[C]GO:0016020//membrane;GO:0005737//cytoplasm;GO:0005811//lipid droplet;[F]GO:0004806//triglyceride lipase activity;GO:0016787//hydrolase activity;
CL375.Contig4_All	biological_process;cellular_component;molecular_function	[C]organelle part;cell;[P]cellular component organization or biogenesis;[F]binding;	1.90077	[P]GO:0006334//nucleosome assembly;[C]GO:0000786//nucleosome;GO:0005634//nucleus;[F]GO:0003677//DNA binding;
Unigene7942_All	biological_process;cellular_component;molecular_function	[C]cell;[P]cellular process;biological regulation;[F]binding;transcription regulator activity;	1.89545	[P]GO:0006357//regulation of transcription from RNA polymerase II promoter;GO:0030154//cell differentiation;[C]GO:0005634//nucleus;[F]GO:0044212//transcription regulatory region DNA binding;GO:0003677//DNA binding;GO:0000981//RNA polymerase II transcription factor activity, sequence-specific DNA binding;GO:0043565//sequence-specific DNA binding;GO:0001135//transcription factor activity, RNA polym…
CL1987.Contig2_All	biological_process;cellular_component;molecular_function	[C]cell;[P]biological regulation;cellular process;cellular component organization or biogenesis;metabolic process;[F]binding;catalytic activity;antioxidant activity;	1.88621	[P]GO:0034599//cellular response to oxidative stress;GO:0006662//glycerol ether metabolic process;GO:0051017//actin filament bundle assembly;GO:0045454//cell redox homeostasis;[C]GO:0005737//cytoplasm;[F]GO:0016671//oxidoreductase activity, acting on a sulfur group of donors, disulfide as acceptor;GO:0047134//protein-disulfide reductase activity;GO:0004791//thioredoxin-disulfide reductase activit…
CL1393.Contig2_All	biological_process;cellular_component;molecular_function	[C]membrane part;[P]metabolic process;[F]catalytic activity;	1.88368	[P]GO:0016539//intein-mediated protein splicing;[C]GO:0016021//integral component of membrane;[F]GO:0008233//peptidase activity;
CL2973.Contig2_All	biological_process;cellular_component;molecular_function	[C]organelle part;cell;[P]cellular process;[F]catalytic activity;binding;	1.874	[P]GO:0042787//protein ubiquitination involved in ubiquitin-dependent protein catabolic process;GO:0031146//SCF-dependent proteasomal ubiquitin-dependent protein catabolic process;GO:0045116//protein neddylation;[C]GO:0031463//Cul3-RING ubiquitin ligase complex;GO:0031467//Cul7-RING ubiquitin ligase complex;GO:0080008//Cul4-RING E3 ubiquitin ligase complex;GO:0043224//nuclear SCF ubiquitin ligase…
CL3147.Contig11_All	biological_process;cellular_component;molecular_function	[C]cell;[P]biological regulation;cellular process;[F]catalytic activity;	1.8365	[P]GO:0034976//response to endoplasmic reticulum stress;GO:0045454//cell redox homeostasis;GO:0006457//protein folding;[C]GO:0005623//cell;GO:0005783//endoplasmic reticulum;[F]GO:0003756//protein disulfide isomerase activity;
Unigene6139_All	biological_process;cellular_component;molecular_function	[C]organelle part;membrane part;[P]cellular process;metabolic process;[F]catalytic activity;binding;	1.8131	[P]GO:0016126//sterol biosynthetic process;GO:0006383//transcription from RNA polymerase III promoter;[C]GO:0005666//DNA-directed RNA polymerase III complex;GO:0005789//endoplasmic reticulum membrane;GO:0016021//integral component of membrane;[F]GO:0000248//C-5 sterol desaturase activity;GO:0003899//DNA-directed 5'-3' RNA polymerase activity;GO:0003677//DNA binding;GO:0005506//iron ion binding;
CL1460.Contig1_All	biological_process;cellular_component;molecular_function	[C]macromolecular complex;[P]localization;[F]transporter activity;	1.80504	[P]GO:0015991//ATP hydrolysis coupled proton transport;[C]GO:0033180//proton-transporting V-type ATPase, V1 domain;[F]GO:0015078//hydrogen ion transmembrane transporter activity;
CL1010.Contig2_All	biological_process;cellular_component;molecular_function	[C]cell;[P]cellular process;[F]catalytic activity;binding;	1.80449	[P]GO:0006108//malate metabolic process;GO:0006090//pyruvate metabolic process;[C]GO:0005739//mitochondrion;[F]GO:0004471//malate dehydrogenase (decarboxylating) (NAD+) activity;GO:0046872//metal ion binding;GO:0051287//NAD binding;
Unigene4347_All	biological_process;cellular_component;molecular_function	[C]cell;[P]metabolic process;[F]catalytic activity;binding;	1.76351	[P]GO:0009058//biosynthetic process;[C]GO:0005737//cytoplasm;GO:0005634//nucleus;[F]GO:0004725//protein tyrosine phosphatase activity;GO:0016791//phosphatase activity;GO:0030170//pyridoxal phosphate binding;
Unigene9250_All	biological_process;cellular_component;molecular_function	[C]cell;[P]cellular process;metabolic process;[F]catalytic activity;	1.75952	[P]GO:0005975//carbohydrate metabolic process;GO:0009051//pentose-phosphate shunt, oxidative branch;[C]GO:0005737//cytoplasm;[F]GO:0017057//6-phosphogluconolactonase activity;
CL1715.Contig3_All	biological_process;cellular_component;molecular_function	[C]organelle part;membrane part;[P]response to stimulus;localization;cellular process;[F]transporter activity;	1.75395	[P]GO:0006865//amino acid transport;GO:0006839//mitochondrial transport;GO:0043091//L-arginine import;GO:0006972//hyperosmotic response;GO:0006844//acyl carnitine transport;GO:0055085//transmembrane transport;GO:0006561//proline biosynthetic process;[C]GO:0016021//integral component of membrane;GO:0005743//mitochondrial inner membrane;[F]GO:0015171//amino acid transmembrane transporter activity;G…
Unigene8260_All	biological_process;cellular_component;molecular_function	[C]organelle part;cell;[P]cellular component organization or biogenesis;cellular process;[F]catalytic activity;binding;	1.74193	[P]GO:0006265//DNA topological change;GO:0000706//meiotic DNA double-strand break processing;GO:0007131//reciprocal meiotic recombination;GO:0042138//meiotic DNA double-strand break formation;GO:0000737//DNA catabolic process, endonucleolytic;[C]GO:0005694//chromosome;GO:0000228//nuclear chromosome;[F]GO:0003918//DNA topoisomerase type II (ATP-hydrolyzing) activity;GO:0003677//DNA binding;GO:0016…
CL2034.Contig9_All	biological_process;cellular_component;molecular_function	[C]membrane part;[P]cellular process;[F]catalytic activity;	1.70261	[P]GO:0006506//GPI anchor biosynthetic process;[C]GO:0016021//integral component of membrane;[F]GO:0016758//transferase activity, transferring hexosyl groups;
Unigene5797_All	biological_process;cellular_component;molecular_function	[C]organelle part;[P]cellular process;[F]structural molecule activity;binding;	1.69048	[P]GO:0006412//translation;[C]GO:0022625//cytosolic large ribosomal subunit;[F]GO:0003735//structural constituent of ribosome;GO:0003723//RNA binding;
CL3083.Contig7_All	biological_process;cellular_component;molecular_function	[C]cell;[P]cellular component organization or biogenesis;[F]binding;	1.68243	[P]GO:0051017//actin filament bundle assembly;[C]GO:0005737//cytoplasm;[F]GO:0051015//actin filament binding;
CL1424.Contig2_All	biological_process;cellular_component;molecular_function	[C]cell;[P]cellular process;[F]binding;	1.66287	[P]GO:0006260//DNA replication;GO:0006310//DNA recombination;GO:0006281//DNA repair;[C]GO:0005634//nucleus;[F]GO:0003677//DNA binding;
Unigene5233_All	biological_process;cellular_component;molecular_function	[C]cell;[P]cellular process;[F]binding;	1.6565	[P]GO:0042026//protein refolding;[C]GO:0005737//cytoplasm;[F]GO:0005524//ATP binding;
Unigene6912_All	biological_process;cellular_component;molecular_function	[C]organelle part;cell;[P]cellular process;[F]structural molecule activity;	1.64294	[P]GO:0006412//translation;[C]GO:0005840//ribosome;GO:0022625//cytosolic large ribosomal subunit;[F]GO:0003735//structural constituent of ribosome;
CL1592.Contig3_All	biological_process;cellular_component;molecular_function	[C]membrane part;organelle part;[P]cellular process;biological regulation;localization;[F]transporter activity;	1.61874	[P]GO:0006880//intracellular sequestering of iron ion;GO:0030026//cellular manganese ion homeostasis;GO:0071421//manganese ion transmembrane transport;GO:0071281//cellular response to iron ion;[C]GO:0016021//integral component of membrane;GO:0005774//vacuolar membrane;[F]GO:0005384//manganese ion transmembrane transporter activity;GO:0005381//iron ion transmembrane transporter activity;
Unigene4741_All	biological_process;cellular_component;molecular_function	[C]organelle part;[P]cellular process;[F]binding;catalytic activity;	1.61471	[P]GO:0007018//microtubule-based movement;[C]GO:0005871//kinesin complex;[F]GO:0016887//ATPase activity;GO:0008017//microtubule binding;GO:0003777//microtubule motor activity;GO:0005524//ATP binding;
CL310.Contig1_All	biological_process;cellular_component;molecular_function	[C]organelle part;[P]cellular process;[F]catalytic activity;	1.60768	[P]GO:0006491//N-glycan processing;[C]GO:0000136//alpha-1,6-mannosyltransferase complex;[F]GO:0000009//alpha-1,6-mannosyltransferase activity;
Unigene5036_All	biological_process;cellular_component;molecular_function	[C]cell;[P]cellular component organization or biogenesis;[F]binding;	1.60663	[P]GO:0051017//actin filament bundle assembly;[C]GO:0005737//cytoplasm;[F]GO:0051015//actin filament binding;
Unigene5046_All	biological_process;cellular_component;molecular_function	[C]organelle part;cell;[P]cellular process;[F]binding;	1.60105	[P]GO:0006261//DNA-dependent DNA replication;GO:0006260//DNA replication;GO:0006281//DNA repair;[C]GO:0005663//DNA replication factor C complex;GO:0005634//nucleus;[F]GO:0003677//DNA binding;GO:0005524//ATP binding;
CL1961.Contig1_All	biological_process;cellular_component;molecular_function	[C]cell;[P]cellular component organization or biogenesis;[F]binding;	1.59696	[P]GO:0051017//actin filament bundle assembly;[C]GO:0005737//cytoplasm;[F]GO:0051015//actin filament binding;
CL1151.Contig1_All	biological_process;cellular_component;molecular_function	[C]membrane part;[P]metabolic process;[F]catalytic activity;	1.58496	[P]GO:0006629//lipid metabolic process;[C]GO:0016021//integral component of membrane;[F]GO:0016491//oxidoreductase activity;
CL1961.Contig2_All	biological_process;cellular_component;molecular_function	[C]cell;[P]cellular component organization or biogenesis;[F]binding;	1.58237	[P]GO:0051017//actin filament bundle assembly;[C]GO:0005737//cytoplasm;[F]GO:0051015//actin filament binding;
CL2572.Contig2_All	biological_process;cellular_component;molecular_function	[C]cell;[P]localization;[F]catalytic activity;binding;	1.5776	[P]GO:0042147//retrograde transport, endosome to Golgi;GO:0006890//retrograde vesicle-mediated transport, Golgi to ER;GO:0006891//intra-Golgi vesicle-mediated transport;[C]GO:0005829//cytosol;GO:0005794//Golgi apparatus;[F]GO:0005525//GTP binding;GO:0003924//GTPase activity;
Unigene9130_All	biological_process;cellular_component;molecular_function	[C]cell;membrane part;[P]metabolic process;[F]catalytic activity;	1.5725	[P]GO:0006629//lipid metabolic process;[C]GO:0005737//cytoplasm;GO:0016021//integral component of membrane;[F]GO:0016627//oxidoreductase activity, acting on the CH-CH group of donors;GO:0016491//oxidoreductase activity;
CL1680.Contig2_All	biological_process;cellular_component;molecular_function	[C]cell;[P]cellular process;[F]catalytic activity;binding;	1.5711	[P]GO:0061077//chaperone-mediated protein folding;[C]GO:0005737//cytoplasm;[F]GO:0003755//peptidyl-prolyl cis-trans isomerase activity;GO:0005528//FK506 binding;
Unigene7092_All	biological_process;cellular_component;molecular_function	[C]organelle part;[P]cellular process;[F]binding;catalytic activity;	1.5483	[P]GO:0006974//cellular response to DNA damage stimulus;GO:0006271//DNA strand elongation involved in DNA replication;[C]GO:0043625//delta DNA polymerase complex;[F]GO:0003677//DNA binding;GO:0003887//DNA-directed DNA polymerase activity;
Unigene7032_All	biological_process;cellular_component;molecular_function	[C]membrane part;[P]metabolic process;[F]binding;catalytic activity;	1.5477	[P]GO:0005975//carbohydrate metabolic process;[C]GO:0016021//integral component of membrane;[F]GO:0004553//hydrolase activity, hydrolyzing O-glycosyl compounds;GO:0008422//beta-glucosidase activity;GO:0003723//RNA binding;
CL1708.Contig2_All	biological_process;cellular_component;molecular_function	[C]cell;[P]cellular process;[F]catalytic activity;binding;	1.53273	[P]GO:0009113//purine nucleobase biosynthetic process;GO:0009257//10-formyltetrahydrofolate biosynthetic process;[C]GO:0005737//cytoplasm;[F]GO:0004329//formate-tetrahydrofolate ligase activity;GO:0004477//methenyltetrahydrofolate cyclohydrolase activity;GO:0005524//ATP binding;GO:0004488//methylenetetrahydrofolate dehydrogenase (NADP+) activity;
CL436.Contig2_All	biological_process;cellular_component;molecular_function	[C]membrane part;[P]cellular process;[F]catalytic activity;	1.52547	[P]GO:0043161//proteasome-mediated ubiquitin-dependent protein catabolic process;GO:0000209//protein polyubiquitination;GO:0042787//protein ubiquitination involved in ubiquitin-dependent protein catabolic process;[C]GO:0016021//integral component of membrane;[F]GO:0061630//ubiquitin protein ligase activity;
Unigene6075_All	biological_process;cellular_component;molecular_function	[C]organelle part;cell;[P]localization;[F]structural molecule activity;	1.52273	[P]GO:0006886//intracellular protein transport;GO:0016192//vesicle-mediated transport;[C]GO:0030132//clathrin coat of coated pit;GO:0030130//clathrin coat of trans-Golgi network vesicle;[F]GO:0005198//structural molecule activity;
CL833.Contig3_All	biological_process;cellular_component;molecular_function	[C]membrane part;[P]metabolic process;[F]catalytic activity;	1.5111	[P]GO:0016539//intein-mediated protein splicing;[C]GO:0016021//integral component of membrane;[F]GO:0008233//peptidase activity;
Unigene7390_All	biological_process;cellular_component;molecular_function	[C]membrane part;organelle part;[P]metabolic process;[F]catalytic activity;binding;	1.49829	[P]GO:0030163//protein catabolic process;[C]GO:0009535//chloroplast thylakoid membrane;GO:0016021//integral component of membrane;[F]GO:0004222//metalloendopeptidase activity;GO:0016887//ATPase activity;GO:0005524//ATP binding;GO:0008270//zinc ion binding;GO:0046872//metal ion binding;
CL1228.Contig1_All	biological_process;cellular_component;molecular_function	[C]organelle part;cell;[P]cellular process;[F]binding;	1.49661	[P]GO:0006260//DNA replication;GO:0006281//DNA repair;GO:0006261//DNA-dependent DNA replication;[C]GO:0005663//DNA replication factor C complex;GO:0005634//nucleus;[F]GO:0003677//DNA binding;GO:0005524//ATP binding;
Unigene4762_All	biological_process;cellular_component;molecular_function	[C]cell;[P]cellular process;[F]catalytic activity;	1.49304	[P]GO:0097510//base-excision repair, AP site formation via deaminated base removal;GO:0006284//base-excision repair;[C]GO:0005739//mitochondrion;GO:0005634//nucleus;[F]GO:0004844//uracil DNA N-glycosylase activity;
CL846.Contig8_All	biological_process;cellular_component;molecular_function	[C]membrane part;[P]metabolic process;[F]catalytic activity;	1.49033	[P]GO:0016539//intein-mediated protein splicing;[C]GO:0016021//integral component of membrane;[F]GO:0008233//peptidase activity;GO:0004252//serine-type endopeptidase activity;
Unigene1913_All	biological_process;cellular_component;molecular_function	[C]membrane part;cell;[P]cellular component organization or biogenesis;[F]binding;transporter activity;	1.4876	[P]GO:0051017//actin filament bundle assembly;[C]GO:0005737//cytoplasm;GO:0016021//integral component of membrane;[F]GO:0005216//ion channel activity;GO:0051015//actin filament binding;
Unigene6294_All	biological_process;cellular_component;molecular_function	[C]cell;[P]cellular process;[F]binding;catalytic activity;	1.48543	[P]GO:0006139//nucleobase-containing compound metabolic process;[C]GO:0005634//nucleus;[F]GO:0003677//DNA binding;GO:0004003//ATP-dependent DNA helicase activity;GO:0005524//ATP binding;
CL1526.Contig2_All	biological_process;cellular_component;molecular_function	[C]cell;membrane part;[P]biological regulation;cellular process;[F]catalytic activity;binding;	1.48455	[P]GO:0018107//peptidyl-threonine phosphorylation;GO:0035556//intracellular signal transduction;GO:0018105//peptidyl-serine phosphorylation;[C]GO:0016021//integral component of membrane;GO:0005622//intracellular;[F]GO:0004687//myosin light chain kinase activity;GO:0004683//calmodulin-dependent protein kinase activity;GO:0004674//protein serine/threonine kinase activity;GO:0005524//ATP binding;
CL1730.Contig2_All	biological_process;cellular_component;molecular_function	[C]organelle part;[P]cellular process;[F]catalytic activity;binding;	1.47735	[P]GO:0007018//microtubule-based movement;[C]GO:0005871//kinesin complex;[F]GO:0003777//microtubule motor activity;GO:0016887//ATPase activity;GO:0008017//microtubule binding;GO:0005524//ATP binding;
Unigene4317_All	biological_process;cellular_component;molecular_function	[C]cell;membrane part;[P]localization;[F]transporter activity;	1.47247	[P]GO:0055085//transmembrane transport;[C]GO:0005887//integral component of plasma membrane;GO:0016021//integral component of membrane;[F]GO:0015293//symporter activity;GO:0005215//transporter activity;
Unigene7075_All	biological_process;cellular_component;molecular_function	[C]cell;[P]cellular process;metabolic process;[F]catalytic activity;	1.44849	[P]GO:0008152//metabolic process;GO:0006635//fatty acid beta-oxidation;[C]GO:0005829//cytosol;[F]GO:0016747//transferase activity, transferring acyl groups other than amino-acyl groups;GO:0003985//acetyl-CoA C-acetyltransferase activity;
Unigene4970_All	biological_process;cellular_component;molecular_function	[C]cell;[P]cellular process;[F]structural molecule activity;	1.42626	[P]GO:0006412//translation;[C]GO:0005840//ribosome;[F]GO:0003735//structural constituent of ribosome;
CL3137.Contig1_All	biological_process;cellular_component;molecular_function	[C]membrane part;cell;[P]localization;biological regulation;[F]transporter activity;binding;	1.41923	[P]GO:0006874//cellular calcium ion homeostasis;GO:0055085//transmembrane transport;[C]GO:0005887//integral component of plasma membrane;GO:0016021//integral component of membrane;[F]GO:0031402//sodium ion binding;GO:0008273//calcium, potassium:sodium antiporter activity;GO:0005509//calcium ion binding;GO:0030955//potassium ion binding;GO:0005262//calcium channel activity;
CL1674.Contig2_All	biological_process;cellular_component;molecular_function	[C]cell;[P]biological regulation;metabolic process;cellular process;[F]catalytic activity;antioxidant activity;	1.41504	[P]GO:0006662//glycerol ether metabolic process;GO:0034599//cellular response to oxidative stress;GO:0045454//cell redox homeostasis;[C]GO:0005737//cytoplasm;[F]GO:0047134//protein-disulfide reductase activity;GO:0016671//oxidoreductase activity, acting on a sulfur group of donors, disulfide as acceptor;GO:0015035//protein disulfide oxidoreductase activity;GO:0004791//thioredoxin-disulfide reduct…
Unigene3900_All	biological_process;cellular_component;molecular_function	[C]cell;[P]metabolic process;cellular process;[F]catalytic activity;binding;	1.40913	[P]GO:0006508//proteolysis;GO:0043171//peptide catabolic process;[C]GO:0005737//cytoplasm;[F]GO:0042277//peptide binding;GO:0070006//metalloaminopeptidase activity;GO:0008270//zinc ion binding;GO:0008237//metallopeptidase activity;GO:0004177//aminopeptidase activity;
CL1991.Contig2_All	biological_process;cellular_component;molecular_function	[C]cell;[P]biological regulation;cellular process;[F]binding;molecular function regulator;	1.40549	[P]GO:0006260//DNA replication;GO:0006275//regulation of DNA replication;[C]GO:0005634//nucleus;[F]GO:0003677//DNA binding;GO:0030337//DNA polymerase processivity factor activity;
Unigene8208_All	biological_process;cellular_component;molecular_function	[C]macromolecular complex;membrane part;[P]localization;[F]transporter activity;	1.39983	[P]GO:0015991//ATP hydrolysis coupled proton transport;[C]GO:0016021//integral component of membrane;GO:0033179//proton-transporting V-type ATPase, V0 domain;[F]GO:0015078//hydrogen ion transmembrane transporter activity;
Unigene6927_All	biological_process;cellular_component;molecular_function	[C]cell;[P]cellular process;[F]structural molecule activity;	1.3916	[P]GO:0006412//translation;[C]GO:0005840//ribosome;[F]GO:0003735//structural constituent of ribosome;
Unigene380_All	biological_process;cellular_component;molecular_function	[C]cell;[P]biological regulation;[F]catalytic activity;binding;	1.37544	[P]GO:0031098//stress-activated protein kinase signaling cascade;GO:0023014//signal transduction by protein phosphorylation;GO:0007346//regulation of mitotic cell cycle;GO:0032147//activation of protein kinase activity;[C]GO:0005737//cytoplasm;[F]GO:0005524//ATP binding;GO:0004674//protein serine/threonine kinase activity;GO:0004672//protein kinase activity;
Unigene363_All	biological_process;cellular_component;molecular_function	[C]membrane part;[P]cellular process;[F]catalytic activity;	1.36923	[P]GO:0018026//peptidyl-lysine monomethylation;[C]GO:0016021//integral component of membrane;[F]GO:0016279//protein-lysine N-methyltransferase activity;
Unigene3354_All	biological_process;cellular_component;molecular_function	[C]organelle part;cell;[P]cellular component organization or biogenesis;cellular process;[F]binding;structural molecule activity;	1.36663	[P]GO:0006412//translation;GO:0000027//ribosomal large subunit assembly;GO:1902626//assembly of large subunit precursor of preribosome;[C]GO:0005840//ribosome;GO:0022625//cytosolic large ribosomal subunit;[F]GO:0003735//structural constituent of ribosome;GO:0003723//RNA binding;
Unigene5729_All	biological_process;cellular_component;molecular_function	[C]membrane part;organelle part;[P]cellular process;[F]catalytic activity;	1.3599	[P]GO:0006506//GPI anchor biosynthetic process;[C]GO:0005789//endoplasmic reticulum membrane;GO:0016021//integral component of membrane;[F]GO:0004584//dolichyl-phosphate-mannose-glycolipid alpha-mannosyltransferase activity;
CL2823.Contig1_All	biological_process;cellular_component;molecular_function	[C]cell;[P]cellular process;[F]catalytic activity;binding;	1.35755	[P]GO:0006555//methionine metabolic process;GO:0019509//L-methionine salvage from methylthioadenosine;[C]GO:0005737//cytoplasm;GO:0005634//nucleus;[F]GO:0010309//acireductone dioxygenase [iron(II)-requiring] activity;GO:0016491//oxidoreductase activity;GO:0005506//iron ion binding;
CL807.Contig8_All	biological_process;cellular_component;molecular_function	[C]cell;membrane part;[P]biological regulation;[F]binding;transporter activity;	1.35279	[P]GO:0006874//cellular calcium ion homeostasis;[C]GO:0005887//integral component of plasma membrane;GO:0016021//integral component of membrane;[F]GO:0030955//potassium ion binding;GO:0031402//sodium ion binding;GO:0015297//antiporter activity;GO:0005262//calcium channel activity;GO:0005509//calcium ion binding;GO:0008273//calcium, potassium:sodium antiporter activity;GO:0015238//drug transmembra…
Unigene3407_All	biological_process;cellular_component;molecular_function	[C]membrane part;[P]biological adhesion;[F]catalytic activity;	1.35161	[P]GO:0007155//cell adhesion;[C]GO:0016021//integral component of membrane;[F]GO:0004222//metalloendopeptidase activity;
CL1111.Contig2_All	biological_process;cellular_component;molecular_function	[C]organelle part;[P]cellular process;biological regulation;[F]binding;catalytic activity;	1.34196	[P]GO:0042787//protein ubiquitination involved in ubiquitin-dependent protein catabolic process;GO:0045842//positive regulation of mitotic metaphase/anaphase transition;[C]GO:0005680//anaphase-promoting complex;[F]GO:0097602//cullin family protein binding;GO:0004842//ubiquitin-protein transferase activity;GO:0061630//ubiquitin protein ligase activity;
Unigene5346_All	biological_process;cellular_component;molecular_function	[C]cell;[P]cellular component organization or biogenesis;cellular process;[F]catalytic activity;binding;	1.34176	[P]GO:0006296//nucleotide-excision repair, DNA incision, 5'-to lesion;GO:0007030//Golgi organization;GO:0006285//base-excision repair, AP site formation;[C]GO:0005794//Golgi apparatus;GO:0005634//nucleus;[F]GO:0000703//oxidized pyrimidine nucleobase lesion DNA N-glycosylase activity;GO:0003677//DNA binding;
CL83.Contig1_All	biological_process;cellular_component;molecular_function	[C]membrane part;[P]cellular process;[F]catalytic activity;	1.33628	[P]GO:0044255//cellular lipid metabolic process;[C]GO:0016021//integral component of membrane;[F]GO:0016788//hydrolase activity, acting on ester bonds;
CL648.Contig2_All	biological_process;cellular_component;molecular_function	[C]organelle part;macromolecular complex;cell;[P]cellular process;biological regulation;[F]catalytic activity;binding;	1.31177	[P]GO:0032008//positive regulation of TOR signaling;GO:0010506//regulation of autophagy;GO:0009267//cellular response to starvation;GO:0071230//cellular response to amino acid stimulus;[C]GO:1990131//Gtr1-Gtr2 GTPase complex;GO:0034448//EGO complex;GO:0005634//nucleus;GO:0005764//lysosome;[F]GO:0005525//GTP binding;GO:0003924//GTPase activity;
CL3042.Contig1_All	biological_process;cellular_component;molecular_function	[C]cell;[P]biological regulation;[F]catalytic activity;binding;signal transducer activity;	1.30669	[P]GO:0007186//G-protein coupled receptor signaling pathway;GO:0007188//adenylate cyclase-modulating G-protein coupled receptor signaling pathway;[C]GO:0005834//heterotrimeric G-protein complex;[F]GO:0005525//GTP binding;GO:0004871//signal transducer activity;GO:0031683//G-protein beta/gamma-subunit complex binding;GO:0003924//GTPase activity;GO:0001664//G-protein coupled receptor binding;
CL1979.Contig2_All	biological_process;cellular_component;molecular_function	[C]macromolecular complex;[P]localization;[F]transporter activity;	1.2822	[P]GO:0015991//ATP hydrolysis coupled proton transport;[C]GO:0033178//proton-transporting two-sector ATPase complex, catalytic domain;[F]GO:0046961//proton-transporting ATPase activity, rotational mechanism;
Unigene4344_All	biological_process;cellular_component;molecular_function	[C]cell;[P]cellular process;[F]binding;	1.28159	[P]GO:0006458//'de novo' protein folding;GO:0006457//protein folding;GO:0061077//chaperone-mediated protein folding;[C]GO:0005832//chaperonin-containing T-complex;GO:0005737//cytoplasm;[F]GO:0044183//protein binding involved in protein folding;GO:0051082//unfolded protein binding;GO:0005524//ATP binding;
Unigene171_All	biological_process;cellular_component;molecular_function	[C]membrane part;organelle part;[P]cellular process;localization;[F]transporter activity;catalytic activity;binding;	1.27524	[P]GO:1901006//ubiquinone-6 biosynthetic process;GO:0006839//mitochondrial transport;[C]GO:0005743//mitochondrial inner membrane;GO:0016021//integral component of membrane;[F]GO:0022857//transmembrane transporter activity;GO:0050662//coenzyme binding;GO:0003954//NADH dehydrogenase activity;GO:0003824//catalytic activity;
CL2192.Contig2_All	biological_process;cellular_component;molecular_function	[C]cell;[P]developmental process;cellular process;[F]binding;	1.26534	[P]GO:0006457//protein folding;GO:0032502//developmental process;[C]GO:0005737//cytoplasm;[F]GO:0051082//unfolded protein binding;
CL235.Contig16_All	biological_process;cellular_component;molecular_function	[C]cell;organelle part;[P]response to stimulus;cellular process;[F]binding;	1.25916	[P]GO:0051085//chaperone cofactor-dependent protein refolding;GO:0006457//protein folding;GO:0006986//response to unfolded protein;[C]GO:0005759//mitochondrial matrix;GO:0005737//cytoplasm;[F]GO:0046872//metal ion binding;GO:0051082//unfolded protein binding;GO:0005524//ATP binding;GO:0051087//chaperone binding;
Unigene5106_All	biological_process;cellular_component;molecular_function	[C]cell;organelle part;[P]cellular process;[F]binding;catalytic activity;	1.25797	[P]GO:0045004//DNA replication proofreading;GO:0006287//base-excision repair, gap-filling;GO:0006260//DNA replication;GO:0006297//nucleotide-excision repair, DNA gap filling;[C]GO:0005634//nucleus;GO:0043625//delta DNA polymerase complex;[F]GO:0051539//4 iron, 4 sulfur cluster binding;GO:0003887//DNA-directed DNA polymerase activity;GO:0008408//3'-5' exonuclease activity;GO:0003677//DNA binding;G…
CL1209.Contig1_All	biological_process;cellular_component;molecular_function	[C]cell;[P]cellular process;biological regulation;[F]binding;transcription regulator activity;	1.25716	[P]GO:0006357//regulation of transcription from RNA polymerase II promoter;GO:0007049//cell cycle;GO:0006351//transcription, DNA-templated;[C]GO:0005667//transcription factor complex;GO:0005634//nucleus;[F]GO:0000981//RNA polymerase II transcription factor activity, sequence-specific DNA binding;GO:0003677//DNA binding;
CL986.Contig3_All	biological_process;cellular_component;molecular_function	[C]organelle part;[P]cellular process;[F]structural molecule activity;	1.25691	[P]GO:0006412//translation;[C]GO:0015934//large ribosomal subunit;[F]GO:0003735//structural constituent of ribosome;
CL2906.Contig20_All	biological_process;cellular_component;molecular_function	[C]membrane part;[P]cellular process;[F]catalytic activity;binding;	1.25656	[P]GO:0050992//dimethylallyl diphosphate biosynthetic process;GO:0019288//isopentenyl diphosphate biosynthetic process, methylerythritol 4-phosphate pathway;[C]GO:0016021//integral component of membrane;[F]GO:0051745//4-hydroxy-3-methylbut-2-en-1-yl diphosphate reductase activity;GO:0046872//metal ion binding;
Unigene8469_All	biological_process;cellular_component;molecular_function	[C]cell;[P]biological regulation;[F]catalytic activity;antioxidant activity;	1.25656	[P]GO:0045454//cell redox homeostasis;[C]GO:0005623//cell;[F]GO:0016209//antioxidant activity;GO:0016491//oxidoreductase activity;
CL1075.Contig1_All	biological_process;cellular_component;molecular_function	[C]membrane part;[P]localization;[F]transporter activity;	1.25594	[P]GO:0006810//transport;[C]GO:0016021//integral component of membrane;[F]GO:0005215//transporter activity;
CL3080.Contig12_All	biological_process;cellular_component;molecular_function	[C]membrane part;[P]metabolic process;[F]catalytic activity;	1.25425	[P]GO:0016539//intein-mediated protein splicing;[C]GO:0016021//integral component of membrane;[F]GO:0004252//serine-type endopeptidase activity;GO:0008233//peptidase activity;
Unigene8237_All	biological_process;cellular_component;molecular_function	[C]cell;[P]cellular process;[F]catalytic activity;binding;	1.22476	[P]GO:0071596//ubiquitin-dependent protein catabolic process via the N-end rule pathway;[C]GO:0005737//cytoplasm;GO:0000151//ubiquitin ligase complex;[F]GO:0008270//zinc ion binding;GO:0061630//ubiquitin protein ligase activity;
Unigene7685_All	biological_process;cellular_component;molecular_function	[C]cell;[P]biological regulation;[F]antioxidant activity;	1.22045	[P]GO:0045454//cell redox homeostasis;[C]GO:0005737//cytoplasm;[F]GO:0004791//thioredoxin-disulfide reductase activity;
CL2330.Contig1_All	biological_process;cellular_component;molecular_function	[C]cell;[P]cellular process;[F]catalytic activity;	1.21412	[P]GO:0009073//aromatic amino acid family biosynthetic process;GO:0009423//chorismate biosynthetic process;[C]GO:0005737//cytoplasm;[F]GO:0003856//3-dehydroquinate synthase activity;
Unigene8501_All	biological_process;cellular_component;molecular_function	[C]membrane part;[P]localization;[F]transporter activity;	1.21333	[P]GO:0006811//ion transport;GO:0055085//transmembrane transport;[C]GO:0016021//integral component of membrane;[F]GO:0022820//potassium ion symporter activity;GO:0015171//amino acid transmembrane transporter activity;GO:0015379//potassium:chloride symporter activity;GO:0005215//transporter activity;
CL285.Contig2_All	biological_process;cellular_component;molecular_function	[C]membrane part;[P]localization;cellular process;[F]catalytic activity;	1.20266	[P]GO:0016579//protein deubiquitination;GO:0055085//transmembrane transport;GO:0006511//ubiquitin-dependent protein catabolic process;[C]GO:0016021//integral component of membrane;[F]GO:0036459//thiol-dependent ubiquitinyl hydrolase activity;
Unigene2378_All	biological_process;cellular_component;molecular_function	[C]organelle part;[P]cellular process;[F]structural molecule activity;binding;	1.1897	[P]GO:0006412//translation;[C]GO:0015935//small ribosomal subunit;[F]GO:0003735//structural constituent of ribosome;GO:0003723//RNA binding;
CL1634.Contig1_All	biological_process;cellular_component;molecular_function	[C]organelle part;[P]cellular component organization or biogenesis;[F]binding;catalytic activity;	1.18763	[P]GO:0007004//telomere maintenance via telomerase;[C]GO:0000333//telomerase catalytic core complex;[F]GO:0042162//telomeric DNA binding;GO:0003721//telomerase RNA reverse transcriptase activity;GO:0070034//telomerase RNA binding;
CL2749.Contig2_All	biological_process;cellular_component;molecular_function	[C]cell;[P]cellular component organization or biogenesis;[F]binding;	1.17936	[P]GO:0016226//iron-sulfur cluster assembly;[C]GO:0005737//cytoplasm;[F]GO:0046872//metal ion binding;GO:0051539//4 iron, 4 sulfur cluster binding;GO:0005524//ATP binding;
Unigene8305_All	biological_process;cellular_component;molecular_function	[C]cell;[P]cellular process;[F]binding;	1.17679	[P]GO:0006351//transcription, DNA-templated;[C]GO:0005634//nucleus;[F]GO:0003677//DNA binding;
Unigene3414_All	biological_process;cellular_component;molecular_function	[C]cell;[P]cellular component organization or biogenesis;[F]binding;	1.17104	[P]GO:0051017//actin filament bundle assembly;[C]GO:0005737//cytoplasm;[F]GO:0051015//actin filament binding;
Unigene5074_All	biological_process;cellular_component;molecular_function	[C]organelle part;[P]cellular component organization or biogenesis;[F]binding;	1.17028	[P]GO:0006376//mRNA splice site selection;[C]GO:0005685//U1 snRNP;GO:0071004//U2-type prespliceosome;[F]GO:0003729//mRNA binding;
CL2207.Contig3_All	biological_process;cellular_component;molecular_function	[C]membrane part;[P]metabolic process;[F]catalytic activity;	1.14889	[P]GO:0005975//carbohydrate metabolic process;[C]GO:0016021//integral component of membrane;[F]GO:0004553//hydrolase activity, hydrolyzing O-glycosyl compounds;
CL1982.Contig3_All	biological_process;cellular_component;molecular_function	[C]organelle part;cell;[P]localization;[F]binding;transporter activity;	1.1362	[P]GO:0006607//NLS-bearing protein import into nucleus;GO:0015031//protein transport;[C]GO:0005643//nuclear pore;GO:0005654//nucleoplasm;GO:0005829//cytosol;[F]GO:0008139//nuclear localization sequence binding;GO:0008565//protein transporter activity;
CL120.Contig3_All	biological_process;cellular_component;molecular_function	[C]membrane part;[P]metabolic process;[F]catalytic activity;	1.12553	[P]GO:0008152//metabolic process;[C]GO:0016021//integral component of membrane;[F]GO:0003824//catalytic activity;GO:0016874//ligase activity;
CL3042.Contig3_All	biological_process;cellular_component;molecular_function	[C]cell;[P]biological regulation;[F]binding;signal transducer activity;catalytic activity;	1.12356	[P]GO:0007188//adenylate cyclase-modulating G-protein coupled receptor signaling pathway;GO:0007186//G-protein coupled receptor signaling pathway;[C]GO:0005834//heterotrimeric G-protein complex;[F]GO:0003924//GTPase activity;GO:0001664//G-protein coupled receptor binding;GO:0031683//G-protein beta/gamma-subunit complex binding;GO:0005525//GTP binding;GO:0004871//signal transducer activity;
CL1036.Contig3_All	biological_process;cellular_component;molecular_function	[C]membrane part;[P]cellular process;[F]catalytic activity;	1.12069	[P]GO:0046513//ceramide biosynthetic process;GO:0030148//sphingolipid biosynthetic process;[C]GO:0016021//integral component of membrane;[F]GO:0042284//sphingolipid delta-4 desaturase activity;
CL2536.Contig2_All	biological_process;cellular_component;molecular_function	[C]membrane part;[P]metabolic process;[F]catalytic activity;	1.10652	[P]GO:0016042//lipid catabolic process;[C]GO:0016021//integral component of membrane;[F]GO:0016787//hydrolase activity;
CL150.Contig3_All	biological_process;cellular_component;molecular_function	[C]membrane part;[P]metabolic process;[F]catalytic activity;	1.10574	[P]GO:0016539//intein-mediated protein splicing;[C]GO:0016021//integral component of membrane;[F]GO:0008233//peptidase activity;
CL1083.Contig2_All	biological_process;cellular_component;molecular_function	[C]membrane part;[P]metabolic process;[F]catalytic activity;	1.10437	[P]GO:0016539//intein-mediated protein splicing;[C]GO:0016021//integral component of membrane;[F]GO:0008233//peptidase activity;
CL2889.Contig1_All	biological_process;cellular_component;molecular_function	[C]membrane part;[P]metabolic process;[F]catalytic activity;	1.10368	[P]GO:0016539//intein-mediated protein splicing;[C]GO:0016021//integral component of membrane;[F]GO:0008233//peptidase activity;
Unigene1185_All	biological_process;cellular_component;molecular_function	[C]membrane part;cell;[P]cellular component organization or biogenesis;[F]binding;transporter activity;	1.09868	[P]GO:0051017//actin filament bundle assembly;[C]GO:0016021//integral component of membrane;GO:0005737//cytoplasm;[F]GO:0051015//actin filament binding;GO:0005216//ion channel activity;
Unigene8823_All	biological_process;cellular_component;molecular_function	[C]organelle part;[P]localization;[F]binding;	1.09868	[P]GO:0006886//intracellular protein transport;GO:0006888//ER to Golgi vesicle-mediated transport;[C]GO:0030127//COPII vesicle coat;[F]GO:0008270//zinc ion binding;
CL827.Contig1_All	biological_process;cellular_component;molecular_function	[C]cell;[P]metabolic process;[F]catalytic activity;	1.09371	[P]GO:0055114//oxidation-reduction process;[C]GO:0005829//cytosol;[F]GO:0009055//electron transfer activity;
Unigene936_All	biological_process;cellular_component;molecular_function	[C]organelle part;[P]cellular process;[F]structural molecule activity;binding;	1.08766	[P]GO:0043328//protein transport to vacuole involved in ubiquitin-dependent protein catabolic process via the multivesicular body sorting pathway;[C]GO:0000814//ESCRT II complex;[F]GO:0042803//protein homodimerization activity;GO:0005198//structural molecule activity;
Unigene4185_All	biological_process;cellular_component;molecular_function	[C]cell;[P]biological regulation;metabolic process;[F]catalytic activity;signal transducer activity;	1.07812	[P]GO:0016042//lipid catabolic process;GO:0035556//intracellular signal transduction;[C]GO:0005622//intracellular;[F]GO:0004871//signal transducer activity;GO:0004435//phosphatidylinositol phospholipase C activity;
CL942.Contig3_All	biological_process;cellular_component;molecular_function	[C]membrane part;organelle part;[P]localization;[F]transporter activity;	1.07734	[P]GO:0006839//mitochondrial transport;[C]GO:0005743//mitochondrial inner membrane;GO:0016021//integral component of membrane;[F]GO:0022857//transmembrane transporter activity;
CL692.Contig2_All	biological_process;cellular_component;molecular_function	[C]organelle part;membrane part;[P]biological regulation;localization;[F]transporter activity;	1.07394	[P]GO:0007035//vacuolar acidification;GO:0015991//ATP hydrolysis coupled proton transport;[C]GO:0016021//integral component of membrane;GO:0000220//vacuolar proton-transporting V-type ATPase, V0 domain;[F]GO:0046961//proton-transporting ATPase activity, rotational mechanism;
Unigene9245_All	biological_process;cellular_component;molecular_function	[C]membrane part;[P]localization;[F]transporter activity;	1.07052	[P]GO:0003333//amino acid transmembrane transport;[C]GO:0016021//integral component of membrane;[F]GO:0015171//amino acid transmembrane transporter activity;
Unigene7912_All	biological_process;cellular_component;molecular_function	[C]organelle part;cell;[P]localization;[F]binding;transporter activity;	1.06792	[P]GO:0006606//protein import into nucleus;[C]GO:0031965//nuclear membrane;GO:0005737//cytoplasm;GO:0005634//nucleus;[F]GO:0008139//nuclear localization sequence binding;GO:0008565//protein transporter activity;
CL724.Contig2_All	biological_process;cellular_component;molecular_function	[C]cell;[P]cellular process;[F]binding;	1.03791	[P]GO:0006379//mRNA cleavage;GO:0006378//mRNA polyadenylation;[C]GO:0005634//nucleus;[F]GO:0003729//mRNA binding;
CL2437.Contig1_All	biological_process;cellular_component;molecular_function	[C]cell;membrane part;[P]cellular process;[F]catalytic activity;	1.03667	[P]GO:0046513//ceramide biosynthetic process;[C]GO:0016021//integral component of membrane;GO:0005783//endoplasmic reticulum;[F]GO:0050291//sphingosine N-acyltransferase activity;
Unigene7133_All	biological_process;cellular_component;molecular_function	[C]cell;[P]cellular process;[F]binding;	1.02343	[P]GO:0006457//protein folding;GO:0061077//chaperone-mediated protein folding;GO:0006458//'de novo' protein folding;[C]GO:0005832//chaperonin-containing T-complex;GO:0005737//cytoplasm;[F]GO:0051082//unfolded protein binding;GO:0044183//protein binding involved in protein folding;GO:0005524//ATP binding;
CL2288.Contig2_All	biological_process;cellular_component;molecular_function	[C]cell;[P]biological regulation;[F]catalytic activity;	1.02254	[P]GO:0045454//cell redox homeostasis;[C]GO:0005623//cell;[F]GO:0009055//electron transfer activity;GO:0015035//protein disulfide oxidoreductase activity;
Unigene4119_All	biological_process;cellular_component;molecular_function	[C]membrane part;organelle part;cell;[P]localization;cellular component organization or biogenesis;[F]binding;	1.02163	[P]GO:0030705//cytoskeleton-dependent intracellular transport;GO:0031122//cytoplasmic microtubule organization;[C]GO:0016021//integral component of membrane;GO:0005737//cytoplasm;GO:0005813//centrosome;[F]GO:0008017//microtubule binding;GO:0051959//dynein light intermediate chain binding;
CL550.Contig1_All	biological_process;cellular_component;molecular_function	[C]cell;membrane part;[P]cellular process;biological regulation;localization;[F]transporter activity;catalytic activity;binding;	1.02046	[P]GO:0042787//protein ubiquitination involved in ubiquitin-dependent protein catabolic process;GO:0000209//protein polyubiquitination;GO:1903424//fluoride transmembrane transport;GO:0032436//positive regulation of proteasomal ubiquitin-dependent protein catabolic process;[C]GO:0000151//ubiquitin ligase complex;GO:0005887//integral component of plasma membrane;GO:0005737//cytoplasm;GO:0016021//in…
CL2312.Contig1_All	biological_process;cellular_component;molecular_function	[C]cell;[P]cellular process;[F]binding;catalytic activity;	1.00626	[P]GO:0006777//Mo-molybdopterin cofactor biosynthetic process;[C]GO:0005829//cytosol;GO:0019008//molybdopterin synthase complex;[F]GO:0030366//molybdopterin synthase activity;GO:0000166//nucleotide binding;
Unigene4753_All	biological_process;cellular_component;molecular_function	[C]cell;[P]cellular process;[F]catalytic activity;	1.00304	[P]GO:0006474//N-terminal protein amino acid acetylation;[C]GO:0031417//NatC complex;[F]GO:0004596//peptide alpha-N-acetyltransferase activity;
Unigene138_All	biological_process;cellular_component;molecular_function	[C]organelle part;[P]cellular process;[F]binding;catalytic activity;	-1.00951	[P]GO:0051999//mannosyl-inositol phosphorylceramide biosynthetic process;[C]GO:0000139//Golgi membrane;[F]GO:0005509//calcium ion binding;GO:0000030//mannosyltransferase activity;
CL2394.Contig1_All	biological_process;cellular_component;molecular_function	[C]cell;[P]biological regulation;[F]binding;catalytic activity;	-1.03395	[P]GO:0035556//intracellular signal transduction;[C]GO:0005634//nucleus;GO:0005737//cytoplasm;[F]GO:0004674//protein serine/threonine kinase activity;GO:0005524//ATP binding;
CL2756.Contig2_All	biological_process;cellular_component;molecular_function	[C]cell;[P]cellular component organization or biogenesis;[F]catalytic activity;binding;	-1.06865	[P]GO:0000479//endonucleolytic cleavage of tricistronic rRNA transcript (SSU-rRNA, 5.8S rRNA, LSU-rRNA);GO:0000462//maturation of SSU-rRNA from tricistronic rRNA transcript (SSU-rRNA, 5.8S rRNA, LSU-rRNA);[C]GO:0005634//nucleus;GO:0030688//preribosome, small subunit precursor;[F]GO:0003924//GTPase activity;GO:0005525//GTP binding;GO:0034511//U3 snoRNA binding;
CL2537.Contig2_All	biological_process;cellular_component;molecular_function	[C]cell;[P]biological regulation;[F]catalytic activity;	-1.0746	[P]GO:0045454//cell redox homeostasis;[C]GO:0005623//cell;[F]GO:0015035//protein disulfide oxidoreductase activity;GO:0009055//electron transfer activity;
CL2756.Contig1_All	biological_process;cellular_component;molecular_function	[C]cell;[P]cellular component organization or biogenesis;[F]catalytic activity;binding;	-1.07738	[P]GO:0000479//endonucleolytic cleavage of tricistronic rRNA transcript (SSU-rRNA, 5.8S rRNA, LSU-rRNA);GO:0000462//maturation of SSU-rRNA from tricistronic rRNA transcript (SSU-rRNA, 5.8S rRNA, LSU-rRNA);[C]GO:0005634//nucleus;GO:0030688//preribosome, small subunit precursor;[F]GO:0003924//GTPase activity;GO:0005525//GTP binding;GO:0034511//U3 snoRNA binding;
Unigene9122_All	biological_process;cellular_component;molecular_function	[C]cell;[P]cellular process;biological regulation;[F]binding;catalytic activity;	-1.12893	[P]GO:0006355//regulation of transcription, DNA-templated;GO:0006351//transcription, DNA-templated;[C]GO:0005634//nucleus;[F]GO:0003677//DNA binding;GO:0032041//NAD-dependent histone deacetylase activity (H3-K14 specific);
CL2951.Contig1_All	biological_process;cellular_component;molecular_function	[C]cell;[P]cellular process;[F]binding;catalytic activity;	-1.15519	[P]GO:0006511//ubiquitin-dependent protein catabolic process;GO:0000209//protein polyubiquitination;[C]GO:0005634//nucleus;GO:0005737//cytoplasm;[F]GO:0005524//ATP binding;GO:0061630//ubiquitin protein ligase activity;GO:0031625//ubiquitin protein ligase binding;
CL189.Contig1_All	biological_process;cellular_component;molecular_function	[C]organelle part;membrane part;[P]response to stimulus;metabolic process;cellular process;[F]binding;antioxidant activity;	-1.17139	[P]GO:0042744//hydrogen peroxide catabolic process;GO:0008610//lipid biosynthetic process;GO:0034599//cellular response to oxidative stress;GO:0000302//response to reactive oxygen species;[C]GO:0005758//mitochondrial intermembrane space;GO:0016021//integral component of membrane;[F]GO:0020037//heme binding;GO:0004130//cytochrome-c peroxidase activity;GO:0005506//iron ion binding;
Unigene5187_All	biological_process;cellular_component;molecular_function	[C]cell;[P]cellular process;[F]binding;	-1.1799	[P]GO:0042787//protein ubiquitination involved in ubiquitin-dependent protein catabolic process;[C]GO:0080008//Cul4-RING E3 ubiquitin ligase complex;[F]GO:0031625//ubiquitin protein ligase binding;GO:0005524//ATP binding;
CL2890.Contig1_All	biological_process;cellular_component;molecular_function	[C]cell;[P]cellular process;[F]catalytic activity;binding;	-1.18814	[P]GO:0009098//leucine biosynthetic process;[C]GO:0009316//3-isopropylmalate dehydratase complex;[F]GO:0003861//3-isopropylmalate dehydratase activity;GO:0051539//4 iron, 4 sulfur cluster binding;
CL1292.Contig3_All	biological_process;cellular_component;molecular_function	[C]membrane part;cell;[P]cellular process;biological regulation;[F]catalytic activity;	-1.21598	[P]GO:0035556//intracellular signal transduction;GO:0009190//cyclic nucleotide biosynthetic process;[C]GO:0005622//intracellular;GO:0016021//integral component of membrane;[F]GO:0016849//phosphorus-oxygen lyase activity;
Unigene8524_All	biological_process;cellular_component;molecular_function	[C]cell;[P]cellular process;[F]catalytic activity;	-1.24862	[P]GO:0031119//tRNA pseudouridine synthesis;[C]GO:0005739//mitochondrion;[F]GO:0009982//pseudouridine synthase activity;
Unigene4202_All	biological_process;cellular_component;molecular_function	[C]cell;[P]metabolic process;cellular process;[F]catalytic activity;	-1.26867	[P]GO:0036265//RNA (guanine-N7)-methylation;GO:0009058//biosynthetic process;[C]GO:0043527//tRNA methyltransferase complex;[F]GO:0008176//tRNA (guanine-N7-)-methyltransferase activity;
Unigene6065_All	biological_process;cellular_component;molecular_function	[C]extracellular region;membrane part;[P]metabolic process;cellular process;[F]catalytic activity;binding;	-1.27017	[P]GO:0005975//carbohydrate metabolic process;GO:0006032//chitin catabolic process;[C]GO:0016021//integral component of membrane;GO:0005576//extracellular region;[F]GO:0004568//chitinase activity;GO:0008061//chitin binding;
Unigene217_All	biological_process;cellular_component;molecular_function	[C]organelle part;membrane part;[P]localization;[F]binding;transporter activity;	-1.27208	[P]GO:0090374//oligopeptide export from mitochondrion;[C]GO:0005743//mitochondrial inner membrane;GO:0016021//integral component of membrane;GO:0005774//vacuolar membrane;[F]GO:0005524//ATP binding;GO:0015421//oligopeptide-transporting ATPase activity;
Unigene7800_All	biological_process;cellular_component;molecular_function	[C]cell;[P]cellular process;[F]catalytic activity;binding;	-1.29349	[P]GO:0070143//mitochondrial alanyl-tRNA aminoacylation;GO:0006419//alanyl-tRNA aminoacylation;GO:0006400//tRNA modification;[C]GO:0005739//mitochondrion;GO:0005737//cytoplasm;[F]GO:0004813//alanine-tRNA ligase activity;GO:0000049//tRNA binding;GO:0016597//amino acid binding;GO:0008270//zinc ion binding;GO:0005524//ATP binding;
Unigene9237_All	biological_process;cellular_component;molecular_function	[C]cell;[P]biological regulation;cellular process;[F]catalytic activity;binding;	-1.30432	[P]GO:0042245//RNA repair;GO:0035553//oxidative single-stranded RNA demethylation;GO:0040014//regulation of multicellular organism growth;GO:0035552//oxidative single-stranded DNA demethylation;GO:0009451//RNA modification;GO:0006307//DNA dealkylation involved in DNA repair;[C]GO:0005634//nucleus;GO:0005739//mitochondrion;[F]GO:0035515//oxidative RNA demethylase activity;GO:0003723//RNA binding;G…
CL1763.Contig1_All	biological_process;cellular_component;molecular_function	[C]membrane part;cell;[P]cellular process;[F]catalytic activity;transporter activity;	-1.32341	[P]GO:0006664//glycolipid metabolic process;[C]GO:0012505//endomembrane system;GO:0016021//integral component of membrane;[F]GO:0046527//glucosyltransferase activity;GO:0005242//inward rectifier potassium channel activity;
Unigene3474_All	biological_process;cellular_component;molecular_function	[C]cell;[P]biological regulation;cellular process;[F]catalytic activity;binding;	-1.36221	[P]GO:0018107//peptidyl-threonine phosphorylation;GO:0018105//peptidyl-serine phosphorylation;GO:0035556//intracellular signal transduction;[C]GO:0005622//intracellular;[F]GO:0004683//calmodulin-dependent protein kinase activity;GO:0005524//ATP binding;
Unigene6957_All	biological_process;cellular_component;molecular_function	[C]cell;[P]metabolic process;cellular process;[F]catalytic activity;	-1.37361	[P]GO:0019563//glycerol catabolic process;GO:0006096//glycolytic process;GO:0006098//pentose-phosphate shunt;GO:0006094//gluconeogenesis;GO:0046166//glyceraldehyde-3-phosphate biosynthetic process;[C]GO:0005829//cytosol;[F]GO:0004807//triose-phosphate isomerase activity;
CL1799.Contig1_All	biological_process;cellular_component;molecular_function	[C]cell;[P]cellular process;[F]binding;catalytic activity;	-1.42058	[P]GO:0006426//glycyl-tRNA aminoacylation;[C]GO:0005737//cytoplasm;[F]GO:0005524//ATP binding;GO:0004820//glycine-tRNA ligase activity;
CL3010.Contig1_All	biological_process;cellular_component;molecular_function	[C]cell;membrane part;[P]biological regulation;cellular process;[F]transporter activity;catalytic activity;binding;	-1.49079	[P]GO:0071805//potassium ion transmembrane transport;GO:0009306//protein secretion;GO:0006904//vesicle docking involved in exocytosis;GO:0017157//regulation of exocytosis;[C]GO:0016021//integral component of membrane;GO:0008076//voltage-gated potassium channel complex;[F]GO:0005525//GTP binding;GO:0005249//voltage-gated potassium channel activity;GO:0003924//GTPase activity;
CL308.Contig4_All	biological_process;cellular_component;molecular_function	[C]membrane part;[P]localization;[F]transporter activity;	-1.4926	[P]GO:0034220//ion transmembrane transport;[C]GO:0016021//integral component of membrane;[F]GO:0005215//transporter activity;
Unigene7535_All	biological_process;cellular_component;molecular_function	[C]cell;[P]cellular process;biological regulation;[F]signal transducer activity;catalytic activity;binding;	-1.55474	[P]GO:0006468//protein phosphorylation;GO:0035556//intracellular signal transduction;[C]GO:0005622//intracellular;[F]GO:0005524//ATP binding;GO:0004672//protein kinase activity;GO:0004871//signal transducer activity;
Unigene5847_All	biological_process;cellular_component;molecular_function	[C]membrane part;cell;[P]biological regulation;localization;cellular process;[F]transporter activity;	-1.59885	[P]GO:0071805//potassium ion transmembrane transport;GO:0098719//sodium ion import across plasma membrane;GO:0051453//regulation of intracellular pH;GO:0006885//regulation of pH;[C]GO:0005886//plasma membrane;GO:0016021//integral component of membrane;[F]GO:0015386//potassium:proton antiporter activity;GO:0015385//sodium:proton antiporter activity;
Unigene4420_All	biological_process;cellular_component;molecular_function	[C]membrane part;[P]metabolic process;[F]catalytic activity;	-1.64356	[P]GO:0006629//lipid metabolic process;[C]GO:0016021//integral component of membrane;[F]GO:0016787//hydrolase activity;
Unigene3309_All	biological_process;cellular_component;molecular_function	[C]cell;[P]cellular process;biological regulation;[F]catalytic activity;	-1.67055	[P]GO:0006564//L-serine biosynthetic process;GO:0019265//glycine biosynthetic process, by transamination of glyoxylate;[C]GO:0005777//peroxisome;[F]GO:0004648//O-phospho-L-serine:2-oxoglutarate aminotransferase activity;GO:0008453//alanine-glyoxylate transaminase activity;GO:0004760//serine-pyruvate transaminase activity;
CL413.Contig1_All	biological_process;cellular_component;molecular_function	[C]cell;[P]cellular process;biological regulation;[F]binding;	-1.71165	[P]GO:0006457//protein folding;GO:0045454//cell redox homeostasis;[C]GO:0005623//cell;[F]GO:0051082//unfolded protein binding;GO:0031072//heat shock protein binding;
CL2596.Contig2_All	biological_process;cellular_component;molecular_function	[C]cell;membrane part;organelle part;[P]metabolic process;cellular process;[F]catalytic activity;binding;	-1.71606	[P]GO:0006122//mitochondrial electron transport, ubiquinol to cytochrome c;GO:0055114//oxidation-reduction process;GO:0006123//mitochondrial electron transport, cytochrome c to oxygen;[C]GO:0005739//mitochondrion;GO:0070469//respiratory chain;GO:0005758//mitochondrial intermembrane space;[F]GO:0009055//electron transfer activity;GO:0020037//heme binding;GO:0046872//metal ion binding;
Unigene9098_All	biological_process;cellular_component;molecular_function	[C]cell;[P]biological regulation;[F]transporter activity;binding;	-1.72102	[P]GO:0042391//regulation of membrane potential;[C]GO:0005887//integral component of plasma membrane;[F]GO:0005509//calcium ion binding;GO:0005249//voltage-gated potassium channel activity;
Unigene7955_All	biological_process;cellular_component;molecular_function	[C]membrane part;[P]metabolic process;[F]catalytic activity;	-1.74065	[P]GO:0006629//lipid metabolic process;[C]GO:0016021//integral component of membrane;[F]GO:0016491//oxidoreductase activity;
Unigene4445_All	biological_process;cellular_component;molecular_function	[C]cell;membrane part;[P]cellular process;[F]catalytic activity;	-1.76537	[P]GO:0006664//glycolipid metabolic process;[C]GO:0012505//endomembrane system;GO:0016021//integral component of membrane;[F]GO:0046527//glucosyltransferase activity;
CL2826.Contig2_All	biological_process;cellular_component;molecular_function	[C]membrane part;cell;[P]cellular process;biological regulation;[F]catalytic activity;transcription regulator activity;binding;	-1.78076	[P]GO:0006355//regulation of transcription, DNA-templated;GO:0009443//pyridoxal 5'-phosphate salvage;[C]GO:0016021//integral component of membrane;GO:0005634//nucleus;GO:0005829//cytosol;[F]GO:0003712//transcription cofactor activity;GO:0004402//histone acetyltransferase activity;GO:0008478//pyridoxal kinase activity;GO:0008270//zinc ion binding;
Unigene8627_All	biological_process;cellular_component;molecular_function	[C]membrane part;cell;[P]biological regulation;[F]catalytic activity;	-1.78441	[P]GO:0045454//cell redox homeostasis;[C]GO:0016021//integral component of membrane;GO:0005623//cell;[F]GO:0015035//protein disulfide oxidoreductase activity;GO:0009055//electron transfer activity;
CL523.Contig4_All	biological_process;cellular_component;molecular_function	[C]cell;[P]cellular process;[F]binding;catalytic activity;	-1.78478	[P]GO:0031119//tRNA pseudouridine synthesis;[C]GO:0005739//mitochondrion;[F]GO:0009982//pseudouridine synthase activity;GO:0004730//pseudouridylate synthase activity;GO:0003723//RNA binding;
CL2100.Contig1_All	biological_process;cellular_component;molecular_function	[C]cell;[P]biological regulation;cellular process;[F]binding;catalytic activity;	-1.79814	[P]GO:0035556//intracellular signal transduction;GO:0046777//protein autophosphorylation;GO:0018105//peptidyl-serine phosphorylation;[C]GO:0005634//nucleus;GO:0005737//cytoplasm;[F]GO:0004683//calmodulin-dependent protein kinase activity;GO:0005516//calmodulin binding;GO:0009931//calcium-dependent protein serine/threonine kinase activity;GO:0005524//ATP binding;
CL32.Contig3_All	biological_process;cellular_component;molecular_function	[C]organelle part;cell;[P]cellular process;[F]binding;	-1.81754	[P]GO:0006261//DNA-dependent DNA replication;GO:0006260//DNA replication;GO:0006281//DNA repair;[C]GO:0005634//nucleus;GO:0005663//DNA replication factor C complex;[F]GO:0003677//DNA binding;
CL1282.Contig1_All	biological_process;cellular_component;molecular_function	[C]cell;[P]cellular process;[F]catalytic activity;	-1.83114	[P]GO:0000162//tryptophan biosynthetic process;[C]GO:0005737//cytoplasm;[F]GO:0004834//tryptophan synthase activity;
Unigene5222_All	biological_process;cellular_component;molecular_function	[C]membrane part;[P]cellular process;[F]catalytic activity;	-1.84779	[P]GO:0016024//CDP-diacylglycerol biosynthetic process;[C]GO:0016021//integral component of membrane;[F]GO:0004605//phosphatidate cytidylyltransferase activity;
CL2042.Contig3_All	biological_process;cellular_component;molecular_function	[C]cell;[P]metabolic process;cellular process;[F]binding;catalytic activity;	-1.86507	[P]GO:0030488//tRNA methylation;GO:0032259//methylation;[C]GO:0005737//cytoplasm;[F]GO:0016423//tRNA (guanine) methyltransferase activity;GO:0008757//S-adenosylmethionine-dependent methyltransferase activity;GO:0003676//nucleic acid binding;
CL939.Contig1_All	biological_process;cellular_component;molecular_function	[C]extracellular region;[P]cellular process;metabolic process;[F]catalytic activity;binding;	-1.89331	[P]GO:0006030//chitin metabolic process;GO:0005975//carbohydrate metabolic process;[C]GO:0005576//extracellular region;[F]GO:0008061//chitin binding;GO:0004568//chitinase activity;
CL758.Contig1_All	biological_process;cellular_component;molecular_function	[C]cell;[P]cellular process;[F]catalytic activity;	-1.97645	[P]GO:0009435//NAD biosynthetic process;[C]GO:0005737//cytoplasm;[F]GO:0008734//L-aspartate oxidase activity;GO:0044318//L-aspartate:fumarate oxidoreductase activity;
Unigene7930_All	biological_process;cellular_component;molecular_function	[C]cell;[P]cellular process;[F]binding;catalytic activity;	-1.99781	[P]GO:0006430//lysyl-tRNA aminoacylation;[C]GO:0005737//cytoplasm;[F]GO:0005524//ATP binding;GO:0003676//nucleic acid binding;GO:0004824//lysine-tRNA ligase activity;
Unigene7974_All	biological_process;cellular_component;molecular_function	[C]cell;[P]metabolic process;biological regulation;cellular process;[F]antioxidant activity;catalytic activity;	-2.0214	[P]GO:0006662//glycerol ether metabolic process;GO:0034599//cellular response to oxidative stress;GO:0045454//cell redox homeostasis;[C]GO:0005737//cytoplasm;[F]GO:0004791//thioredoxin-disulfide reductase activity;GO:0016671//oxidoreductase activity, acting on a sulfur group of donors, disulfide as acceptor;GO:0047134//protein-disulfide reductase activity;GO:0015035//protein disulfide oxidoreduct…
Unigene9449_All	biological_process;cellular_component;molecular_function	[C]cell;[P]metabolic process;cellular process;[F]catalytic activity;	-2.07143	[P]GO:0010189//vitamin E biosynthetic process;GO:0032259//methylation;[C]GO:0005737//cytoplasm;[F]GO:0008757//S-adenosylmethionine-dependent methyltransferase activity;GO:0051741//2-methyl-6-phytyl-1,4-benzoquinone methyltransferase activity;
CL902.Contig3_All	biological_process;cellular_component;molecular_function	[C]membrane part;organelle part;[P]response to stimulus;cellular process;[F]binding;	-2.14813	[P]GO:0009416//response to light stimulus;GO:0018298//protein-chromophore linkage;GO:0009768//photosynthesis, light harvesting in photosystem I;[C]GO:0016021//integral component of membrane;GO:0009535//chloroplast thylakoid membrane;[F]GO:0016168//chlorophyll binding;GO:0031409//pigment binding;
Unigene8494_All	biological_process;cellular_component;molecular_function	[C]membrane part;[P]metabolic process;[F]catalytic activity;	-2.20251	[P]GO:0005975//carbohydrate metabolic process;[C]GO:0016021//integral component of membrane;[F]GO:0004553//hydrolase activity, hydrolyzing O-glycosyl compounds;
CL2882.Contig1_All	biological_process;cellular_component;molecular_function	[C]cell;[P]cellular process;[F]catalytic activity;	-2.22597	[P]GO:0009231//riboflavin biosynthetic process;[C]GO:0005737//cytoplasm;[F]GO:0008686//3,4-dihydroxy-2-butanone-4-phosphate synthase activity;
Unigene3844_All	biological_process;cellular_component;molecular_function	[C]cell;[P]biological regulation;cellular process;[F]catalytic activity;	-2.24519	[P]GO:0006520//cellular amino acid metabolic process;GO:0006545//glycine biosynthetic process;GO:0006567//threonine catabolic process;[C]GO:0005829//cytosol;[F]GO:0016829//lyase activity;GO:0008732//L-allo-threonine aldolase activity;
CL2691.Contig2_All	biological_process;cellular_component;molecular_function	[C]cell;membrane part;[P]cellular process;[F]catalytic activity;	-2.25822	[P]GO:0006664//glycolipid metabolic process;[C]GO:0016021//integral component of membrane;GO:0012505//endomembrane system;[F]GO:0046527//glucosyltransferase activity;
CL2935.Contig2_All	biological_process;cellular_component;molecular_function	[C]cell;[P]biological regulation;[F]binding;	-2.26187	[P]GO:0007264//small GTPase mediated signal transduction;[C]GO:0005622//intracellular;[F]GO:0005525//GTP binding;
Unigene1147_All	biological_process;cellular_component;molecular_function	[C]cell;[P]cellular process;[F]protein tag;	-2.33795	[P]GO:0016925//protein sumoylation;[C]GO:0005634//nucleus;[F]GO:0031386//protein tag;
CL2450.Contig2_All	biological_process;cellular_component;molecular_function	[C]cell;[P]cellular process;[F]catalytic activity;	-2.36599	[P]GO:0006664//glycolipid metabolic process;[C]GO:0012505//endomembrane system;[F]GO:0046527//glucosyltransferase activity;
CL514.Contig3_All	biological_process;cellular_component;molecular_function	[C]extracellular region;cell;[P]cellular process;[F]catalytic activity;	-2.45357	[P]GO:0051603//proteolysis involved in cellular protein catabolic process;[C]GO:0005764//lysosome;GO:0005615//extracellular space;[F]GO:0004197//cysteine-type endopeptidase activity;
CL1708.Contig1_All	biological_process;cellular_component;molecular_function	[C]cell;[P]cellular process;[F]binding;catalytic activity;	-2.45562	[P]GO:0009257//10-formyltetrahydrofolate biosynthetic process;GO:0009113//purine nucleobase biosynthetic process;[C]GO:0005737//cytoplasm;[F]GO:0004488//methylenetetrahydrofolate dehydrogenase (NADP+) activity;GO:0004329//formate-tetrahydrofolate ligase activity;GO:0005524//ATP binding;GO:0004477//methenyltetrahydrofolate cyclohydrolase activity;
Unigene1086_All	biological_process;cellular_component;molecular_function	[C]macromolecular complex;organelle part;[P]metabolic process;cellular component organization or biogenesis;[F]catalytic activity;	-2.48745	[P]GO:0000349//generation of catalytic spliceosome for first transesterification step;GO:0006629//lipid metabolic process;[C]GO:0071012//catalytic step 1 spliceosome;GO:0071014//post-mRNA release spliceosomal complex;GO:0000974//Prp19 complex;GO:0071010//prespliceosome;GO:0071013//catalytic step 2 spliceosome;[F]GO:0008081//phosphoric diester hydrolase activity;
CL523.Contig1_All	biological_process;cellular_component;molecular_function	[C]cell;[P]cellular process;[F]catalytic activity;binding;	-2.54806	[P]GO:0019346//transsulfuration;GO:0031119//tRNA pseudouridine synthesis;GO:0071266//'de novo' L-methionine biosynthetic process;GO:0019343//cysteine biosynthetic process via cystathionine;[C]GO:0005737//cytoplasm;GO:0005739//mitochondrion;[F]GO:0003962//cystathionine gamma-synthase activity;GO:0003723//RNA binding;GO:0030170//pyridoxal phosphate binding;GO:0004123//cystathionine gamma-lyase acti…
Unigene5984_All	biological_process;cellular_component;molecular_function	[C]organelle part;cell;[P]cellular process;localization;[F]catalytic activity;transporter activity;	-2.70433	[P]GO:0072334//UDP-galactose transmembrane transport;GO:0006749//glutathione metabolic process;[C]GO:0005737//cytoplasm;GO:0030176//integral component of endoplasmic reticulum membrane;GO:0030173//integral component of Golgi membrane;[F]GO:0005459//UDP-galactose transmembrane transporter activity;GO:0004364//glutathione transferase activity;
CL307.Contig2_All	biological_process;cellular_component;molecular_function	[C]cell;[P]cellular process;biological regulation;[F]catalytic activity;binding;	-2.75002	[P]GO:0018107//peptidyl-threonine phosphorylation;GO:0018105//peptidyl-serine phosphorylation;GO:0035556//intracellular signal transduction;[C]GO:0005622//intracellular;[F]GO:0004683//calmodulin-dependent protein kinase activity;GO:0004674//protein serine/threonine kinase activity;GO:0005524//ATP binding;
Unigene9241_All	biological_process;cellular_component;molecular_function	[C]macromolecular complex;organelle part;cell;[P]biological regulation;cellular process;cellular component organization or biogenesis;[F]binding;catalytic activity;	-2.9454	[P]GO:0006357//regulation of transcription from RNA polymerase II promoter;GO:0006351//transcription, DNA-templated;GO:0000492//box C/D snoRNP assembly;GO:0006355//regulation of transcription, DNA-templated;GO:0016573//histone acetylation;GO:0006338//chromatin remodeling;[C]GO:0035267//NuA4 histone acetyltransferase complex;GO:0097255//R2TP complex;GO:0005634//nucleus;GO:0000812//Swr1 complex;GO:…
Unigene1305_All	biological_process;cellular_component;molecular_function	[C]membrane part;organelle part;[P]cellular process;[F]catalytic activity;	-3.19317	[P]GO:0030148//sphingolipid biosynthetic process;GO:0034626//fatty acid elongation, polyunsaturated fatty acid;GO:0006633//fatty acid biosynthetic process;GO:0042761//very long-chain fatty acid biosynthetic process;GO:0034625//fatty acid elongation, monounsaturated fatty acid;GO:0019367//fatty acid elongation, saturated fatty acid;[C]GO:0016021//integral component of membrane;GO:0030176//integral…
Unigene5403_All	biological_process;cellular_component;molecular_function	[C]cell;[P]biological regulation;[F]catalytic activity;	-3.22349	[P]GO:0045454//cell redox homeostasis;[C]GO:0005623//cell;[F]GO:0009055//electron transfer activity;GO:0015035//protein disulfide oxidoreductase activity;
Unigene6753_All	biological_process;cellular_component;molecular_function	[C]cell;[P]cellular process;[F]binding;catalytic activity;	-3.32464	[P]GO:0006096//glycolytic process;[C]GO:0000015//phosphopyruvate hydratase complex;[F]GO:0000287//magnesium ion binding;GO:0004634//phosphopyruvate hydratase activity;
CL2710.Contig2_All	biological_process;cellular_component;molecular_function	[C]membrane part;[P]localization;[F]transporter activity;	-3.33614	[P]GO:0006813//potassium ion transport;[C]GO:0016021//integral component of membrane;[F]GO:0008324//cation transmembrane transporter activity;
CL376.Contig1_All	biological_process;cellular_component;molecular_function	[C]membrane part;[P]cellular process;[F]catalytic activity;binding;	-3.39399	[P]GO:0009102//biotin biosynthetic process;[C]GO:0016021//integral component of membrane;[F]GO:0004015//adenosylmethionine-8-amino-7-oxononanoate transaminase activity;GO:0030170//pyridoxal phosphate binding;
Unigene1545_All	biological_process;cellular_component;molecular_function	[C]cell;[P]localization;[F]transporter activity;	-3.72048	[P]GO:0055085//transmembrane transport;[C]GO:0030288//outer membrane-bounded periplasmic space;GO:0043190//ATP-binding cassette (ABC) transporter complex;[F]GO:0015197//peptide transporter activity;
Unigene3140_All	biological_process;cellular_component;molecular_function	[C]cell;[P]biological regulation;[F]catalytic activity;binding;	-4.42586	[P]GO:0045454//cell redox homeostasis;[C]GO:0005623//cell;[F]GO:0004148//dihydrolipoyl dehydrogenase activity;GO:0009055//electron transfer activity;GO:0050660//flavin adenine dinucleotide binding;GO:0016668//oxidoreductase activity, acting on a sulfur group of donors, NAD(P) as acceptor;
Unigene4174_All	biological_process;cellular_component;molecular_function	[C]organelle part;membrane part;[P]localization;[F]transporter activity;	-4.44098	[P]GO:0055085//transmembrane transport;[C]GO:0030176//integral component of endoplasmic reticulum membrane;GO:0016021//integral component of membrane;GO:0030173//integral component of Golgi membrane;[F]GO:0046964//3'-phosphoadenosine 5'-phosphosulfate transmembrane transporter activity;
CL183.Contig1_All	biological_process;cellular_component;molecular_function	[C]cell;[P]metabolic process;cellular process;[F]catalytic activity;	-4.52356	[P]GO:0006567//threonine catabolic process;GO:0005975//carbohydrate metabolic process;[C]GO:0005737//cytoplasm;[F]GO:0016829//lyase activity;GO:0008861//formate C-acetyltransferase activity;
Unigene8540_All	biological_process;cellular_component;molecular_function	[C]cell;[P]cellular process;response to stimulus;[F]antioxidant activity;binding;	-4.55557	[P]GO:0006979//response to oxidative stress;GO:0042744//hydrogen peroxide catabolic process;GO:0000302//response to reactive oxygen species;GO:0034599//cellular response to oxidative stress;[C]GO:0009507//chloroplast;[F]GO:0004601//peroxidase activity;GO:0004130//cytochrome-c peroxidase activity;GO:0016688//L-ascorbate peroxidase activity;GO:0020037//heme binding;
Unigene4827_All	biological_process;cellular_component;molecular_function	[C]membrane part;organelle part;[P]cellular process;response to stimulus;[F]binding;	-4.8035	[P]GO:0009416//response to light stimulus;GO:0018298//protein-chromophore linkage;GO:0009768//photosynthesis, light harvesting in photosystem I;[C]GO:0016021//integral component of membrane;GO:0009535//chloroplast thylakoid membrane;[F]GO:0031409//pigment binding;GO:0016168//chlorophyll binding;
Unigene2280_All	biological_process;cellular_component;molecular_function	[C]membrane part;[P]cellular process;[F]catalytic activity;	-4.93866	[P]GO:0015995//chlorophyll biosynthetic process;[C]GO:0016021//integral component of membrane;[F]GO:0046408//chlorophyll synthetase activity;
CL165.Contig7_All	biological_process;cellular_component;molecular_function	[C]membrane part;extracellular region;[P]metabolic process;[F]catalytic activity;	-5.39232	[P]GO:0006508//proteolysis;[C]GO:0005615//extracellular space;GO:0016021//integral component of membrane;[F]GO:0004252//serine-type endopeptidase activity;
CL591.Contig1_All	biological_process;cellular_component;molecular_function	[C]cell;[P]localization;[F]binding;	-5.42626	[P]GO:0006614//SRP-dependent cotranslational protein targeting to membrane;[C]GO:0005622//intracellular;[F]GO:0005525//GTP binding;
Unigene1683_All	biological_process;cellular_component;molecular_function	[C]cell;[P]cellular process;[F]catalytic activity;	-5.68049	[P]GO:0016567//protein ubiquitination;GO:0043161//proteasome-mediated ubiquitin-dependent protein catabolic process;[C]GO:0005634//nucleus;[F]GO:0061630//ubiquitin protein ligase activity;
CL1672.Contig2_All	biological_process;cellular_component;molecular_function	[C]cell;[P]cellular process;[F]catalytic activity;	-5.9542	[P]GO:0006633//fatty acid biosynthetic process;GO:0009062//fatty acid catabolic process;[C]GO:0009317//acetyl-CoA carboxylase complex;[F]GO:0003989//acetyl-CoA carboxylase activity;GO:0016874//ligase activity;GO:0004658//propionyl-CoA carboxylase activity;GO:0016421//CoA carboxylase activity;
CL3165.Contig5_All	biological_process;cellular_component;molecular_function	[C]cell;[P]cellular component organization or biogenesis;cellular process;[F]catalytic activity;binding;	-6.37504	[P]GO:0006281//DNA repair;GO:0043161//proteasome-mediated ubiquitin-dependent protein catabolic process;GO:0000209//protein polyubiquitination;GO:0016574//histone ubiquitination;[C]GO:0005737//cytoplasm;[F]GO:0031625//ubiquitin protein ligase binding;GO:0061630//ubiquitin protein ligase activity;GO:0005524//ATP binding;
CL75.Contig7_All	biological_process;cellular_component;molecular_function	[C]membrane part;macromolecular complex;cell;[P]cellular component organization or biogenesis;cellular process;biological regulation;localization;[F]catalytic activity;	-7	[P]GO:0000045//autophagosome assembly;GO:0048015//phosphatidylinositol-mediated signaling;GO:0030242//autophagy of peroxisome;GO:0006468//protein phosphorylation;GO:0006897//endocytosis;GO:0016197//endosomal transport;[C]GO:0005777//peroxisome;GO:0016021//integral component of membrane;GO:0034272//phosphatidylinositol 3-kinase complex, class III, type II;GO:0005768//endosome;GO:0034271//phosphati…
CL908.Contig1_All	biological_process;cellular_component;molecular_function	[C]membrane part;[P]localization;[F]transporter activity;catalytic activity;binding;	-7.09803	[P]GO:0006810//transport;[C]GO:0016021//integral component of membrane;[F]GO:0016614//oxidoreductase activity, acting on CH-OH group of donors;GO:0050660//flavin adenine dinucleotide binding;GO:0005215//transporter activity;
Unigene3625_All	biological_process;cellular_component;molecular_function	[C]cell;[P]cellular component organization or biogenesis;[F]binding;	-7.35755	[P]GO:0051017//actin filament bundle assembly;[C]GO:0005737//cytoplasm;[F]GO:0051015//actin filament binding;
CL420.Contig3_All	biological_process;cellular_component;molecular_function	[C]organelle part;[P]cellular process;biological regulation;cellular component organization or biogenesis;localization;[F]binding;	-7.70736	[P]GO:0016973//poly(A)+ mRNA export from nucleus;GO:0006368//transcription elongation from RNA polymerase II promoter;GO:0071033//nuclear retention of pre-mRNA at the site of transcription;GO:0000973//posttranscriptional tethering of RNA polymerase II gene DNA at nuclear periphery;[C]GO:0070390//transcription export complex 2;[F]GO:0003723//RNA binding;GO:0003690//double-stranded DNA binding;
CL35.Contig19_All	biological_process;cellular_component;molecular_function	[C]membrane part;[P]metabolic process;[F]catalytic activity;	-7.74819	[P]GO:0006629//lipid metabolic process;[C]GO:0016021//integral component of membrane;[F]GO:0016787//hydrolase activity;
CL391.Contig3_All	biological_process;cellular_component;molecular_function	[C]cell;[P]cellular process;biological regulation;[F]binding;signal transducer activity;catalytic activity;	-8.08215	[P]GO:0035556//intracellular signal transduction;GO:0006468//protein phosphorylation;[C]GO:0005622//intracellular;[F]GO:0005524//ATP binding;GO:0004672//protein kinase activity;GO:0004871//signal transducer activity;
CL803.Contig9_All	biological_process;cellular_component;molecular_function	[C]extracellular region;[P]metabolic process;cellular process;[F]catalytic activity;binding;	-12.6057	[P]GO:0005975//carbohydrate metabolic process;GO:0006030//chitin metabolic process;[C]GO:0005576//extracellular region;[F]GO:0004553//hydrolase activity, hydrolyzing O-glycosyl compounds;GO:0004568//chitinase activity;GO:0008061//chitin binding;
CL2048.Contig2_All	biological_process;molecular_function	[P]metabolic process;[F]binding;catalytic activity;	10.6129	[P]GO:0044550//secondary metabolite biosynthetic process;[F]GO:0004497//monooxygenase activity;GO:0016307//phosphatidylinositol phosphate kinase activity;GO:0005524//ATP binding;GO:0071949//FAD binding;
CL1542.Contig1_All	biological_process;molecular_function	[P]cellular process;[F]catalytic activity;	9.14975	[P]GO:0009166//nucleotide catabolic process;[F]GO:0016787//hydrolase activity;
Unigene4588_All	biological_process;molecular_function	[P]biological regulation;[F]binding;	8.59246	[P]GO:0006355//regulation of transcription, DNA-templated;[F]GO:0003677//DNA binding;
Unigene4506_All	biological_process;molecular_function	[P]biological regulation;[F]catalytic activity;binding;molecular function regulator;	8.48784	[P]GO:0051252//regulation of RNA metabolic process;[F]GO:0047443//4-hydroxy-4-methyl-2-oxoglutarate aldolase activity;GO:0008428//ribonuclease inhibitor activity;GO:0046872//metal ion binding;GO:0008948//oxaloacetate decarboxylase activity;
Unigene17687_All	biological_process;molecular_function	[P]biological regulation;[F]binding;	8.42206	[P]GO:0006355//regulation of transcription, DNA-templated;[F]GO:0003677//DNA binding;GO:0008270//zinc ion binding;
Unigene19150_All	biological_process;molecular_function	[P]metabolic process;[F]catalytic activity;binding;	8.04439	[P]GO:0009058//biosynthetic process;[F]GO:0003824//catalytic activity;GO:0030170//pyridoxal phosphate binding;
Unigene3080_All	biological_process;molecular_function	[P]cellular process;metabolic process;[F]binding;catalytic activity;	8.01854	[P]GO:0006094//gluconeogenesis;GO:0006090//pyruvate metabolic process;[F]GO:0004075//biotin carboxylase activity;GO:0004736//pyruvate carboxylase activity;GO:0046872//metal ion binding;GO:0009374//biotin binding;GO:0005524//ATP binding;
CL3006.Contig2_All	biological_process;molecular_function	[P]cellular process;[F]binding;	7.94837	[P]GO:0015074//DNA integration;[F]GO:0003676//nucleic acid binding;
Unigene7498_All	biological_process;molecular_function	[P]cellular process;[F]catalytic activity;	7.92481	[P]GO:0006665//sphingolipid metabolic process;[F]GO:0004348//glucosylceramidase activity;
CL2888.Contig1_All	biological_process;molecular_function	[P]cellular process;[F]catalytic activity;binding;	7.80735	[P]GO:0019427//acetyl-CoA biosynthetic process from acetate;[F]GO:0005524//ATP binding;GO:0016208//AMP binding;GO:0003987//acetate-CoA ligase activity;
Unigene13493_All	biological_process;molecular_function	[P]cellular process;[F]binding;catalytic activity;	7.80735	[P]GO:0009102//biotin biosynthetic process;[F]GO:0051539//4 iron, 4 sulfur cluster binding;GO:0051537//2 iron, 2 sulfur cluster binding;GO:0046872//metal ion binding;GO:0004076//biotin synthase activity;
Unigene12177_All	biological_process;molecular_function	[P]metabolic process;[F]catalytic activity;binding;	7.76155	[P]GO:0009058//biosynthetic process;[F]GO:0008483//transaminase activity;GO:0030170//pyridoxal phosphate binding;GO:0016829//lyase activity;GO:0016212//kynurenine-oxoglutarate transaminase activity;
Unigene12113_All	biological_process;molecular_function	[P]metabolic process;[F]binding;catalytic activity;	7.75489	[P]GO:0008152//metabolic process;[F]GO:0003824//catalytic activity;GO:0031177//phosphopantetheine binding;GO:0008171//O-methyltransferase activity;
Unigene14942_All	biological_process;molecular_function	[P]cellular process;[F]catalytic activity;	7.59246	[P]GO:0006457//protein folding;[F]GO:0008113//peptide-methionine (S)-S-oxide reductase activity;GO:0003755//peptidyl-prolyl cis-trans isomerase activity;
Unigene12441_All	biological_process;molecular_function	[P]cellular process;metabolic process;[F]catalytic activity;binding;	7.53916	[P]GO:0006096//glycolytic process;GO:0006006//glucose metabolic process;[F]GO:0016620//oxidoreductase activity, acting on the aldehyde or oxo group of donors, NAD or NADP as acceptor;GO:0004365//glyceraldehyde-3-phosphate dehydrogenase (NAD+) (phosphorylating) activity;GO:0016853//isomerase activity;GO:0050661//NADP binding;GO:0051287//NAD binding;
Unigene20117_All	biological_process;molecular_function	[P]localization;[F]binding;	7.53138	[P]GO:0015671//oxygen transport;[F]GO:0019825//oxygen binding;
Unigene21248_All	biological_process;molecular_function	[P]cellular process;[F]binding;catalytic activity;	7.50779	[P]GO:0006177//GMP biosynthetic process;[F]GO:0016462//pyrophosphatase activity;GO:0005524//ATP binding;GO:0003921//GMP synthase activity;GO:0003922//GMP synthase (glutamine-hydrolyzing) activity;
CL2326.Contig1_All	biological_process;molecular_function	[P]cellular process;[F]catalytic activity;	7.44294	[P]GO:0009231//riboflavin biosynthetic process;[F]GO:0008531//riboflavin kinase activity;
Unigene11493_All	biological_process;molecular_function	[P]cellular process;[F]catalytic activity;binding;	7.44294	[P]GO:0006541//glutamine metabolic process;GO:0006529//asparagine biosynthetic process;[F]GO:0004066//asparagine synthase (glutamine-hydrolyzing) activity;GO:0005524//ATP binding;
Unigene18347_All	biological_process;molecular_function	[P]cellular process;[F]catalytic activity;	7.40939	[P]GO:0009073//aromatic amino acid family biosynthetic process;[F]GO:0003849//3-deoxy-7-phosphoheptulonate synthase activity;
Unigene10749_All	biological_process;molecular_function	[P]cellular process;[F]catalytic activity;binding;	7.40088	[P]GO:0015941//pantothenate catabolic process;GO:0015937//coenzyme A biosynthetic process;[F]GO:0004632//phosphopantothenate--cysteine ligase activity;GO:0004633//phosphopantothenoylcysteine decarboxylase activity;GO:0010181//FMN binding;
Unigene21178_All	biological_process;molecular_function	[P]cellular process;[F]catalytic activity;binding;	7.3837	[P]GO:0006353//DNA-templated transcription, termination;GO:0006779//porphyrin-containing compound biosynthetic process;[F]GO:0008186//RNA-dependent ATPase activity;GO:0004853//uroporphyrinogen decarboxylase activity;GO:0005524//ATP binding;GO:0003723//RNA binding;
Unigene15334_All	biological_process;molecular_function	[P]cellular process;[F]catalytic activity;	7.33092	[P]GO:0009072//aromatic amino acid family metabolic process;[F]GO:0004334//fumarylacetoacetase activity;
Unigene21306_All	biological_process;molecular_function	[P]response to stimulus;cellular process;[F]binding;	7.20945	[P]GO:0006457//protein folding;GO:0009408//response to heat;[F]GO:0031072//heat shock protein binding;GO:0005524//ATP binding;GO:0046872//metal ion binding;GO:0051082//unfolded protein binding;
Unigene19770_All	biological_process;molecular_function	[P]metabolic process;[F]catalytic activity;	7.18982	[P]GO:0016042//lipid catabolic process;[F]GO:0016787//hydrolase activity;
Unigene19801_All	biological_process;molecular_function	[P]cellular process;[F]catalytic activity;	7.16993	[P]GO:0006633//fatty acid biosynthetic process;[F]GO:0004318//enoyl-[acyl-carrier-protein] reductase (NADH) activity;
Unigene14272_All	biological_process;molecular_function	[P]biological regulation;[F]binding;transcription regulator activity;	7.03342	[P]GO:0006355//regulation of transcription, DNA-templated;[F]GO:0044212//transcription regulatory region DNA binding;GO:0003700//DNA binding transcription factor activity;
Unigene18639_All	biological_process;molecular_function	[P]multi-organism process;[F]catalytic activity;structural molecule activity;	7.03342	[P]GO:0019068//virion assembly;[F]GO:0005198//structural molecule activity;GO:0008233//peptidase activity;
Unigene15223_All	biological_process;molecular_function	[P]cellular process;[F]catalytic activity;	7.02237	[P]GO:0015969//guanosine tetraphosphate metabolic process;[F]GO:0016301//kinase activity;GO:0008893//guanosine-3',5'-bis(diphosphate) 3'-diphosphatase activity;
Unigene12726_All	biological_process;molecular_function	[P]metabolic process;cellular process;[F]catalytic activity;binding;	6.97728	[P]GO:0006567//threonine catabolic process;GO:0009058//biosynthetic process;[F]GO:0008890//glycine C-acetyltransferase activity;GO:0030170//pyridoxal phosphate binding;GO:0016874//ligase activity;
CL2662.Contig2_All	biological_process;molecular_function	[P]cellular process;[F]catalytic activity;	6.96668	[P]GO:0006457//protein folding;[F]GO:0003755//peptidyl-prolyl cis-trans isomerase activity;
Unigene11232_All	biological_process;molecular_function	[P]cellular process;[F]catalytic activity;	6.96578	[P]GO:0006457//protein folding;[F]GO:0003755//peptidyl-prolyl cis-trans isomerase activity;
Unigene5527_All	biological_process;molecular_function	[P]cellular process;[F]catalytic activity;	6.89482	[P]GO:0009116//nucleoside metabolic process;[F]GO:0003824//catalytic activity;
Unigene19863_All	biological_process;molecular_function	[P]cellular process;[F]binding;catalytic activity;	6.88264	[P]GO:0006396//RNA processing;GO:0001522//pseudouridine synthesis;[F]GO:0009982//pseudouridine synthase activity;GO:0003723//RNA binding;
Unigene12694_All	biological_process;molecular_function	[P]metabolic process;[F]binding;catalytic activity;	6.87036	[P]GO:0019538//protein metabolic process;[F]GO:0005524//ATP binding;GO:0008233//peptidase activity;
Unigene11064_All	biological_process;molecular_function	[P]cellular process;[F]catalytic activity;	6.83289	[P]GO:0009245//lipid A biosynthetic process;[F]GO:0008759//UDP-3-O-[3-hydroxymyristoyl] N-acetylglucosamine deacetylase activity;
Unigene17286_All	biological_process;molecular_function	[P]cellular process;[F]binding;catalytic activity;	6.82018	[P]GO:0019427//acetyl-CoA biosynthetic process from acetate;[F]GO:0016208//AMP binding;GO:0005524//ATP binding;GO:0003987//acetate-CoA ligase activity;
Unigene21126_All	biological_process;molecular_function	[P]metabolic process;[F]catalytic activity;	6.82018	[P]GO:0008152//metabolic process;[F]GO:0016746//transferase activity, transferring acyl groups;
CL1542.Contig7_All	biological_process;molecular_function	[P]cellular process;[F]catalytic activity;	6.74147	[P]GO:0009166//nucleotide catabolic process;[F]GO:0016787//hydrolase activity;
Unigene18400_All	biological_process;molecular_function	[P]metabolic process;[F]catalytic activity;	6.72792	[P]GO:0009058//biosynthetic process;[F]GO:0016779//nucleotidyltransferase activity;
Unigene16572_All	biological_process;molecular_function	[P]cellular process;[F]binding;catalytic activity;	6.71425	[P]GO:0006564//L-serine biosynthetic process;[F]GO:0004617//phosphoglycerate dehydrogenase activity;GO:0051287//NAD binding;
Unigene21377_All	biological_process;molecular_function	[P]cellular process;[F]catalytic activity;binding;	6.71425	[P]GO:0006779//porphyrin-containing compound biosynthetic process;GO:0006353//DNA-templated transcription, termination;[F]GO:0004853//uroporphyrinogen decarboxylase activity;GO:0003723//RNA binding;GO:0005524//ATP binding;GO:0008186//RNA-dependent ATPase activity;
Unigene14684_All	biological_process;molecular_function	[P]cellular process;[F]binding;catalytic activity;	6.70044	[P]GO:0006396//RNA processing;[F]GO:0030697//S-adenosylmethionine-dependent tRNA (m5U54) methyltransferase activity;GO:0003723//RNA binding;GO:0008173//RNA methyltransferase activity;
CL1542.Contig8_All	biological_process;molecular_function	[P]cellular process;[F]catalytic activity;	6.65821	[P]GO:0009166//nucleotide catabolic process;[F]GO:0016787//hydrolase activity;
Unigene14616_All	biological_process;molecular_function	[P]cellular process;[F]binding;catalytic activity;	6.64386	[P]GO:0006457//protein folding;[F]GO:0008233//peptidase activity;GO:0005524//ATP binding;GO:0051082//unfolded protein binding;
Unigene20647_All	biological_process;molecular_function	[P]cellular process;[F]catalytic activity;	6.64386	[P]GO:0009098//leucine biosynthetic process;[F]GO:0003852//2-isopropylmalate synthase activity;
Unigene20992_All	biological_process;molecular_function	[P]cellular process;[F]catalytic activity;	6.61471	[P]GO:0006084//acetyl-CoA metabolic process;[F]GO:0016740//transferase activity;GO:0003824//catalytic activity;
Unigene19647_All	biological_process;molecular_function	[P]cellular process;[F]binding;	6.59991	[P]GO:0006457//protein folding;[F]GO:0005524//ATP binding;GO:0051082//unfolded protein binding;
CL635.Contig8_All	biological_process;molecular_function	[P]cellular process;[F]binding;catalytic activity;	6.55172	[P]GO:0006090//pyruvate metabolic process;[F]GO:0050242//pyruvate, phosphate dikinase activity;GO:0016301//kinase activity;GO:0005524//ATP binding;GO:0046872//metal ion binding;
Unigene13039_All	biological_process;molecular_function	[P]cellular process;[F]catalytic activity;	6.53916	[P]GO:0006520//cellular amino acid metabolic process;[F]GO:0016639//oxidoreductase activity, acting on the CH-NH2 group of donors, NAD or NADP as acceptor;
Unigene11585_All	biological_process;molecular_function	[P]metabolic process;[F]binding;catalytic activity;	6.49185	[P]GO:0009058//biosynthetic process;[F]GO:0003677//DNA binding;GO:0030170//pyridoxal phosphate binding;GO:0003824//catalytic activity;
Unigene18057_All	biological_process;molecular_function	[P]cellular process;[F]binding;transcription regulator activity;	6.44294	[P]GO:0006352//DNA-templated transcription, initiation;[F]GO:0003700//DNA binding transcription factor activity;GO:0003677//DNA binding;GO:0016987//sigma factor activity;
CL2707.Contig2_All	biological_process;molecular_function	[P]cellular process;[F]binding;catalytic activity;	6.42626	[P]GO:0008299//isoprenoid biosynthetic process;[F]GO:0030604//1-deoxy-D-xylulose-5-phosphate reductoisomerase activity;GO:0046872//metal ion binding;GO:0070402//NADPH binding;GO:0016853//isomerase activity;
Unigene20931_All	biological_process;molecular_function	[P]metabolic process;[F]catalytic activity;	6.37504	[P]GO:0009058//biosynthetic process;[F]GO:0016779//nucleotidyltransferase activity;
Unigene21115_All	biological_process;molecular_function	[P]cellular process;[F]binding;catalytic activity;	6.35755	[P]GO:0009099//valine biosynthetic process;GO:0009097//isoleucine biosynthetic process;[F]GO:0003984//acetolactate synthase activity;GO:0050660//flavin adenine dinucleotide binding;GO:0030976//thiamine pyrophosphate binding;GO:0000287//magnesium ion binding;
Unigene10473_All	biological_process;molecular_function	[P]cellular process;[F]binding;catalytic activity;	6.32193	[P]GO:0006284//base-excision repair;[F]GO:0004519//endonuclease activity;GO:0003906//DNA-(apurinic or apyrimidinic site) lyase activity;GO:0003824//catalytic activity;GO:0003677//DNA binding;
Unigene14974_All	biological_process;molecular_function	[P]cellular process;[F]binding;catalytic activity;	6.20815	[P]GO:0009116//nucleoside metabolic process;GO:0009165//nucleotide biosynthetic process;[F]GO:0000287//magnesium ion binding;GO:0004749//ribose phosphate diphosphokinase activity;
Unigene18447_All	biological_process;molecular_function	[P]biological regulation;cellular process;[F]binding;transcription regulator activity;	6.16993	[P]GO:0006353//DNA-templated transcription, termination;GO:0031564//transcription antitermination;[F]GO:0000166//nucleotide binding;GO:0003723//RNA binding;GO:0003700//DNA binding transcription factor activity;
Unigene20617_All	biological_process;molecular_function	[P]metabolic process;[F]catalytic activity;	6.14975	[P]GO:0008152//metabolic process;[F]GO:0004314//[acyl-carrier-protein] S-malonyltransferase activity;
Unigene13374_All	biological_process;molecular_function	[P]metabolic process;[F]catalytic activity;binding;	6.12928	[P]GO:0009058//biosynthetic process;[F]GO:0003824//catalytic activity;GO:0008483//transaminase activity;GO:0009016//succinyldiaminopimelate transaminase activity;GO:0030170//pyridoxal phosphate binding;GO:0003677//DNA binding;
CL714.Contig1_All	biological_process;molecular_function	[P]cellular process;[F]catalytic activity;binding;	6.02237	[P]GO:0006396//RNA processing;[F]GO:0003723//RNA binding;GO:0008173//RNA methyltransferase activity;
CL797.Contig1_All	biological_process;molecular_function	[P]cellular process;[F]catalytic activity;	6	[P]GO:0046854//phosphatidylinositol phosphorylation;[F]GO:0004401//histidinol-phosphatase activity;
Unigene9900_All	biological_process;molecular_function	[P]cellular process;[F]catalytic activity;	5.97154	[P]GO:0006189//'de novo' IMP biosynthetic process;[F]GO:0004642//phosphoribosylformylglycinamidine synthase activity;
CL1442.Contig4_All	biological_process;molecular_function	[P]cellular process;[F]catalytic activity;binding;	5.85798	[P]GO:0006418//tRNA aminoacylation for protein translation;[F]GO:0004812//aminoacyl-tRNA ligase activity;GO:0005524//ATP binding;
Unigene16201_All	biological_process;molecular_function	[P]metabolic process;[F]catalytic activity;	5.85798	[P]GO:0005975//carbohydrate metabolic process;[F]GO:0016868//intramolecular transferase activity, phosphotransferases;
CL444.Contig1_All	biological_process;molecular_function	[P]cellular component organization or biogenesis;[F]catalytic activity;	5.80735	[P]GO:0070475//rRNA base methylation;[F]GO:0070042//rRNA (uridine-N3-)-methyltransferase activity;
CL964.Contig1_All	biological_process;molecular_function	[P]cellular process;[F]catalytic activity;	5.72792	[P]GO:0019673//GDP-mannose metabolic process;[F]GO:0008446//GDP-mannose 4,6-dehydratase activity;
Unigene4706_All	biological_process;molecular_function	[P]cellular process;[F]catalytic activity;	5.67619	[P]GO:0043161//proteasome-mediated ubiquitin-dependent protein catabolic process;GO:0042787//protein ubiquitination involved in ubiquitin-dependent protein catabolic process;GO:0000209//protein polyubiquitination;[F]GO:0061630//ubiquitin protein ligase activity;
CL3133.Contig3_All	biological_process;molecular_function	[P]biological regulation;[F]transcription regulator activity;	5.61961	[P]GO:0045892//negative regulation of transcription, DNA-templated;[F]GO:0003714//transcription corepressor activity;
Unigene4009_All	biological_process;molecular_function	[P]metabolic process;[F]catalytic activity;	5.6176	[P]GO:0006629//lipid metabolic process;[F]GO:0008081//phosphoric diester hydrolase activity;
Unigene9852_All	biological_process;molecular_function	[P]cellular process;[F]catalytic activity;binding;	5.48113	[P]GO:0006631//fatty acid metabolic process;[F]GO:0070403//NAD+ binding;GO:0003857//3-hydroxyacyl-CoA dehydrogenase activity;
Unigene8777_All	biological_process;molecular_function	[P]metabolic process;[F]catalytic activity;	5.41954	[P]GO:0008152//metabolic process;[F]GO:0016874//ligase activity;GO:0016207//4-coumarate-CoA ligase activity;
CL1464.Contig2_All	biological_process;molecular_function	[P]metabolic process;[F]catalytic activity;	5.39063	[P]GO:0008152//metabolic process;[F]GO:0003824//catalytic activity;
Unigene13779_All	biological_process;molecular_function	[P]cellular process;[F]catalytic activity;	5.37156	[P]GO:0009228//thiamine biosynthetic process;[F]GO:0009030//thiamine-phosphate kinase activity;
Unigene10598_All	biological_process;molecular_function	[P]cellular process;[F]catalytic activity;	5.30986	[P]GO:0006631//fatty acid metabolic process;[F]GO:0003857//3-hydroxyacyl-CoA dehydrogenase activity;
Unigene5799_All	biological_process;molecular_function	[P]cellular process;[F]catalytic activity;binding;	5.30175	[P]GO:0006260//DNA replication;[F]GO:0005524//ATP binding;GO:0004748//ribonucleoside-diphosphate reductase activity, thioredoxin disulfide as acceptor;
Unigene4649_All	biological_process;molecular_function	[P]cellular process;[F]catalytic activity;	5.28848	[P]GO:0019752//carboxylic acid metabolic process;[F]GO:0004451//isocitrate lyase activity;
CL2958.Contig5_All	biological_process;molecular_function	[P]metabolic process;cellular process;[F]catalytic activity;binding;	5.13333	[P]GO:0006006//glucose metabolic process;GO:0006096//glycolytic process;[F]GO:0004365//glyceraldehyde-3-phosphate dehydrogenase (NAD+) (phosphorylating) activity;GO:0050661//NADP binding;GO:0004807//triose-phosphate isomerase activity;GO:0051287//NAD binding;
Unigene13098_All	biological_process;molecular_function	[P]cellular process;[F]catalytic activity;binding;	5.06609	[P]GO:0000256//allantoin catabolic process;GO:0006221//pyrimidine nucleotide biosynthetic process;[F]GO:0008270//zinc ion binding;GO:0050897//cobalt ion binding;GO:0004151//dihydroorotase activity;GO:0004038//allantoinase activity;GO:0046872//metal ion binding;
Unigene14714_All	biological_process;molecular_function	[P]cellular process;[F]catalytic activity;	5.03342	[P]GO:0009231//riboflavin biosynthetic process;[F]GO:0003935//GTP cyclohydrolase II activity;GO:0008686//3,4-dihydroxy-2-butanone-4-phosphate synthase activity;
Unigene20613_All	biological_process;molecular_function	[P]cellular process;[F]binding;transcription regulator activity;	5.0268	[P]GO:0006352//DNA-templated transcription, initiation;[F]GO:0003677//DNA binding;GO:0016987//sigma factor activity;GO:0003700//DNA binding transcription factor activity;
Unigene3675_All	biological_process;molecular_function	[P]cellular process;[F]binding;catalytic activity;	4.92679	[P]GO:0015941//pantothenate catabolic process;GO:0015937//coenzyme A biosynthetic process;[F]GO:0010181//FMN binding;GO:0004632//phosphopantothenate--cysteine ligase activity;GO:0003824//catalytic activity;GO:0004633//phosphopantothenoylcysteine decarboxylase activity;
CL3065.Contig1_All	biological_process;molecular_function	[P]metabolic process;[F]catalytic activity;	4.7879	[P]GO:0008152//metabolic process;[F]GO:0016411//acylglycerol O-acyltransferase activity;GO:0003841//1-acylglycerol-3-phosphate O-acyltransferase activity;
Unigene13596_All	biological_process;molecular_function	[P]cellular process;[F]catalytic activity;binding;	4.72792	[P]GO:0006631//fatty acid metabolic process;[F]GO:0003857//3-hydroxyacyl-CoA dehydrogenase activity;GO:0070403//NAD+ binding;
Unigene15396_All	biological_process;molecular_function	[P]metabolic process;[F]catalytic activity;	4.67243	[P]GO:0006807//nitrogen compound metabolic process;[F]GO:0004356//glutamate-ammonia ligase activity;
Unigene13666_All	biological_process;molecular_function	[P]metabolic process;[F]catalytic activity;	4.54689	[P]GO:0008152//metabolic process;[F]GO:0003824//catalytic activity;GO:0004467//long-chain fatty acid-CoA ligase activity;GO:0016874//ligase activity;GO:0102391//decanoate--CoA ligase activity;
Unigene16557_All	biological_process;molecular_function	[P]cellular process;[F]catalytic activity;	4.52356	[P]GO:0009116//nucleoside metabolic process;GO:0009113//purine nucleobase biosynthetic process;GO:0006189//'de novo' IMP biosynthetic process;[F]GO:0004044//amidophosphoribosyltransferase activity;
Unigene19361_All	biological_process;molecular_function	[P]cellular process;[F]catalytic activity;binding;	4.52356	[P]GO:0019632//shikimate metabolic process;GO:0009073//aromatic amino acid family biosynthetic process;[F]GO:0004765//shikimate kinase activity;GO:0000287//magnesium ion binding;
Unigene21344_All	biological_process;molecular_function	[P]metabolic process;[F]catalytic activity;binding;	4.52356	[P]GO:0008152//metabolic process;[F]GO:0046872//metal ion binding;GO:0004494//methylmalonyl-CoA mutase activity;GO:0031419//cobalamin binding;
Unigene21358_All	biological_process;molecular_function	[P]biological regulation;[F]binding;	4.52356	[P]GO:0006355//regulation of transcription, DNA-templated;[F]GO:0003677//DNA binding;
Unigene19284_All	biological_process;molecular_function	[P]metabolic process;[F]catalytic activity;	4.41954	[P]GO:0008152//metabolic process;[F]GO:0016787//hydrolase activity;
CL1183.Contig2_All	biological_process;molecular_function	[P]metabolic process;localization;[F]binding;catalytic activity;	4.40599	[P]GO:0005975//carbohydrate metabolic process;GO:0006810//transport;[F]GO:0016614//oxidoreductase activity, acting on CH-OH group of donors;GO:0050660//flavin adenine dinucleotide binding;
Unigene15242_All	biological_process;molecular_function	[P]metabolic process;[F]catalytic activity;	4.40599	[P]GO:0008152//metabolic process;[F]GO:0016787//hydrolase activity;
Unigene15764_All	biological_process;molecular_function	[P]metabolic process;[F]binding;	4.38658	[P]GO:0019538//protein metabolic process;[F]GO:0005524//ATP binding;
Unigene15411_All	biological_process;molecular_function	[P]cellular process;[F]catalytic activity;	4.37851	[P]GO:0015940//pantothenate biosynthetic process;[F]GO:0003864//3-methyl-2-oxobutanoate hydroxymethyltransferase activity;
Unigene902_All	biological_process;molecular_function	[P]cellular process;[F]binding;catalytic activity;	4.30378	[P]GO:0006782//protoporphyrinogen IX biosynthetic process;[F]GO:0050661//NADP binding;GO:0008883//glutamyl-tRNA reductase activity;
Unigene17019_All	biological_process;molecular_function	[P]metabolic process;[F]binding;catalytic activity;	4.29155	[P]GO:0000271//polysaccharide biosynthetic process;[F]GO:0003979//UDP-glucose 6-dehydrogenase activity;GO:0051287//NAD binding;
Unigene15738_All	biological_process;molecular_function	[P]metabolic process;[F]catalytic activity;	4.19265	[P]GO:0006508//proteolysis;[F]GO:0016787//hydrolase activity;
CL89.Contig2_All	biological_process;molecular_function	[P]metabolic process;cellular process;[F]binding;catalytic activity;	4.18461	[P]GO:0006006//glucose metabolic process;GO:0006096//glycolytic process;[F]GO:0051287//NAD binding;GO:0004365//glyceraldehyde-3-phosphate dehydrogenase (NAD+) (phosphorylating) activity;GO:0050661//NADP binding;
Unigene11939_All	biological_process;molecular_function	[P]cellular process;[F]catalytic activity;	4.16993	[P]GO:0009245//lipid A biosynthetic process;[F]GO:0008759//UDP-3-O-[3-hydroxymyristoyl] N-acetylglucosamine deacetylase activity;
CL478.Contig7_All	biological_process;molecular_function	[P]cellular process;[F]binding;catalytic activity;	4.13654	[P]GO:0006090//pyruvate metabolic process;GO:0006457//protein folding;[F]GO:0005524//ATP binding;GO:0003755//peptidyl-prolyl cis-trans isomerase activity;GO:0008986//pyruvate, water dikinase activity;
Unigene10914_All	biological_process;molecular_function	[P]metabolic process;[F]catalytic activity;	4.11548	[P]GO:0006012//galactose metabolic process;[F]GO:0003978//UDP-glucose 4-epimerase activity;
Unigene5138_All	biological_process;molecular_function	[P]cellular process;[F]catalytic activity;binding;	4.09761	[P]GO:0006396//RNA processing;[F]GO:0004540//ribonuclease activity;GO:0003723//RNA binding;
Unigene7246_All	biological_process;molecular_function	[P]cellular process;[F]catalytic activity;	4.08746	[P]GO:0015942//formate metabolic process;[F]GO:0008863//formate dehydrogenase (NAD+) activity;
Unigene6346_All	biological_process;molecular_function	[P]cellular process;[F]catalytic activity;	4.04439	[P]GO:0009225//nucleotide-sugar metabolic process;[F]GO:0008460//dTDP-glucose 4,6-dehydratase activity;
Unigene21090_All	biological_process;molecular_function	[P]cellular process;[F]binding;catalytic activity;	4.0163	[P]GO:0008615//pyridoxine biosynthetic process;[F]GO:0010181//FMN binding;GO:0052856//NADHX epimerase activity;GO:0046872//metal ion binding;GO:0004733//pyridoxamine-phosphate oxidase activity;
Unigene14761_All	biological_process;molecular_function	[P]cellular process;[F]catalytic activity;	3.98706	[P]GO:0009245//lipid A biosynthetic process;[F]GO:0008759//UDP-3-O-[3-hydroxymyristoyl] N-acetylglucosamine deacetylase activity;
Unigene21404_All	biological_process;molecular_function	[P]cellular process;[F]catalytic activity;	3.97728	[P]GO:0009245//lipid A biosynthetic process;[F]GO:0016410//N-acyltransferase activity;GO:0008780//acyl-[acyl-carrier-protein]-UDP-N-acetylglucosamine O-acyltransferase activity;
Unigene7203_All	biological_process;molecular_function	[P]cellular process;[F]binding;catalytic activity;	3.92057	[P]GO:0031119//tRNA pseudouridine synthesis;GO:0008033//tRNA processing;GO:0001522//pseudouridine synthesis;[F]GO:0009982//pseudouridine synthase activity;GO:0003723//RNA binding;
Unigene9174_All	biological_process;molecular_function	[P]metabolic process;[F]catalytic activity;	3.88327	[P]GO:0006629//lipid metabolic process;[F]GO:0008081//phosphoric diester hydrolase activity;
Unigene8151_All	biological_process;molecular_function	[P]cellular process;[F]binding;catalytic activity;	3.85466	[P]GO:0006457//protein folding;[F]GO:0051082//unfolded protein binding;GO:0005524//ATP binding;GO:0008233//peptidase activity;
Unigene12846_All	biological_process;molecular_function	[P]cellular process;[F]catalytic activity;	3.73697	[P]GO:0009245//lipid A biosynthetic process;[F]GO:0008759//UDP-3-O-[3-hydroxymyristoyl] N-acetylglucosamine deacetylase activity;
Unigene21421_All	biological_process;molecular_function	[P]cellular process;[F]catalytic activity;	3.72247	[P]GO:0015942//formate metabolic process;[F]GO:0008863//formate dehydrogenase (NAD+) activity;
CL635.Contig6_All	biological_process;molecular_function	[P]cellular process;[F]catalytic activity;binding;	3.65893	[P]GO:0006090//pyruvate metabolic process;[F]GO:0046872//metal ion binding;GO:0005524//ATP binding;GO:0050242//pyruvate, phosphate dikinase activity;GO:0016301//kinase activity;
Unigene9753_All	biological_process;molecular_function	[P]cellular process;[F]catalytic activity;	3.63126	[P]GO:0006520//cellular amino acid metabolic process;[F]GO:0016639//oxidoreductase activity, acting on the CH-NH2 group of donors, NAD or NADP as acceptor;
Unigene16318_All	biological_process;molecular_function	[P]cellular process;[F]catalytic activity;	3.56359	[P]GO:0009116//nucleoside metabolic process;[F]GO:0004731//purine-nucleoside phosphorylase activity;
CL2042.Contig2_All	biological_process;molecular_function	[P]cellular process;[F]catalytic activity;binding;	3.54432	[P]GO:0030488//tRNA methylation;[F]GO:0016423//tRNA (guanine) methyltransferase activity;GO:0003676//nucleic acid binding;
Unigene12053_All	biological_process;molecular_function	[P]cellular process;[F]catalytic activity;	3.54432	[P]GO:0019277//UDP-N-acetylgalactosamine biosynthetic process;[F]GO:0008760//UDP-N-acetylglucosamine 1-carboxyvinyltransferase activity;
Unigene7576_All	biological_process;molecular_function	[P]cellular process;[F]binding;catalytic activity;	3.5225	[P]GO:0006396//RNA processing;[F]GO:0004540//ribonuclease activity;GO:0003723//RNA binding;
Unigene7531_All	biological_process;molecular_function	[P]cellular process;[F]binding;catalytic activity;	3.52158	[P]GO:0009067//aspartate family amino acid biosynthetic process;[F]GO:0004072//aspartate kinase activity;GO:0050661//NADP binding;GO:0004412//homoserine dehydrogenase activity;
Unigene870_All	biological_process;molecular_function	[P]metabolic process;[F]catalytic activity;	3.50779	[P]GO:0009058//biosynthetic process;[F]GO:0004475//mannose-1-phosphate guanylyltransferase activity;GO:0016779//nucleotidyltransferase activity;
Unigene7609_All	biological_process;molecular_function	[P]cellular process;[F]catalytic activity;binding;	3.50696	[P]GO:0006260//DNA replication;[F]GO:0005524//ATP binding;GO:0004748//ribonucleoside-diphosphate reductase activity, thioredoxin disulfide as acceptor;
Unigene3689_All	biological_process;molecular_function	[P]cellular process;[F]catalytic activity;binding;	3.5025	[P]GO:0006633//fatty acid biosynthetic process;[F]GO:0004316//3-oxoacyl-[acyl-carrier-protein] reductase (NADPH) activity;GO:0051287//NAD binding;
CL1204.Contig2_All	biological_process;molecular_function	[P]cellular process;[F]catalytic activity;binding;	3.48938	[P]GO:0006281//DNA repair;[F]GO:0005524//ATP binding;GO:0003684//damaged DNA binding;GO:0008094//DNA-dependent ATPase activity;
Unigene2915_All	biological_process;molecular_function	[P]cellular process;metabolic process;[F]catalytic activity;	3.45943	[P]GO:0006096//glycolytic process;GO:0006094//gluconeogenesis;[F]GO:0004347//glucose-6-phosphate isomerase activity;
CL635.Contig5_All	biological_process;molecular_function	[P]cellular process;[F]binding;catalytic activity;	3.44757	[P]GO:0006090//pyruvate metabolic process;[F]GO:0046872//metal ion binding;GO:0050242//pyruvate, phosphate dikinase activity;GO:0005524//ATP binding;GO:0016301//kinase activity;
CL909.Contig4_All	biological_process;molecular_function	[P]cellular process;[F]catalytic activity;	3.41093	[P]GO:0042787//protein ubiquitination involved in ubiquitin-dependent protein catabolic process;GO:0000209//protein polyubiquitination;GO:0043161//proteasome-mediated ubiquitin-dependent protein catabolic process;[F]GO:0061630//ubiquitin protein ligase activity;
Unigene7071_All	biological_process;molecular_function	[P]cellular process;[F]catalytic activity;binding;	3.40475	[P]GO:0031408//oxylipin biosynthetic process;[F]GO:0046872//metal ion binding;GO:0016702//oxidoreductase activity, acting on single donors with incorporation of molecular oxygen, incorporation of two atoms of oxygen;
CL434.Contig2_All	biological_process;molecular_function	[P]metabolic process;[F]binding;catalytic activity;	3.36986	[P]GO:0009058//biosynthetic process;[F]GO:0008483//transaminase activity;GO:0080130//L-phenylalanine:2-oxoglutarate aminotransferase activity;GO:0004069//L-aspartate:2-oxoglutarate aminotransferase activity;GO:0030170//pyridoxal phosphate binding;
Unigene8950_All	biological_process;molecular_function	[P]cellular process;[F]binding;catalytic activity;	3.30299	[P]GO:0006556//S-adenosylmethionine biosynthetic process;GO:0006730//one-carbon metabolic process;[F]GO:0005524//ATP binding;GO:0046872//metal ion binding;GO:0004478//methionine adenosyltransferase activity;
Unigene4507_All	biological_process;molecular_function	[P]cellular process;[F]catalytic activity;	3.28077	[P]GO:0006457//protein folding;[F]GO:0003755//peptidyl-prolyl cis-trans isomerase activity;
CL338.Contig1_All	biological_process;molecular_function	[P]cellular process;[F]catalytic activity;	3.21723	[P]GO:0006479//protein methylation;[F]GO:0008168//methyltransferase activity;
Unigene854_All	biological_process;molecular_function	[P]cellular process;[F]catalytic activity;binding;	3.19265	[P]GO:0009116//nucleoside metabolic process;GO:0009156//ribonucleoside monophosphate biosynthetic process;GO:0009165//nucleotide biosynthetic process;[F]GO:0016301//kinase activity;GO:0004749//ribose phosphate diphosphokinase activity;GO:0000287//magnesium ion binding;
Unigene1741_All	biological_process;molecular_function	[P]metabolic process;[F]binding;catalytic activity;	3.16375	[P]GO:0009058//biosynthetic process;[F]GO:0030170//pyridoxal phosphate binding;GO:0008710//8-amino-7-oxononanoate synthase activity;GO:0003824//catalytic activity;
Unigene9582_All	biological_process;molecular_function	[P]metabolic process;[F]catalytic activity;	3.14966	[P]GO:0008152//metabolic process;[F]GO:0003824//catalytic activity;
Unigene4109_All	biological_process;molecular_function	[P]cellular process;[F]catalytic activity;	3.12513	[P]GO:0015969//guanosine tetraphosphate metabolic process;[F]GO:0016301//kinase activity;GO:0008728//GTP diphosphokinase activity;
Unigene5380_All	biological_process;molecular_function	[P]metabolic process;cellular process;[F]binding;catalytic activity;	3.12433	[P]GO:0009058//biosynthetic process;GO:0006567//threonine catabolic process;[F]GO:0008890//glycine C-acetyltransferase activity;GO:0030170//pyridoxal phosphate binding;GO:0016746//transferase activity, transferring acyl groups;GO:0016874//ligase activity;GO:0003824//catalytic activity;
Unigene10967_All	biological_process;molecular_function	[P]cellular process;[F]binding;	3.11042	[P]GO:0006281//DNA repair;GO:0006310//DNA recombination;[F]GO:0005524//ATP binding;
Unigene8091_All	biological_process;molecular_function	[P]metabolic process;[F]catalytic activity;	3.02975	[P]GO:0008152//metabolic process;[F]GO:0003824//catalytic activity;
CL112.Contig5_All	biological_process;molecular_function	[P]biological regulation;cellular process;[F]catalytic activity;	3.02748	[P]GO:0046856//phosphatidylinositol dephosphorylation;GO:0007165//signal transduction;[F]GO:0016787//hydrolase activity;
Unigene8618_All	biological_process;molecular_function	[P]cellular process;[F]catalytic activity;binding;	2.96153	[P]GO:0006226//dUMP biosynthetic process;GO:0046080//dUTP metabolic process;GO:0046081//dUTP catabolic process;[F]GO:0004170//dUTP diphosphatase activity;GO:0000287//magnesium ion binding;
CL1268.Contig1_All	biological_process;molecular_function	[P]cellular process;[F]catalytic activity;	2.95581	[P]GO:0009083//branched-chain amino acid catabolic process;[F]GO:0003863//3-methyl-2-oxobutanoate dehydrogenase (2-methylpropanoyl-transferring) activity;GO:0003826//alpha-ketoacid dehydrogenase activity;
CL1300.Contig1_All	biological_process;molecular_function	[P]metabolic process;[F]catalytic activity;	2.92641	[P]GO:0006629//lipid metabolic process;[F]GO:0008374//O-acyltransferase activity;
CL678.Contig3_All	biological_process;molecular_function	[P]cellular process;metabolic process;[F]catalytic activity;	2.91634	[P]GO:0015995//chlorophyll biosynthetic process;GO:0009058//biosynthetic process;[F]GO:0016851//magnesium chelatase activity;
Unigene14126_All	biological_process;molecular_function	[P]metabolic process;[F]catalytic activity;binding;	2.89482	[P]GO:0009058//biosynthetic process;[F]GO:0016746//transferase activity, transferring acyl groups;GO:0003824//catalytic activity;GO:0030170//pyridoxal phosphate binding;GO:0016740//transferase activity;
Unigene8004_All	biological_process;molecular_function	[P]metabolic process;[F]catalytic activity;binding;	2.80914	[P]GO:0000271//polysaccharide biosynthetic process;[F]GO:0051287//NAD binding;GO:0003979//UDP-glucose 6-dehydrogenase activity;
Unigene1753_All	biological_process;molecular_function	[P]metabolic process;[F]binding;catalytic activity;	2.80735	[P]GO:0009058//biosynthetic process;[F]GO:0030170//pyridoxal phosphate binding;GO:0003824//catalytic activity;GO:0008710//8-amino-7-oxononanoate synthase activity;
Unigene3136_All	biological_process;molecular_function	[P]cellular process;[F]catalytic activity;	2.77199	[P]GO:0009089//lysine biosynthetic process via diaminopimelate;[F]GO:0008840//4-hydroxy-tetrahydrodipicolinate synthase;
Unigene19067_All	biological_process;molecular_function	[P]metabolic process;[F]catalytic activity;binding;	2.74894	[P]GO:0000271//polysaccharide biosynthetic process;[F]GO:0051287//NAD binding;GO:0003979//UDP-glucose 6-dehydrogenase activity;
Unigene11260_All	biological_process;molecular_function	[P]cellular process;[F]binding;catalytic activity;	2.71823	[P]GO:0009435//NAD biosynthetic process;[F]GO:0003952//NAD+ synthase (glutamine-hydrolyzing) activity;GO:0005524//ATP binding;
Unigene11923_All	biological_process;molecular_function	[P]metabolic process;[F]binding;	2.71484	[P]GO:0006807//nitrogen compound metabolic process;[F]GO:0046872//metal ion binding;GO:0005524//ATP binding;
CL1334.Contig1_All	biological_process;molecular_function	[P]cellular process;response to stimulus;[F]binding;catalytic activity;	2.70523	[P]GO:0022900//electron transport chain;GO:0006979//response to oxidative stress;[F]GO:0005506//iron ion binding;GO:0016491//oxidoreductase activity;GO:0030976//thiamine pyrophosphate binding;GO:0016903//oxidoreductase activity, acting on the aldehyde or oxo group of donors;GO:0051539//4 iron, 4 sulfur cluster binding;
CL2671.Contig1_All	biological_process;molecular_function	[P]cellular process;[F]binding;catalytic activity;	2.69188	[P]GO:0006525//arginine metabolic process;[F]GO:0008483//transaminase activity;GO:0042802//identical protein binding;GO:0030170//pyridoxal phosphate binding;
CL1048.Contig4_All	biological_process;molecular_function	[P]metabolic process;[F]binding;catalytic activity;	2.68806	[P]GO:0009308//amine metabolic process;[F]GO:0005507//copper ion binding;GO:0048038//quinone binding;GO:0008131//primary amine oxidase activity;
Unigene8933_All	biological_process;molecular_function	[P]metabolic process;[F]catalytic activity;	2.68806	[P]GO:0009058//biosynthetic process;[F]GO:0016851//magnesium chelatase activity;
CL3092.Contig1_All	biological_process;molecular_function	[P]metabolic process;[F]catalytic activity;	2.6862	[P]GO:0008152//metabolic process;[F]GO:0016853//isomerase activity;GO:0003824//catalytic activity;
CL1300.Contig2_All	biological_process;molecular_function	[P]metabolic process;[F]catalytic activity;	2.68504	[P]GO:0006629//lipid metabolic process;[F]GO:0008374//O-acyltransferase activity;
CL863.Contig4_All	biological_process;molecular_function	[P]metabolic process;[F]catalytic activity;	2.68032	[P]GO:0008152//metabolic process;[F]GO:0003824//catalytic activity;
Unigene1432_All	biological_process;molecular_function	[P]metabolic process;[F]catalytic activity;	2.66513	[P]GO:0008152//metabolic process;[F]GO:0003824//catalytic activity;
Unigene9127_All	biological_process;molecular_function	[P]cellular process;[F]binding;	2.6401	[P]GO:0006310//DNA recombination;GO:0006281//DNA repair;[F]GO:0005524//ATP binding;
CL2546.Contig2_All	biological_process;molecular_function	[P]cellular process;[F]catalytic activity;	2.61677	[P]GO:0006567//threonine catabolic process;[F]GO:0004794//L-threonine ammonia-lyase activity;
Unigene7205_All	biological_process;molecular_function	[P]cellular process;[F]catalytic activity;	2.59585	[P]GO:0009082//branched-chain amino acid biosynthetic process;[F]GO:0052656//L-isoleucine transaminase activity;GO:0052655//L-valine transaminase activity;GO:0052654//L-leucine transaminase activity;
CL17.Contig1_All	biological_process;molecular_function	[P]cellular process;[F]catalytic activity;binding;	2.55254	[P]GO:0006537//glutamate biosynthetic process;[F]GO:0016639//oxidoreductase activity, acting on the CH-NH2 group of donors, NAD or NADP as acceptor;GO:0051536//iron-sulfur cluster binding;
Unigene11916_All	biological_process;molecular_function	[P]cellular process;[F]catalytic activity;	2.52607	[P]GO:0044205//'de novo' UMP biosynthetic process;GO:0006207//'de novo' pyrimidine nucleobase biosynthetic process;[F]GO:0004588//orotate phosphoribosyltransferase activity;GO:0004590//orotidine-5'-phosphate decarboxylase activity;
CL909.Contig5_All	biological_process;molecular_function	[P]cellular process;[F]catalytic activity;	2.49957	[P]GO:0000209//protein polyubiquitination;GO:0042787//protein ubiquitination involved in ubiquitin-dependent protein catabolic process;GO:0043161//proteasome-mediated ubiquitin-dependent protein catabolic process;[F]GO:0061630//ubiquitin protein ligase activity;
Unigene829_All	biological_process;molecular_function	[P]cellular process;[F]catalytic activity;	2.48113	[P]GO:0006520//cellular amino acid metabolic process;[F]GO:0016639//oxidoreductase activity, acting on the CH-NH2 group of donors, NAD or NADP as acceptor;
CL1351.Contig2_All	biological_process;molecular_function	[P]cellular process;[F]catalytic activity;binding;	2.47608	[P]GO:0006633//fatty acid biosynthetic process;[F]GO:0102132//3-oxo-pimeloyl-[acp] methyl ester reductase activity;GO:0004316//3-oxoacyl-[acyl-carrier-protein] reductase (NADPH) activity;GO:0102131//3-oxo-glutaryl-[acp] methyl ester reductase activity;GO:0051287//NAD binding;
Unigene6625_All	biological_process;molecular_function	[P]biological regulation;[F]molecular function regulator;binding;	2.44335	[P]GO:1904668//positive regulation of ubiquitin protein ligase activity;[F]GO:0097027//ubiquitin-protein transferase activator activity;GO:0010997//anaphase-promoting complex binding;
Unigene1756_All	biological_process;molecular_function	[P]metabolic process;[F]catalytic activity;	2.42663	[P]GO:0008152//metabolic process;[F]GO:0003824//catalytic activity;
CL2958.Contig3_All	biological_process;molecular_function	[P]metabolic process;cellular process;[F]catalytic activity;binding;	2.37771	[P]GO:0006006//glucose metabolic process;GO:0006096//glycolytic process;[F]GO:0004807//triose-phosphate isomerase activity;GO:0051287//NAD binding;GO:0050661//NADP binding;GO:0004365//glyceraldehyde-3-phosphate dehydrogenase (NAD+) (phosphorylating) activity;GO:0016620//oxidoreductase activity, acting on the aldehyde or oxo group of donors, NAD or NADP as acceptor;
CL561.Contig1_All	biological_process;molecular_function	[P]cellular process;[F]catalytic activity;	2.32681	[P]GO:0008295//spermidine biosynthetic process;GO:0006596//polyamine biosynthetic process;[F]GO:0016740//transferase activity;GO:0004766//spermidine synthase activity;GO:0004014//adenosylmethionine decarboxylase activity;
CL2220.Contig1_All	biological_process;molecular_function	[P]metabolic process;[F]binding;	2.31765	[P]GO:0006807//nitrogen compound metabolic process;[F]GO:0016151//nickel cation binding;
Unigene3838_All	biological_process;molecular_function	[P]metabolic process;[F]catalytic activity;binding;	2.29262	[P]GO:0005975//carbohydrate metabolic process;[F]GO:0005524//ATP binding;GO:0016773//phosphotransferase activity, alcohol group as acceptor;
CL2546.Contig1_All	biological_process;molecular_function	[P]cellular process;[F]catalytic activity;	2.28204	[P]GO:0006567//threonine catabolic process;[F]GO:0004794//L-threonine ammonia-lyase activity;
Unigene5816_All	biological_process;molecular_function	[P]cellular process;[F]catalytic activity;binding;	2.25889	[P]GO:0031119//tRNA pseudouridine synthesis;[F]GO:0009982//pseudouridine synthase activity;GO:0003723//RNA binding;
Unigene6364_All	biological_process;molecular_function	[P]biological regulation;[F]binding;	2.24317	[P]GO:1903506//regulation of nucleic acid-templated transcription;[F]GO:0003677//DNA binding;
Unigene5119_All	biological_process;molecular_function	[P]cellular process;[F]catalytic activity;	2.21998	[P]GO:0006530//asparagine catabolic process;[F]GO:0004067//asparaginase activity;
CL1950.Contig3_All	biological_process;molecular_function	[P]metabolic process;cellular process;[F]catalytic activity;binding;	2.21775	[P]GO:0006094//gluconeogenesis;GO:0006090//pyruvate metabolic process;[F]GO:0009374//biotin binding;GO:0004736//pyruvate carboxylase activity;GO:0046872//metal ion binding;GO:0005524//ATP binding;GO:0004075//biotin carboxylase activity;
CL236.Contig7_All	biological_process;molecular_function	[P]cellular process;[F]catalytic activity;	2.21723	[P]GO:0008295//spermidine biosynthetic process;GO:0006596//polyamine biosynthetic process;[F]GO:0004766//spermidine synthase activity;GO:0004014//adenosylmethionine decarboxylase activity;GO:0016740//transferase activity;
CL1629.Contig1_All	biological_process;molecular_function	[P]metabolic process;[F]catalytic activity;binding;	2.21299	[P]GO:0016125//sterol metabolic process;[F]GO:0020037//heme binding;GO:0016705//oxidoreductase activity, acting on paired donors, with incorporation or reduction of molecular oxygen;GO:0005506//iron ion binding;GO:0004497//monooxygenase activity;
CL668.Contig1_All	biological_process;molecular_function	[P]metabolic process;[F]catalytic activity;	2.20999	[P]GO:0008152//metabolic process;[F]GO:0003824//catalytic activity;
Unigene803_All	biological_process;molecular_function	[P]metabolic process;[F]catalytic activity;binding;	2.1964	[P]GO:1901137//carbohydrate derivative biosynthetic process;[F]GO:0004360//glutamine-fructose-6-phosphate transaminase (isomerizing) activity;GO:0097367//carbohydrate derivative binding;
CL402.Contig15_All	biological_process;molecular_function	[P]cellular process;[F]catalytic activity;	2.12867	[P]GO:0051603//proteolysis involved in cellular protein catabolic process;[F]GO:0004185//serine-type carboxypeptidase activity;
CL909.Contig9_All	biological_process;molecular_function	[P]cellular process;[F]catalytic activity;	2.12174	[P]GO:0000209//protein polyubiquitination;GO:0043161//proteasome-mediated ubiquitin-dependent protein catabolic process;GO:0042787//protein ubiquitination involved in ubiquitin-dependent protein catabolic process;[F]GO:0061630//ubiquitin protein ligase activity;
CL2326.Contig2_All	biological_process;molecular_function	[P]cellular process;[F]catalytic activity;	2.096	[P]GO:0009231//riboflavin biosynthetic process;[F]GO:0008531//riboflavin kinase activity;
Unigene5263_All	biological_process;molecular_function	[P]metabolic process;[F]catalytic activity;	2.07464	[P]GO:0006807//nitrogen compound metabolic process;[F]GO:0004040//amidase activity;
CL678.Contig4_All	biological_process;molecular_function	[P]cellular process;metabolic process;[F]catalytic activity;	2.03926	[P]GO:0015995//chlorophyll biosynthetic process;GO:0009058//biosynthetic process;[F]GO:0016851//magnesium chelatase activity;
CL786.Contig19_All	biological_process;molecular_function	[P]metabolic process;[F]catalytic activity;	2.01763	[P]GO:0016539//intein-mediated protein splicing;[F]GO:0008233//peptidase activity;
Unigene6182_All	biological_process;molecular_function	[P]cellular process;[F]catalytic activity;	1.97067	[P]GO:0006098//pentose-phosphate shunt;GO:0019521//D-gluconate metabolic process;[F]GO:0004616//phosphogluconate dehydrogenase (decarboxylating) activity;
Unigene587_All	biological_process;molecular_function	[P]metabolic process;[F]binding;catalytic activity;	1.95787	[P]GO:0009058//biosynthetic process;[F]GO:0003824//catalytic activity;GO:0030170//pyridoxal phosphate binding;
CL17.Contig2_All	biological_process;molecular_function	[P]cellular process;[F]catalytic activity;binding;	1.94664	[P]GO:0006537//glutamate biosynthetic process;[F]GO:0051536//iron-sulfur cluster binding;GO:0016639//oxidoreductase activity, acting on the CH-NH2 group of donors, NAD or NADP as acceptor;
CL1351.Contig3_All	biological_process;molecular_function	[P]cellular process;[F]catalytic activity;binding;	1.87685	[P]GO:0006633//fatty acid biosynthetic process;[F]GO:0102132//3-oxo-pimeloyl-[acp] methyl ester reductase activity;GO:0004316//3-oxoacyl-[acyl-carrier-protein] reductase (NADPH) activity;GO:0051287//NAD binding;GO:0102131//3-oxo-glutaryl-[acp] methyl ester reductase activity;
CL2265.Contig1_All	biological_process;molecular_function	[P]metabolic process;cellular process;[F]catalytic activity;binding;	1.87036	[P]GO:0006006//glucose metabolic process;GO:0006098//pentose-phosphate shunt;[F]GO:0050661//NADP binding;GO:0004345//glucose-6-phosphate dehydrogenase activity;
CL964.Contig2_All	biological_process;molecular_function	[P]cellular process;[F]catalytic activity;	1.86507	[P]GO:0019673//GDP-mannose metabolic process;[F]GO:0008446//GDP-mannose 4,6-dehydratase activity;
Unigene5207_All	biological_process;molecular_function	[P]cellular process;[F]catalytic activity;	1.85748	[P]GO:0019509//L-methionine salvage from methylthioadenosine;[F]GO:0016787//hydrolase activity;GO:0046523//S-methyl-5-thioribose-1-phosphate isomerase activity;
CL586.Contig1_All	biological_process;molecular_function	[P]metabolic process;[F]catalytic activity;	1.83813	[P]GO:0008152//metabolic process;[F]GO:0016787//hydrolase activity;
Unigene7427_All	biological_process;molecular_function	[P]cellular process;[F]binding;catalytic activity;	1.83399	[P]GO:0016579//protein deubiquitination;GO:0006511//ubiquitin-dependent protein catabolic process;[F]GO:0008270//zinc ion binding;GO:0004843//thiol-dependent ubiquitin-specific protease activity;
Unigene8716_All	biological_process;molecular_function	[P]cellular process;biological regulation;[F]catalytic activity;binding;	1.82228	[P]GO:0051304//chromosome separation;GO:0007093//mitotic cell cycle checkpoint;[F]GO:0004712//protein serine/threonine/tyrosine kinase activity;GO:0005524//ATP binding;
Unigene3497_All	biological_process;molecular_function	[P]metabolic process;[F]catalytic activity;	1.82165	[P]GO:0016539//intein-mediated protein splicing;[F]GO:0008233//peptidase activity;
CL2560.Contig1_All	biological_process;molecular_function	[P]metabolic process;[F]catalytic activity;binding;	1.81188	[P]GO:0009058//biosynthetic process;[F]GO:0008483//transaminase activity;GO:0030170//pyridoxal phosphate binding;GO:0003824//catalytic activity;
CL517.Contig2_All	biological_process;molecular_function	[P]metabolic process;[F]catalytic activity;	1.80886	[P]GO:0005975//carbohydrate metabolic process;[F]GO:0016868//intramolecular transferase activity, phosphotransferases;
CL2941.Contig10_All	biological_process;molecular_function	[P]cellular process;[F]binding;	1.80735	[P]GO:0006310//DNA recombination;GO:0015074//DNA integration;[F]GO:0003677//DNA binding;
CL678.Contig2_All	biological_process;molecular_function	[P]metabolic process;cellular process;[F]catalytic activity;	1.78588	[P]GO:0015995//chlorophyll biosynthetic process;GO:0009058//biosynthetic process;[F]GO:0016851//magnesium chelatase activity;
CL236.Contig6_All	biological_process;molecular_function	[P]cellular process;[F]catalytic activity;	1.76448	[P]GO:0008295//spermidine biosynthetic process;GO:0006596//polyamine biosynthetic process;[F]GO:0004014//adenosylmethionine decarboxylase activity;GO:0016740//transferase activity;GO:0004766//spermidine synthase activity;
CL1358.Contig2_All	biological_process;molecular_function	[P]cellular process;[F]catalytic activity;binding;	1.7641	[P]GO:0006520//cellular amino acid metabolic process;[F]GO:0030170//pyridoxal phosphate binding;GO:0003941//L-serine ammonia-lyase activity;GO:0016829//lyase activity;
Unigene8167_All	biological_process;molecular_function	[P]metabolic process;[F]catalytic activity;	1.74543	[P]GO:0008152//metabolic process;[F]GO:0003824//catalytic activity;GO:0016874//ligase activity;
CL1843.Contig3_All	biological_process;molecular_function	[P]biological regulation;[F]binding;	1.74307	[P]GO:0006355//regulation of transcription, DNA-templated;[F]GO:0003677//DNA binding;
CL1677.Contig2_All	biological_process;molecular_function	[P]cellular process;[F]catalytic activity;	1.74263	[P]GO:0101030//tRNA-guanine transglycosylation;[F]GO:0008479//queuine tRNA-ribosyltransferase activity;
CL760.Contig1_All	biological_process;molecular_function	[P]metabolic process;[F]catalytic activity;binding;	1.73697	[P]GO:0008152//metabolic process;[F]GO:0030246//carbohydrate binding;GO:0003824//catalytic activity;
Unigene7973_All	biological_process;molecular_function	[P]cellular process;[F]binding;	1.72553	[P]GO:0006352//DNA-templated transcription, initiation;[F]GO:0003677//DNA binding;
CL3009.Contig2_All	biological_process;molecular_function	[P]metabolic process;[F]catalytic activity;	1.71256	[P]GO:0006807//nitrogen compound metabolic process;[F]GO:0004356//glutamate-ammonia ligase activity;
CL1710.Contig2_All	biological_process;molecular_function	[P]cellular process;[F]catalytic activity;	1.68382	[P]GO:0009052//pentose-phosphate shunt, non-oxidative branch;[F]GO:0004751//ribose-5-phosphate isomerase activity;
Unigene1135_All	biological_process;molecular_function	[P]metabolic process;[F]catalytic activity;binding;	1.65076	[P]GO:0009058//biosynthetic process;[F]GO:0030170//pyridoxal phosphate binding;GO:0003824//catalytic activity;GO:0008710//8-amino-7-oxononanoate synthase activity;
CL2872.Contig2_All	biological_process;molecular_function	[P]metabolic process;cellular process;[F]catalytic activity;binding;	1.64601	[P]GO:0006096//glycolytic process;GO:0006006//glucose metabolic process;[F]GO:0004365//glyceraldehyde-3-phosphate dehydrogenase (NAD+) (phosphorylating) activity;GO:0050661//NADP binding;GO:0051287//NAD binding;
CL535.Contig4_All	biological_process;molecular_function	[P]cellular process;[F]catalytic activity;	1.63019	[P]GO:0009082//branched-chain amino acid biosynthetic process;[F]GO:0004160//dihydroxy-acid dehydratase activity;
CL2632.Contig1_All	biological_process;molecular_function	[P]cellular process;[F]binding;catalytic activity;	1.62378	[P]GO:0006351//transcription, DNA-templated;[F]GO:0003677//DNA binding;GO:0003899//DNA-directed 5'-3' RNA polymerase activity;
CL1643.Contig2_All	biological_process;molecular_function	[P]metabolic process;[F]binding;catalytic activity;	1.61688	[P]GO:0044550//secondary metabolite biosynthetic process;[F]GO:0071949//FAD binding;GO:0004497//monooxygenase activity;
Unigene3966_All	biological_process;molecular_function	[P]cellular process;[F]catalytic activity;	1.60462	[P]GO:0044237//cellular metabolic process;[F]GO:0003824//catalytic activity;
CL517.Contig1_All	biological_process;molecular_function	[P]metabolic process;[F]catalytic activity;	1.60374	[P]GO:0005975//carbohydrate metabolic process;[F]GO:0016868//intramolecular transferase activity, phosphotransferases;
CL236.Contig1_All	biological_process;molecular_function	[P]cellular process;[F]catalytic activity;	1.57926	[P]GO:0006596//polyamine biosynthetic process;GO:0008295//spermidine biosynthetic process;[F]GO:0004766//spermidine synthase activity;GO:0016740//transferase activity;GO:0004014//adenosylmethionine decarboxylase activity;
Unigene1730_All	biological_process;molecular_function	[P]biological regulation;[F]transcription regulator activity;	1.56139	[P]GO:0006355//regulation of transcription, DNA-templated;[F]GO:0003712//transcription cofactor activity;
CL1033.Contig3_All	biological_process;molecular_function	[P]cellular process;[F]catalytic activity;binding;	1.55897	[P]GO:0019427//acetyl-CoA biosynthetic process from acetate;[F]GO:0016208//AMP binding;GO:0003987//acetate-CoA ligase activity;GO:0005524//ATP binding;
Unigene4086_All	biological_process;molecular_function	[P]metabolic process;[F]catalytic activity;binding;	1.55829	[P]GO:0006006//glucose metabolic process;[F]GO:0016620//oxidoreductase activity, acting on the aldehyde or oxo group of donors, NAD or NADP as acceptor;GO:0051287//NAD binding;GO:0050661//NADP binding;
Unigene385_All	biological_process;molecular_function	[P]cellular process;[F]catalytic activity;binding;	1.55507	[P]GO:0006631//fatty acid metabolic process;[F]GO:0008691//3-hydroxybutyryl-CoA dehydrogenase activity;GO:0003857//3-hydroxyacyl-CoA dehydrogenase activity;GO:0070403//NAD+ binding;
CL688.Contig1_All	biological_process;molecular_function	[P]cellular process;[F]binding;catalytic activity;	1.55459	[P]GO:0006260//DNA replication;GO:0006281//DNA repair;GO:0006310//DNA recombination;[F]GO:0043140//ATP-dependent 3'-5' DNA helicase activity;GO:0005524//ATP binding;GO:0003676//nucleic acid binding;
Unigene7018_All	biological_process;molecular_function	[P]cellular process;[F]catalytic activity;	1.55227	[P]GO:0009228//thiamine biosynthetic process;[F]GO:0008972//phosphomethylpyrimidine kinase activity;
CL236.Contig3_All	biological_process;molecular_function	[P]cellular process;[F]catalytic activity;	1.5482	[P]GO:0006596//polyamine biosynthetic process;GO:0008295//spermidine biosynthetic process;[F]GO:0004766//spermidine synthase activity;GO:0004014//adenosylmethionine decarboxylase activity;GO:0016740//transferase activity;
CL1847.Contig3_All	biological_process;molecular_function	[P]cellular component organization or biogenesis;[F]structural molecule activity;	1.53051	[P]GO:0009664//plant-type cell wall organization;[F]GO:0005199//structural constituent of cell wall;
CL964.Contig3_All	biological_process;molecular_function	[P]cellular process;[F]catalytic activity;	1.50991	[P]GO:0019673//GDP-mannose metabolic process;[F]GO:0008446//GDP-mannose 4,6-dehydratase activity;
CL2835.Contig1_All	biological_process;molecular_function	[P]cellular process;[F]binding;catalytic activity;	1.5008	[P]GO:0006396//RNA processing;[F]GO:0003723//RNA binding;GO:0016779//nucleotidyltransferase activity;
Unigene3831_All	biological_process;molecular_function	[P]cellular process;[F]catalytic activity;	1.48543	[P]GO:0006665//sphingolipid metabolic process;[F]GO:0004348//glucosylceramidase activity;GO:0016787//hydrolase activity;
CL3065.Contig2_All	biological_process;molecular_function	[P]metabolic process;[F]catalytic activity;	1.48308	[P]GO:0008152//metabolic process;[F]GO:0016411//acylglycerol O-acyltransferase activity;GO:0003841//1-acylglycerol-3-phosphate O-acyltransferase activity;
CL1868.Contig2_All	biological_process;molecular_function	[P]cellular process;[F]catalytic activity;	1.48283	[P]GO:0018026//peptidyl-lysine monomethylation;[F]GO:0016279//protein-lysine N-methyltransferase activity;
Unigene5663_All	biological_process;molecular_function	[P]cellular process;[F]catalytic activity;	1.47066	[P]GO:0071586//CAAX-box protein processing;[F]GO:0004222//metalloendopeptidase activity;
CL1789.Contig3_All	biological_process;molecular_function	[P]metabolic process;[F]catalytic activity;	1.44876	[P]GO:0006629//lipid metabolic process;[F]GO:0016787//hydrolase activity;
Unigene9244_All	biological_process;molecular_function	[P]cellular process;cellular component organization or biogenesis;[F]catalytic activity;binding;	1.44303	[P]GO:0006338//chromatin remodeling;GO:0006281//DNA repair;[F]GO:0004003//ATP-dependent DNA helicase activity;GO:0005524//ATP binding;
Unigene5684_All	biological_process;molecular_function	[P]cellular process;[F]catalytic activity;	1.43962	[P]GO:0018026//peptidyl-lysine monomethylation;[F]GO:0016279//protein-lysine N-methyltransferase activity;
CL1789.Contig1_All	biological_process;molecular_function	[P]metabolic process;[F]catalytic activity;	1.43187	[P]GO:0006629//lipid metabolic process;[F]GO:0016787//hydrolase activity;
CL89.Contig4_All	biological_process;molecular_function	[P]metabolic process;cellular process;[F]binding;catalytic activity;	1.42845	[P]GO:0006006//glucose metabolic process;GO:0006096//glycolytic process;[F]GO:0004365//glyceraldehyde-3-phosphate dehydrogenase (NAD+) (phosphorylating) activity;GO:0051287//NAD binding;GO:0050661//NADP binding;
Unigene6581_All	biological_process;molecular_function	[P]biological regulation;[F]transcription regulator activity;	1.42681	[P]GO:0006355//regulation of transcription, DNA-templated;[F]GO:0003712//transcription cofactor activity;
CL2560.Contig2_All	biological_process;molecular_function	[P]metabolic process;[F]catalytic activity;binding;	1.39654	[P]GO:0009058//biosynthetic process;[F]GO:0008483//transaminase activity;GO:0030170//pyridoxal phosphate binding;GO:0003824//catalytic activity;
CL1064.Contig3_All	biological_process;molecular_function	[P]cellular process;[F]catalytic activity;	1.39399	[P]GO:0006464//cellular protein modification process;[F]GO:0003824//catalytic activity;
Unigene9144_All	biological_process;molecular_function	[P]cellular process;[F]catalytic activity;binding;	1.39123	[P]GO:0007018//microtubule-based movement;[F]GO:0005524//ATP binding;GO:0008017//microtubule binding;GO:0003777//microtubule motor activity;
CL1351.Contig6_All	biological_process;molecular_function	[P]cellular process;[F]binding;catalytic activity;	1.39015	[P]GO:0006633//fatty acid biosynthetic process;[F]GO:0102132//3-oxo-pimeloyl-[acp] methyl ester reductase activity;GO:0102131//3-oxo-glutaryl-[acp] methyl ester reductase activity;GO:0051287//NAD binding;GO:0004316//3-oxoacyl-[acyl-carrier-protein] reductase (NADPH) activity;
CL696.Contig2_All	biological_process;molecular_function	[P]cellular process;[F]catalytic activity;binding;	1.36632	[P]GO:0009451//RNA modification;[F]GO:0008270//zinc ion binding;GO:0016787//hydrolase activity;
CL2790.Contig6_All	biological_process;molecular_function	[P]metabolic process;[F]catalytic activity;binding;	1.36059	[P]GO:0009058//biosynthetic process;[F]GO:0030170//pyridoxal phosphate binding;GO:0016847//1-aminocyclopropane-1-carboxylate synthase activity;GO:0003824//catalytic activity;
Unigene1187_All	biological_process;molecular_function	[P]cellular process;[F]catalytic activity;binding;	1.35484	[P]GO:0031119//tRNA pseudouridine synthesis;GO:0001522//pseudouridine synthesis;[F]GO:0009982//pseudouridine synthase activity;GO:0003723//RNA binding;
CL2641.Contig1_All	biological_process;molecular_function	[P]metabolic process;[F]catalytic activity;	1.34514	[P]GO:0008152//metabolic process;[F]GO:0016798//hydrolase activity, acting on glycosyl bonds;
CL1680.Contig1_All	biological_process;molecular_function	[P]cellular process;[F]catalytic activity;	1.34458	[P]GO:0006457//protein folding;[F]GO:0003755//peptidyl-prolyl cis-trans isomerase activity;
Unigene4030_All	biological_process;molecular_function	[P]cellular process;[F]catalytic activity;	1.33785	[P]GO:0009247//glycolipid biosynthetic process;[F]GO:0016758//transferase activity, transferring hexosyl groups;
CL668.Contig2_All	biological_process;molecular_function	[P]metabolic process;[F]catalytic activity;	1.3295	[P]GO:0008152//metabolic process;[F]GO:0003824//catalytic activity;
Unigene8729_All	biological_process;molecular_function	[P]metabolic process;[F]catalytic activity;	1.32912	[P]GO:0006629//lipid metabolic process;[F]GO:0016787//hydrolase activity;
Unigene5607_All	biological_process;molecular_function	[P]cellular process;[F]catalytic activity;binding;	1.31079	[P]GO:0006139//nucleobase-containing compound metabolic process;[F]GO:0005524//ATP binding;GO:0003677//DNA binding;GO:0004003//ATP-dependent DNA helicase activity;
Unigene5899_All	biological_process;molecular_function	[P]cellular process;[F]binding;catalytic activity;	1.2936	[P]GO:0051188//cofactor biosynthetic process;GO:0009236//cobalamin biosynthetic process;[F]GO:0043752//adenosylcobinamide kinase activity;GO:0000166//nucleotide binding;
CL2029.Contig1_All	biological_process;molecular_function	[P]cellular process;[F]catalytic activity;	1.27723	[P]GO:0016579//protein deubiquitination;GO:0006511//ubiquitin-dependent protein catabolic process;[F]GO:0004843//thiol-dependent ubiquitin-specific protease activity;
Unigene2357_All	biological_process;molecular_function	[P]metabolic process;[F]binding;catalytic activity;	1.27409	[P]GO:0008152//metabolic process;[F]GO:0046872//metal ion binding;GO:0031419//cobalamin binding;GO:0004494//methylmalonyl-CoA mutase activity;
CL3099.Contig1_All	biological_process;molecular_function	[P]cellular process;metabolic process;[F]catalytic activity;	1.26628	[P]GO:0046513//ceramide biosynthetic process;GO:0006629//lipid metabolic process;[F]GO:0042284//sphingolipid delta-4 desaturase activity;
CL2832.Contig2_All	biological_process;molecular_function	[P]metabolic process;[F]catalytic activity;	1.25665	[P]GO:0008152//metabolic process;[F]GO:0003824//catalytic activity;
Unigene5912_All	biological_process;molecular_function	[P]biological regulation;[F]binding;	1.24928	[P]GO:0000079//regulation of cyclin-dependent protein serine/threonine kinase activity;[F]GO:0019901//protein kinase binding;
Unigene1736_All	biological_process;molecular_function	[P]cellular component organization or biogenesis;cellular process;[F]catalytic activity;binding;	1.2379	[P]GO:0000723//telomere maintenance;GO:0006281//DNA repair;GO:0006310//DNA recombination;[F]GO:0003678//DNA helicase activity;GO:0005524//ATP binding;
Unigene4416_All	biological_process;molecular_function	[P]metabolic process;[F]catalytic activity;	1.23789	[P]GO:0016042//lipid catabolic process;[F]GO:0016787//hydrolase activity;
Unigene6451_All	biological_process;molecular_function	[P]biological regulation;cellular process;[F]binding;catalytic activity;	1.23159	[P]GO:0006351//transcription, DNA-templated;GO:0006355//regulation of transcription, DNA-templated;[F]GO:0004402//histone acetyltransferase activity;GO:0046872//metal ion binding;GO:0051536//iron-sulfur cluster binding;
Unigene3856_All	biological_process;molecular_function	[P]cellular process;metabolic process;[F]catalytic activity;	1.22025	[P]GO:0006094//gluconeogenesis;GO:0006096//glycolytic process;[F]GO:0004347//glucose-6-phosphate isomerase activity;
CL1904.Contig2_All	biological_process;molecular_function	[P]cellular process;[F]binding;	1.2115	[P]GO:0006289//nucleotide-excision repair;GO:0043161//proteasome-mediated ubiquitin-dependent protein catabolic process;[F]GO:0003684//damaged DNA binding;
CL2804.Contig1_All	biological_process;molecular_function	[P]cellular process;[F]catalytic activity;	1.21082	[P]GO:0016579//protein deubiquitination;GO:0006511//ubiquitin-dependent protein catabolic process;[F]GO:0004843//thiol-dependent ubiquitin-specific protease activity;
CL1818.Contig3_All	biological_process;molecular_function	[P]cellular component organization or biogenesis;[F]structural molecule activity;	1.20239	[P]GO:0043248//proteasome assembly;[F]GO:0032947//protein complex scaffold activity;
Unigene4411_All	biological_process;molecular_function	[P]cellular process;[F]catalytic activity;	1.20159	[P]GO:0018026//peptidyl-lysine monomethylation;[F]GO:0016279//protein-lysine N-methyltransferase activity;
CL761.Contig2_All	biological_process;molecular_function	[P]cellular process;[F]catalytic activity;	1.19845	[P]GO:0009116//nucleoside metabolic process;[F]GO:0003824//catalytic activity;
Unigene3880_All	biological_process;molecular_function	[P]cellular process;[F]catalytic activity;	1.19579	[P]GO:0006281//DNA repair;[F]GO:0003904//deoxyribodipyrimidine photo-lyase activity;GO:0003913//DNA photolyase activity;
Unigene3268_All	biological_process;molecular_function	[P]metabolic process;[F]catalytic activity;	1.16773	[P]GO:0008152//metabolic process;[F]GO:0016787//hydrolase activity;
Unigene9105_All	biological_process;molecular_function	[P]metabolic process;[F]binding;	1.15556	[P]GO:0005975//carbohydrate metabolic process;[F]GO:0008061//chitin binding;
Unigene1387_All	biological_process;molecular_function	[P]biological regulation;[F]binding;	1.15003	[P]GO:0006355//regulation of transcription, DNA-templated;[F]GO:0008270//zinc ion binding;
Unigene2212_All	biological_process;molecular_function	[P]cellular process;[F]catalytic activity;binding;	1.13289	[P]GO:0006284//base-excision repair;GO:0006289//nucleotide-excision repair;[F]GO:0003906//DNA-(apurinic or apyrimidinic site) lyase activity;GO:0016799//hydrolase activity, hydrolyzing N-glycosyl compounds;GO:0140080//class III/IV DNA-(apurinic or apyrimidinic site) lyase activity;GO:0008270//zinc ion binding;GO:0140078//class I DNA-(apurinic or apyrimidinic site) lyase activity;GO:0003684//damag…
Unigene8307_All	biological_process;molecular_function	[P]cellular process;[F]binding;catalytic activity;	1.12964	[P]GO:0006139//nucleobase-containing compound metabolic process;[F]GO:0005524//ATP binding;GO:0019205//nucleobase-containing compound kinase activity;
CL2804.Contig2_All	biological_process;molecular_function	[P]cellular process;[F]catalytic activity;	1.12079	[P]GO:0006511//ubiquitin-dependent protein catabolic process;GO:0016579//protein deubiquitination;[F]GO:0004843//thiol-dependent ubiquitin-specific protease activity;
Unigene5669_All	biological_process;molecular_function	[P]cellular process;[F]catalytic activity;	1.11112	[P]GO:0008299//isoprenoid biosynthetic process;GO:0009166//nucleotide catabolic process;[F]GO:0004161//dimethylallyltranstransferase activity;GO:0016787//hydrolase activity;GO:0016740//transferase activity;
Unigene7123_All	biological_process;molecular_function	[P]cellular process;[F]catalytic activity;	1.08318	[P]GO:0006457//protein folding;[F]GO:0003755//peptidyl-prolyl cis-trans isomerase activity;
CL1047.Contig1_All	biological_process;molecular_function	[P]metabolic process;[F]catalytic activity;	1.07509	[P]GO:0008152//metabolic process;[F]GO:0003824//catalytic activity;
Unigene3205_All	biological_process;molecular_function	[P]metabolic process;[F]catalytic activity;	1.06793	[P]GO:0009056//catabolic process;[F]GO:0016787//hydrolase activity;
Unigene2176_All	biological_process;molecular_function	[P]cellular process;[F]catalytic activity;	1.0674	[P]GO:0006571//tyrosine biosynthetic process;[F]GO:0008977//prephenate dehydrogenase (NAD+) activity;GO:0004665//prephenate dehydrogenase (NADP+) activity;
Unigene5320_All	biological_process;molecular_function	[P]cellular process;[F]catalytic activity;binding;	1.06639	[P]GO:0009116//nucleoside metabolic process;GO:0009165//nucleotide biosynthetic process;[F]GO:0000287//magnesium ion binding;GO:0004749//ribose phosphate diphosphokinase activity;
CL2906.Contig22_All	biological_process;molecular_function	[P]metabolic process;[F]catalytic activity;binding;	1.06559	[P]GO:0005975//carbohydrate metabolic process;[F]GO:0030246//carbohydrate binding;GO:0004553//hydrolase activity, hydrolyzing O-glycosyl compounds;
Unigene4300_All	biological_process;molecular_function	[P]cellular process;[F]catalytic activity;	1.06088	[P]GO:0006457//protein folding;[F]GO:0003755//peptidyl-prolyl cis-trans isomerase activity;
CL2958.Contig1_All	biological_process;molecular_function	[P]metabolic process;cellular process;[F]binding;catalytic activity;	1.05368	[P]GO:0006006//glucose metabolic process;GO:0006096//glycolytic process;[F]GO:0051287//NAD binding;GO:0004365//glyceraldehyde-3-phosphate dehydrogenase (NAD+) (phosphorylating) activity;GO:0004807//triose-phosphate isomerase activity;GO:0050661//NADP binding;GO:0016620//oxidoreductase activity, acting on the aldehyde or oxo group of donors, NAD or NADP as acceptor;
CL746.Contig2_All	biological_process;molecular_function	[P]cellular process;biological regulation;[F]molecular function regulator;binding;	1.04658	[P]GO:0006417//regulation of translation;GO:0033554//cellular response to stress;GO:0033674//positive regulation of kinase activity;[F]GO:0019901//protein kinase binding;GO:0019887//protein kinase regulator activity;GO:0043022//ribosome binding;
Unigene2118_All	biological_process;molecular_function	[P]cellular process;[F]catalytic activity;	1.04143	[P]GO:0009098//leucine biosynthetic process;[F]GO:0003852//2-isopropylmalate synthase activity;
CL2290.Contig2_All	biological_process;molecular_function	[P]metabolic process;[F]catalytic activity;	1.03057	[P]GO:0006694//steroid biosynthetic process;[F]GO:0003854//3-beta-hydroxy-delta5-steroid dehydrogenase activity;
Unigene649_All	biological_process;molecular_function	[P]cellular process;[F]binding;catalytic activity;	1.02643	[P]GO:0046294//formaldehyde catabolic process;GO:0006069//ethanol oxidation;[F]GO:0008270//zinc ion binding;GO:0051903//S-(hydroxymethyl)glutathione dehydrogenase activity;GO:0018738//S-formylglutathione hydrolase activity;
Unigene6114_All	biological_process;molecular_function	[P]metabolic process;[F]catalytic activity;	1.02604	[P]GO:0016539//intein-mediated protein splicing;[F]GO:0008233//peptidase activity;
Unigene3980_All	biological_process;molecular_function	[P]metabolic process;[F]catalytic activity;	1.01892	[P]GO:0008152//metabolic process;[F]GO:0003824//catalytic activity;
CL89.Contig3_All	biological_process;molecular_function	[P]metabolic process;cellular process;[F]catalytic activity;binding;	1.01719	[P]GO:0006006//glucose metabolic process;GO:0006096//glycolytic process;[F]GO:0004365//glyceraldehyde-3-phosphate dehydrogenase (NAD+) (phosphorylating) activity;GO:0050661//NADP binding;GO:0051287//NAD binding;
CL236.Contig13_All	biological_process;molecular_function	[P]cellular process;[F]catalytic activity;	1.01664	[P]GO:0008295//spermidine biosynthetic process;GO:0006596//polyamine biosynthetic process;[F]GO:0004766//spermidine synthase activity;GO:0016740//transferase activity;GO:0004014//adenosylmethionine decarboxylase activity;
Unigene7725_All	biological_process;molecular_function	[P]cellular process;[F]catalytic activity;	-1.0067	[P]GO:0006596//polyamine biosynthetic process;[F]GO:0016740//transferase activity;GO:0004766//spermidine synthase activity;
CL1295.Contig2_All	biological_process;molecular_function	[P]cellular process;[F]binding;catalytic activity;	-1.04064	[P]GO:0006396//RNA processing;[F]GO:0003723//RNA binding;GO:0004000//adenosine deaminase activity;
CL1157.Contig3_All	biological_process;molecular_function	[P]biological regulation;[F]catalytic activity;binding;	-1.05501	[P]GO:0006355//regulation of transcription, DNA-templated;[F]GO:0016705//oxidoreductase activity, acting on paired donors, with incorporation or reduction of molecular oxygen;GO:0005506//iron ion binding;GO:0031418//L-ascorbic acid binding;
Unigene3850_All	biological_process;molecular_function	[P]metabolic process;[F]catalytic activity;	-1.13031	[P]GO:0008152//metabolic process;[F]GO:0004802//transketolase activity;
Unigene9319_All	biological_process;molecular_function	[P]cellular process;[F]binding;catalytic activity;	-1.14958	[P]GO:0009102//biotin biosynthetic process;[F]GO:0004076//biotin synthase activity;GO:0051536//iron-sulfur cluster binding;
CL2355.Contig1_All	biological_process;molecular_function	[P]cellular process;[F]catalytic activity;	-1.16813	[P]GO:0006779//porphyrin-containing compound biosynthetic process;[F]GO:0004109//coproporphyrinogen oxidase activity;
CL1464.Contig1_All	biological_process;molecular_function	[P]metabolic process;[F]catalytic activity;	-1.17516	[P]GO:0008152//metabolic process;[F]GO:0003824//catalytic activity;
Unigene2084_All	biological_process;molecular_function	[P]biological regulation;cellular process;[F]catalytic activity;binding;	-1.17754	[P]GO:0046854//phosphatidylinositol phosphorylation;GO:0006020//inositol metabolic process;GO:0006021//inositol biosynthetic process;GO:0007165//signal transduction;GO:0046855//inositol phosphate dephosphorylation;[F]GO:0052833//inositol monophosphate 4-phosphatase activity;GO:0008934//inositol monophosphate 1-phosphatase activity;GO:0046872//metal ion binding;GO:0052832//inositol monophosphate 3…
CL27.Contig9_All	biological_process;molecular_function	[P]biological regulation;[F]binding;	-1.1811	[P]GO:0006355//regulation of transcription, DNA-templated;[F]GO:0008270//zinc ion binding;
Unigene7519_All	biological_process;molecular_function	[P]cellular process;cellular component organization or biogenesis;[F]catalytic activity;binding;	-1.18345	[P]GO:0000455//enzyme-directed rRNA pseudouridine synthesis;GO:0001522//pseudouridine synthesis;[F]GO:0009982//pseudouridine synthase activity;GO:0003723//RNA binding;
Unigene7416_All	biological_process;molecular_function	[P]cellular process;[F]binding;catalytic activity;	-1.18921	[P]GO:0006418//tRNA aminoacylation for protein translation;[F]GO:0004812//aminoacyl-tRNA ligase activity;GO:0005524//ATP binding;
Unigene8432_All	biological_process;molecular_function	[P]cellular process;[F]binding;catalytic activity;	-1.19561	[P]GO:0015937//coenzyme A biosynthetic process;[F]GO:0004140//dephospho-CoA kinase activity;GO:0005524//ATP binding;
Unigene2153_All	biological_process;molecular_function	[P]cellular process;[F]catalytic activity;	-1.20053	[P]GO:0006302//double-strand break repair;[F]GO:0002161//aminoacyl-tRNA editing activity;
CL791.Contig2_All	biological_process;molecular_function	[P]cellular process;metabolic process;[F]catalytic activity;	-1.20828	[P]GO:0046513//ceramide biosynthetic process;GO:0006629//lipid metabolic process;[F]GO:0042284//sphingolipid delta-4 desaturase activity;
CL3112.Contig4_All	biological_process;molecular_function	[P]cellular process;[F]catalytic activity;binding;	-1.26476	[P]GO:0042352//GDP-L-fucose salvage;[F]GO:0005524//ATP binding;GO:0050201//fucokinase activity;GO:0016301//kinase activity;
Unigene299_All	biological_process;molecular_function	[P]cellular process;[F]binding;catalytic activity;	-1.29068	[P]GO:0006261//DNA-dependent DNA replication;[F]GO:0003887//DNA-directed DNA polymerase activity;GO:0016887//ATPase activity;GO:0003677//DNA binding;GO:0005524//ATP binding;
CL714.Contig2_All	biological_process;molecular_function	[P]cellular process;[F]binding;catalytic activity;	-1.34719	[P]GO:0006396//RNA processing;[F]GO:0008173//RNA methyltransferase activity;GO:0003723//RNA binding;
CL2892.Contig2_All	biological_process;molecular_function	[P]cellular process;[F]catalytic activity;	-1.35199	[P]GO:0006098//pentose-phosphate shunt;GO:0019521//D-gluconate metabolic process;[F]GO:0004616//phosphogluconate dehydrogenase (decarboxylating) activity;
CL1195.Contig2_All	biological_process;molecular_function	[P]metabolic process;[F]catalytic activity;	-1.36392	[P]GO:0006012//galactose metabolic process;[F]GO:0003978//UDP-glucose 4-epimerase activity;
CL3070.Contig1_All	biological_process;molecular_function	[P]cellular process;[F]catalytic activity;	-1.38606	[P]GO:0018026//peptidyl-lysine monomethylation;[F]GO:0016279//protein-lysine N-methyltransferase activity;
Unigene8822_All	biological_process;molecular_function	[P]metabolic process;[F]catalytic activity;	-1.39103	[P]GO:0008152//metabolic process;[F]GO:0003824//catalytic activity;
CL1116.Contig1_All	biological_process;molecular_function	[P]cellular process;[F]catalytic activity;	-1.42701	[P]GO:0006633//fatty acid biosynthetic process;[F]GO:0004315//3-oxoacyl-[acyl-carrier-protein] synthase activity;
CL353.Contig1_All	biological_process;molecular_function	[P]metabolic process;[F]catalytic activity;	-1.43526	[P]GO:0030163//protein catabolic process;GO:0006508//proteolysis;[F]GO:0004190//aspartic-type endopeptidase activity;
Unigene6655_All	biological_process;molecular_function	[P]cellular process;[F]binding;	-1.46141	[P]GO:0051301//cell division;[F]GO:0005524//ATP binding;
Unigene3982_All	biological_process;molecular_function	[P]cellular process;[F]catalytic activity;	-1.46431	[P]GO:0018026//peptidyl-lysine monomethylation;[F]GO:0016279//protein-lysine N-methyltransferase activity;
Unigene6564_All	biological_process;molecular_function	[P]cellular process;[F]catalytic activity;	-1.47501	[P]GO:0018026//peptidyl-lysine monomethylation;[F]GO:0016279//protein-lysine N-methyltransferase activity;
CL437.Contig2_All	biological_process;molecular_function	[P]metabolic process;[F]catalytic activity;	-1.48496	[P]GO:0005975//carbohydrate metabolic process;[F]GO:0016857//racemase and epimerase activity, acting on carbohydrates and derivatives;
Unigene9524_All	biological_process;molecular_function	[P]cellular process;[F]catalytic activity;	-1.4924	[P]GO:0006788//heme oxidation;[F]GO:0004392//heme oxygenase (decyclizing) activity;
Unigene433_All	biological_process;molecular_function	[P]cellular process;[F]catalytic activity;	-1.50646	[P]GO:0006457//protein folding;[F]GO:0003755//peptidyl-prolyl cis-trans isomerase activity;
CL29.Contig1_All	biological_process;molecular_function	[P]cellular process;[F]catalytic activity;	-1.52058	[P]GO:0016579//protein deubiquitination;GO:0006511//ubiquitin-dependent protein catabolic process;[F]GO:0036459//thiol-dependent ubiquitinyl hydrolase activity;
CL1796.Contig3_All	biological_process;molecular_function	[P]cellular process;[F]binding;catalytic activity;	-1.58318	[P]GO:0019242//methylglyoxal biosynthetic process;[F]GO:0005509//calcium ion binding;GO:0008929//methylglyoxal synthase activity;
Unigene5990_All	biological_process;molecular_function	[P]biological regulation;[F]binding;	-1.60791	[P]GO:0006355//regulation of transcription, DNA-templated;[F]GO:0003677//DNA binding;
CL478.Contig6_All	biological_process;molecular_function	[P]cellular process;[F]binding;catalytic activity;	-1.62149	[P]GO:0006090//pyruvate metabolic process;[F]GO:0005524//ATP binding;GO:0050242//pyruvate, phosphate dikinase activity;GO:0008986//pyruvate, water dikinase activity;
Unigene9007_All	biological_process;molecular_function	[P]biological regulation;[F]binding;	-1.64314	[P]GO:0006355//regulation of transcription, DNA-templated;[F]GO:0008270//zinc ion binding;
CL434.Contig1_All	biological_process;molecular_function	[P]metabolic process;[F]catalytic activity;binding;	-1.65686	[P]GO:0009058//biosynthetic process;[F]GO:0030170//pyridoxal phosphate binding;GO:0008483//transaminase activity;GO:0004069//L-aspartate:2-oxoglutarate aminotransferase activity;GO:0080130//L-phenylalanine:2-oxoglutarate aminotransferase activity;
Unigene6214_All	biological_process;molecular_function	[P]cellular process;[F]catalytic activity;binding;	-1.7337	[P]GO:0006096//glycolytic process;[F]GO:0004618//phosphoglycerate kinase activity;GO:0005524//ATP binding;
CL321.Contig3_All	biological_process;molecular_function	[P]metabolic process;[F]catalytic activity;	-1.74687	[P]GO:0006629//lipid metabolic process;[F]GO:0008081//phosphoric diester hydrolase activity;
CL923.Contig6_All	biological_process;molecular_function	[P]cellular process;[F]catalytic activity;	-1.76245	[P]GO:0019673//GDP-mannose metabolic process;[F]GO:0008446//GDP-mannose 4,6-dehydratase activity;
Unigene2559_All	biological_process;molecular_function	[P]cellular process;[F]binding;catalytic activity;	-1.76741	[P]GO:0055129//L-proline biosynthetic process;GO:0006561//proline biosynthetic process;[F]GO:0004349//glutamate 5-kinase activity;GO:0004350//glutamate-5-semialdehyde dehydrogenase activity;GO:0005524//ATP binding;
CL3065.Contig3_All	biological_process;molecular_function	[P]metabolic process;[F]catalytic activity;	-1.76784	[P]GO:0008152//metabolic process;[F]GO:0016411//acylglycerol O-acyltransferase activity;GO:0003841//1-acylglycerol-3-phosphate O-acyltransferase activity;
Unigene9579_All	biological_process;molecular_function	[P]cellular process;[F]binding;transcription regulator activity;	-1.77467	[P]GO:0006352//DNA-templated transcription, initiation;[F]GO:0016987//sigma factor activity;GO:0003677//DNA binding;GO:0003700//DNA binding transcription factor activity;
Unigene4953_All	biological_process;molecular_function	[P]cellular process;[F]catalytic activity;binding;	-1.7963	[P]GO:0006782//protoporphyrinogen IX biosynthetic process;[F]GO:0050661//NADP binding;GO:0008883//glutamyl-tRNA reductase activity;
Unigene8809_All	biological_process;molecular_function	[P]cellular process;[F]binding;	-1.80776	[P]GO:0051301//cell division;[F]GO:0005524//ATP binding;
CL376.Contig2_All	biological_process;molecular_function	[P]cellular process;[F]binding;catalytic activity;	-1.84493	[P]GO:0009102//biotin biosynthetic process;[F]GO:0030170//pyridoxal phosphate binding;GO:0004015//adenosylmethionine-8-amino-7-oxononanoate transaminase activity;
Unigene5660_All	biological_process;molecular_function	[P]cellular process;[F]binding;catalytic activity;	-1.85823	[P]GO:0006541//glutamine metabolic process;GO:0006529//asparagine biosynthetic process;[F]GO:0005524//ATP binding;GO:0004066//asparagine synthase (glutamine-hydrolyzing) activity;
CL2665.Contig2_All	biological_process;molecular_function	[P]cellular process;[F]catalytic activity;	-1.88194	[P]GO:0061504//cyclic threonylcarbamoyladenosine biosynthetic process;[F]GO:0008641//ubiquitin-like modifier activating enzyme activity;GO:0061503//tRNA threonylcarbamoyladenosine dehydratase;
Unigene21686_All	biological_process;molecular_function	[P]biological regulation;[F]binding;	-1.90689	[P]GO:0006355//regulation of transcription, DNA-templated;[F]GO:0008270//zinc ion binding;
CL2549.Contig2_All	biological_process;molecular_function	[P]cellular process;[F]catalytic activity;	-1.92709	[P]GO:0006189//'de novo' IMP biosynthetic process;GO:0044208//'de novo' AMP biosynthetic process;[F]GO:0004018//N6-(1,2-dicarboxyethyl)AMP AMP-lyase (fumarate-forming) activity;GO:0070626//(S)-2-(5-amino-1-(5-phospho-D-ribosyl)imidazole-4-carboxamido)succinate AMP-lyase (fumarate-forming) activity;
CL437.Contig1_All	biological_process;molecular_function	[P]metabolic process;[F]catalytic activity;	-1.96285	[P]GO:0005975//carbohydrate metabolic process;[F]GO:0016857//racemase and epimerase activity, acting on carbohydrates and derivatives;
CL2790.Contig15_All	biological_process;molecular_function	[P]metabolic process;[F]catalytic activity;binding;	-2.01436	[P]GO:0009058//biosynthetic process;[F]GO:0003824//catalytic activity;GO:0016847//1-aminocyclopropane-1-carboxylate synthase activity;GO:0030170//pyridoxal phosphate binding;
CL2790.Contig11_All	biological_process;molecular_function	[P]metabolic process;[F]catalytic activity;binding;	-2.03194	[P]GO:0009058//biosynthetic process;[F]GO:0003824//catalytic activity;GO:0030170//pyridoxal phosphate binding;GO:0016847//1-aminocyclopropane-1-carboxylate synthase activity;
CL535.Contig5_All	biological_process;molecular_function	[P]cellular process;[F]catalytic activity;	-2.08127	[P]GO:0009082//branched-chain amino acid biosynthetic process;[F]GO:0004160//dihydroxy-acid dehydratase activity;
Unigene5674_All	biological_process;molecular_function	[P]metabolic process;[F]catalytic activity;	-2.11348	[P]GO:0005975//carbohydrate metabolic process;[F]GO:0004553//hydrolase activity, hydrolyzing O-glycosyl compounds;
CL223.Contig1_All	biological_process;molecular_function	[P]response to stimulus;[F]antioxidant activity;	-2.13023	[P]GO:0006979//response to oxidative stress;[F]GO:0004602//glutathione peroxidase activity;
Unigene2444_All	biological_process;molecular_function	[P]cellular process;[F]catalytic activity;	-2.14778	[P]GO:0006096//glycolytic process;[F]GO:0004619//phosphoglycerate mutase activity;
Unigene5097_All	biological_process;molecular_function	[P]metabolic process;[F]catalytic activity;binding;	-2.14911	[P]GO:0044550//secondary metabolite biosynthetic process;[F]GO:0071949//FAD binding;GO:0004497//monooxygenase activity;GO:0016491//oxidoreductase activity;
Unigene9585_All	biological_process;molecular_function	[P]metabolic process;[F]catalytic activity;	-2.18813	[P]GO:0005975//carbohydrate metabolic process;[F]GO:0004553//hydrolase activity, hydrolyzing O-glycosyl compounds;
Unigene2968_All	biological_process;molecular_function	[P]cellular process;[F]catalytic activity;	-2.19949	[P]GO:0016114//terpenoid biosynthetic process;[F]GO:0008661//1-deoxy-D-xylulose-5-phosphate synthase activity;
CL2923.Contig1_All	biological_process;molecular_function	[P]cellular process;response to stimulus;[F]binding;catalytic activity;antioxidant activity;	-2.24203	[P]GO:0000302//response to reactive oxygen species;GO:0034599//cellular response to oxidative stress;GO:0042744//hydrogen peroxide catabolic process;GO:0018026//peptidyl-lysine monomethylation;[F]GO:0016279//protein-lysine N-methyltransferase activity;GO:0004130//cytochrome-c peroxidase activity;GO:0020037//heme binding;
CL2961.Contig2_All	biological_process;molecular_function	[P]response to stimulus;[F]antioxidant activity;	-2.26436	[P]GO:0006979//response to oxidative stress;[F]GO:0004602//glutathione peroxidase activity;
CL2961.Contig1_All	biological_process;molecular_function	[P]response to stimulus;[F]antioxidant activity;	-2.27343	[P]GO:0006979//response to oxidative stress;[F]GO:0004602//glutathione peroxidase activity;
CL923.Contig2_All	biological_process;molecular_function	[P]cellular process;[F]catalytic activity;	-2.29979	[P]GO:0019673//GDP-mannose metabolic process;[F]GO:0008446//GDP-mannose 4,6-dehydratase activity;
CL888.Contig2_All	biological_process;molecular_function	[P]cellular process;[F]catalytic activity;binding;	-2.30136	[P]GO:0033014//tetrapyrrole biosynthetic process;[F]GO:0050661//NADP binding;GO:0008883//glutamyl-tRNA reductase activity;
Unigene6812_All	biological_process;molecular_function	[P]metabolic process;[F]catalytic activity;binding;	-2.37574	[P]GO:0005975//carbohydrate metabolic process;[F]GO:0016853//isomerase activity;GO:0030246//carbohydrate binding;GO:0047938//glucose-6-phosphate 1-epimerase activity;
Unigene9339_All	biological_process;molecular_function	[P]cellular process;[F]catalytic activity;binding;	-2.44277	[P]GO:0006633//fatty acid biosynthetic process;[F]GO:0004075//biotin carboxylase activity;GO:0005524//ATP binding;GO:0046872//metal ion binding;GO:0003989//acetyl-CoA carboxylase activity;
Unigene1182_All	biological_process;molecular_function	[P]cellular process;[F]catalytic activity;	-2.54883	[P]GO:0006189//'de novo' IMP biosynthetic process;GO:0009113//purine nucleobase biosynthetic process;GO:0009116//nucleoside metabolic process;[F]GO:0004044//amidophosphoribosyltransferase activity;
CL1390.Contig1_All	biological_process;molecular_function	[P]cellular process;[F]binding;	-2.65951	[P]GO:0006457//protein folding;[F]GO:0031072//heat shock protein binding;GO:0051082//unfolded protein binding;
Unigene9644_All	biological_process;molecular_function	[P]cellular process;[F]binding;transcription regulator activity;	-2.714	[P]GO:0006352//DNA-templated transcription, initiation;[F]GO:0003677//DNA binding;GO:0003700//DNA binding transcription factor activity;GO:0016987//sigma factor activity;
Unigene4116_All	biological_process;molecular_function	[P]metabolic process;[F]catalytic activity;	-2.74189	[P]GO:0008152//metabolic process;[F]GO:0016746//transferase activity, transferring acyl groups;
CL463.Contig1_All	biological_process;molecular_function	[P]cellular process;[F]binding;catalytic activity;	-2.82002	[P]GO:0006572//tyrosine catabolic process;[F]GO:0046872//metal ion binding;GO:0003868//4-hydroxyphenylpyruvate dioxygenase activity;
CL1928.Contig1_All	biological_process;molecular_function	[P]cellular process;[F]catalytic activity;binding;	-2.82312	[P]GO:0006002//fructose 6-phosphate metabolic process;[F]GO:0047334//diphosphate-fructose-6-phosphate 1-phosphotransferase activity;GO:0005524//ATP binding;GO:0003872//6-phosphofructokinase activity;
Unigene3279_All	biological_process;molecular_function	[P]cellular process;[F]catalytic activity;	-2.85759	[P]GO:0016114//terpenoid biosynthetic process;[F]GO:0050515//4-(cytidine 5'-diphospho)-2-C-methyl-D-erythritol kinase activity;
Unigene1429_All	biological_process;molecular_function	[P]cellular process;[F]catalytic activity;binding;	-2.88987	[P]GO:0006633//fatty acid biosynthetic process;[F]GO:0005524//ATP binding;GO:0003989//acetyl-CoA carboxylase activity;GO:0046872//metal ion binding;GO:0004075//biotin carboxylase activity;
Unigene2565_All	biological_process;molecular_function	[P]cellular process;[F]transcription regulator activity;binding;	-2.91367	[P]GO:0006352//DNA-templated transcription, initiation;[F]GO:0003700//DNA binding transcription factor activity;GO:0003677//DNA binding;GO:0016987//sigma factor activity;
Unigene3528_All	biological_process;molecular_function	[P]cellular process;[F]binding;catalytic activity;	-3.19896	[P]GO:0006542//glutamine biosynthetic process;[F]GO:0004356//glutamate-ammonia ligase activity;GO:0005524//ATP binding;
CL1553.Contig1_All	biological_process;molecular_function	[P]cellular process;[F]catalytic activity;	-3.21718	[P]GO:0006633//fatty acid biosynthetic process;[F]GO:0004318//enoyl-[acyl-carrier-protein] reductase (NADH) activity;
CL123.Contig6_All	biological_process;molecular_function	[P]cellular process;[F]binding;catalytic activity;	-3.22798	[P]GO:0009226//nucleotide-sugar biosynthetic process;[F]GO:0050662//coenzyme binding;GO:0016491//oxidoreductase activity;
CL2048.Contig4_All	biological_process;molecular_function	[P]metabolic process;[F]catalytic activity;binding;	-3.45943	[P]GO:0044550//secondary metabolite biosynthetic process;[F]GO:0071949//FAD binding;GO:0004497//monooxygenase activity;GO:0016307//phosphatidylinositol phosphate kinase activity;GO:0005524//ATP binding;
Unigene708_All	biological_process;molecular_function	[P]cellular process;[F]binding;catalytic activity;	-3.50667	[P]GO:0051484//isopentenyl diphosphate biosynthetic process, methylerythritol 4-phosphate pathway involved in terpenoid biosynthetic process;GO:0008299//isoprenoid biosynthetic process;[F]GO:0046872//metal ion binding;GO:0016853//isomerase activity;GO:0070402//NADPH binding;GO:0030604//1-deoxy-D-xylulose-5-phosphate reductoisomerase activity;GO:0030145//manganese ion binding;
CL1990.Contig1_All	biological_process;molecular_function	[P]cellular process;[F]catalytic activity;	-3.70044	[P]GO:0006511//ubiquitin-dependent protein catabolic process;GO:0016579//protein deubiquitination;[F]GO:0036459//thiol-dependent ubiquitinyl hydrolase activity;
CL2923.Contig2_All	biological_process;molecular_function	[P]response to stimulus;cellular process;[F]catalytic activity;antioxidant activity;binding;	-3.75584	[P]GO:0034599//cellular response to oxidative stress;GO:0000302//response to reactive oxygen species;GO:0042744//hydrogen peroxide catabolic process;GO:0018026//peptidyl-lysine monomethylation;[F]GO:0004130//cytochrome-c peroxidase activity;GO:0020037//heme binding;GO:0016279//protein-lysine N-methyltransferase activity;
Unigene2042_All	biological_process;molecular_function	[P]cellular process;[F]binding;	-3.95807	[P]GO:0015074//DNA integration;[F]GO:0003676//nucleic acid binding;
Unigene8328_All	biological_process;molecular_function	[P]metabolic process;[F]catalytic activity;binding;	-4.32429	[P]GO:0008152//metabolic process;[F]GO:0046872//metal ion binding;GO:0004802//transketolase activity;
Unigene8273_All	biological_process;molecular_function	[P]cellular process;[F]catalytic activity;	-4.60183	[P]GO:0006096//glycolytic process;[F]GO:0004619//phosphoglycerate mutase activity;
Unigene1068_All	biological_process;molecular_function	[P]biological regulation;cellular process;[F]catalytic activity;binding;	-4.84971	[P]GO:0042128//nitrate assimilation;GO:0006809//nitric oxide biosynthetic process;[F]GO:0020037//heme binding;GO:0030151//molybdenum ion binding;GO:0050464//nitrate reductase (NADPH) activity;GO:0043546//molybdopterin cofactor binding;
Unigene5091_All	biological_process;molecular_function	[P]cellular process;[F]catalytic activity;binding;	-5.13259	[P]GO:0010024//phytochromobilin biosynthetic process;[F]GO:0050897//cobalt ion binding;GO:0016636//oxidoreductase activity, acting on the CH-CH group of donors, iron-sulfur protein as acceptor;
CL1013.Contig1_All	biological_process;molecular_function	[P]biological regulation;[F]binding;transporter activity;	-5.88264	[P]GO:0055074//calcium ion homeostasis;[F]GO:0005432//calcium:sodium antiporter activity;GO:0005509//calcium ion binding;
CL1327.Contig3_All	biological_process;molecular_function	[P]cellular process;[F]catalytic activity;	-5.9725	[P]GO:0000103//sulfate assimilation;[F]GO:0004781//sulfate adenylyltransferase (ATP) activity;
Unigene10357_All	biological_process;molecular_function	[P]cellular process;[F]binding;catalytic activity;	-6.14215	[P]GO:0000105//histidine biosynthetic process;[F]GO:0080130//L-phenylalanine:2-oxoglutarate aminotransferase activity;GO:0004400//histidinol-phosphate transaminase activity;GO:0030170//pyridoxal phosphate binding;
Unigene6254_All	biological_process;molecular_function	[P]cellular process;[F]catalytic activity;	-6.72792	[P]GO:0008033//tRNA processing;[F]GO:0008168//methyltransferase activity;
Unigene1393_All	biological_process;molecular_function	[P]cellular process;[F]catalytic activity;	-6.97728	[P]GO:0033014//tetrapyrrole biosynthetic process;[F]GO:0004852//uroporphyrinogen-III synthase activity;
CL279.Contig3_All	biological_process;molecular_function	[P]metabolic process;[F]catalytic activity;	-7.49985	[P]GO:0008152//metabolic process;[F]GO:0016829//lyase activity;
CL97.Contig11_All	biological_process;molecular_function	[P]metabolic process;[F]catalytic activity;	-10.5294	[P]GO:0016042//lipid catabolic process;[F]GO:0003847//1-alkyl-2-acetylglycerophosphocholine esterase activity;
Unigene6261_All	biological_process;molecular_function;cellular_component	[C]cell;[P]cellular process;[F]catalytic activity;	9.94105	[P]GO:0009228//thiamine biosynthetic process;GO:0009229//thiamine diphosphate biosynthetic process;[C]GO:0009507//chloroplast;[F]GO:0003824//catalytic activity;GO:0016740//transferase activity;GO:0016783//sulfurtransferase activity;
Unigene20_All	biological_process;molecular_function;cellular_component	[C]cell;[P]cellular process;[F]catalytic activity;binding;	9.88874	[P]GO:0006423//cysteinyl-tRNA aminoacylation;[C]GO:0005737//cytoplasm;[F]GO:0004817//cysteine-tRNA ligase activity;GO:0005524//ATP binding;
CL1589.Contig2_All	biological_process;molecular_function;cellular_component	[C]cell;[P]cellular process;[F]structural molecule activity;	8.87958	[P]GO:0006412//translation;[C]GO:0009507//chloroplast;GO:0005840//ribosome;[F]GO:0003735//structural constituent of ribosome;
CL329.Contig2_All	biological_process;molecular_function;cellular_component	[C]cell;membrane part;membrane;[P]cellular component organization or biogenesis;cellular process;localization;[F]binding;	8.73132	[P]GO:0048278//vesicle docking;GO:0006906//vesicle fusion;GO:0016192//vesicle-mediated transport;GO:0006886//intracellular protein transport;[C]GO:0016020//membrane;GO:0031201//SNARE complex;GO:0016021//integral component of membrane;GO:0012505//endomembrane system;[F]GO:0005484//SNAP receptor activity;GO:0000149//SNARE binding;
Unigene17595_All	biological_process;molecular_function;cellular_component	[C]membrane part;[P]metabolic process;[F]catalytic activity;	7.66534	[P]GO:0006629//lipid metabolic process;[C]GO:0016021//integral component of membrane;[F]GO:0016491//oxidoreductase activity;
CL3061.Contig1_All	biological_process;molecular_function;cellular_component	[C]cell;[P]biological regulation;[F]antioxidant activity;	7.62205	[P]GO:0045454//cell redox homeostasis;[C]GO:0009536//plastid;[F]GO:0051920//peroxiredoxin activity;
Unigene7309_All	biological_process;molecular_function;cellular_component	[C]cell;[P]biological regulation;cellular process;[F]binding;	7.61471	[P]GO:0000160//phosphorelay signal transduction system;GO:0006355//regulation of transcription, DNA-templated;GO:0006351//transcription, DNA-templated;[C]GO:0009507//chloroplast;GO:0009536//plastid;[F]GO:0003677//DNA binding;
Unigene7324_All	biological_process;molecular_function;cellular_component	[C]cell;[P]biological regulation;[F]binding;catalytic activity;	7.59246	[P]GO:0045454//cell redox homeostasis;[C]GO:0005623//cell;[F]GO:0050660//flavin adenine dinucleotide binding;GO:0016491//oxidoreductase activity;
Unigene18233_All	biological_process;molecular_function;cellular_component	[C]cell;[P]cellular process;[F]catalytic activity;	7.45943	[P]GO:0006535//cysteine biosynthetic process from serine;GO:0019343//cysteine biosynthetic process via cystathionine;[C]GO:0005737//cytoplasm;[F]GO:0004122//cystathionine beta-synthase activity;
CL1805.Contig1_All	biological_process;molecular_function;cellular_component	[C]membrane part;[P]cellular process;[F]catalytic activity;	7.40939	[P]GO:0006744//ubiquinone biosynthetic process;[C]GO:0016021//integral component of membrane;[F]GO:0004659//prenyltransferase activity;
Unigene12551_All	biological_process;molecular_function;cellular_component	[C]membrane part;[P]metabolic process;[F]catalytic activity;	7.3837	[P]GO:0006629//lipid metabolic process;[C]GO:0016021//integral component of membrane;[F]GO:0016491//oxidoreductase activity;
Unigene13794_All	biological_process;molecular_function;cellular_component	[C]cell;[P]cellular process;[F]binding;structural molecule activity;	7.35755	[P]GO:0006412//translation;[C]GO:0009507//chloroplast;GO:0009536//plastid;GO:0005840//ribosome;[F]GO:0003735//structural constituent of ribosome;GO:0000049//tRNA binding;
CL497.Contig3_All	biological_process;molecular_function;cellular_component	[C]cell;[P]cellular component organization or biogenesis;[F]binding;	7.32193	[P]GO:0051017//actin filament bundle assembly;[C]GO:0005737//cytoplasm;[F]GO:0051015//actin filament binding;
Unigene16112_All	biological_process;molecular_function;cellular_component	[C]cell;[P]cellular component organization or biogenesis;[F]binding;catalytic activity;	7.29462	[P]GO:0006415//translational termination;[C]GO:0005737//cytoplasm;GO:0009536//plastid;[F]GO:0003924//GTPase activity;GO:0005525//GTP binding;
Unigene13533_All	biological_process;molecular_function;cellular_component	[C]membrane part;cell;[P]cellular component organization or biogenesis;[F]catalytic activity;binding;	7.25739	[P]GO:0006364//rRNA processing;[C]GO:0016021//integral component of membrane;GO:0009536//plastid;[F]GO:0050660//flavin adenine dinucleotide binding;GO:0004222//metalloendopeptidase activity;GO:0016614//oxidoreductase activity, acting on CH-OH group of donors;
Unigene14757_All	biological_process;molecular_function;cellular_component	[C]cell;[P]cellular process;[F]catalytic activity;	7.22882	[P]GO:0006086//acetyl-CoA biosynthetic process from pyruvate;[C]GO:0043231//intracellular membrane-bounded organelle;[F]GO:0004739//pyruvate dehydrogenase (acetyl-transferring) activity;
Unigene17755_All	biological_process;molecular_function;cellular_component	[C]cell;[P]cellular process;[F]binding;transcription regulator activity;	7.21917	[P]GO:0006352//DNA-templated transcription, initiation;[C]GO:0009507//chloroplast;[F]GO:0003700//DNA binding transcription factor activity;GO:0001053//plastid sigma factor activity;GO:0003677//DNA binding;
Unigene18213_All	biological_process;molecular_function;cellular_component	[C]membrane part;[P]cellular process;[F]transcription regulator activity;binding;	7.20945	[P]GO:0006352//DNA-templated transcription, initiation;[C]GO:0016021//integral component of membrane;[F]GO:0016987//sigma factor activity;GO:0003700//DNA binding transcription factor activity;GO:0003677//DNA binding;
Unigene11561_All	biological_process;molecular_function;cellular_component	[C]cell;[P]cellular process;[F]catalytic activity;binding;	7.18982	[P]GO:0006099//tricarboxylic acid cycle;[C]GO:0005739//mitochondrion;[F]GO:0051539//4 iron, 4 sulfur cluster binding;GO:0046872//metal ion binding;GO:0003994//aconitate hydratase activity;
Unigene14439_All	biological_process;molecular_function;cellular_component	[C]cell;[P]cellular process;[F]catalytic activity;	7.02237	[P]GO:0015937//coenzyme A biosynthetic process;[C]GO:0009536//plastid;[F]GO:0004595//pantetheine-phosphate adenylyltransferase activity;
Unigene19396_All	biological_process;molecular_function;cellular_component	[C]cell;[P]cellular process;[F]catalytic activity;	6.89482	[P]GO:0009082//branched-chain amino acid biosynthetic process;[C]GO:0009507//chloroplast;GO:0009536//plastid;[F]GO:0003984//acetolactate synthase activity;
CL346.Contig1_All	biological_process;molecular_function;cellular_component	[C]organelle part;cell;[P]cellular process;[F]structural molecule activity;	6.81698	[P]GO:0006412//translation;[C]GO:0009536//plastid;GO:0015935//small ribosomal subunit;GO:0009507//chloroplast;[F]GO:0003735//structural constituent of ribosome;
CL833.Contig2_All	biological_process;molecular_function;cellular_component	[C]membrane part;[P]metabolic process;[F]catalytic activity;	6.80735	[P]GO:0016539//intein-mediated protein splicing;[C]GO:0016021//integral component of membrane;[F]GO:0008233//peptidase activity;
Unigene1450_All	biological_process;molecular_function;cellular_component	[C]cell;organelle part;[P]biological regulation;[F]binding;	6.80735	[P]GO:2000232//regulation of rRNA processing;GO:0044030//regulation of DNA methylation;GO:0045892//negative regulation of transcription, DNA-templated;GO:0007219//Notch signaling pathway;[C]GO:0005731//nucleolus organizer region;GO:0005634//nucleus;[F]GO:0003682//chromatin binding;
Unigene10894_All	biological_process;molecular_function;cellular_component	[C]cell;[P]cellular process;[F]binding;catalytic activity;	6.79442	[P]GO:0006281//DNA repair;GO:0006310//DNA recombination;[C]GO:0009536//plastid;[F]GO:0003677//DNA binding;GO:0009378//four-way junction helicase activity;GO:0005524//ATP binding;
Unigene19381_All	biological_process;molecular_function;cellular_component	[C]cell;[P]cellular process;[F]binding;	6.72792	[P]GO:0006298//mismatch repair;[C]GO:0009536//plastid;[F]GO:0030983//mismatched DNA binding;GO:0005524//ATP binding;
Unigene12874_All	biological_process;molecular_function;cellular_component	[C]cell;[P]cellular process;[F]structural molecule activity;binding;	6.70044	[P]GO:0006412//translation;[C]GO:0005840//ribosome;[F]GO:0003735//structural constituent of ribosome;GO:0019843//rRNA binding;
Unigene13972_All	biological_process;molecular_function;cellular_component	[C]cell;[P]cellular process;[F]catalytic activity;	6.70044	[P]GO:0015969//guanosine tetraphosphate metabolic process;[C]GO:0009536//plastid;[F]GO:0008728//GTP diphosphokinase activity;GO:0016787//hydrolase activity;GO:0016301//kinase activity;
Unigene19136_All	biological_process;molecular_function;cellular_component	[C]cell;[P]cellular process;[F]catalytic activity;binding;	6.64386	[P]GO:0008033//tRNA processing;[C]GO:0009536//plastid;[F]GO:0016740//transferase activity;GO:0005524//ATP binding;GO:0052381//tRNA dimethylallyltransferase activity;
CL497.Contig5_All	biological_process;molecular_function;cellular_component	[C]cell;[P]cellular component organization or biogenesis;[F]binding;	6.62936	[P]GO:0051017//actin filament bundle assembly;[C]GO:0005737//cytoplasm;[F]GO:0051015//actin filament binding;
Unigene15829_All	biological_process;molecular_function;cellular_component	[C]cell;organelle part;[P]cellular process;[F]catalytic activity;binding;	6.55459	[P]GO:0006099//tricarboxylic acid cycle;[C]GO:0005739//mitochondrion;GO:0005759//mitochondrial matrix;[F]GO:0004775//succinate-CoA ligase (ADP-forming) activity;GO:0000166//nucleotide binding;GO:0048037//cofactor binding;GO:0004776//succinate-CoA ligase (GDP-forming) activity;
CL149.Contig5_All	biological_process;molecular_function;cellular_component	[C]cell;[P]cellular process;[F]binding;transporter activity;	6.53916	[P]GO:0015986//ATP synthesis coupled proton transport;[C]GO:0045261//proton-transporting ATP synthase complex, catalytic core F(1);[F]GO:0005524//ATP binding;GO:0046933//proton-transporting ATP synthase activity, rotational mechanism;
Unigene11085_All	biological_process;molecular_function;cellular_component	[C]cell;organelle part;[P]cellular process;cellular component organization or biogenesis;[F]binding;catalytic activity;	6.50779	[P]GO:0010020//chloroplast fission;GO:0007017//microtubule-based process;GO:0051301//cell division;[C]GO:0005737//cytoplasm;GO:0005874//microtubule;GO:0009507//chloroplast;[F]GO:0005525//GTP binding;GO:0003924//GTPase activity;
CL2590.Contig1_All	biological_process;molecular_function;cellular_component	[C]cell;[P]cellular component organization or biogenesis;[F]binding;	6.44599	[P]GO:0051017//actin filament bundle assembly;[C]GO:0005737//cytoplasm;[F]GO:0051015//actin filament binding;
Unigene18948_All	biological_process;molecular_function;cellular_component	[C]cell;[P]cellular process;[F]binding;catalytic activity;	6.44294	[P]GO:0006433//prolyl-tRNA aminoacylation;[C]GO:0005737//cytoplasm;[F]GO:0005524//ATP binding;GO:0004827//proline-tRNA ligase activity;
Unigene18819_All	biological_process;molecular_function;cellular_component	[C]cell;[P]cellular process;[F]binding;catalytic activity;	6.42626	[P]GO:0006260//DNA replication;[C]GO:0009536//plastid;GO:0009360//DNA polymerase III complex;[F]GO:0003677//DNA binding;GO:0003887//DNA-directed DNA polymerase activity;GO:0008408//3'-5' exonuclease activity;
CL35.Contig2_All	biological_process;molecular_function;cellular_component	[C]membrane part;[P]metabolic process;[F]catalytic activity;	6.39232	[P]GO:0006629//lipid metabolic process;[C]GO:0016021//integral component of membrane;[F]GO:0016787//hydrolase activity;
Unigene10659_All	biological_process;molecular_function;cellular_component	[C]cell;[P]cellular process;[F]catalytic activity;binding;	6.24793	[P]GO:0006310//DNA recombination;GO:0006281//DNA repair;[C]GO:0009536//plastid;[F]GO:0008094//DNA-dependent ATPase activity;GO:0005524//ATP binding;GO:0003697//single-stranded DNA binding;
Unigene11489_All	biological_process;molecular_function;cellular_component	[C]cell;[P]cellular process;biological regulation;[F]binding;catalytic activity;	6.24793	[P]GO:0002949//tRNA threonylcarbamoyladenosine modification;GO:0006450//regulation of translational fidelity;GO:0008033//tRNA processing;[C]GO:0005737//cytoplasm;[F]GO:0000049//tRNA binding;GO:0016779//nucleotidyltransferase activity;GO:0005524//ATP binding;GO:0003725//double-stranded RNA binding;GO:0061710//L-threonylcarbamoyladenylate synthase;
Unigene19648_All	biological_process;molecular_function;cellular_component	[C]cell;organelle part;[P]cellular process;[F]binding;transporter activity;	6.20945	[P]GO:0015986//ATP synthesis coupled proton transport;[C]GO:0045261//proton-transporting ATP synthase complex, catalytic core F(1);GO:0009535//chloroplast thylakoid membrane;[F]GO:0046933//proton-transporting ATP synthase activity, rotational mechanism;GO:0005524//ATP binding;
Unigene14186_All	biological_process;molecular_function;cellular_component	[C]cell;[P]cellular process;[F]binding;catalytic activity;	6.18982	[P]GO:0006435//threonyl-tRNA aminoacylation;[C]GO:0005737//cytoplasm;[F]GO:0004829//threonine-tRNA ligase activity;GO:0005524//ATP binding;
Unigene16356_All	biological_process;molecular_function;cellular_component	[C]cell;[P]cellular process;[F]catalytic activity;binding;	6.14975	[P]GO:0015995//chlorophyll biosynthetic process;GO:0006782//protoporphyrinogen IX biosynthetic process;[C]GO:0009842//cyanelle;[F]GO:0008883//glutamyl-tRNA reductase activity;GO:0050661//NADP binding;
Unigene16860_All	biological_process;molecular_function;cellular_component	[C]cell;[P]response to stimulus;cellular process;[F]catalytic activity;binding;	6.02237	[P]GO:0010224//response to UV-B;GO:2001295//malonyl-CoA biosynthetic process;GO:0006281//DNA repair;GO:0006633//fatty acid biosynthetic process;[C]GO:0009536//plastid;GO:0009317//acetyl-CoA carboxylase complex;[F]GO:0003887//DNA-directed DNA polymerase activity;GO:0004386//helicase activity;GO:0003676//nucleic acid binding;GO:0003989//acetyl-CoA carboxylase activity;GO:0005524//ATP binding;GO:000…
Unigene8913_All	biological_process;molecular_function;cellular_component	[C]cell;[P]cellular process;[F]catalytic activity;binding;	5.88264	[P]GO:0006779//porphyrin-containing compound biosynthetic process;GO:0006783//heme biosynthetic process;[C]GO:0005829//cytosol;[F]GO:0008270//zinc ion binding;GO:0046872//metal ion binding;GO:0004655//porphobilinogen synthase activity;
CL160.Contig2_All	biological_process;molecular_function;cellular_component	[C]membrane part;[P]metabolic process;[F]catalytic activity;	5.72792	[P]GO:0016539//intein-mediated protein splicing;[C]GO:0016021//integral component of membrane;[F]GO:0008233//peptidase activity;
Unigene10_All	biological_process;molecular_function;cellular_component	[C]membrane part;[P]metabolic process;[F]catalytic activity;	5.59743	[P]GO:0008152//metabolic process;[C]GO:0016021//integral component of membrane;[F]GO:0016874//ligase activity;
Unigene13435_All	biological_process;molecular_function;cellular_component	[C]membrane part;cell;organelle part;[P]cellular process;[F]catalytic activity;	5.54432	[P]GO:0009231//riboflavin biosynthetic process;[C]GO:0016021//integral component of membrane;GO:0009570//chloroplast stroma;GO:0009349//riboflavin synthase complex;[F]GO:0016740//transferase activity;GO:0000906//6,7-dimethyl-8-ribityllumazine synthase activity;
Unigene14013_All	biological_process;molecular_function;cellular_component	[C]cell;[P]cellular process;[F]binding;transporter activity;	5.52356	[P]GO:0015986//ATP synthesis coupled proton transport;[C]GO:0045261//proton-transporting ATP synthase complex, catalytic core F(1);[F]GO:0046933//proton-transporting ATP synthase activity, rotational mechanism;GO:0005524//ATP binding;
Unigene745_All	biological_process;molecular_function;cellular_component	[C]cell;membrane part;[P]localization;[F]transporter activity;	5.46205	[P]GO:0055085//transmembrane transport;[C]GO:0005887//integral component of plasma membrane;GO:0016021//integral component of membrane;[F]GO:0022857//transmembrane transporter activity;
Unigene4750_All	biological_process;molecular_function;cellular_component	[C]cell;[P]response to stimulus;biological regulation;[F]signal transducer activity;	5.36632	[P]GO:0009584//detection of visible light;GO:0006355//regulation of transcription, DNA-templated;[C]GO:0005622//intracellular;[F]GO:0000155//phosphorelay sensor kinase activity;
Unigene2694_All	biological_process;molecular_function;cellular_component	[C]organelle part;cell;[P]cellular process;[F]catalytic activity;binding;	5.32793	[P]GO:0006633//fatty acid biosynthetic process;[C]GO:0009570//chloroplast stroma;GO:0009941//chloroplast envelope;GO:0009536//plastid;[F]GO:0004075//biotin carboxylase activity;GO:0005524//ATP binding;GO:0046872//metal ion binding;GO:0003989//acetyl-CoA carboxylase activity;
Unigene16195_All	biological_process;molecular_function;cellular_component	[C]cell;[P]cellular process;[F]structural molecule activity;	5.30012	[P]GO:0006412//translation;[C]GO:0005840//ribosome;[F]GO:0003735//structural constituent of ribosome;
CL1985.Contig1_All	biological_process;molecular_function;cellular_component	[C]organelle part;[P]cellular process;[F]binding;	5.24793	[P]GO:0000398//mRNA splicing, via spliceosome;[C]GO:0071006//U2-type catalytic step 1 spliceosome;GO:0071013//catalytic step 2 spliceosome;[F]GO:0003723//RNA binding;
Unigene2729_All	biological_process;molecular_function;cellular_component	[C]membrane part;organelle part;cell;[P]metabolic process;cellular process;[F]catalytic activity;	5.16993	[P]GO:0015979//photosynthesis;GO:0055114//oxidation-reduction process;[C]GO:0016021//integral component of membrane;GO:0009535//chloroplast thylakoid membrane;GO:0009512//cytochrome b6f complex;[F]GO:0009055//electron transfer activity;
Unigene14030_All	biological_process;molecular_function;cellular_component	[C]cell;[P]cellular process;[F]transporter activity;	5.12102	[P]GO:0015986//ATP synthesis coupled proton transport;[C]GO:0045261//proton-transporting ATP synthase complex, catalytic core F(1);GO:0009536//plastid;[F]GO:0046933//proton-transporting ATP synthase activity, rotational mechanism;
Unigene21904_All	biological_process;molecular_function;cellular_component	[C]organelle part;cell;[P]cellular process;[F]structural molecule activity;binding;	4.83805	[P]GO:0006412//translation;[C]GO:0009507//chloroplast;GO:0015935//small ribosomal subunit;[F]GO:0003735//structural constituent of ribosome;GO:0019843//rRNA binding;
Unigene21385_All	biological_process;molecular_function;cellular_component	[C]cell;[P]cellular process;[F]catalytic activity;	4.75489	[P]GO:0019878//lysine biosynthetic process via aminoadipic acid;GO:0006091//generation of precursor metabolites and energy;[C]GO:0005737//cytoplasm;[F]GO:0016491//oxidoreductase activity;GO:0004753//saccharopine dehydrogenase activity;
Unigene11931_All	biological_process;molecular_function;cellular_component	[C]organelle part;[P]cellular process;[F]binding;catalytic activity;	4.74416	[P]GO:0006552//leucine catabolic process;[C]GO:0005759//mitochondrial matrix;[F]GO:0005524//ATP binding;GO:0003995//acyl-CoA dehydrogenase activity;GO:0008470//isovaleryl-CoA dehydrogenase activity;GO:0050660//flavin adenine dinucleotide binding;
Unigene6542_All	biological_process;molecular_function;cellular_component	[C]membrane part;organelle part;cell;[P]cellular process;[F]binding;catalytic activity;	4.74379	[P]GO:0009772//photosynthetic electron transport in photosystem II;GO:0018298//protein-chromophore linkage;[C]GO:0009523//photosystem II;GO:0009536//plastid;GO:0009535//chloroplast thylakoid membrane;GO:0016021//integral component of membrane;GO:0042651//thylakoid membrane;[F]GO:0016168//chlorophyll binding;GO:0045156//electron transporter, transferring electrons within the cyclic electron transp…
Unigene10590_All	biological_process;molecular_function;cellular_component	[C]cell;[P]cellular process;[F]binding;catalytic activity;	4.71149	[P]GO:0006427//histidyl-tRNA aminoacylation;[C]GO:0005737//cytoplasm;[F]GO:0004821//histidine-tRNA ligase activity;GO:0005524//ATP binding;
Unigene7409_All	biological_process;molecular_function;cellular_component	[C]cell;[P]biological regulation;[F]catalytic activity;binding;	4.63406	[P]GO:0045454//cell redox homeostasis;[C]GO:0005623//cell;[F]GO:0016491//oxidoreductase activity;GO:0050660//flavin adenine dinucleotide binding;
CL1912.Contig1_All	biological_process;molecular_function;cellular_component	[C]cell;[P]cellular process;[F]structural molecule activity;	4.59096	[P]GO:0006412//translation;[C]GO:0005840//ribosome;[F]GO:0003735//structural constituent of ribosome;
CL1738.Contig1_All	biological_process;molecular_function;cellular_component	[C]cell;[P]cellular process;[F]binding;catalytic activity;	4.53118	[P]GO:0009451//RNA modification;[C]GO:0043231//intracellular membrane-bounded organelle;[F]GO:0004519//endonuclease activity;GO:0003723//RNA binding;GO:0008718//D-amino-acid dehydrogenase activity;
Unigene14000_All	biological_process;molecular_function;cellular_component	[C]membrane part;[P]response to stimulus;[F]signal transducer activity;	4.49185	[P]GO:0006935//chemotaxis;[C]GO:0016021//integral component of membrane;[F]GO:0004871//signal transducer activity;
Unigene15305_All	biological_process;molecular_function;cellular_component	[C]cell;organelle part;[P]cellular process;[F]structural molecule activity;binding;	4.48543	[P]GO:0006412//translation;[C]GO:0009507//chloroplast;GO:0009842//cyanelle;GO:0015935//small ribosomal subunit;[F]GO:0019843//rRNA binding;GO:0003735//structural constituent of ribosome;
Unigene18454_All	biological_process;molecular_function;cellular_component	[C]cell;[P]cellular process;[F]catalytic activity;	4.47805	[P]GO:0006633//fatty acid biosynthetic process;[C]GO:0009536//plastid;[F]GO:0004315//3-oxoacyl-[acyl-carrier-protein] synthase activity;GO:0033818//beta-ketoacyl-acyl-carrier-protein synthase III activity;
Unigene16497_All	biological_process;molecular_function;cellular_component	[C]cell;[P]cellular process;[F]catalytic activity;	4.45943	[P]GO:0046294//formaldehyde catabolic process;[C]GO:0005737//cytoplasm;[F]GO:0052689//carboxylic ester hydrolase activity;GO:0018738//S-formylglutathione hydrolase activity;
Unigene11444_All	biological_process;molecular_function;cellular_component	[C]cell;[P]cellular process;[F]binding;	4.43741	[P]GO:0030488//tRNA methylation;GO:0002098//tRNA wobble uridine modification;[C]GO:0005829//cytosol;[F]GO:0050660//flavin adenine dinucleotide binding;
Unigene17313_All	biological_process;molecular_function;cellular_component	[C]cell;[P]metabolic process;[F]binding;	4.43105	[P]GO:0055114//oxidation-reduction process;[C]GO:0009536//plastid;[F]GO:0051287//NAD binding;
Unigene16733_All	biological_process;molecular_function;cellular_component	[C]cell;[P]biological regulation;[F]binding;	4.3339	[P]GO:0000160//phosphorelay signal transduction system;GO:0006355//regulation of transcription, DNA-templated;[C]GO:0009536//plastid;[F]GO:0003677//DNA binding;
Unigene12839_All	biological_process;molecular_function;cellular_component	[C]cell;[P]cellular process;[F]binding;catalytic activity;	4.24793	[P]GO:0006421//asparaginyl-tRNA aminoacylation;[C]GO:0005737//cytoplasm;[F]GO:0005524//ATP binding;GO:0004816//asparagine-tRNA ligase activity;GO:0003676//nucleic acid binding;
Unigene18044_All	biological_process;molecular_function;cellular_component	[C]cell;[P]cellular component organization or biogenesis;[F]catalytic activity;binding;	4.23704	[P]GO:0006265//DNA topological change;[C]GO:0005694//chromosome;GO:0009536//plastid;[F]GO:0003677//DNA binding;GO:0003918//DNA topoisomerase type II (ATP-hydrolyzing) activity;GO:0005524//ATP binding;
Unigene12222_All	biological_process;molecular_function;cellular_component	[C]cell;[P]cellular process;[F]binding;catalytic activity;	4.1964	[P]GO:0019805//quinolinate biosynthetic process;GO:0006569//tryptophan catabolic process;GO:0043420//anthranilate metabolic process;GO:0034354//'de novo' NAD biosynthetic process from tryptophan;[C]GO:0005737//cytoplasm;[F]GO:0008198//ferrous iron binding;GO:0000334//3-hydroxyanthranilate 3,4-dioxygenase activity;
Unigene5694_All	biological_process;molecular_function;cellular_component	[C]organelle part;[P]cellular process;[F]binding;catalytic activity;	4.18703	[P]GO:0007018//microtubule-based movement;[C]GO:0005871//kinesin complex;GO:0005874//microtubule;[F]GO:0008017//microtubule binding;GO:0005524//ATP binding;GO:0008574//ATP-dependent microtubule motor activity, plus-end-directed;
Unigene20396_All	biological_process;molecular_function;cellular_component	[C]cell;[P]cellular process;[F]binding;structural molecule activity;	4.18322	[P]GO:0006412//translation;[C]GO:0009507//chloroplast;GO:0009536//plastid;GO:0005840//ribosome;[F]GO:0003735//structural constituent of ribosome;GO:0019843//rRNA binding;
Unigene14210_All	biological_process;molecular_function;cellular_component	[C]cell;[P]cellular component organization or biogenesis;[F]binding;catalytic activity;	4.16993	[P]GO:0044571//[2Fe-2S] cluster assembly;[C]GO:0005739//mitochondrion;[F]GO:0008270//zinc ion binding;GO:0030170//pyridoxal phosphate binding;GO:0031071//cysteine desulfurase activity;GO:0005524//ATP binding;
Unigene6697_All	biological_process;molecular_function;cellular_component	[C]cell;[P]cellular process;[F]binding;structural molecule activity;	4.12928	[P]GO:0006412//translation;[C]GO:0005840//ribosome;GO:0009536//plastid;[F]GO:0003676//nucleic acid binding;GO:0003735//structural constituent of ribosome;GO:0003723//RNA binding;
Unigene13745_All	biological_process;molecular_function;cellular_component	[C]cell;[P]cellular component organization or biogenesis;[F]catalytic activity;binding;	4.11974	[P]GO:0006265//DNA topological change;[C]GO:0009536//plastid;GO:0005694//chromosome;[F]GO:0003677//DNA binding;GO:0003917//DNA topoisomerase type I activity;
Unigene13572_All	biological_process;molecular_function;cellular_component	[C]cell;[P]biological regulation;[F]catalytic activity;	4.05445	[P]GO:0045454//cell redox homeostasis;[C]GO:0005623//cell;[F]GO:0003824//catalytic activity;
CL1424.Contig1_All	biological_process;molecular_function;cellular_component	[C]cell;[P]cellular process;[F]binding;	4.04793	[P]GO:0006310//DNA recombination;GO:0006281//DNA repair;GO:0006260//DNA replication;[C]GO:0005634//nucleus;[F]GO:0003677//DNA binding;
Unigene3953_All	biological_process;molecular_function;cellular_component	[C]cell;organelle part;[P]cellular process;[F]structural molecule activity;	4.02183	[P]GO:0006412//translation;[C]GO:0009842//cyanelle;GO:0015935//small ribosomal subunit;GO:0009507//chloroplast;[F]GO:0003735//structural constituent of ribosome;
Unigene4789_All	biological_process;molecular_function;cellular_component	[C]cell;[P]cellular process;[F]binding;transcription regulator activity;	3.87149	[P]GO:0006352//DNA-templated transcription, initiation;[C]GO:0009536//plastid;[F]GO:0003700//DNA binding transcription factor activity;GO:0016987//sigma factor activity;GO:0003677//DNA binding;
Unigene13962_All	biological_process;molecular_function;cellular_component	[C]membrane part;cell;[P]biological regulation;cellular process;[F]binding;	3.79141	[P]GO:0000160//phosphorelay signal transduction system;GO:0006355//regulation of transcription, DNA-templated;GO:0006351//transcription, DNA-templated;[C]GO:0016021//integral component of membrane;GO:0005622//intracellular;GO:0009536//plastid;[F]GO:0003677//DNA binding;
Unigene19484_All	biological_process;molecular_function;cellular_component	[C]cell;[P]cellular process;[F]catalytic activity;binding;	3.48543	[P]GO:0006431//methionyl-tRNA aminoacylation;[C]GO:0005737//cytoplasm;[F]GO:0000049//tRNA binding;GO:0004825//methionine-tRNA ligase activity;GO:0005524//ATP binding;
CL1652.Contig2_All	biological_process;molecular_function;cellular_component	[C]cell;[P]response to stimulus;metabolic process;[F]binding;antioxidant activity;catalytic activity;	3.45864	[P]GO:0042542//response to hydrogen peroxide;GO:0006807//nitrogen compound metabolic process;[C]GO:0005737//cytoplasm;[F]GO:0051536//iron-sulfur cluster binding;GO:0004601//peroxidase activity;GO:0050418//hydroxylamine reductase activity;GO:0016661//oxidoreductase activity, acting on other nitrogenous compounds as donors;
Unigene6930_All	biological_process;molecular_function;cellular_component	[C]membrane part;cell;[P]cellular process;[F]catalytic activity;	3.45499	[P]GO:0045017//glycerolipid biosynthetic process;GO:0019432//triglyceride biosynthetic process;[C]GO:0016021//integral component of membrane;GO:0005886//plasma membrane;[F]GO:0047196//long-chain-alcohol O-fatty-acyltransferase activity;GO:0004144//diacylglycerol O-acyltransferase activity;
Unigene20479_All	biological_process;molecular_function;cellular_component	[C]cell;[P]cellular process;biological regulation;[F]binding;	3.44869	[P]GO:0006351//transcription, DNA-templated;GO:0000160//phosphorelay signal transduction system;GO:0006355//regulation of transcription, DNA-templated;[C]GO:0009507//chloroplast;GO:0009536//plastid;[F]GO:0003677//DNA binding;
Unigene13376_All	biological_process;molecular_function;cellular_component	[C]cell;[P]biological regulation;cellular process;[F]antioxidant activity;	3.43644	[P]GO:0045454//cell redox homeostasis;GO:0019430//removal of superoxide radicals;[C]GO:0005737//cytoplasm;[F]GO:0004791//thioredoxin-disulfide reductase activity;
Unigene13027_All	biological_process;molecular_function;cellular_component	[C]cell;[P]metabolic process;[F]catalytic activity;	3.39232	[P]GO:0009058//biosynthetic process;[C]GO:0005737//cytoplasm;[F]GO:0008676//3-deoxy-8-phosphooctulonate synthase activity;
Unigene612_All	biological_process;molecular_function;cellular_component	[C]cell;[P]cellular process;[F]catalytic activity;binding;	3.28003	[P]GO:0006099//tricarboxylic acid cycle;GO:0006096//glycolytic process;[C]GO:0045252//oxoglutarate dehydrogenase complex;[F]GO:0004742//dihydrolipoyllysine-residue acetyltransferase activity;GO:0004149//dihydrolipoyllysine-residue succinyltransferase activity;GO:0005524//ATP binding;GO:0004340//glucokinase activity;
CL149.Contig2_All	biological_process;molecular_function;cellular_component	[C]cell;[P]cellular process;[F]transporter activity;binding;	3.26614	[P]GO:0015986//ATP synthesis coupled proton transport;[C]GO:0045261//proton-transporting ATP synthase complex, catalytic core F(1);[F]GO:0005524//ATP binding;GO:0046933//proton-transporting ATP synthase activity, rotational mechanism;
Unigene16654_All	biological_process;molecular_function;cellular_component	[C]membrane part;[P]localization;[F]catalytic activity;	3.20387	[P]GO:0015992//proton transport;[C]GO:0016021//integral component of membrane;[F]GO:0008746//NAD(P)+ transhydrogenase activity;
CL83.Contig2_All	biological_process;molecular_function;cellular_component	[C]membrane part;[P]cellular process;[F]catalytic activity;	3.19077	[P]GO:0044255//cellular lipid metabolic process;[C]GO:0016021//integral component of membrane;[F]GO:0016788//hydrolase activity, acting on ester bonds;
Unigene5516_All	biological_process;molecular_function;cellular_component	[C]cell;[P]cellular process;[F]catalytic activity;	3.13245	[P]GO:0009107//lipoate biosynthetic process;GO:0006464//cellular protein modification process;[C]GO:0005737//cytoplasm;[F]GO:0033819//lipoyl(octanoyl) transferase activity;
Unigene5366_All	biological_process;molecular_function;cellular_component	[C]cell;[P]cellular process;[F]catalytic activity;binding;	3.1304	[P]GO:0006541//glutamine metabolic process;GO:0044210//'de novo' CTP biosynthetic process;[C]GO:0009536//plastid;[F]GO:0003883//CTP synthase activity;GO:0005524//ATP binding;
CL1971.Contig1_All	biological_process;molecular_function;cellular_component	[C]membrane part;[P]metabolic process;[F]catalytic activity;	3.08504	[P]GO:0008152//metabolic process;[C]GO:0016021//integral component of membrane;[F]GO:0003824//catalytic activity;
Unigene8135_All	biological_process;molecular_function;cellular_component	[C]membrane part;organelle part;cell;[P]cellular component organization or biogenesis;[F]binding;	3.05889	[P]GO:0017004//cytochrome complex assembly;[C]GO:0009536//plastid;GO:0009535//chloroplast thylakoid membrane;GO:0042651//thylakoid membrane;GO:0016021//integral component of membrane;[F]GO:0020037//heme binding;
Unigene4046_All	biological_process;molecular_function;cellular_component	[C]cell;[P]cellular process;[F]catalytic activity;	3.05751	[P]GO:0019676//ammonia assimilation cycle;GO:0006537//glutamate biosynthetic process;[C]GO:0005737//cytoplasm;[F]GO:0015930//glutamate synthase activity;
Unigene17685_All	biological_process;molecular_function;cellular_component	[C]membrane part;[P]metabolic process;[F]transporter activity;catalytic activity;	3.04439	[P]GO:0005975//carbohydrate metabolic process;[C]GO:0016021//integral component of membrane;[F]GO:0008324//cation transmembrane transporter activity;GO:0016853//isomerase activity;
CL2749.Contig1_All	biological_process;molecular_function;cellular_component	[C]cell;[P]cellular component organization or biogenesis;[F]binding;	2.82283	[P]GO:0016226//iron-sulfur cluster assembly;[C]GO:0005737//cytoplasm;[F]GO:0051539//4 iron, 4 sulfur cluster binding;GO:0005524//ATP binding;GO:0046872//metal ion binding;
Unigene4526_All	biological_process;molecular_function;cellular_component	[C]cell;[P]cellular process;biological regulation;[F]binding;	2.80735	[P]GO:0006270//DNA replication initiation;GO:0006275//regulation of DNA replication;[C]GO:0009536//plastid;[F]GO:0005524//ATP binding;GO:0003688//DNA replication origin binding;
CL1786.Contig3_All	biological_process;molecular_function;cellular_component	[C]membrane part;membrane;cell;[P]cellular process;localization;biological regulation;[F]transporter activity;	2.79518	[P]GO:0071421//manganese ion transmembrane transport;GO:0030026//cellular manganese ion homeostasis;GO:0006880//intracellular sequestering of iron ion;GO:0071281//cellular response to iron ion;[C]GO:0016020//membrane;GO:0005623//cell;GO:0016021//integral component of membrane;[F]GO:0005381//iron ion transmembrane transporter activity;GO:0005384//manganese ion transmembrane transporter activity;
CL3134.Contig2_All	biological_process;molecular_function;cellular_component	[C]membrane part;[P]metabolic process;[F]catalytic activity;	2.78859	[P]GO:0006629//lipid metabolic process;[C]GO:0016021//integral component of membrane;[F]GO:0016787//hydrolase activity;
Unigene5661_All	biological_process;molecular_function;cellular_component	[C]membrane part;[P]cellular process;[F]catalytic activity;binding;	2.75489	[P]GO:0019752//carboxylic acid metabolic process;[C]GO:0016021//integral component of membrane;[F]GO:0016831//carboxy-lyase activity;GO:0030170//pyridoxal phosphate binding;
Unigene13945_All	biological_process;molecular_function;cellular_component	[C]cell;[P]cellular process;multicellular organismal process;[F]transcription regulator activity;binding;	2.74723	[P]GO:0006351//transcription, DNA-templated;GO:0007275//multicellular organism development;[C]GO:0005634//nucleus;[F]GO:0003700//DNA binding transcription factor activity;GO:0003677//DNA binding;
CL1196.Contig5_All	biological_process;molecular_function;cellular_component	[C]membrane part;[P]localization;[F]binding;	2.71937	[P]GO:0006810//transport;[C]GO:0016021//integral component of membrane;[F]GO:0008270//zinc ion binding;
CL1343.Contig1_All	biological_process;molecular_function;cellular_component	[C]membrane part;[P]cellular process;[F]catalytic activity;	2.69656	[P]GO:0006478//peptidyl-tyrosine sulfation;[C]GO:0016021//integral component of membrane;[F]GO:0008476//protein-tyrosine sulfotransferase activity;
Unigene4129_All	biological_process;molecular_function;cellular_component	[C]membrane;[P]metabolic process;[F]catalytic activity;	2.69094	[P]GO:0006629//lipid metabolic process;[C]GO:0016020//membrane;[F]GO:0016298//lipase activity;
Unigene18194_All	biological_process;molecular_function;cellular_component	[C]cell;membrane part;[P]cellular process;[F]catalytic activity;transporter activity;signal transducer activity;	2.67611	[P]GO:0009190//cyclic nucleotide biosynthetic process;[C]GO:0016021//integral component of membrane;GO:0005622//intracellular;[F]GO:0005216//ion channel activity;GO:0016849//phosphorus-oxygen lyase activity;GO:0000155//phosphorelay sensor kinase activity;
Unigene21687_All	biological_process;molecular_function;cellular_component	[C]cell;membrane part;[P]localization;[F]transporter activity;	2.61891	[P]GO:0035435//phosphate ion transmembrane transport;GO:0006817//phosphate ion transport;[C]GO:0016021//integral component of membrane;GO:0005887//integral component of plasma membrane;[F]GO:0005315//inorganic phosphate transmembrane transporter activity;
Unigene4265_All	biological_process;molecular_function;cellular_component	[C]membrane part;membrane;[P]cellular process;[F]catalytic activity;	2.57196	[P]GO:0008654//phospholipid biosynthetic process;[C]GO:0016021//integral component of membrane;GO:0016020//membrane;[F]GO:0003881//CDP-diacylglycerol-inositol 3-phosphatidyltransferase activity;GO:0016780//phosphotransferase activity, for other substituted phosphate groups;
CL3066.Contig1_All	biological_process;molecular_function;cellular_component	[C]organelle part;membrane part;[P]localization;[F]transporter activity;	2.56691	[P]GO:0006839//mitochondrial transport;GO:0055085//transmembrane transport;[C]GO:0005743//mitochondrial inner membrane;GO:0016021//integral component of membrane;[F]GO:0015367//oxoglutarate:malate antiporter activity;
CL2689.Contig2_All	biological_process;molecular_function;cellular_component	[C]membrane part;[P]metabolic process;[F]catalytic activity;	2.5516	[P]GO:0006629//lipid metabolic process;[C]GO:0016021//integral component of membrane;[F]GO:0008081//phosphoric diester hydrolase activity;
CL1249.Contig2_All	biological_process;molecular_function;cellular_component	[C]membrane part;organelle part;[P]metabolic process;[F]binding;catalytic activity;	2.52083	[P]GO:0055114//oxidation-reduction process;[C]GO:0031902//late endosome membrane;GO:0005765//lysosomal membrane;GO:0016021//integral component of membrane;[F]GO:0016491//oxidoreductase activity;GO:0046872//metal ion binding;
Unigene3736_All	biological_process;molecular_function;cellular_component	[C]membrane part;[P]cellular process;[F]transcription regulator activity;binding;	2.47917	[P]GO:0006352//DNA-templated transcription, initiation;[C]GO:0016021//integral component of membrane;[F]GO:0016987//sigma factor activity;GO:0003700//DNA binding transcription factor activity;GO:0003677//DNA binding;
Unigene9092_All	biological_process;molecular_function;cellular_component	[C]cell;membrane part;[P]cellular process;biological regulation;response to stimulus;[F]catalytic activity;	2.47603	[P]GO:0046777//protein autophosphorylation;GO:0035556//intracellular signal transduction;GO:0009190//cyclic nucleotide biosynthetic process;GO:0070483//detection of hypoxia;[C]GO:0016021//integral component of membrane;GO:0005622//intracellular;[F]GO:0004673//protein histidine kinase activity;GO:0016849//phosphorus-oxygen lyase activity;
CL392.Contig2_All	biological_process;molecular_function;cellular_component	[C]organelle part;[P]cellular process;[F]catalytic activity;binding;	2.42352	[P]GO:0006269//DNA replication, synthesis of RNA primer;[C]GO:0005658//alpha DNA polymerase:primase complex;[F]GO:0003896//DNA primase activity;GO:0003697//single-stranded DNA binding;
CL307.Contig7_All	biological_process;molecular_function;cellular_component	[C]cell;[P]cellular process;biological regulation;[F]catalytic activity;binding;	2.38333	[P]GO:0018107//peptidyl-threonine phosphorylation;GO:0018105//peptidyl-serine phosphorylation;GO:0035556//intracellular signal transduction;[C]GO:0005622//intracellular;[F]GO:0004674//protein serine/threonine kinase activity;GO:0004683//calmodulin-dependent protein kinase activity;GO:0005524//ATP binding;
CL1321.Contig1_All	biological_process;molecular_function;cellular_component	[C]cell;macromolecular complex;[P]cellular process;[F]binding;	2.35364	[P]GO:0006457//protein folding;[C]GO:0005737//cytoplasm;GO:0016272//prefoldin complex;[F]GO:0044183//protein binding involved in protein folding;GO:0051082//unfolded protein binding;
CL1222.Contig3_All	biological_process;molecular_function;cellular_component	[C]cell;[P]cellular process;[F]catalytic activity;	2.31434	[P]GO:0006529//asparagine biosynthetic process;[C]GO:0005737//cytoplasm;[F]GO:0004071//aspartate-ammonia ligase activity;
Unigene4993_All	biological_process;molecular_function;cellular_component	[C]cell;[P]biological regulation;[F]binding;catalytic activity;	2.28589	[P]GO:0035556//intracellular signal transduction;GO:0010468//regulation of gene expression;[C]GO:0005634//nucleus;GO:0005737//cytoplasm;[F]GO:0005524//ATP binding;GO:0004672//protein kinase activity;
CL1701.Contig3_All	biological_process;molecular_function;cellular_component	[C]cell;[P]cellular process;biological regulation;[F]binding;	2.2613	[P]GO:0051443//positive regulation of ubiquitin-protein transferase activity;GO:0045116//protein neddylation;[C]GO:0000151//ubiquitin ligase complex;[F]GO:0097602//cullin family protein binding;GO:0031624//ubiquitin conjugating enzyme binding;GO:0032182//ubiquitin-like protein binding;
CL803.Contig10_All	biological_process;molecular_function;cellular_component	[C]extracellular region;[P]metabolic process;cellular process;[F]binding;catalytic activity;	2.24286	[P]GO:0006030//chitin metabolic process;GO:0005975//carbohydrate metabolic process;[C]GO:0005576//extracellular region;[F]GO:0004568//chitinase activity;GO:0008061//chitin binding;GO:0004553//hydrolase activity, hydrolyzing O-glycosyl compounds;
CL1065.Contig1_All	biological_process;molecular_function;cellular_component	[C]cell;[P]cellular process;[F]binding;catalytic activity;	2.19811	[P]GO:0000105//histidine biosynthetic process;[C]GO:0005737//cytoplasm;[F]GO:0051287//NAD binding;GO:0004399//histidinol dehydrogenase activity;GO:0008270//zinc ion binding;
CL3127.Contig2_All	biological_process;molecular_function;cellular_component	[C]cell;[P]cellular process;cellular component organization or biogenesis;[F]catalytic activity;	2.19751	[P]GO:0044804//autophagy of nucleus;GO:0006501//C-terminal protein lipidation;GO:0000422//autophagy of mitochondrion;GO:0000045//autophagosome assembly;[C]GO:0034274//Atg12-Atg5-Atg16 complex;GO:0005737//cytoplasm;GO:0034045//phagophore assembly site membrane;[F]GO:0019776//Atg8 ligase activity;
CL538.Contig1_All	biological_process;molecular_function;cellular_component	[C]cell;[P]cellular component organization or biogenesis;cellular process;[F]catalytic activity;binding;	2.1936	[P]GO:0006576//cellular biogenic amine metabolic process;GO:0000462//maturation of SSU-rRNA from tricistronic rRNA transcript (SSU-rRNA, 5.8S rRNA, LSU-rRNA);GO:0042254//ribosome biogenesis;GO:0000479//endonucleolytic cleavage of tricistronic rRNA transcript (SSU-rRNA, 5.8S rRNA, LSU-rRNA);[C]GO:0005634//nucleus;GO:0030686//90S preribosome;[F]GO:0005525//GTP binding;GO:0003924//GTPase activity;GO…
Unigene8665_All	biological_process;molecular_function;cellular_component	[C]cell;[P]cellular process;biological regulation;[F]antioxidant activity;catalytic activity;	2.15945	[P]GO:0045454//cell redox homeostasis;GO:0034599//cellular response to oxidative stress;[C]GO:0005737//cytoplasm;GO:0005623//cell;[F]GO:0016671//oxidoreductase activity, acting on a sulfur group of donors, disulfide as acceptor;GO:0004791//thioredoxin-disulfide reductase activity;GO:0015035//protein disulfide oxidoreductase activity;GO:0047134//protein-disulfide reductase activity;
CL2924.Contig5_All	biological_process;molecular_function;cellular_component	[C]cell;[P]cellular process;[F]structural molecule activity;	2.14684	[P]GO:0006412//translation;[C]GO:0005840//ribosome;[F]GO:0003735//structural constituent of ribosome;
Unigene5199_All	biological_process;molecular_function;cellular_component	[C]organelle part;cell;[P]cellular process;[F]binding;catalytic activity;	2.11042	[P]GO:0006273//lagging strand elongation;GO:0006272//leading strand elongation;GO:0006260//DNA replication;GO:0006303//double-strand break repair via nonhomologous end joining;[C]GO:0005658//alpha DNA polymerase:primase complex;GO:0005634//nucleus;[F]GO:0008408//3'-5' exonuclease activity;GO:0003677//DNA binding;GO:0046872//metal ion binding;GO:0000166//nucleotide binding;GO:0003887//DNA-directed…
CL1958.Contig1_All	biological_process;molecular_function;cellular_component	[C]cell;[P]cellular process;cellular component organization or biogenesis;[F]binding;	2.10236	[P]GO:0043161//proteasome-mediated ubiquitin-dependent protein catabolic process;GO:0043248//proteasome assembly;[C]GO:0005829//cytosol;GO:0005634//nucleus;GO:0008540//proteasome regulatory particle, base subcomplex;[F]GO:0031593//polyubiquitin modification-dependent protein binding;
Unigene309_All	biological_process;molecular_function;cellular_component	[C]organelle part;[P]cellular process;[F]catalytic activity;binding;	2.09384	[P]GO:0007018//microtubule-based movement;[C]GO:0005871//kinesin complex;GO:0005874//microtubule;[F]GO:0005524//ATP binding;GO:0008574//ATP-dependent microtubule motor activity, plus-end-directed;GO:0008017//microtubule binding;
Unigene4921_All	biological_process;molecular_function;cellular_component	[C]organelle part;[P]cellular process;[F]catalytic activity;	2.08953	[P]GO:0051999//mannosyl-inositol phosphorylceramide biosynthetic process;[C]GO:0000139//Golgi membrane;[F]GO:0000030//mannosyltransferase activity;
CL2100.Contig2_All	biological_process;molecular_function;cellular_component	[C]cell;[P]biological regulation;cellular process;[F]catalytic activity;binding;	2.05107	[P]GO:0046777//protein autophosphorylation;GO:0018105//peptidyl-serine phosphorylation;GO:0035556//intracellular signal transduction;[C]GO:0005634//nucleus;GO:0005737//cytoplasm;[F]GO:0005524//ATP binding;GO:0005516//calmodulin binding;GO:0009931//calcium-dependent protein serine/threonine kinase activity;GO:0004683//calmodulin-dependent protein kinase activity;
CL1534.Contig1_All	biological_process;molecular_function;cellular_component	[C]organelle part;cell;[P]cellular process;[F]structural molecule activity;	2.05002	[P]GO:0006412//translation;[C]GO:0015934//large ribosomal subunit;GO:0005840//ribosome;[F]GO:0003735//structural constituent of ribosome;
Unigene4786_All	biological_process;molecular_function;cellular_component	[C]cell;[P]cellular process;[F]binding;catalytic activity;	2.04461	[P]GO:0002084//protein depalmitoylation;[C]GO:0005737//cytoplasm;[F]GO:0052689//carboxylic ester hydrolase activity;GO:0030151//molybdenum ion binding;GO:0004622//lysophospholipase activity;GO:0003824//catalytic activity;GO:0030170//pyridoxal phosphate binding;GO:0008474//palmitoyl-(protein) hydrolase activity;
CL32.Contig6_All	biological_process;molecular_function;cellular_component	[C]organelle part;cell;[P]cellular process;[F]binding;	2.03847	[P]GO:0006261//DNA-dependent DNA replication;GO:0006281//DNA repair;GO:0006260//DNA replication;[C]GO:0005634//nucleus;GO:0005663//DNA replication factor C complex;[F]GO:0003677//DNA binding;
Unigene9491_All	biological_process;molecular_function;cellular_component	[C]organelle part;[P]cellular component organization or biogenesis;[F]binding;molecular function regulator;	2.0295	[P]GO:0007076//mitotic chromosome condensation;[C]GO:0000799//nuclear condensin complex;[F]GO:0044547//DNA topoisomerase binding;GO:0003682//chromatin binding;GO:0072587//DNA topoisomerase (ATP-hydrolyzing) activator activity;
Unigene4292_All	biological_process;molecular_function;cellular_component	[C]cell;[P]metabolic process;[F]catalytic activity;	2.00934	[P]GO:0008152//metabolic process;[C]GO:0005829//cytosol;[F]GO:0016791//phosphatase activity;GO:0003824//catalytic activity;
Unigene6398_All	biological_process;molecular_function;cellular_component	[C]cell;[P]cellular process;[F]catalytic activity;	2	[P]GO:0006535//cysteine biosynthetic process from serine;GO:0019343//cysteine biosynthetic process via cystathionine;[C]GO:0005737//cytoplasm;[F]GO:0004122//cystathionine beta-synthase activity;
Unigene3868_All	biological_process;molecular_function;cellular_component	[C]cell;[P]biological regulation;cellular process;[F]catalytic activity;	1.98185	[P]GO:0006355//regulation of transcription, DNA-templated;GO:0006479//protein methylation;GO:0019918//peptidyl-arginine methylation, to symmetrical-dimethyl arginine;[C]GO:0005829//cytosol;[F]GO:0035241//protein-arginine omega-N monomethyltransferase activity;GO:0008469//histone-arginine N-methyltransferase activity;GO:0035242//protein-arginine omega-N asymmetric methyltransferase activity;GO:000…
Unigene350_All	biological_process;molecular_function;cellular_component	[C]membrane part;[P]metabolic process;[F]binding;catalytic activity;	1.96515	[P]GO:0008610//lipid biosynthetic process;[C]GO:0016021//integral component of membrane;[F]GO:0016491//oxidoreductase activity;GO:0005506//iron ion binding;
CL2572.Contig1_All	biological_process;molecular_function;cellular_component	[C]cell;[P]localization;[F]catalytic activity;binding;	1.96106	[P]GO:0042147//retrograde transport, endosome to Golgi;GO:0006891//intra-Golgi vesicle-mediated transport;GO:0006890//retrograde vesicle-mediated transport, Golgi to ER;[C]GO:0005829//cytosol;GO:0005794//Golgi apparatus;[F]GO:0003924//GTPase activity;GO:0005525//GTP binding;
Unigene5690_All	biological_process;molecular_function;cellular_component	[C]cell;[P]cellular process;[F]catalytic activity;	1.95752	[P]GO:0051603//proteolysis involved in cellular protein catabolic process;[C]GO:0005839//proteasome core complex;[F]GO:0004298//threonine-type endopeptidase activity;
Unigene9125_All	biological_process;molecular_function;cellular_component	[C]cell;[P]cellular process;[F]protein tag;	1.9542	[P]GO:0016925//protein sumoylation;[C]GO:0005634//nucleus;[F]GO:0031386//protein tag;
CL170.Contig2_All	biological_process;molecular_function;cellular_component	[C]organelle part;[P]cellular process;[F]catalytic activity;	1.94429	[P]GO:0006260//DNA replication;GO:1902983//DNA strand elongation involved in mitotic DNA replication;[C]GO:0000811//GINS complex;[F]GO:0043138//3'-5' DNA helicase activity;
Unigene2988_All	biological_process;molecular_function;cellular_component	[C]organelle part;[P]cellular process;[F]binding;catalytic activity;	1.93531	[P]GO:0007018//microtubule-based movement;[C]GO:0005871//kinesin complex;GO:0005874//microtubule;[F]GO:0003777//microtubule motor activity;GO:0008017//microtubule binding;GO:0005524//ATP binding;GO:0016887//ATPase activity;
Unigene7504_All	biological_process;molecular_function;cellular_component	[C]cell;[P]cellular process;[F]catalytic activity;binding;	1.9352	[P]GO:0009451//RNA modification;[C]GO:0005739//mitochondrion;[F]GO:0003723//RNA binding;GO:0004519//endonuclease activity;
Unigene1272_All	biological_process;molecular_function;cellular_component	[C]membrane part;organelle part;[P]localization;[F]transporter activity;	1.92759	[P]GO:0015709//thiosulfate transport;GO:0071423//malate transmembrane transport;GO:0071422//succinate transmembrane transport;GO:0008272//sulfate transport;GO:0035435//phosphate ion transmembrane transport;GO:0006810//transport;GO:0006839//mitochondrial transport;GO:0015729//oxaloacetate transport;[C]GO:0005743//mitochondrial inner membrane;GO:0016021//integral component of membrane;[F]GO:0015116…
Unigene4831_All	biological_process;molecular_function;cellular_component	[C]cell;[P]biological regulation;cellular process;[F]binding;catalytic activity;	1.91954	[P]GO:0043161//proteasome-mediated ubiquitin-dependent protein catabolic process;GO:0006396//RNA processing;GO:0030162//regulation of proteolysis;GO:0042787//protein ubiquitination involved in ubiquitin-dependent protein catabolic process;[C]GO:0019005//SCF ubiquitin ligase complex;GO:0005737//cytoplasm;[F]GO:0008173//RNA methyltransferase activity;GO:0031625//ubiquitin protein ligase binding;GO:…
CL2921.Contig3_All	biological_process;molecular_function;cellular_component	[C]membrane part;[P]metabolic process;[F]catalytic activity;	1.91754	[P]GO:0016539//intein-mediated protein splicing;[C]GO:0016021//integral component of membrane;[F]GO:0008233//peptidase activity;
CL2021.Contig1_All	biological_process;molecular_function;cellular_component	[C]cell;[P]biological regulation;[F]catalytic activity;antioxidant activity;	1.91561	[P]GO:0045454//cell redox homeostasis;[C]GO:0005623//cell;[F]GO:0016209//antioxidant activity;GO:0016491//oxidoreductase activity;GO:0004601//peroxidase activity;GO:0051920//peroxiredoxin activity;
CL140.Contig5_All	biological_process;molecular_function;cellular_component	[C]cell;[P]cellular component organization or biogenesis;[F]binding;catalytic activity;	1.90354	[P]GO:0006265//DNA topological change;[C]GO:0005694//chromosome;[F]GO:0005524//ATP binding;GO:0003677//DNA binding;GO:0003917//DNA topoisomerase type I activity;
CL2334.Contig2_All	biological_process;molecular_function;cellular_component	[C]organelle part;membrane part;[P]cellular process;[F]binding;	1.88452	[P]GO:0009765//photosynthesis, light harvesting;GO:0018298//protein-chromophore linkage;[C]GO:0016021//integral component of membrane;GO:0009535//chloroplast thylakoid membrane;[F]GO:0016168//chlorophyll binding;
Unigene1010_All	biological_process;molecular_function;cellular_component	[C]cell;[P]cellular process;[F]catalytic activity;binding;	1.87859	[P]GO:0006535//cysteine biosynthetic process from serine;[C]GO:0005737//cytoplasm;[F]GO:0016740//transferase activity;GO:0004124//cysteine synthase activity;GO:0030170//pyridoxal phosphate binding;
CL2469.Contig2_All	biological_process;molecular_function;cellular_component	[C]cell;[P]cellular process;[F]catalytic activity;	1.87668	[P]GO:0006511//ubiquitin-dependent protein catabolic process;[C]GO:0005737//cytoplasm;GO:0005634//nucleus;GO:0019773//proteasome core complex, alpha-subunit complex;[F]GO:0004298//threonine-type endopeptidase activity;
CL2387.Contig1_All	biological_process;molecular_function;cellular_component	[C]cell;[P]cellular process;[F]catalytic activity;binding;	1.81833	[P]GO:0009423//chorismate biosynthetic process;GO:0009073//aromatic amino acid family biosynthetic process;[C]GO:0005829//cytosol;[F]GO:0004107//chorismate synthase activity;GO:0010181//FMN binding;
Unigene5758_All	biological_process;molecular_function;cellular_component	[C]organelle part;cell;[P]biological regulation;cellular process;[F]catalytic activity;binding;	1.80586	[P]GO:0071158//positive regulation of cell cycle arrest;GO:0035067//negative regulation of histone acetylation;GO:0042127//regulation of cell proliferation;GO:0045944//positive regulation of transcription from RNA polymerase II promoter;GO:0035066//positive regulation of histone acetylation;GO:0045717//negative regulation of fatty acid biosynthetic process;GO:0000724//double-strand break repair v…
CL1738.Contig3_All	biological_process;molecular_function;cellular_component	[C]cell;[P]cellular process;[F]catalytic activity;binding;	1.80512	[P]GO:0009451//RNA modification;[C]GO:0043231//intracellular membrane-bounded organelle;[F]GO:0008718//D-amino-acid dehydrogenase activity;GO:0003723//RNA binding;GO:0004519//endonuclease activity;
Unigene1335_All	biological_process;molecular_function;cellular_component	[C]membrane part;cell;[P]cellular process;[F]transporter activity;binding;catalytic activity;	1.79852	[P]GO:0006535//cysteine biosynthetic process from serine;[C]GO:0005737//cytoplasm;GO:0016021//integral component of membrane;[F]GO:0005216//ion channel activity;GO:0016740//transferase activity;GO:0030170//pyridoxal phosphate binding;GO:0004124//cysteine synthase activity;
CL308.Contig2_All	biological_process;molecular_function;cellular_component	[C]membrane part;[P]localization;[F]transporter activity;	1.78319	[P]GO:0034220//ion transmembrane transport;[C]GO:0016021//integral component of membrane;[F]GO:0005215//transporter activity;
CL1158.Contig3_All	biological_process;molecular_function;cellular_component	[C]cell;[P]metabolic process;[F]catalytic activity;	1.76764	[P]GO:0032259//methylation;[C]GO:0005739//mitochondrion;GO:0005737//cytoplasm;[F]GO:0016491//oxidoreductase activity;GO:0008757//S-adenosylmethionine-dependent methyltransferase activity;
CL221.Contig6_All	biological_process;molecular_function;cellular_component	[C]membrane part;[P]metabolic process;multi-organism process;[F]catalytic activity;	1.75607	[P]GO:0009877//nodulation;GO:0009312//oligosaccharide biosynthetic process;[C]GO:0016021//integral component of membrane;[F]GO:0016758//transferase activity, transferring hexosyl groups;
Unigene6784_All	biological_process;molecular_function;cellular_component	[C]cell;[P]cellular process;multicellular organismal process;[F]binding;transcription regulator activity;	1.74247	[P]GO:0007275//multicellular organism development;GO:0006351//transcription, DNA-templated;[C]GO:0005634//nucleus;[F]GO:0008270//zinc ion binding;GO:0003700//DNA binding transcription factor activity;GO:0003677//DNA binding;
Unigene3991_All	biological_process;molecular_function;cellular_component	[C]cell;[P]cellular component organization or biogenesis;[F]binding;	1.69947	[P]GO:0051017//actin filament bundle assembly;[C]GO:0005737//cytoplasm;[F]GO:0051015//actin filament binding;
Unigene9355_All	biological_process;molecular_function;cellular_component	[C]cell;[P]cellular process;[F]binding;catalytic activity;	1.6925	[P]GO:0006464//cellular protein modification process;GO:0045116//protein neddylation;[C]GO:0005737//cytoplasm;[F]GO:0008641//ubiquitin-like modifier activating enzyme activity;GO:0005524//ATP binding;GO:0019781//NEDD8 activating enzyme activity;
CL2519.Contig1_All	biological_process;molecular_function;cellular_component	[C]cell;[P]cellular process;[F]catalytic activity;	1.67752	[P]GO:0006284//base-excision repair;GO:0097510//base-excision repair, AP site formation via deaminated base removal;[C]GO:0005739//mitochondrion;GO:0005634//nucleus;[F]GO:0004844//uracil DNA N-glycosylase activity;
Unigene8748_All	biological_process;molecular_function;cellular_component	[C]cell;[P]cellular process;[F]catalytic activity;	1.6773	[P]GO:0006468//protein phosphorylation;[C]GO:0005737//cytoplasm;[F]GO:0016618//hydroxypyruvate reductase activity;GO:0008887//glycerate kinase activity;
CL121.Contig5_All	biological_process;molecular_function;cellular_component	[C]organelle part;cell;[P]cellular process;[F]binding;	1.67152	[P]GO:0000398//mRNA splicing, via spliceosome;[C]GO:0005634//nucleus;GO:0046540//U4/U6 x U5 tri-snRNP complex;[F]GO:0003676//nucleic acid binding;GO:0003723//RNA binding;GO:0008270//zinc ion binding;
Unigene4928_All	biological_process;molecular_function;cellular_component	[C]cell;[P]cellular process;[F]binding;catalytic activity;	1.66608	[P]GO:0015979//photosynthesis;GO:0015995//chlorophyll biosynthetic process;[C]GO:0009507//chloroplast;[F]GO:0016851//magnesium chelatase activity;GO:0005524//ATP binding;
Unigene6940_All	biological_process;molecular_function;cellular_component	[C]membrane part;[P]localization;[F]binding;	1.66297	[P]GO:0016192//vesicle-mediated transport;[C]GO:0016021//integral component of membrane;[F]GO:0005509//calcium ion binding;
CL1664.Contig1_All	biological_process;molecular_function;cellular_component	[C]cell;[P]cellular process;[F]catalytic activity;	1.63095	[P]GO:0009249//protein lipoylation;GO:0009107//lipoate biosynthetic process;[C]GO:0005739//mitochondrion;GO:0005634//nucleus;[F]GO:0033819//lipoyl(octanoyl) transferase activity;GO:0016874//ligase activity;
CL823.Contig2_All	biological_process;molecular_function;cellular_component	[C]cell;membrane part;[P]biological regulation;[F]binding;	1.62111	[P]GO:0010569//regulation of double-strand break repair via homologous recombination;[C]GO:0005634//nucleus;GO:0016021//integral component of membrane;[F]GO:0005524//ATP binding;
CL2462.Contig2_All	biological_process;molecular_function;cellular_component	[C]membrane part;[P]localization;[F]transporter activity;	1.60245	[P]GO:0055085//transmembrane transport;[C]GO:0016021//integral component of membrane;[F]GO:0005215//transporter activity;
Unigene6923_All	biological_process;molecular_function;cellular_component	[C]organelle part;cell part;macromolecular complex;cell;[P]cellular process;cellular component organization or biogenesis;biological regulation;[F]binding;	1.60214	[P]GO:0000398//mRNA splicing, via spliceosome;GO:0000956//nuclear-transcribed mRNA catabolic process;GO:0033962//cytoplasmic mRNA processing body assembly;[C]GO:0005688//U6 snRNP;GO:0071013//catalytic step 2 spliceosome;GO:0030529//intracellular ribonucleoprotein complex;GO:0046540//U4/U6 x U5 tri-snRNP complex;GO:1990726//Lsm1-7-Pat1 complex;GO:0000932//P-body;GO:0071011//precatalytic spliceosom…
CL461.Contig3_All	biological_process;molecular_function;cellular_component	[C]membrane part;[P]metabolic process;[F]catalytic activity;	1.59436	[P]GO:0016539//intein-mediated protein splicing;[C]GO:0016021//integral component of membrane;[F]GO:0008233//peptidase activity;GO:0004252//serine-type endopeptidase activity;
CL77.Contig3_All	biological_process;molecular_function;cellular_component	[C]membrane part;[P]localization;[F]transporter activity;	1.59124	[P]GO:0055085//transmembrane transport;[C]GO:0016021//integral component of membrane;[F]GO:0005215//transporter activity;
Unigene2923_All	biological_process;molecular_function;cellular_component	[C]cell;[P]localization;[F]binding;	1.57848	[P]GO:0006886//intracellular protein transport;[C]GO:0005634//nucleus;[F]GO:0008536//Ran GTPase binding;
CL1054.Contig2_All	biological_process;molecular_function;cellular_component	[C]cell;[P]biological regulation;cellular component organization or biogenesis;[F]binding;	1.56896	[P]GO:2000779//regulation of double-strand break repair;GO:0006338//chromatin remodeling;[C]GO:0005634//nucleus;[F]GO:0003682//chromatin binding;GO:0042393//histone binding;
Unigene4277_All	biological_process;molecular_function;cellular_component	[C]cell;[P]cellular process;[F]catalytic activity;	1.54948	[P]GO:0009143//nucleoside triphosphate catabolic process;[C]GO:0005737//cytoplasm;[F]GO:0047429//nucleoside-triphosphate diphosphatase activity;
CL783.Contig2_All	biological_process;molecular_function;cellular_component	[C]organelle part;[P]cellular process;[F]catalytic activity;binding;	1.51999	[P]GO:0007018//microtubule-based movement;[C]GO:0005874//microtubule;GO:0005871//kinesin complex;[F]GO:0008017//microtubule binding;GO:0008574//ATP-dependent microtubule motor activity, plus-end-directed;GO:0016887//ATPase activity;GO:0005524//ATP binding;GO:0003777//microtubule motor activity;
CL2948.Contig2_All	biological_process;molecular_function;cellular_component	[C]organelle part;cell;macromolecular complex;[P]cellular component organization or biogenesis;localization;biological regulation;[F]binding;	1.51785	[P]GO:0007033//vacuole organization;GO:0035542//regulation of SNARE complex assembly;GO:0006886//intracellular protein transport;GO:0016197//endosomal transport;GO:0032889//regulation of vacuole fusion, non-autophagic;[C]GO:0005768//endosome;GO:0030897//HOPS complex;GO:0005765//lysosomal membrane;[F]GO:0003779//actin binding;
CL328.Contig14_All	biological_process;molecular_function;cellular_component	[C]membrane part;[P]metabolic process;[F]catalytic activity;	1.50945	[P]GO:0008152//metabolic process;[C]GO:0016021//integral component of membrane;[F]GO:0016747//transferase activity, transferring acyl groups other than amino-acyl groups;
Unigene4414_All	biological_process;molecular_function;cellular_component	[C]membrane part;organelle part;cell;[P]localization;cellular process;cellular component organization or biogenesis;[F]transporter activity;structural molecule activity;	1.50719	[P]GO:0043248//proteasome assembly;GO:0006511//ubiquitin-dependent protein catabolic process;GO:0035352//NAD transmembrane transport;GO:0006839//mitochondrial transport;[C]GO:0016021//integral component of membrane;GO:0005743//mitochondrial inner membrane;GO:0008541//proteasome regulatory particle, lid subcomplex;GO:0005634//nucleus;GO:0005829//cytosol;[F]GO:0051724//NAD transmembrane transporter…
Unigene8304_All	biological_process;molecular_function;cellular_component	[C]cell;[P]cellular process;[F]catalytic activity;binding;	1.50299	[P]GO:0006281//DNA repair;[C]GO:0005634//nucleus;[F]GO:0016301//kinase activity;GO:0004674//protein serine/threonine kinase activity;GO:0005524//ATP binding;GO:0044877//macromolecular complex binding;
CL870.Contig3_All	biological_process;molecular_function;cellular_component	[C]organelle part;[P]cellular process;[F]catalytic activity;binding;	1.50082	[P]GO:0006261//DNA-dependent DNA replication;GO:0042276//error-prone translesion synthesis;[C]GO:0008622//epsilon DNA polymerase complex;[F]GO:0003677//DNA binding;GO:0003887//DNA-directed DNA polymerase activity;
Unigene8537_All	biological_process;molecular_function;cellular_component	[C]macromolecular complex;[P]cellular process;[F]binding;	1.48855	[P]GO:0006270//DNA replication initiation;[C]GO:0042555//MCM complex;[F]GO:0005524//ATP binding;GO:0003677//DNA binding;
CL2251.Contig2_All	biological_process;molecular_function;cellular_component	[C]cell;membrane part;[P]metabolic process;[F]catalytic activity;	1.48781	[P]GO:0006694//steroid biosynthetic process;GO:0006629//lipid metabolic process;[C]GO:0005737//cytoplasm;GO:0016021//integral component of membrane;[F]GO:0016627//oxidoreductase activity, acting on the CH-CH group of donors;GO:0003865//3-oxo-5-alpha-steroid 4-dehydrogenase activity;
CL1987.Contig1_All	biological_process;molecular_function;cellular_component	[C]cell;[P]cellular component organization or biogenesis;metabolic process;cellular process;biological regulation;[F]binding;catalytic activity;antioxidant activity;	1.4865	[P]GO:0034599//cellular response to oxidative stress;GO:0051017//actin filament bundle assembly;GO:0006662//glycerol ether metabolic process;GO:0045454//cell redox homeostasis;[C]GO:0005737//cytoplasm;[F]GO:0004791//thioredoxin-disulfide reductase activity;GO:0051015//actin filament binding;GO:0047134//protein-disulfide reductase activity;GO:0015035//protein disulfide oxidoreductase activity;GO:0…
Unigene3358_All	biological_process;molecular_function;cellular_component	[C]cell;[P]cellular process;[F]structural molecule activity;	1.47337	[P]GO:0006412//translation;[C]GO:0005840//ribosome;[F]GO:0003735//structural constituent of ribosome;
Unigene674_All	biological_process;molecular_function;cellular_component	[C]cell;macromolecular complex;[P]cellular process;[F]binding;catalytic activity;	1.42454	[P]GO:0006270//DNA replication initiation;[C]GO:0042555//MCM complex;GO:0005634//nucleus;[F]GO:0003677//DNA binding;GO:0005524//ATP binding;GO:0003678//DNA helicase activity;
CL2988.Contig2_All	biological_process;molecular_function;cellular_component	[C]cell;[P]biological regulation;cellular process;[F]catalytic activity;binding;	1.41599	[P]GO:0018105//peptidyl-serine phosphorylation;GO:0035556//intracellular signal transduction;[C]GO:0005622//intracellular;[F]GO:0004674//protein serine/threonine kinase activity;GO:0005524//ATP binding;
CL566.Contig2_All	biological_process;molecular_function;cellular_component	[C]membrane part;cell;[P]metabolic process;[F]catalytic activity;binding;	1.4112	[P]GO:0006629//lipid metabolic process;[C]GO:0016021//integral component of membrane;GO:0005768//endosome;[F]GO:0003924//GTPase activity;GO:0005525//GTP binding;GO:0008081//phosphoric diester hydrolase activity;
CL972.Contig2_All	biological_process;molecular_function;cellular_component	[C]membrane part;[P]metabolic process;[F]catalytic activity;	1.38978	[P]GO:0006629//lipid metabolic process;[C]GO:0016021//integral component of membrane;[F]GO:0016787//hydrolase activity;
CL152.Contig1_All	biological_process;molecular_function;cellular_component	[C]membrane part;[P]cellular process;[F]catalytic activity;	1.38875	[P]GO:0008654//phospholipid biosynthetic process;[C]GO:0016021//integral component of membrane;[F]GO:0008444//CDP-diacylglycerol-glycerol-3-phosphate 3-phosphatidyltransferase activity;
Unigene8576_All	biological_process;molecular_function;cellular_component	[C]organelle part;[P]cellular process;[F]catalytic activity;	1.37167	[P]GO:0006207//'de novo' pyrimidine nucleobase biosynthetic process;GO:0044205//'de novo' UMP biosynthetic process;[C]GO:0005743//mitochondrial inner membrane;[F]GO:0004152//dihydroorotate dehydrogenase activity;
CL1086.Contig1_All	biological_process;molecular_function;cellular_component	[C]cell;[P]cellular component organization or biogenesis;localization;[F]binding;	1.36518	[P]GO:0015031//protein transport;GO:0000055//ribosomal large subunit export from nucleus;[C]GO:0005634//nucleus;GO:0005737//cytoplasm;[F]GO:0043023//ribosomal large subunit binding;
CL2649.Contig1_All	biological_process;molecular_function;cellular_component	[C]cell;[P]cellular process;[F]structural molecule activity;binding;	1.35912	[P]GO:0006412//translation;[C]GO:0005840//ribosome;[F]GO:0003735//structural constituent of ribosome;GO:0003729//mRNA binding;
CL933.Contig1_All	biological_process;molecular_function;cellular_component	[C]organelle part;[P]cellular process;[F]binding;	1.35364	[P]GO:0006511//ubiquitin-dependent protein catabolic process;GO:0042787//protein ubiquitination involved in ubiquitin-dependent protein catabolic process;[C]GO:0005680//anaphase-promoting complex;[F]GO:0031625//ubiquitin protein ligase binding;
CL153.Contig3_All	biological_process;molecular_function;cellular_component	[C]membrane part;extracellular region;[P]cellular process;metabolic process;[F]catalytic activity;binding;	1.35181	[P]GO:0005975//carbohydrate metabolic process;GO:0006032//chitin catabolic process;[C]GO:0016021//integral component of membrane;GO:0005576//extracellular region;[F]GO:0004568//chitinase activity;GO:0008061//chitin binding;
Unigene4349_All	biological_process;molecular_function;cellular_component	[C]organelle part;membrane part;[P]cellular process;metabolic process;response to stimulus;[F]antioxidant activity;binding;	1.35106	[P]GO:0008610//lipid biosynthetic process;GO:0042744//hydrogen peroxide catabolic process;GO:0034599//cellular response to oxidative stress;GO:0000302//response to reactive oxygen species;[C]GO:0016021//integral component of membrane;GO:0005758//mitochondrial intermembrane space;[F]GO:0020037//heme binding;GO:0005506//iron ion binding;GO:0004130//cytochrome-c peroxidase activity;
CL1727.Contig1_All	biological_process;molecular_function;cellular_component	[C]membrane part;macromolecular complex;organelle part;[P]biological regulation;localization;[F]transporter activity;	1.34297	[P]GO:0015991//ATP hydrolysis coupled proton transport;GO:0007035//vacuolar acidification;[C]GO:0016021//integral component of membrane;GO:0000220//vacuolar proton-transporting V-type ATPase, V0 domain;GO:0033179//proton-transporting V-type ATPase, V0 domain;GO:0005774//vacuolar membrane;[F]GO:0046961//proton-transporting ATPase activity, rotational mechanism;GO:0015078//hydrogen ion transmembran…
CL728.Contig2_All	biological_process;molecular_function;cellular_component	[C]cell;macromolecular complex;[P]cellular process;[F]catalytic activity;binding;	1.34033	[P]GO:0006270//DNA replication initiation;[C]GO:0005634//nucleus;GO:0042555//MCM complex;[F]GO:0003678//DNA helicase activity;GO:0005524//ATP binding;GO:0003677//DNA binding;
CL2452.Contig2_All	biological_process;molecular_function;cellular_component	[C]cell;[P]cellular process;[F]catalytic activity;	1.33464	[P]GO:0051603//proteolysis involved in cellular protein catabolic process;[C]GO:0005839//proteasome core complex;[F]GO:0008168//methyltransferase activity;GO:0004298//threonine-type endopeptidase activity;
Unigene6986_All	biological_process;molecular_function;cellular_component	[C]cell;membrane part;[P]biological regulation;cellular process;[F]catalytic activity;	1.32573	[P]GO:0045454//cell redox homeostasis;GO:0006457//protein folding;GO:0034976//response to endoplasmic reticulum stress;[C]GO:0005783//endoplasmic reticulum;GO:0005623//cell;GO:0016021//integral component of membrane;[F]GO:0003756//protein disulfide isomerase activity;
Unigene5610_All	biological_process;molecular_function;cellular_component	[C]membrane part;organelle part;[P]biological regulation;localization;[F]binding;	1.31145	[P]GO:0006621//protein retention in ER lumen;GO:0015031//protein transport;[C]GO:0005789//endoplasmic reticulum membrane;GO:0016021//integral component of membrane;[F]GO:0046923//ER retention sequence binding;
Unigene4301_All	biological_process;molecular_function;cellular_component	[C]organelle part;cell;[P]cellular component organization or biogenesis;cellular process;[F]structural molecule activity;binding;	1.30879	[P]GO:0051321//meiotic cell cycle;GO:0031122//cytoplasmic microtubule organization;GO:0051298//centrosome duplication;GO:0051415//interphase microtubule nucleation by interphase microtubule organizing center;GO:0090307//mitotic spindle assembly;GO:0007020//microtubule nucleation;[C]GO:0005874//microtubule;GO:0005815//microtubule organizing center;GO:0005737//cytoplasm;GO:0005813//centrosome;GO:00…
CL1352.Contig2_All	biological_process;molecular_function;cellular_component	[C]membrane part;[P]metabolic process;[F]binding;catalytic activity;	1.28011	[P]GO:0016042//lipid catabolic process;[C]GO:0016021//integral component of membrane;[F]GO:0016787//hydrolase activity;GO:0004806//triglyceride lipase activity;GO:0005509//calcium ion binding;
Unigene4626_All	biological_process;molecular_function;cellular_component	[C]membrane;[P]cellular process;[F]catalytic activity;binding;	1.27705	[P]GO:0046854//phosphatidylinositol phosphorylation;[C]GO:0016020//membrane;[F]GO:0000287//magnesium ion binding;GO:0008441//3'(2'),5'-bisphosphate nucleotidase activity;
CL2537.Contig1_All	biological_process;molecular_function;cellular_component	[C]cell;[P]biological regulation;[F]catalytic activity;	1.27009	[P]GO:0045454//cell redox homeostasis;[C]GO:0005623//cell;[F]GO:0015035//protein disulfide oxidoreductase activity;GO:0009055//electron transfer activity;
Unigene246_All	biological_process;molecular_function;cellular_component	[C]cell;[P]cellular process;[F]binding;catalytic activity;	1.26495	[P]GO:0071596//ubiquitin-dependent protein catabolic process via the N-end rule pathway;[C]GO:0000151//ubiquitin ligase complex;GO:0005737//cytoplasm;[F]GO:0008270//zinc ion binding;GO:0061630//ubiquitin protein ligase activity;
Unigene7601_All	biological_process;molecular_function;cellular_component	[C]membrane part;organelle part;[P]cellular process;[F]transporter activity;binding;catalytic activity;	1.25531	[P]GO:0007018//microtubule-based movement;[C]GO:0005874//microtubule;GO:0016021//integral component of membrane;GO:0005871//kinesin complex;[F]GO:0003777//microtubule motor activity;GO:0005216//ion channel activity;GO:0008017//microtubule binding;GO:0005524//ATP binding;GO:0016887//ATPase activity;
CL1215.Contig1_All	biological_process;molecular_function;cellular_component	[C]cell;[P]cellular process;[F]catalytic activity;binding;	1.22707	[P]GO:0006535//cysteine biosynthetic process from serine;[C]GO:0005737//cytoplasm;[F]GO:0016740//transferase activity;GO:0030170//pyridoxal phosphate binding;GO:0004124//cysteine synthase activity;
CL497.Contig4_All	biological_process;molecular_function;cellular_component	[C]cell;[P]cellular component organization or biogenesis;[F]binding;	1.19068	[P]GO:0051017//actin filament bundle assembly;[C]GO:0005737//cytoplasm;[F]GO:0051015//actin filament binding;
CL1460.Contig2_All	biological_process;molecular_function;cellular_component	[C]macromolecular complex;organelle part;[P]localization;[F]transporter activity;	1.18451	[P]GO:0015991//ATP hydrolysis coupled proton transport;[C]GO:0000221//vacuolar proton-transporting V-type ATPase, V1 domain;GO:0033180//proton-transporting V-type ATPase, V1 domain;[F]GO:0008553//hydrogen-exporting ATPase activity, phosphorylative mechanism;GO:0046961//proton-transporting ATPase activity, rotational mechanism;GO:0015078//hydrogen ion transmembrane transporter activity;
CL2422.Contig1_All	biological_process;molecular_function;cellular_component	[C]organelle part;cell;[P]cellular process;[F]structural molecule activity;catalytic activity;binding;	1.16908	[P]GO:0007017//microtubule-based process;[C]GO:0005737//cytoplasm;GO:0005874//microtubule;[F]GO:0003924//GTPase activity;GO:0005200//structural constituent of cytoskeleton;GO:0005525//GTP binding;
CL2780.Contig2_All	biological_process;molecular_function;cellular_component	[C]cell;[P]biological regulation;cellular process;[F]catalytic activity;binding;	1.16602	[P]GO:0035556//intracellular signal transduction;GO:0018107//peptidyl-threonine phosphorylation;GO:0018105//peptidyl-serine phosphorylation;[C]GO:0005622//intracellular;[F]GO:0004674//protein serine/threonine kinase activity;GO:0004687//myosin light chain kinase activity;GO:0005524//ATP binding;GO:0004683//calmodulin-dependent protein kinase activity;
CL2510.Contig1_All	biological_process;molecular_function;cellular_component	[C]membrane part;extracellular region;[P]metabolic process;[F]catalytic activity;	1.163	[P]GO:0006508//proteolysis;[C]GO:0005615//extracellular space;GO:0016021//integral component of membrane;[F]GO:0004252//serine-type endopeptidase activity;
CL2769.Contig2_All	biological_process;molecular_function;cellular_component	[C]cell;organelle part;[P]cellular process;[F]binding;structural molecule activity;	1.14696	[P]GO:0006412//translation;[C]GO:0005840//ribosome;GO:0022627//cytosolic small ribosomal subunit;[F]GO:0008270//zinc ion binding;GO:0003735//structural constituent of ribosome;
CL1239.Contig2_All	biological_process;molecular_function;cellular_component	[C]organelle part;membrane part;[P]cellular process;[F]transporter activity;molecular function regulator;	1.14075	[P]GO:0006123//mitochondrial electron transport, cytochrome c to oxygen;GO:0009060//aerobic respiration;[C]GO:0016021//integral component of membrane;GO:0005751//mitochondrial respiratory chain complex IV;[F]GO:0030234//enzyme regulator activity;GO:0004129//cytochrome-c oxidase activity;
Unigene6004_All	biological_process;molecular_function;cellular_component	[C]cell;[P]cellular process;[F]structural molecule activity;	1.13167	[P]GO:0006412//translation;[C]GO:0005840//ribosome;[F]GO:0003735//structural constituent of ribosome;
CL1885.Contig4_All	biological_process;molecular_function;cellular_component	[C]cell;organelle part;[P]metabolic process;cellular process;biological regulation;[F]binding;catalytic activity;	1.11358	[P]GO:0030433//ubiquitin-dependent ERAD pathway;GO:0030163//protein catabolic process;GO:0045899//positive regulation of RNA polymerase II transcriptional preinitiation complex assembly;[C]GO:0008540//proteasome regulatory particle, base subcomplex;GO:0031595//nuclear proteasome complex;GO:0031597//cytosolic proteasome complex;GO:0005737//cytoplasm;[F]GO:0036402//proteasome-activating ATPase acti…
Unigene4900_All	biological_process;molecular_function;cellular_component	[C]organelle part;[P]cellular process;cellular component organization or biogenesis;[F]catalytic activity;binding;	1.09584	[P]GO:0000724//double-strand break repair via homologous recombination;GO:0000712//resolution of meiotic recombination intermediates;GO:0006296//nucleotide-excision repair, DNA incision, 5'-to lesion;GO:1901255//nucleotide-excision repair involved in interstrand cross-link repair;[C]GO:0000110//nucleotide-excision repair factor 1 complex;[F]GO:0003697//single-stranded DNA binding;GO:0000014//sing…
CL2263.Contig2_All	biological_process;molecular_function;cellular_component	[C]membrane part;[P]localization;[F]transporter activity;	1.0944	[P]GO:0006820//anion transport;GO:0055085//transmembrane transport;[C]GO:0016021//integral component of membrane;[F]GO:0022857//transmembrane transporter activity;
CL880.Contig4_All	biological_process;molecular_function;cellular_component	[C]membrane part;[P]localization;[F]transporter activity;	1.08911	[P]GO:0046323//glucose import;GO:0035428//hexose transmembrane transport;[C]GO:0016021//integral component of membrane;[F]GO:0005355//glucose transmembrane transporter activity;GO:0005351//sugar:proton symporter activity;
Unigene3123_All	biological_process;molecular_function;cellular_component	[C]cell;organelle part;[P]cellular process;[F]catalytic activity;binding;	1.08489	[P]GO:0006491//N-glycan processing;[C]GO:0005783//endoplasmic reticulum;GO:0000139//Golgi membrane;[F]GO:0004571//mannosyl-oligosaccharide 1,2-alpha-mannosidase activity;GO:0005509//calcium ion binding;
Unigene5682_All	biological_process;molecular_function;cellular_component	[C]organelle part;[P]biological regulation;cellular process;localization;[F]catalytic activity;binding;	1.07546	[P]GO:0032786//positive regulation of DNA-templated transcription, elongation;GO:0006406//mRNA export from nucleus;GO:0006281//DNA repair;[C]GO:0000445//THO complex part of transcription export complex;GO:0000228//nuclear chromosome;[F]GO:0046872//metal ion binding;GO:0140080//class III/IV DNA-(apurinic or apyrimidinic site) lyase activity;GO:0140078//class I DNA-(apurinic or apyrimidinic site) l…
CL1350.Contig4_All	biological_process;molecular_function;cellular_component	[C]membrane part;[P]metabolic process;localization;[F]transporter activity;catalytic activity;	1.07248	[P]GO:0008152//metabolic process;GO:0006855//drug transmembrane transport;[C]GO:0016021//integral component of membrane;[F]GO:0016798//hydrolase activity, acting on glycosyl bonds;GO:0003824//catalytic activity;GO:0015238//drug transmembrane transporter activity;GO:0015297//antiporter activity;
Unigene11_All	biological_process;molecular_function;cellular_component	[C]membrane part;[P]metabolic process;[F]catalytic activity;	1.07039	[P]GO:0008152//metabolic process;[C]GO:0016021//integral component of membrane;[F]GO:0016874//ligase activity;GO:0003824//catalytic activity;
CL3033.Contig1_All	biological_process;molecular_function;cellular_component	[C]cell;[P]cellular process;metabolic process;[F]catalytic activity;binding;	1.03811	[P]GO:0006048//UDP-N-acetylglucosamine biosynthetic process;GO:0005975//carbohydrate metabolic process;[C]GO:0005829//cytosol;[F]GO:0004610//phosphoacetylglucosamine mutase activity;GO:0016868//intramolecular transferase activity, phosphotransferases;GO:0000287//magnesium ion binding;
CL2242.Contig4_All	biological_process;molecular_function;cellular_component	[C]cell;[P]cellular process;[F]catalytic activity;binding;	1.02975	[P]GO:0006261//DNA-dependent DNA replication;[C]GO:0005737//cytoplasm;[F]GO:0003887//DNA-directed DNA polymerase activity;GO:0003677//DNA binding;GO:0005524//ATP binding;GO:0008409//5'-3' exonuclease activity;
Unigene8009_All	biological_process;molecular_function;cellular_component	[C]membrane part;organelle part;[P]cellular process;[F]catalytic activity;	1.01768	[P]GO:0043687//post-translational protein modification;GO:0018279//protein N-linked glycosylation via asparagine;GO:0006486//protein glycosylation;[C]GO:0016021//integral component of membrane;GO:0008250//oligosaccharyltransferase complex;[F]GO:0004576//oligosaccharyl transferase activity;GO:0004579//dolichyl-diphosphooligosaccharide-protein glycotransferase activity;
CL259.Contig2_All	biological_process;molecular_function;cellular_component	[C]extracellular region;[P]metabolic process;[F]catalytic activity;	1.01726	[P]GO:0006508//proteolysis;[C]GO:0005576//extracellular region;[F]GO:0008234//cysteine-type peptidase activity;
Unigene7616_All	biological_process;molecular_function;cellular_component	[C]organelle part;cell;[P]cellular component organization or biogenesis;biological regulation;localization;[F]catalytic activity;binding;	1.01289	[P]GO:0043487//regulation of RNA stability;GO:0006406//mRNA export from nucleus;GO:0000184//nuclear-transcribed mRNA catabolic process, nonsense-mediated decay;GO:0007004//telomere maintenance via telomerase;[C]GO:0005737//cytoplasm;GO:0005697//telomerase holoenzyme complex;[F]GO:0043021//ribonucleoprotein complex binding;GO:0070034//telomerase RNA binding;GO:0004540//ribonuclease activity;GO:004…
CL591.Contig2_All	biological_process;molecular_function;cellular_component	[C]cell;[P]localization;[F]binding;	1.01117	[P]GO:0006614//SRP-dependent cotranslational protein targeting to membrane;[C]GO:0005622//intracellular;[F]GO:0005525//GTP binding;
CL58.Contig4_All	biological_process;molecular_function;cellular_component	[C]cell;[P]metabolic process;[F]catalytic activity;	1.00726	[P]GO:0008152//metabolic process;[C]GO:0005829//cytosol;[F]GO:0016791//phosphatase activity;GO:0003824//catalytic activity;
CL2184.Contig1_All	biological_process;molecular_function;cellular_component	[C]organelle part;membrane part;[P]cellular process;[F]catalytic activity;	-1	[P]GO:0071586//CAAX-box protein processing;[C]GO:0016021//integral component of membrane;GO:0030176//integral component of endoplasmic reticulum membrane;[F]GO:0004222//metalloendopeptidase activity;
CL967.Contig1_All	biological_process;molecular_function;cellular_component	[C]membrane part;[P]metabolic process;[F]catalytic activity;	-1.00888	[P]GO:0006629//lipid metabolic process;[C]GO:0016021//integral component of membrane;[F]GO:0016787//hydrolase activity;
Unigene7588_All	biological_process;molecular_function;cellular_component	[C]cell;[P]localization;[F]transporter activity;	-1.01038	[P]GO:0003333//amino acid transmembrane transport;[C]GO:0005887//integral component of plasma membrane;[F]GO:0015173//aromatic amino acid transmembrane transporter activity;GO:0015293//symporter activity;
Unigene9674_All	biological_process;molecular_function;cellular_component	[C]membrane part;[P]localization;[F]transporter activity;	-1.02849	[P]GO:0055085//transmembrane transport;[C]GO:0016021//integral component of membrane;[F]GO:0005215//transporter activity;
Unigene2967_All	biological_process;molecular_function;cellular_component	[C]cell;[P]cellular process;[F]catalytic activity;	-1.03145	[P]GO:0006206//pyrimidine nucleobase metabolic process;GO:0006213//pyrimidine nucleoside metabolic process;[C]GO:0005829//cytosol;[F]GO:0016154//pyrimidine-nucleoside phosphorylase activity;GO:0004645//phosphorylase activity;GO:0009032//thymidine phosphorylase activity;
Unigene8327_All	biological_process;molecular_function;cellular_component	[C]cell;organelle part;[P]cellular component organization or biogenesis;[F]binding;	-1.04709	[P]GO:0042274//ribosomal small subunit biogenesis;[C]GO:0030686//90S preribosome;GO:0005730//nucleolus;[F]GO:0019843//rRNA binding;
CL1193.Contig1_All	biological_process;molecular_function;cellular_component	[C]cell;[P]cellular process;[F]binding;catalytic activity;	-1.06636	[P]GO:0006465//signal peptide processing;[C]GO:0005829//cytosol;[F]GO:0004222//metalloendopeptidase activity;GO:0046872//metal ion binding;
CL2877.Contig2_All	biological_process;molecular_function;cellular_component	[C]cell;organelle part;[P]cellular component organization or biogenesis;[F]binding;	-1.09238	[P]GO:0000154//rRNA modification;[C]GO:0031428//box C/D snoRNP complex;GO:0032040//small-subunit processome;[F]GO:0030515//snoRNA binding;
CL1086.Contig2_All	biological_process;molecular_function;cellular_component	[C]cell;[P]cellular component organization or biogenesis;localization;[F]binding;	-1.11361	[P]GO:0015031//protein transport;GO:0000055//ribosomal large subunit export from nucleus;[C]GO:0005634//nucleus;GO:0005737//cytoplasm;[F]GO:0043023//ribosomal large subunit binding;
Unigene8057_All	biological_process;molecular_function;cellular_component	[C]cell;[P]cellular component organization or biogenesis;[F]binding;	-1.14834	[P]GO:0051017//actin filament bundle assembly;[C]GO:0005737//cytoplasm;[F]GO:0051015//actin filament binding;
CL867.Contig3_All	biological_process;molecular_function;cellular_component	[C]cell;membrane part;[P]cellular process;[F]catalytic activity;	-1.158	[P]GO:0006664//glycolipid metabolic process;GO:0046474//glycerophospholipid biosynthetic process;[C]GO:0016021//integral component of membrane;GO:0012505//endomembrane system;GO:0005739//mitochondrion;[F]GO:0046527//glucosyltransferase activity;GO:0008444//CDP-diacylglycerol-glycerol-3-phosphate 3-phosphatidyltransferase activity;
CL2556.Contig2_All	biological_process;molecular_function;cellular_component	[C]cell;[P]cellular process;[F]structural molecule activity;	-1.19799	[P]GO:0006412//translation;[C]GO:0005840//ribosome;[F]GO:0003735//structural constituent of ribosome;
CL446.Contig3_All	biological_process;molecular_function;cellular_component	[C]cell;[P]cellular process;[F]binding;catalytic activity;	-1.19832	[P]GO:0006428//isoleucyl-tRNA aminoacylation;[C]GO:0005737//cytoplasm;[F]GO:0002161//aminoacyl-tRNA editing activity;GO:0005524//ATP binding;GO:0004822//isoleucine-tRNA ligase activity;GO:0000049//tRNA binding;
CL1249.Contig3_All	biological_process;molecular_function;cellular_component	[C]membrane part;organelle part;[P]metabolic process;[F]catalytic activity;binding;	-1.20762	[P]GO:0055114//oxidation-reduction process;[C]GO:0031902//late endosome membrane;GO:0005765//lysosomal membrane;GO:0016021//integral component of membrane;[F]GO:0016491//oxidoreductase activity;GO:0046872//metal ion binding;
Unigene3429_All	biological_process;molecular_function;cellular_component	[C]membrane part;[P]localization;[F]transporter activity;binding;	-1.21523	[P]GO:0030001//metal ion transport;[C]GO:0016021//integral component of membrane;[F]GO:0019829//cation-transporting ATPase activity;GO:0000166//nucleotide binding;GO:0046872//metal ion binding;GO:0004008//copper-exporting ATPase activity;
Unigene3440_All	biological_process;molecular_function;cellular_component	[C]organelle part;[P]cellular component organization or biogenesis;[F]binding;catalytic activity;	-1.21736	[P]GO:0042254//ribosome biogenesis;[C]GO:0005730//nucleolus;[F]GO:0003924//GTPase activity;GO:0005525//GTP binding;
CL2151.Contig1_All	biological_process;molecular_function;cellular_component	[C]cell;[P]biological regulation;[F]binding;	-1.2178	[P]GO:0006355//regulation of transcription, DNA-templated;[C]GO:0005634//nucleus;[F]GO:0003677//DNA binding;
Unigene5817_All	biological_process;molecular_function;cellular_component	[C]membrane part;[P]localization;[F]transporter activity;	-1.25243	[P]GO:0006855//drug transmembrane transport;[C]GO:0016021//integral component of membrane;[F]GO:0015238//drug transmembrane transporter activity;GO:0015297//antiporter activity;
Unigene3045_All	biological_process;molecular_function;cellular_component	[C]cell;organelle part;[P]cellular process;[F]binding;catalytic activity;	-1.26168	[P]GO:0010501//RNA secondary structure unwinding;[C]GO:0005737//cytoplasm;GO:0005634//nucleus;GO:0005730//nucleolus;[F]GO:0003723//RNA binding;GO:0003676//nucleic acid binding;GO:0004004//ATP-dependent RNA helicase activity;GO:0005524//ATP binding;GO:0004386//helicase activity;
CL2372.Contig2_All	biological_process;molecular_function;cellular_component	[C]membrane part;extracellular region;[P]cellular process;[F]binding;	-1.28398	[P]GO:0006030//chitin metabolic process;[C]GO:0016021//integral component of membrane;GO:0005576//extracellular region;[F]GO:0008061//chitin binding;
Unigene9058_All	biological_process;molecular_function;cellular_component	[C]membrane part;[P]metabolic process;[F]catalytic activity;	-1.31604	[P]GO:0016539//intein-mediated protein splicing;[C]GO:0016021//integral component of membrane;[F]GO:0008233//peptidase activity;GO:0008237//metallopeptidase activity;
CL179.Contig2_All	biological_process;molecular_function;cellular_component	[C]membrane part;[P]metabolic process;[F]catalytic activity;	-1.33184	[P]GO:0016539//intein-mediated protein splicing;[C]GO:0016021//integral component of membrane;[F]GO:0008233//peptidase activity;
Unigene6506_All	biological_process;molecular_function;cellular_component	[C]membrane part;cell;membrane;[P]localization;[F]transporter activity;binding;	-1.35567	[P]GO:0006813//potassium ion transport;[C]GO:0016021//integral component of membrane;GO:0009507//chloroplast;GO:0016020//membrane;[F]GO:0005509//calcium ion binding;GO:0022890//inorganic cation transmembrane transporter activity;GO:0015299//solute:proton antiporter activity;
CL2020.Contig3_All	biological_process;molecular_function;cellular_component	[C]cell;[P]cellular process;[F]catalytic activity;	-1.38995	[P]GO:0043161//proteasome-mediated ubiquitin-dependent protein catabolic process;GO:0016567//protein ubiquitination;[C]GO:0005634//nucleus;[F]GO:0061630//ubiquitin protein ligase activity;
Unigene6536_All	biological_process;molecular_function;cellular_component	[C]membrane part;[P]metabolic process;[F]catalytic activity;	-1.40988	[P]GO:0016539//intein-mediated protein splicing;[C]GO:0016021//integral component of membrane;[F]GO:0008233//peptidase activity;
Unigene4597_All	biological_process;molecular_function;cellular_component	[C]cell;organelle part;macromolecular complex;[P]cellular component organization or biogenesis;biological regulation;cellular process;[F]binding;catalytic activity;	-1.4112	[P]GO:0006357//regulation of transcription from RNA polymerase II promoter;GO:0006355//regulation of transcription, DNA-templated;GO:0016573//histone acetylation;GO:0006351//transcription, DNA-templated;GO:0000492//box C/D snoRNP assembly;GO:0006338//chromatin remodeling;[C]GO:0035267//NuA4 histone acetyltransferase complex;GO:0097255//R2TP complex;GO:0005634//nucleus;GO:0000812//Swr1 complex;GO:…
CL1104.Contig2_All	biological_process;molecular_function;cellular_component	[C]cell;[P]cellular process;[F]catalytic activity;binding;	-1.4125	[P]GO:0031119//tRNA pseudouridine synthesis;[C]GO:0005739//mitochondrion;[F]GO:0009982//pseudouridine synthase activity;GO:0003723//RNA binding;
Unigene7397_All	biological_process;molecular_function;cellular_component	[C]organelle part;cell;[P]cellular process;cellular component organization or biogenesis;[F]catalytic activity;binding;	-1.42764	[P]GO:0000154//rRNA modification;GO:0042274//ribosomal small subunit biogenesis;GO:0002101//tRNA wobble cytosine modification;GO:1904812//rRNA acetylation involved in maturation of SSU-rRNA;GO:0051391//tRNA acetylation;[C]GO:0005730//nucleolus;GO:0030686//90S preribosome;[F]GO:0005524//ATP binding;GO:1990883//rRNA cytidine N-acetyltransferase activity;GO:0008080//N-acetyltransferase activity;GO:0…
Unigene6546_All	biological_process;molecular_function;cellular_component	[C]cell;[P]cellular process;[F]catalytic activity;	-1.4308	[P]GO:0008612//peptidyl-lysine modification to peptidyl-hypusine;[C]GO:0005737//cytoplasm;[F]GO:0034038//deoxyhypusine synthase activity;
CL534.Contig11_All	biological_process;molecular_function;cellular_component	[C]extracellular region;[P]metabolic process;cellular process;[F]catalytic activity;binding;	-1.45943	[P]GO:0006032//chitin catabolic process;GO:0005975//carbohydrate metabolic process;[C]GO:0005576//extracellular region;[F]GO:0008061//chitin binding;GO:0004568//chitinase activity;
Unigene6576_All	biological_process;molecular_function;cellular_component	[C]cell;[P]cellular process;[F]catalytic activity;binding;	-1.48595	[P]GO:0000105//histidine biosynthetic process;[C]GO:0005737//cytoplasm;[F]GO:0003879//ATP phosphoribosyltransferase activity;GO:0000287//magnesium ion binding;
Unigene3527_All	biological_process;molecular_function;cellular_component	[C]organelle part;cell;[P]localization;[F]transporter activity;binding;	-1.49555	[P]GO:0006607//NLS-bearing protein import into nucleus;GO:0006610//ribosomal protein import into nucleus;GO:0000060//protein import into nucleus, translocation;[C]GO:0005737//cytoplasm;GO:0034399//nuclear periphery;GO:0031965//nuclear membrane;[F]GO:0008139//nuclear localization sequence binding;GO:0008536//Ran GTPase binding;GO:0008565//protein transporter activity;
CL1901.Contig2_All	biological_process;molecular_function;cellular_component	[C]cell;[P]biological regulation;cellular process;[F]catalytic activity;binding;	-1.50476	[P]GO:0007346//regulation of mitotic cell cycle;GO:0010468//regulation of gene expression;GO:0006468//protein phosphorylation;[C]GO:0005634//nucleus;[F]GO:0004693//cyclin-dependent protein serine/threonine kinase activity;GO:0005524//ATP binding;GO:0004672//protein kinase activity;
CL1761.Contig1_All	biological_process;molecular_function;cellular_component	[C]cell;[P]cellular process;cellular component organization or biogenesis;[F]binding;	-1.50976	[P]GO:0007005//mitochondrion organization;GO:0061077//chaperone-mediated protein folding;GO:0006458//'de novo' protein folding;GO:0042026//protein refolding;[C]GO:0005737//cytoplasm;GO:0005739//mitochondrion;GO:0005829//cytosol;[F]GO:0005524//ATP binding;GO:0044183//protein binding involved in protein folding;GO:0051082//unfolded protein binding;
Unigene6128_All	biological_process;molecular_function;cellular_component	[C]cell;membrane part;[P]localization;biological regulation;[F]molecular function regulator;binding;	-1.51612	[P]GO:0032237//activation of store-operated calcium channel activity;GO:0002115//store-operated calcium entry;GO:0006874//cellular calcium ion homeostasis;[C]GO:0005886//plasma membrane;GO:0016021//integral component of membrane;GO:0005783//endoplasmic reticulum;[F]GO:0005509//calcium ion binding;GO:0005246//calcium channel regulator activity;
Unigene4100_All	biological_process;molecular_function;cellular_component	[C]cell;[P]cellular process;[F]catalytic activity;	-1.53371	[P]GO:0006474//N-terminal protein amino acid acetylation;[C]GO:0031248//protein acetyltransferase complex;[F]GO:0004596//peptide alpha-N-acetyltransferase activity;
Unigene4390_All	biological_process;molecular_function;cellular_component	[C]organelle part;cell;[P]cellular component organization or biogenesis;cellular process;[F]binding;catalytic activity;	-1.55525	[P]GO:0031167//rRNA methylation;GO:1990258//histone glutamine methylation;GO:0000494//box C/D snoRNA 3'-end processing;[C]GO:0015030//Cajal body;GO:0032040//small-subunit processome;GO:0031428//box C/D snoRNP complex;[F]GO:0003723//RNA binding;GO:0008649//rRNA methyltransferase activity;GO:1990259//histone-glutamine methyltransferase activity;
Unigene4967_All	biological_process;molecular_function;cellular_component	[C]cell;organelle part;[P]cellular component organization or biogenesis;[F]binding;catalytic activity;	-1.5923	[P]GO:0070475//rRNA base methylation;GO:0000462//maturation of SSU-rRNA from tricistronic rRNA transcript (SSU-rRNA, 5.8S rRNA, LSU-rRNA);[C]GO:0032040//small-subunit processome;GO:0005730//nucleolus;[F]GO:0070037//rRNA (pseudouridine) methyltransferase activity;GO:0019843//rRNA binding;
CL3194.Contig4_All	biological_process;molecular_function;cellular_component	[C]cell;membrane part;[P]metabolic process;[F]catalytic activity;	-1.64324	[P]GO:0055114//oxidation-reduction process;[C]GO:0005737//cytoplasm;GO:0016021//integral component of membrane;[F]GO:0004252//serine-type endopeptidase activity;
Unigene7487_All	biological_process;molecular_function;cellular_component	[C]cell;membrane part;[P]cellular process;[F]catalytic activity;	-1.65105	[P]GO:0042773//ATP synthesis coupled electron transport;GO:0006120//mitochondrial electron transport, NADH to ubiquinone;[C]GO:0005739//mitochondrion;GO:0016021//integral component of membrane;[F]GO:0008137//NADH dehydrogenase (ubiquinone) activity;
CL1466.Contig1_All	biological_process;molecular_function;cellular_component	[C]cell;[P]cellular process;metabolic process;[F]catalytic activity;	-1.7079	[P]GO:0006099//tricarboxylic acid cycle;GO:0015977//carbon fixation;[C]GO:0005829//cytosol;[F]GO:0008964//phosphoenolpyruvate carboxylase activity;
Unigene149_All	biological_process;molecular_function;cellular_component	[C]cell;[P]cellular process;metabolic process;[F]catalytic activity;binding;	-1.71048	[P]GO:0006096//glycolytic process;GO:0006094//gluconeogenesis;[C]GO:0005886//plasma membrane;GO:0005618//cell wall;GO:0005829//cytosol;[F]GO:0008270//zinc ion binding;GO:0004332//fructose-bisphosphate aldolase activity;
CL2815.Contig2_All	biological_process;molecular_function;cellular_component	[C]membrane part;[P]metabolic process;[F]catalytic activity;	-1.73844	[P]GO:0006629//lipid metabolic process;[C]GO:0016021//integral component of membrane;[F]GO:0008374//O-acyltransferase activity;
CL2890.Contig3_All	biological_process;molecular_function;cellular_component	[C]cell;[P]cellular process;[F]catalytic activity;binding;	-1.74488	[P]GO:0009098//leucine biosynthetic process;[C]GO:0009316//3-isopropylmalate dehydratase complex;[F]GO:0003861//3-isopropylmalate dehydratase activity;GO:0051539//4 iron, 4 sulfur cluster binding;
CL2463.Contig1_All	biological_process;molecular_function;cellular_component	[C]cell;[P]cellular process;cellular component organization or biogenesis;metabolic process;[F]catalytic activity;binding;	-1.74703	[P]GO:0005975//carbohydrate metabolic process;GO:0000032//cell wall mannoprotein biosynthetic process;GO:0006486//protein glycosylation;GO:0009298//GDP-mannose biosynthetic process;[C]GO:0005737//cytoplasm;[F]GO:0008270//zinc ion binding;GO:0004476//mannose-6-phosphate isomerase activity;
CL695.Contig1_All	biological_process;molecular_function;cellular_component	[C]cell;[P]metabolic process;biological regulation;cellular process;[F]antioxidant activity;catalytic activity;	-1.78508	[P]GO:0006662//glycerol ether metabolic process;GO:0034599//cellular response to oxidative stress;GO:0045454//cell redox homeostasis;[C]GO:0005737//cytoplasm;[F]GO:0016671//oxidoreductase activity, acting on a sulfur group of donors, disulfide as acceptor;GO:0004791//thioredoxin-disulfide reductase activity;GO:0015035//protein disulfide oxidoreductase activity;GO:0047134//protein-disulfide reduct…
Unigene9716_All	biological_process;molecular_function;cellular_component	[C]cell;[P]cellular process;[F]catalytic activity;binding;	-1.79794	[P]GO:0006432//phenylalanyl-tRNA aminoacylation;[C]GO:0009328//phenylalanine-tRNA ligase complex;GO:0005737//cytoplasm;[F]GO:0000049//tRNA binding;GO:0005524//ATP binding;GO:0004826//phenylalanine-tRNA ligase activity;
Unigene6549_All	biological_process;molecular_function;cellular_component	[C]organelle part;membrane part;[P]response to stimulus;cellular process;[F]binding;	-1.84709	[P]GO:0009768//photosynthesis, light harvesting in photosystem I;GO:0009416//response to light stimulus;GO:0009765//photosynthesis, light harvesting;GO:0018298//protein-chromophore linkage;[C]GO:0009535//chloroplast thylakoid membrane;GO:0016021//integral component of membrane;[F]GO:0031409//pigment binding;GO:0016168//chlorophyll binding;
Unigene4997_All	biological_process;molecular_function;cellular_component	[C]cell;[P]cellular process;[F]catalytic activity;	-1.87971	[P]GO:0016114//terpenoid biosynthetic process;[C]GO:0005829//cytosol;[F]GO:0102043//isopentenyl phosphate kinase activity;
Unigene6798_All	biological_process;molecular_function;cellular_component	[C]cell;[P]cellular process;[F]catalytic activity;	-1.90507	[P]GO:0006281//DNA repair;[C]GO:0005634//nucleus;[F]GO:0008081//phosphoric diester hydrolase activity;
Unigene5734_All	biological_process;molecular_function;cellular_component	[C]membrane part;[P]localization;[F]transporter activity;	-1.93131	[P]GO:0003333//amino acid transmembrane transport;[C]GO:0016021//integral component of membrane;[F]GO:0015171//amino acid transmembrane transporter activity;
CL1623.Contig1_All	biological_process;molecular_function;cellular_component	[C]cell;[P]cellular process;biological regulation;[F]binding;catalytic activity;signal transducer activity;	-1.96047	[P]GO:0035556//intracellular signal transduction;GO:0006468//protein phosphorylation;[C]GO:0005622//intracellular;[F]GO:0004672//protein kinase activity;GO:0004871//signal transducer activity;GO:0005524//ATP binding;
Unigene2794_All	biological_process;molecular_function;cellular_component	[C]organelle part;cell;[P]cellular process;[F]structural molecule activity;binding;	-1.96289	[P]GO:0006412//translation;[C]GO:0022627//cytosolic small ribosomal subunit;GO:0005840//ribosome;[F]GO:0003735//structural constituent of ribosome;GO:0008270//zinc ion binding;
CL663.Contig4_All	biological_process;molecular_function;cellular_component	[C]organelle part;membrane part;cell;[P]cellular process;cellular component organization or biogenesis;biological regulation;[F]binding;	-1.97269	[P]GO:0071028//nuclear mRNA surveillance;GO:0034476//U5 snRNA 3'-end processing;GO:0043928//exonucleolytic nuclear-transcribed mRNA catabolic process involved in deadenylation-dependent decay;GO:0034427//nuclear-transcribed mRNA catabolic process, exonucleolytic, 3'-5';GO:0034473//U1 snRNA 3'-end processing;GO:0034475//U4 snRNA 3'-end processing;GO:0071042//nuclear polyadenylation-dependent mRNA …
CL1148.Contig1_All	biological_process;molecular_function;cellular_component	[C]cell;[P]cellular process;[F]catalytic activity;binding;	-1.98099	[P]GO:0000053//argininosuccinate metabolic process;GO:0000050//urea cycle;GO:0006526//arginine biosynthetic process;[C]GO:0005737//cytoplasm;[F]GO:0004055//argininosuccinate synthase activity;GO:0005524//ATP binding;
CL879.Contig1_All	biological_process;molecular_function;cellular_component	[C]organelle part;[P]cellular component organization or biogenesis;cellular process;[F]catalytic activity;structural molecule activity;	-2.00474	[P]GO:0000447//endonucleolytic cleavage in ITS1 to separate SSU-rRNA from 5.8S rRNA and LSU-rRNA from tricistronic rRNA transcript (SSU-rRNA, 5.8S rRNA, LSU-rRNA);GO:0000461//endonucleolytic cleavage to generate mature 3'-end of SSU-rRNA from (SSU-rRNA, 5.8S rRNA, LSU-rRNA);GO:0006412//translation;[C]GO:0022627//cytosolic small ribosomal subunit;[F]GO:0003735//structural constituent of ribosome;G…
CL1370.Contig2_All	biological_process;molecular_function;cellular_component	[C]membrane part;[P]metabolic process;[F]catalytic activity;	-2.02186	[P]GO:0008152//metabolic process;[C]GO:0016021//integral component of membrane;[F]GO:0016787//hydrolase activity;
CL934.Contig1_All	biological_process;molecular_function;cellular_component	[C]membrane part;organelle part;[P]cellular process;[F]binding;catalytic activity;	-2.05585	[P]GO:0071712//ER-associated misfolded protein catabolic process;GO:0042787//protein ubiquitination involved in ubiquitin-dependent protein catabolic process;[C]GO:0036513//Derlin-1 retrotranslocation complex;GO:0016021//integral component of membrane;[F]GO:0046872//metal ion binding;GO:0044390//ubiquitin-like protein conjugating enzyme binding;GO:1904264//ubiquitin protein ligase activity involv…
CL1094.Contig1_All	biological_process;molecular_function;cellular_component	[C]cell;[P]biological regulation;cellular process;cellular component organization or biogenesis;[F]catalytic activity;binding;	-2.06496	[P]GO:0097034//mitochondrial respiratory chain complex IV biogenesis;GO:0070134//positive regulation of mitochondrial translational initiation;GO:0009451//RNA modification;[C]GO:0005739//mitochondrion;[F]GO:0004519//endonuclease activity;GO:0003723//RNA binding;
CL523.Contig2_All	biological_process;molecular_function;cellular_component	[C]cell;[P]cellular process;[F]catalytic activity;binding;	-2.25166	[P]GO:0019346//transsulfuration;GO:0031119//tRNA pseudouridine synthesis;GO:0019343//cysteine biosynthetic process via cystathionine;GO:0071266//'de novo' L-methionine biosynthetic process;[C]GO:0005739//mitochondrion;GO:0005737//cytoplasm;[F]GO:0003962//cystathionine gamma-synthase activity;GO:0030170//pyridoxal phosphate binding;GO:0004730//pseudouridylate synthase activity;GO:0003723//RNA bind…
Unigene6665_All	biological_process;molecular_function;cellular_component	[C]organelle part;membrane part;cell;[P]metabolic process;cellular process;[F]catalytic activity;	-2.4103	[P]GO:0006078//(1->6)-beta-D-glucan biosynthetic process;GO:0005975//carbohydrate metabolic process;[C]GO:0016021//integral component of membrane;GO:0030176//integral component of endoplasmic reticulum membrane;GO:0005886//plasma membrane;[F]GO:0015926//glucosidase activity;GO:0004553//hydrolase activity, hydrolyzing O-glycosyl compounds;
Unigene7006_All	biological_process;molecular_function;cellular_component	[C]cell;membrane part;[P]cellular process;[F]catalytic activity;	-2.4255	[P]GO:0006664//glycolipid metabolic process;[C]GO:0012505//endomembrane system;GO:0016021//integral component of membrane;[F]GO:0046527//glucosyltransferase activity;
CL2133.Contig1_All	biological_process;molecular_function;cellular_component	[C]cell;membrane part;[P]cellular process;[F]catalytic activity;	-2.44898	[P]GO:0006664//glycolipid metabolic process;[C]GO:0016021//integral component of membrane;GO:0012505//endomembrane system;[F]GO:0046527//glucosyltransferase activity;
CL1571.Contig1_All	biological_process;molecular_function;cellular_component	[C]cell;[P]metabolic process;cellular process;[F]catalytic activity;binding;	-2.49195	[P]GO:0019323//pentose catabolic process;GO:0044262//cellular carbohydrate metabolic process;GO:0005975//carbohydrate metabolic process;GO:0006098//pentose-phosphate shunt;GO:0009052//pentose-phosphate shunt, non-oxidative branch;[C]GO:0005829//cytosol;[F]GO:0046872//metal ion binding;GO:0004750//ribulose-phosphate 3-epimerase activity;
CL2554.Contig1_All	biological_process;molecular_function;cellular_component	[C]cell;[P]biological regulation;cellular process;[F]catalytic activity;	-2.59941	[P]GO:0006355//regulation of transcription, DNA-templated;GO:0006479//protein methylation;[C]GO:0005829//cytosol;[F]GO:0008168//methyltransferase activity;GO:0008469//histone-arginine N-methyltransferase activity;GO:0035242//protein-arginine omega-N asymmetric methyltransferase activity;
Unigene3676_All	biological_process;molecular_function;cellular_component	[C]cell;[P]cellular process;[F]binding;catalytic activity;	-2.63227	[P]GO:0006099//tricarboxylic acid cycle;[C]GO:0005739//mitochondrion;[F]GO:0004449//isocitrate dehydrogenase (NAD+) activity;GO:0000287//magnesium ion binding;GO:0051287//NAD binding;
Unigene3972_All	biological_process;molecular_function;cellular_component	[C]cell;[P]cellular process;[F]catalytic activity;	-2.87902	[P]GO:0009107//lipoate biosynthetic process;GO:0009249//protein lipoylation;[C]GO:0005634//nucleus;GO:0005739//mitochondrion;[F]GO:0033819//lipoyl(octanoyl) transferase activity;GO:0016874//ligase activity;
CL1317.Contig1_All	biological_process;molecular_function;cellular_component	[C]cell;[P]cellular process;[F]catalytic activity;binding;	-2.88313	[P]GO:0070084//protein initiator methionine removal;[C]GO:0005737//cytoplasm;[F]GO:0070006//metalloaminopeptidase activity;GO:0046872//metal ion binding;
Unigene3053_All	biological_process;molecular_function;cellular_component	[C]cell;[P]cellular process;[F]catalytic activity;binding;	-2.91915	[P]GO:0006207//'de novo' pyrimidine nucleobase biosynthetic process;GO:0009220//pyrimidine ribonucleotide biosynthetic process;GO:0006520//cellular amino acid metabolic process;[C]GO:0005737//cytoplasm;[F]GO:0016597//amino acid binding;GO:0004070//aspartate carbamoyltransferase activity;
CL2300.Contig1_All	biological_process;molecular_function;cellular_component	[C]cell;membrane part;[P]cellular process;[F]catalytic activity;	-3.05006	[P]GO:0006664//glycolipid metabolic process;[C]GO:0012505//endomembrane system;GO:0016021//integral component of membrane;[F]GO:0046527//glucosyltransferase activity;
CL637.Contig2_All	biological_process;molecular_function;cellular_component	[C]membrane part;organelle part;[P]cellular process;response to stimulus;[F]binding;	-3.05066	[P]GO:0009768//photosynthesis, light harvesting in photosystem I;GO:0009416//response to light stimulus;GO:0018298//protein-chromophore linkage;[C]GO:0016021//integral component of membrane;GO:0009535//chloroplast thylakoid membrane;[F]GO:0031409//pigment binding;GO:0016168//chlorophyll binding;
CL2587.Contig2_All	biological_process;molecular_function;cellular_component	[C]membrane part;organelle part;[P]response to stimulus;cellular process;[F]binding;	-3.07377	[P]GO:0018298//protein-chromophore linkage;GO:0009765//photosynthesis, light harvesting;GO:0009768//photosynthesis, light harvesting in photosystem I;GO:0009416//response to light stimulus;[C]GO:0009535//chloroplast thylakoid membrane;GO:0016021//integral component of membrane;[F]GO:0031409//pigment binding;GO:0016168//chlorophyll binding;
Unigene4693_All	biological_process;molecular_function;cellular_component	[C]organelle part;membrane part;[P]cellular process;response to stimulus;[F]binding;	-3.42381	[P]GO:0009768//photosynthesis, light harvesting in photosystem I;GO:0018298//protein-chromophore linkage;GO:0009416//response to light stimulus;[C]GO:0016021//integral component of membrane;GO:0009535//chloroplast thylakoid membrane;[F]GO:0031409//pigment binding;GO:0016168//chlorophyll binding;
Unigene9474_All	biological_process;molecular_function;cellular_component	[C]cell;organelle part;[P]cellular component organization or biogenesis;[F]catalytic activity;binding;	-3.61117	[P]GO:0006348//chromatin silencing at telomere;GO:0097043//histone H3-K56 acetylation;GO:0000183//chromatin silencing at rDNA;GO:0030466//chromatin silencing at silent mating-type cassette;[C]GO:0000781//chromosome, telomeric region;GO:0005634//nucleus;[F]GO:0043565//sequence-specific DNA binding;GO:0016747//transferase activity, transferring acyl groups other than amino-acyl groups;GO:1990841//p…
CL333.Contig2_All	biological_process;molecular_function;cellular_component	[C]cell;[P]cellular process;metabolic process;[F]binding;catalytic activity;	-3.69545	[P]GO:0006094//gluconeogenesis;GO:0006096//glycolytic process;[C]GO:0005886//plasma membrane;GO:0005829//cytosol;GO:0005618//cell wall;[F]GO:0004332//fructose-bisphosphate aldolase activity;GO:0008270//zinc ion binding;
CL2178.Contig2_All	biological_process;molecular_function;cellular_component	[C]membrane part;[P]metabolic process;[F]catalytic activity;	-3.70983	[P]GO:0006629//lipid metabolic process;[C]GO:0016021//integral component of membrane;[F]GO:0016787//hydrolase activity;
CL1131.Contig1_All	biological_process;molecular_function;cellular_component	[C]membrane part;cell;[P]cellular process;[F]binding;transporter activity;	-3.92631	[P]GO:0019684//photosynthesis, light reaction;[C]GO:0016021//integral component of membrane;GO:0005886//plasma membrane;GO:0009523//photosystem II;[F]GO:0005524//ATP binding;GO:0042626//ATPase activity, coupled to transmembrane movement of substances;
CL1407.Contig1_All	biological_process;molecular_function;cellular_component	[C]membrane part;extracellular region;[P]metabolic process;[F]catalytic activity;binding;	-4.45943	[P]GO:0006508//proteolysis;[C]GO:0005576//extracellular region;GO:0016021//integral component of membrane;[F]GO:0004252//serine-type endopeptidase activity;GO:0046872//metal ion binding;GO:0016491//oxidoreductase activity;
Unigene6973_All	biological_process;molecular_function;cellular_component	[C]organelle part;membrane part;[P]cellular process;response to stimulus;[F]binding;	-4.70536	[P]GO:0009416//response to light stimulus;GO:0009765//photosynthesis, light harvesting;GO:0018298//protein-chromophore linkage;GO:0009768//photosynthesis, light harvesting in photosystem I;[C]GO:0016021//integral component of membrane;GO:0009535//chloroplast thylakoid membrane;[F]GO:0016168//chlorophyll binding;GO:0031409//pigment binding;
CL1918.Contig3_All	biological_process;molecular_function;cellular_component	[C]membrane part;organelle part;[P]cellular process;response to stimulus;[F]binding;	-4.72882	[P]GO:0018298//protein-chromophore linkage;GO:0009768//photosynthesis, light harvesting in photosystem I;GO:0009416//response to light stimulus;[C]GO:0016021//integral component of membrane;GO:0009535//chloroplast thylakoid membrane;[F]GO:0016168//chlorophyll binding;GO:0031409//pigment binding;
CL2230.Contig1_All	biological_process;molecular_function;cellular_component	[C]organelle part;membrane part;cell;[P]cellular process;cellular component organization or biogenesis;[F]binding;catalytic activity;	-4.75489	[P]GO:0061077//chaperone-mediated protein folding;GO:0030150//protein import into mitochondrial matrix;[C]GO:0005744//mitochondrial inner membrane presequence translocase complex;GO:0016021//integral component of membrane;GO:0031305//integral component of mitochondrial inner membrane;GO:0005737//cytoplasm;[F]GO:0005528//FK506 binding;GO:0003755//peptidyl-prolyl cis-trans isomerase activity;
Unigene4316_All	biological_process;molecular_function;cellular_component	[C]cell;[P]cellular process;[F]binding;catalytic activity;	-4.98349	[P]GO:0015979//photosynthesis;GO:0015995//chlorophyll biosynthetic process;[C]GO:0009507//chloroplast;[F]GO:0005524//ATP binding;GO:0016851//magnesium chelatase activity;
Unigene524_All	biological_process;molecular_function;cellular_component	[C]organelle part;[P]cellular process;[F]catalytic activity;	-4.99113	[P]GO:0008654//phospholipid biosynthetic process;[C]GO:0030176//integral component of endoplasmic reticulum membrane;[F]GO:0016287//glycerone-phosphate O-acyltransferase activity;GO:0004366//glycerol-3-phosphate O-acyltransferase activity;
Unigene2456_All	biological_process;molecular_function;cellular_component	[C]membrane part;organelle part;[P]response to stimulus;cellular process;[F]binding;	-5.03597	[P]GO:0018298//protein-chromophore linkage;GO:0009416//response to light stimulus;GO:0009765//photosynthesis, light harvesting;GO:0009768//photosynthesis, light harvesting in photosystem I;[C]GO:0009535//chloroplast thylakoid membrane;GO:0016021//integral component of membrane;[F]GO:0016168//chlorophyll binding;GO:0031409//pigment binding;
Unigene4092_All	biological_process;molecular_function;cellular_component	[C]cell;[P]cellular process;[F]catalytic activity;	-5.95023	[P]GO:0006779//porphyrin-containing compound biosynthetic process;GO:0006783//heme biosynthetic process;[C]GO:0005829//cytosol;[F]GO:0004853//uroporphyrinogen decarboxylase activity;
Unigene416_All	biological_process;molecular_function;cellular_component	[C]organelle part;membrane part;[P]response to stimulus;cellular process;[F]binding;	-6.01043	[P]GO:0009768//photosynthesis, light harvesting in photosystem I;GO:0018298//protein-chromophore linkage;GO:0009416//response to light stimulus;[C]GO:0016021//integral component of membrane;GO:0009535//chloroplast thylakoid membrane;[F]GO:0031409//pigment binding;GO:0016168//chlorophyll binding;
Unigene6556_All	biological_process;molecular_function;cellular_component	[C]organelle part;membrane part;[P]cellular process;response to stimulus;[F]binding;	-6.05031	[P]GO:0018298//protein-chromophore linkage;GO:0009768//photosynthesis, light harvesting in photosystem I;GO:0009416//response to light stimulus;GO:0009765//photosynthesis, light harvesting;[C]GO:0009535//chloroplast thylakoid membrane;GO:0016021//integral component of membrane;[F]GO:0016168//chlorophyll binding;GO:0031409//pigment binding;
Unigene6967_All	biological_process;molecular_function;cellular_component	[C]membrane part;organelle part;[P]cellular process;response to stimulus;[F]binding;	-6.13203	[P]GO:0009765//photosynthesis, light harvesting;GO:0018298//protein-chromophore linkage;GO:0009768//photosynthesis, light harvesting in photosystem I;GO:0009416//response to light stimulus;[C]GO:0016021//integral component of membrane;GO:0009535//chloroplast thylakoid membrane;[F]GO:0016168//chlorophyll binding;GO:0031409//pigment binding;
Unigene9155_All	biological_process;molecular_function;cellular_component	[C]cell;[P]biological regulation;[F]binding;	-6.22485	[P]GO:0061158//3'-UTR-mediated mRNA destabilization;[C]GO:0005829//cytosol;[F]GO:0046872//metal ion binding;GO:0003730//mRNA 3'-UTR binding;
CL245.Contig5_All	biological_process;molecular_function;cellular_component	[C]membrane part;[P]localization;[F]transporter activity;	-6.33985	[P]GO:0003333//amino acid transmembrane transport;[C]GO:0016021//integral component of membrane;[F]GO:0015171//amino acid transmembrane transporter activity;
CL3056.Contig1_All	biological_process;molecular_function;cellular_component	[C]cell;[P]cellular process;[F]catalytic activity;	-7.40088	[P]GO:0017196//N-terminal peptidyl-methionine acetylation;[C]GO:0031416//NatB complex;[F]GO:0008080//N-acetyltransferase activity;GO:0004596//peptide alpha-N-acetyltransferase activity;
Unigene9982_All	biological_process;molecular_function;cellular_component	[C]organelle part;membrane part;[P]cellular process;response to stimulus;[F]binding;	-7.48301	[P]GO:0009416//response to light stimulus;GO:0018298//protein-chromophore linkage;GO:0009765//photosynthesis, light harvesting;GO:0009768//photosynthesis, light harvesting in photosystem I;[C]GO:0016021//integral component of membrane;GO:0009535//chloroplast thylakoid membrane;[F]GO:0031409//pigment binding;GO:0016168//chlorophyll binding;
CL736.Contig3_All	biological_process;molecular_function;cellular_component	[C]cell;[P]cellular process;[F]binding;catalytic activity;	-8.08746	[P]GO:0036265//RNA (guanine-N7)-methylation;GO:0006370//7-methylguanosine mRNA capping;[C]GO:0005845//mRNA cap binding complex;GO:0005634//nucleus;[F]GO:0016829//lyase activity;GO:0030170//pyridoxal phosphate binding;GO:0004482//mRNA (guanine-N7-)-methyltransferase activity;
CL1945.Contig1_All	biological_process;molecular_function;cellular_component	[C]organelle part;[P]cellular process;[F]catalytic activity;binding;	-8.96578	[P]GO:0006383//transcription from RNA polymerase III promoter;GO:0006351//transcription, DNA-templated;[C]GO:0005666//DNA-directed RNA polymerase III complex;[F]GO:0032549//ribonucleoside binding;GO:0003899//DNA-directed 5'-3' RNA polymerase activity;GO:0003677//DNA binding;
CL221.Contig3_All	biological_process;molecular_function;cellular_component	[C]cell;[P]cellular process;[F]binding;catalytic activity;	-9.78463	[P]GO:0009451//RNA modification;[C]GO:0043231//intracellular membrane-bounded organelle;[F]GO:0003723//RNA binding;GO:0004519//endonuclease activity;
CL630.Contig6_All	cellular_component	[C]membrane part;	9.30834	[C]GO:0016021//integral component of membrane;
CL88.Contig3_All	cellular_component	[C]membrane part;	8.29462	[C]GO:0016021//integral component of membrane;
CL4.Contig13_All	cellular_component	[C]membrane part;	8.02237	[C]GO:0016021//integral component of membrane;
CL972.Contig1_All	cellular_component	[C]membrane part;	7.76155	[C]GO:0016021//integral component of membrane;
Unigene17048_All	cellular_component	[C]membrane part;	7.65821	[C]GO:0016021//integral component of membrane;
CL3071.Contig1_All	cellular_component	[C]membrane part;	7.60733	[C]GO:0016021//integral component of membrane;
CL181.Contig3_All	cellular_component	[C]membrane part;	7.55459	[C]GO:0016021//integral component of membrane;
Unigene16187_All	cellular_component	[C]membrane part;	7.49985	[C]GO:0016021//integral component of membrane;
CL914.Contig4_All	cellular_component	[C]membrane part;	7.49185	[C]GO:0016021//integral component of membrane;
CL212.Contig6_All	cellular_component	[C]extracellular region;	7.44294	[C]GO:0005615//extracellular space;
Unigene19074_All	cellular_component	[C]membrane part;	7.40939	[C]GO:0016021//integral component of membrane;
Unigene12879_All	cellular_component	[C]membrane part;	7.36632	[C]GO:0016021//integral component of membrane;
Unigene13519_All	cellular_component	[C]membrane part;	7.35755	[C]GO:0016021//integral component of membrane;
CL513.Contig2_All	cellular_component	[C]membrane part;	6.94251	[C]GO:0016021//integral component of membrane;
CL1686.Contig2_All	cellular_component	[C]membrane part;	6.91886	[C]GO:0016021//integral component of membrane;
[truncated: 4,359 more rows]

## Sheet: KEGG-pathway enrichment-results
Overall KEGG pathway enrichment analysis results
[truncated: 128 more rows]

## Sheet: KEGG-pathway enrichment details
Overall transcripts annotated to KEGG pathway enrichment analysis
[truncated: 3,295 more rows]
