# Supplementary material for: The Biotechnological Potential of the Marine Diatom Skeletonema dohrnii to the Elevated Temperature and pCO2
Source: Mar Drugs. 2020 May 15;18(5):259. doi: 10.3390/md18050259 (PMC7281586; doi:10.3390/md18050259)
Supplement: Supplementary file 1 [file marinedrugs-18-00259-s001.zip › marinedrugs-749528-supplementary/Table-S3.xls]

## Sheet: ABC transporters
Differentially expressed ABC transporters
Gene ID	Pathway Name	Level 1	Level 2	log2(Sk_1000/Sk_400)	Kegg Orthology	Pfam	Nt	Nr	Kog	Swissprot	GO
CL1028.Contig7_All	ko02010//ABC transporters	Environmental Information Processing	Membrane transport	9.00562	K05681//ATP-binding cassette, subfamily G (WHITE), member 2+ko02010//ABC transporters;K21396//ATP-binding cassette, subfamily G (WHITE), eye pigment precursor transporter;K05681//ATP-binding cassette, subfamily G (WHITE), member 2+ko02010//ABC transporters;K05681//ATP-binding cassette, subfamily G (WHITE), member 2+ko02010//ABC transporters	ABC transporter	-	hypothetical protein THAOC_09484 [Thalassiosira oceanica]	[Q] KOG0061 Transporter, ABC superfamily (Breast cancer resistance protein)	ABC transporter G family member 14 OS=Arabidopsis thaliana GN=ABCG14 PE=2 SV=1
CL1028.Contig6_All	ko02010//ABC transporters	Environmental Information Processing	Membrane transport	8.19476	K05681//ATP-binding cassette, subfamily G (WHITE), member 2+ko02010//ABC transporters;K21396//ATP-binding cassette, subfamily G (WHITE), eye pigment precursor transporter;K21396//ATP-binding cassette, subfamily G (WHITE), eye pigment precursor transporter;K05681//ATP-binding cassette, subfamily G (WHITE), member 2+ko02010//ABC transporters	ABC transporter	-	hypothetical protein THAOC_09484 [Thalassiosira oceanica]	[Q] KOG0061 Transporter, ABC superfamily (Breast cancer resistance protein)	ABC transporter G family member 22 OS=Arabidopsis thaliana GN=ABCG22 PE=1 SV=1
Unigene11864_All	ko02010//ABC transporters;ko00920//Sulfur metabolism	Metabolism;Environmental Information Processing	Membrane transport;Energy metabolism	8.08746	K02045//sulfate transport system ATP-binding protein [EC:3.6.3.25]+ko00920//Sulfur metabolism+ko02010//ABC transporters;K02045//sulfate transport system ATP-binding protein [EC:3.6.3.25]+ko00920//Sulfur metabolism+ko02010//ABC transporters;K02045//sulfate transport system ATP-binding protein [EC:3.6.3.25]+ko00920//Sulfur metabolism+ko02010//ABC transporters	-	-	hypothetical protein SOVF_192450 [Spinacia oleracea]	[Q] KOG0055 Multidrug/pheromone exporter, ABC superfamily	Sulfate/thiosulfate import ATP-binding protein CysA OS=Mesostigma viride GN=cysA PE=3 SV=1	GO:0016020//membrane;GO:0005524//ATP binding;GO:0102025//ATPase-coupled thiosulfate transmembrane transporter activity;GO:0015419//ATPase-coupled sulfate transmembrane transporter activity;GO:0016887//ATPase activity;GO:0009507//chloroplast
Unigene10540_All	ko00920//Sulfur metabolism;ko02010//ABC transporters	Metabolism;Environmental Information Processing	Membrane transport;Energy metabolism	7.24793	K02045//sulfate transport system ATP-binding protein [EC:3.6.3.25]+ko00920//Sulfur metabolism+ko02010//ABC transporters;K02045//sulfate transport system ATP-binding protein [EC:3.6.3.25]+ko00920//Sulfur metabolism+ko02010//ABC transporters;K02045//sulfate transport system ATP-binding protein [EC:3.6.3.25]+ko00920//Sulfur metabolism+ko02010//ABC transporters	ABC transporter	-	PREDICTED: uncharacterized ABC transporter ATP-binding protein YknY [Ricinus communis]	[Q] KOG0055 Multidrug/pheromone exporter, ABC superfamily	Probable sulfate/thiosulfate import ATP-binding protein CysA OS=Chlorella vulgaris GN=cysA PE=3 SV=1	GO:0005524//ATP binding;GO:0016887//ATPase activity
Unigene18816_All	ko00920//Sulfur metabolism;ko02010//ABC transporters	Environmental Information Processing;Metabolism	Energy metabolism;Membrane transport	7.2384	K05643//ATP-binding cassette, subfamily A (ABC1), member 3+ko02010//ABC transporters;K05642//ATP-binding cassette, subfamily A (ABC1), member 2+ko02010//ABC transporters;K05643//ATP-binding cassette, subfamily A (ABC1), member 3+ko02010//ABC transporters;K02045//sulfate transport system ATP-binding protein [EC:3.6.3.25]+ko00920//Sulfur metabolism+ko02010//ABC transporters	ABC transporter	-	putative multidrug efflux ABC transporter (plastid) [Paulinella micropora]	[IR] KOG0059 Lipid exporter ABCA1 and related proteins, ABC superfamily	Sulfate/thiosulfate import ATP-binding protein CysA OS=Mesostigma viride GN=cysA PE=3 SV=1	GO:0016020//membrane;GO:0005524//ATP binding;GO:0102025//ATPase-coupled thiosulfate transmembrane transporter activity;GO:0015419//ATPase-coupled sulfate transmembrane transporter activity;GO:0009536//plastid;GO:0016887//ATPase activity;GO:0009507//chloroplast
Unigene12913_All	ko02010//ABC transporters;ko00920//Sulfur metabolism	Metabolism;Environmental Information Processing	Membrane transport;Energy metabolism	6.85798	K02045//sulfate transport system ATP-binding protein [EC:3.6.3.25]+ko00920//Sulfur metabolism+ko02010//ABC transporters;K02045//sulfate transport system ATP-binding protein [EC:3.6.3.25]+ko00920//Sulfur metabolism+ko02010//ABC transporters;K05656//ATP-binding cassette, subfamily B (MDR/TAP), member 9+ko02010//ABC transporters;K05658//ATP-binding cassette, subfamily B (MDR/TAP), member 1 [EC:7.6.2…	ABC transporter	-	hypothetical protein OsI_14862 [Oryza sativa Indica Group]	[Q] KOG0055 Multidrug/pheromone exporter, ABC superfamily	Probable sulfate/thiosulfate import ATP-binding protein CysA OS=Chlorella vulgaris GN=cysA PE=3 SV=1
Unigene20201_All	ko00920//Sulfur metabolism;ko02010//ABC transporters	Metabolism;Environmental Information Processing	Membrane transport;Energy metabolism	6.84549	K02045//sulfate transport system ATP-binding protein [EC:3.6.3.25]+ko00920//Sulfur metabolism+ko02010//ABC transporters;K02045//sulfate transport system ATP-binding protein [EC:3.6.3.25]+ko00920//Sulfur metabolism+ko02010//ABC transporters;K02045//sulfate transport system ATP-binding protein [EC:3.6.3.25]+ko00920//Sulfur metabolism+ko02010//ABC transporters	ABC transporter	-	hypothetical protein BVRB_019260, partial [Beta vulgaris subsp. vulgaris]	[Q] KOG0054 Multidrug resistance-associated protein/mitoxantrone resistance protein, ABC superfamily	Probable sulfate/thiosulfate import ATP-binding protein CysA OS=Chlorella vulgaris GN=cysA PE=3 SV=1	GO:0005524//ATP binding;GO:0043190//ATP-binding cassette (ABC) transporter complex;GO:0015417//polyamine-transporting ATPase activity
Unigene15504_All	ko00920//Sulfur metabolism;ko02010//ABC transporters	Environmental Information Processing;Metabolism	Membrane transport;Energy metabolism	6.6865	K02045//sulfate transport system ATP-binding protein [EC:3.6.3.25]+ko00920//Sulfur metabolism+ko02010//ABC transporters;K02045//sulfate transport system ATP-binding protein [EC:3.6.3.25]+ko00920//Sulfur metabolism+ko02010//ABC transporters;K02045//sulfate transport system ATP-binding protein [EC:3.6.3.25]+ko00920//Sulfur metabolism+ko02010//ABC transporters	ABC transporter	-	abc transporter atp-binding protein [Nannochloropsis gaditana]	[Q] KOG0055 Multidrug/pheromone exporter, ABC superfamily	Sulfate/thiosulfate import ATP-binding protein CysA OS=Mesostigma viride GN=cysA PE=3 SV=1	GO:0005524//ATP binding;GO:0006869//lipid transport;GO:0016887//ATPase activity;GO:0009507//chloroplast
Unigene18430_All	ko02010//ABC transporters	Environmental Information Processing	Membrane transport	6.64386	K05658//ATP-binding cassette, subfamily B (MDR/TAP), member 1 [EC:7.6.2.2]+ko02010//ABC transporters;K05658//ATP-binding cassette, subfamily B (MDR/TAP), member 1 [EC:7.6.2.2]+ko02010//ABC transporters;K05658//ATP-binding cassette, subfamily B (MDR/TAP), member 1 [EC:7.6.2.2]+ko02010//ABC transporters;K05658//ATP-binding cassette, subfamily B (MDR/TAP), member 1 [EC:7.6.2.2]+ko02010//ABC transpor…	ABC transporter	-	PREDICTED: putative ABC transporter B family member 8, partial [Ziziphus jujuba]	[Q] KOG0055 Multidrug/pheromone exporter, ABC superfamily	ABC transporter B family member 9 OS=Arabidopsis thaliana GN=ABCB9 PE=3 SV=2
Unigene20848_All	ko02010//ABC transporters;ko00920//Sulfur metabolism	Metabolism;Environmental Information Processing	Energy metabolism;Membrane transport	6.47573	K02045//sulfate transport system ATP-binding protein [EC:3.6.3.25]+ko00920//Sulfur metabolism+ko02010//ABC transporters;K05643//ATP-binding cassette, subfamily A (ABC1), member 3+ko02010//ABC transporters;K05643//ATP-binding cassette, subfamily A (ABC1), member 3+ko02010//ABC transporters	ABC transporter	-	PREDICTED: lipopolysaccharide export system ATP-binding protein LptB, partial [Ricinus communis]	[IR] KOG0059 Lipid exporter ABCA1 and related proteins, ABC superfamily	ABC transporter A family member 8 OS=Arabidopsis thaliana GN=ABCA8 PE=2 SV=3	GO:0055085//transmembrane transport;GO:0005524//ATP binding;GO:0009536//plastid;GO:0043190//ATP-binding cassette (ABC) transporter complex;GO:0016887//ATPase activity
CL1429.Contig1_All	ko00920//Sulfur metabolism;ko02010//ABC transporters	Metabolism;Environmental Information Processing	Energy metabolism;Membrane transport	5.99624	K02045//sulfate transport system ATP-binding protein [EC:3.6.3.25]+ko00920//Sulfur metabolism+ko02010//ABC transporters;K02045//sulfate transport system ATP-binding protein [EC:3.6.3.25]+ko00920//Sulfur metabolism+ko02010//ABC transporters;K05681//ATP-binding cassette, subfamily G (WHITE), member 2+ko02010//ABC transporters;K05681//ATP-binding cassette, subfamily G (WHITE), member 2+ko02010//ABC …	ABC transporter	-	ABC transporter family protein, partial [Thalassiosira pseudonana CCMP1335] >ACI64485.1 ABC transporter family protein, partial [Thalassiosira pseudonana CCMP1335]	[Q] KOG0055 Multidrug/pheromone exporter, ABC superfamily	ABC transporter I family member 11, chloroplastic OS=Arabidopsis thaliana GN=ABCI11 PE=2 SV=1	GO:0006810//transport;GO:0005524//ATP binding;GO:0043190//ATP-binding cassette (ABC) transporter complex;GO:0016887//ATPase activity
CL2781.Contig2_All	ko02010//ABC transporters	Environmental Information Processing	Membrane transport	5.58496	K21396//ATP-binding cassette, subfamily G (WHITE), eye pigment precursor transporter;K21396//ATP-binding cassette, subfamily G (WHITE), eye pigment precursor transporter;K21396//ATP-binding cassette, subfamily G (WHITE), eye pigment precursor transporter;K05681//ATP-binding cassette, subfamily G (WHITE), member 2+ko02010//ABC transporters;K21396//ATP-binding cassette, subfamily G (WHITE), eye pig…	ABC transporter	-	ABC transporter, partial [Thalassiosira pseudonana CCMP1335] >EED87600.1 ABC transporter, partial [Thalassiosira pseudonana CCMP1335]	[Q] KOG0065 Pleiotropic drug resistance proteins (PDR1-15), ABC superfamily	ABC transporter G family member 38 OS=Arabidopsis thaliana GN=ABCG38 PE=2 SV=1	GO:0006810//transport;GO:0005524//ATP binding;GO:0042626//ATPase activity, coupled to transmembrane movement of substances;GO:0016021//integral component of membrane;GO:0005886//plasma membrane;GO:0016887//ATPase activity
CL1897.Contig1_All	ko00620//Pyruvate metabolism;ko02010//ABC transporters	Metabolism;Environmental Information Processing	Membrane transport;Carbohydrate metabolism	5.25004	K19525//vacuolar protein sorting-associated protein 13A/C;K01303//acylaminoacyl-peptidase [EC:3.4.19.1];K00102//D-lactate dehydrogenase (cytochrome) [EC:1.1.2.4]+ko00620//Pyruvate metabolism;K15255//ATP-dependent DNA helicase PIF1 [EC:3.6.4.12];K05666//ATP-binding cassette, subfamily C (CFTR/MRP), member 2+ko02010//ABC transporters	Reverse transcriptase (RNA-dependent DNA polymerase)	-	hypothetical protein THAOC_10645, partial [Thalassiosira oceanica]	[R] KOG0017 FOG: Transposon-encoded proteins with TYA, reverse transcriptase, integrase domains in various combinations	Uncharacterized mitochondrial protein AtMg00860 OS=Arabidopsis thaliana GN=AtMg00860 PE=4 SV=1
Unigene769_All	ko02010//ABC transporters	Environmental Information Processing	Membrane transport	5.13222	K05643//ATP-binding cassette, subfamily A (ABC1), member 3+ko02010//ABC transporters;K05658//ATP-binding cassette, subfamily B (MDR/TAP), member 1 [EC:7.6.2.2]+ko02010//ABC transporters;K05643//ATP-binding cassette, subfamily A (ABC1), member 3+ko02010//ABC transporters;K05658//ATP-binding cassette, subfamily B (MDR/TAP), member 1 [EC:7.6.2.2]+ko02010//ABC transporters;K05641//ATP-binding cassett…	ABC-2 type transporter	-	putative multidrug efflux ABC transporter (plastid) [Paulinella micropora]	[IR] KOG0059 Lipid exporter ABCA1 and related proteins, ABC superfamily	Sulfate/thiosulfate import ATP-binding protein CysA OS=Nephroselmis olivacea GN=cysA PE=3 SV=1	GO:0005524//ATP binding;GO:0009536//plastid;GO:0016887//ATPase activity
Unigene19099_All	ko00920//Sulfur metabolism;ko02010//ABC transporters	Metabolism;Environmental Information Processing	Energy metabolism;Membrane transport	4.79442	K02045//sulfate transport system ATP-binding protein [EC:3.6.3.25]+ko00920//Sulfur metabolism+ko02010//ABC transporters;K02045//sulfate transport system ATP-binding protein [EC:3.6.3.25]+ko00920//Sulfur metabolism+ko02010//ABC transporters;K05679//ATP-binding cassette, subfamily G (WHITE), member 1+ko02010//ABC transporters	ABC transporter	-	sulfate ABC transporter ATP-binding subunit (chloroplast) [Derbesia sp. WEST4838] >AOP19202.1 sulfate ABC transporter ATP-binding subunit (chloroplast) [Derbesia sp. WEST4838]	[U] KOG0058 Peptide exporter, ABC superfamily	Sulfate/thiosulfate import ATP-binding protein CysA OS=Nephroselmis olivacea GN=cysA PE=3 SV=1	GO:0016020//membrane;GO:0005524//ATP binding;GO:0042626//ATPase activity, coupled to transmembrane movement of substances;GO:0016887//ATPase activity;GO:0009507//chloroplast
Unigene19366_All	ko02010//ABC transporters	Environmental Information Processing	Membrane transport	4.71882	K05643//ATP-binding cassette, subfamily A (ABC1), member 3+ko02010//ABC transporters;K05643//ATP-binding cassette, subfamily A (ABC1), member 3+ko02010//ABC transporters;K05641//ATP-binding cassette, subfamily A (ABC1), member 1+ko02010//ABC transporters;K05643//ATP-binding cassette, subfamily A (ABC1), member 3+ko02010//ABC transporters;K05643//ATP-binding cassette, subfamily A (ABC1), member 3+…	ABC transporter	-	ABC transporter A family member 1 isoform X1 [Helianthus annuus] >OTG11608.1 putative ATP-binding cassette A1 [Helianthus annuus]	[IR] KOG0059 Lipid exporter ABCA1 and related proteins, ABC superfamily	ABC transporter A family member 2 OS=Arabidopsis thaliana GN=ABCA2 PE=2 SV=1	GO:0005524//ATP binding;GO:0016021//integral component of membrane;GO:0005215//transporter activity;GO:0016887//ATPase activity
Unigene17716_All	ko02010//ABC transporters	Environmental Information Processing	Membrane transport	4.53605	K05658//ATP-binding cassette, subfamily B (MDR/TAP), member 1 [EC:7.6.2.2]+ko02010//ABC transporters;K05658//ATP-binding cassette, subfamily B (MDR/TAP), member 1 [EC:7.6.2.2]+ko02010//ABC transporters;K05658//ATP-binding cassette, subfamily B (MDR/TAP), member 1 [EC:7.6.2.2]+ko02010//ABC transporters;K05658//ATP-binding cassette, subfamily B (MDR/TAP), member 1 [EC:7.6.2.2]+ko02010//ABC transpor…	ABC transporter	-	ATP binding cassette subfamily B [Klebsormidium nitens]	[Q] KOG0055 Multidrug/pheromone exporter, ABC superfamily	ABC transporter B family member 9 OS=Arabidopsis thaliana GN=ABCB9 PE=3 SV=2	GO:0005524//ATP binding;GO:0042626//ATPase activity, coupled to transmembrane movement of substances;GO:0016021//integral component of membrane
CL1131.Contig1_All	ko02010//ABC transporters	Environmental Information Processing	Membrane transport	3.92631	K05681//ATP-binding cassette, subfamily G (WHITE), member 2+ko02010//ABC transporters	ABC-2 type transporter	-	photosystem II reaction center M protein, plastid precursor [Thalassiosira pseudonana CCMP1335] >EED94375.1 photosystem II reaction center M protein, plastid precursor [Thalassiosira pseudonana CCMP1335]	[Q] KOG0061 Transporter, ABC superfamily (Breast cancer resistance protein)	Extensin OS=Nicotiana tabacum GN=HRGPNT3 PE=2 SV=1	GO:0019684//photosynthesis, light reaction;GO:0005524//ATP binding;GO:0009523//photosystem II;GO:0042626//ATPase activity, coupled to transmembrane movement of substances;GO:0016021//integral component of membrane;GO:0005886//plasma membrane
Unigene19602_All	ko02010//ABC transporters	Environmental Information Processing	Membrane transport	3.90689	K05643//ATP-binding cassette, subfamily A (ABC1), member 3+ko02010//ABC transporters;K05643//ATP-binding cassette, subfamily A (ABC1), member 3+ko02010//ABC transporters;K05643//ATP-binding cassette, subfamily A (ABC1), member 3+ko02010//ABC transporters;K05643//ATP-binding cassette, subfamily A (ABC1), member 3+ko02010//ABC transporters	ABC transporter	-	abc transporter, putative, partial [Ricinus communis]	[IR] KOG0059 Lipid exporter ABCA1 and related proteins, ABC superfamily	ABC transporter A family member 1 OS=Arabidopsis thaliana GN=ABCA1 PE=2 SV=2	GO:0005524//ATP binding;GO:0009536//plastid;GO:0016887//ATPase activity
Unigene15631_All	ko00920//Sulfur metabolism;ko02010//ABC transporters	Environmental Information Processing;Metabolism	Membrane transport;Energy metabolism	3.53459	K02045//sulfate transport system ATP-binding protein [EC:3.6.3.25]+ko00920//Sulfur metabolism+ko02010//ABC transporters;K02045//sulfate transport system ATP-binding protein [EC:3.6.3.25]+ko00920//Sulfur metabolism+ko02010//ABC transporters;K02045//sulfate transport system ATP-binding protein [EC:3.6.3.25]+ko00920//Sulfur metabolism+ko02010//ABC transporters	ABC transporter	-	hypothetical protein OsI_23482 [Oryza sativa Indica Group]	[P] KOG0056 Heavy metal exporter HMT1, ABC superfamily	Sulfate/thiosulfate import ATP-binding protein CysA OS=Nephroselmis olivacea GN=cysA PE=3 SV=1	GO:0005524//ATP binding;GO:0016887//ATPase activity
CL2688.Contig1_All	ko02010//ABC transporters	Environmental Information Processing	Membrane transport	3.42394	K05658//ATP-binding cassette, subfamily B (MDR/TAP), member 1 [EC:7.6.2.2]+ko02010//ABC transporters;K05658//ATP-binding cassette, subfamily B (MDR/TAP), member 1 [EC:7.6.2.2]+ko02010//ABC transporters;K05658//ATP-binding cassette, subfamily B (MDR/TAP), member 1 [EC:7.6.2.2]+ko02010//ABC transporters;K05658//ATP-binding cassette, subfamily B (MDR/TAP), member 1 [EC:7.6.2.2]+ko02010//ABC transpor…	ABC transporter transmembrane region	-	ABC transporter multi-drug efflux transporter-like protein, partial [Thalassiosira pseudonana CCMP1335] >EED89603.1 ABC transporter multi-drug efflux transporter-like protein, partial [Thalassiosira pseudonana CCMP1335]	[Q] KOG0055 Multidrug/pheromone exporter, ABC superfamily	ABC transporter B family member 3 OS=Arabidopsis thaliana GN=ABCB3 PE=3 SV=1	GO:0005524//ATP binding;GO:0042626//ATPase activity, coupled to transmembrane movement of substances;GO:0016021//integral component of membrane;GO:0015721//bile acid and bile salt transport
CL166.Contig10_All	ko02010//ABC transporters	Environmental Information Processing	Membrane transport	2.98185	K05681//ATP-binding cassette, subfamily G (WHITE), member 2+ko02010//ABC transporters;K05681//ATP-binding cassette, subfamily G (WHITE), member 2+ko02010//ABC transporters;K05681//ATP-binding cassette, subfamily G (WHITE), member 2+ko02010//ABC transporters;K05681//ATP-binding cassette, subfamily G (WHITE), member 2+ko02010//ABC transporters;K05681//ATP-binding cassette, subfamily G (WHITE), memb…	ABC-2 type transporter	-	ABC transporter protein, partial [Thalassiosira pseudonana CCMP1335] >EED88176.1 ABC transporter protein, partial [Thalassiosira pseudonana CCMP1335]	[Q] KOG0065 Pleiotropic drug resistance proteins (PDR1-15), ABC superfamily	ABC transporter G family member 31 OS=Arabidopsis thaliana GN=ABCG31 PE=1 SV=1	GO:0005524//ATP binding;GO:0042626//ATPase activity, coupled to transmembrane movement of substances;GO:0016021//integral component of membrane;GO:0005886//plasma membrane
CL2688.Contig2_All	ko02010//ABC transporters	Environmental Information Processing	Membrane transport	2.75256	K05658//ATP-binding cassette, subfamily B (MDR/TAP), member 1 [EC:7.6.2.2]+ko02010//ABC transporters;K05658//ATP-binding cassette, subfamily B (MDR/TAP), member 1 [EC:7.6.2.2]+ko02010//ABC transporters;K05658//ATP-binding cassette, subfamily B (MDR/TAP), member 1 [EC:7.6.2.2]+ko02010//ABC transporters;K05658//ATP-binding cassette, subfamily B (MDR/TAP), member 1 [EC:7.6.2.2]+ko02010//ABC transpor…	ABC transporter transmembrane region	-	P-loop containing nucleoside triphosphate hydrolase protein [Fragilariopsis cylindrus CCMP1102]	[Q] KOG0055 Multidrug/pheromone exporter, ABC superfamily	ABC transporter B family member 3 OS=Arabidopsis thaliana GN=ABCB3 PE=3 SV=1	GO:0005524//ATP binding;GO:0042626//ATPase activity, coupled to transmembrane movement of substances;GO:0016021//integral component of membrane;GO:0015721//bile acid and bile salt transport
CL643.Contig3_All	ko02010//ABC transporters;ko04146//Peroxisome	Environmental Information Processing;Cellular Processes	Transport and catabolism;Membrane transport	2.67261	K05677//ATP-binding cassette, subfamily D (ALD), member 3+ko04146//Peroxisome+ko02010//ABC transporters;K05677//ATP-binding cassette, subfamily D (ALD), member 3+ko04146//Peroxisome+ko02010//ABC transporters;K05677//ATP-binding cassette, subfamily D (ALD), member 3+ko04146//Peroxisome+ko02010//ABC transporters;K05677//ATP-binding cassette, subfamily D (ALD), member 3+ko04146//Peroxisome+ko02010//…	ABC transporter transmembrane region 2	-	ABC transporter [Thalassiosira pseudonana CCMP1335] >EED92357.1 ABC transporter [Thalassiosira pseudonana CCMP1335]	[IR] KOG0060 Long-chain acyl-CoA transporter, ABC superfamily (involved in peroxisome organization and biogenesis)	ABC transporter B family member 24, mitochondrial OS=Arabidopsis thaliana GN=ABCB24 PE=1 SV=1	GO:0005524//ATP binding;GO:0042626//ATPase activity, coupled to transmembrane movement of substances;GO:0016021//integral component of membrane
CL166.Contig9_All	ko02010//ABC transporters	Environmental Information Processing	Membrane transport	2.53459	K05681//ATP-binding cassette, subfamily G (WHITE), member 2+ko02010//ABC transporters;K05681//ATP-binding cassette, subfamily G (WHITE), member 2+ko02010//ABC transporters;K05681//ATP-binding cassette, subfamily G (WHITE), member 2+ko02010//ABC transporters;K05681//ATP-binding cassette, subfamily G (WHITE), member 2+ko02010//ABC transporters;K05681//ATP-binding cassette, subfamily G (WHITE), memb…	ABC-2 type transporter	-	ABC transporter protein, partial [Thalassiosira pseudonana CCMP1335] >EED88176.1 ABC transporter protein, partial [Thalassiosira pseudonana CCMP1335]	[Q] KOG0065 Pleiotropic drug resistance proteins (PDR1-15), ABC superfamily	ABC transporter G family member 31 OS=Arabidopsis thaliana GN=ABCG31 PE=1 SV=1	GO:0005524//ATP binding;GO:0042626//ATPase activity, coupled to transmembrane movement of substances;GO:0016021//integral component of membrane;GO:0005886//plasma membrane
CL1778.Contig1_All	ko02010//ABC transporters	Environmental Information Processing	Membrane transport	2.44294	K05658//ATP-binding cassette, subfamily B (MDR/TAP), member 1 [EC:7.6.2.2]+ko02010//ABC transporters;K05658//ATP-binding cassette, subfamily B (MDR/TAP), member 1 [EC:7.6.2.2]+ko02010//ABC transporters;K05658//ATP-binding cassette, subfamily B (MDR/TAP), member 1 [EC:7.6.2.2]+ko02010//ABC transporters;K05658//ATP-binding cassette, subfamily B (MDR/TAP), member 1 [EC:7.6.2.2]+ko02010//ABC transpor…	ABC transporter transmembrane region	-	ABC transporter multi-drug efflux transporter-like protein, partial [Thalassiosira pseudonana CCMP1335] >EED89603.1 ABC transporter multi-drug efflux transporter-like protein, partial [Thalassiosira pseudonana CCMP1335]	[Q] KOG0055 Multidrug/pheromone exporter, ABC superfamily	ABC transporter B family member 4 OS=Arabidopsis thaliana GN=ABCB4 PE=1 SV=1	GO:0005524//ATP binding;GO:0042626//ATPase activity, coupled to transmembrane movement of substances;GO:0016021//integral component of membrane;GO:0015721//bile acid and bile salt transport
CL1429.Contig2_All	ko02010//ABC transporters;ko00920//Sulfur metabolism	Metabolism;Environmental Information Processing	Energy metabolism;Membrane transport	2.39481	K02045//sulfate transport system ATP-binding protein [EC:3.6.3.25]+ko00920//Sulfur metabolism+ko02010//ABC transporters;K02045//sulfate transport system ATP-binding protein [EC:3.6.3.25]+ko00920//Sulfur metabolism+ko02010//ABC transporters;K05681//ATP-binding cassette, subfamily G (WHITE), member 2+ko02010//ABC transporters;K05681//ATP-binding cassette, subfamily G (WHITE), member 2+ko02010//ABC …	ABC transporter	-	ABC transporter family protein, partial [Thalassiosira pseudonana CCMP1335] >ACI64485.1 ABC transporter family protein, partial [Thalassiosira pseudonana CCMP1335]	[Q] KOG0055 Multidrug/pheromone exporter, ABC superfamily	ABC transporter I family member 11, chloroplastic OS=Arabidopsis thaliana GN=ABCI11 PE=2 SV=1	GO:0006810//transport;GO:0005524//ATP binding;GO:0043190//ATP-binding cassette (ABC) transporter complex;GO:0016887//ATPase activity
Unigene18446_All	ko02010//ABC transporters	Environmental Information Processing	Membrane transport	2.33985	K21396//ATP-binding cassette, subfamily G (WHITE), eye pigment precursor transporter;K05681//ATP-binding cassette, subfamily G (WHITE), member 2+ko02010//ABC transporters;K21396//ATP-binding cassette, subfamily G (WHITE), eye pigment precursor transporter;K21396//ATP-binding cassette, subfamily G (WHITE), eye pigment precursor transporter;K05681//ATP-binding cassette, subfamily G (WHITE), member …	ABC transporter	-	PREDICTED: ABC transporter G family member 26 [Gossypium arboreum]	[Q] KOG0061 Transporter, ABC superfamily (Breast cancer resistance protein)	ABC transporter G family member 26 OS=Arabidopsis thaliana GN=ABCG26 PE=3 SV=2	GO:0005524//ATP binding;GO:0016021//integral component of membrane;GO:0016887//ATPase activity
CL1778.Contig2_All	ko02010//ABC transporters	Environmental Information Processing	Membrane transport	2.25585	K05658//ATP-binding cassette, subfamily B (MDR/TAP), member 1 [EC:7.6.2.2]+ko02010//ABC transporters;K05658//ATP-binding cassette, subfamily B (MDR/TAP), member 1 [EC:7.6.2.2]+ko02010//ABC transporters;K05658//ATP-binding cassette, subfamily B (MDR/TAP), member 1 [EC:7.6.2.2]+ko02010//ABC transporters;K05658//ATP-binding cassette, subfamily B (MDR/TAP), member 1 [EC:7.6.2.2]+ko02010//ABC transpor…	ABC transporter transmembrane region	-	ABC transporter multi-drug efflux transporter-like protein, partial [Thalassiosira pseudonana CCMP1335] >EED89603.1 ABC transporter multi-drug efflux transporter-like protein, partial [Thalassiosira pseudonana CCMP1335]	[Q] KOG0055 Multidrug/pheromone exporter, ABC superfamily	ABC transporter B family member 4 OS=Arabidopsis thaliana GN=ABCB4 PE=1 SV=1	GO:0005524//ATP binding;GO:0042626//ATPase activity, coupled to transmembrane movement of substances;GO:0016021//integral component of membrane;GO:0015721//bile acid and bile salt transport
Unigene102_All	ko02010//ABC transporters	Environmental Information Processing	Membrane transport	2.02574	K05681//ATP-binding cassette, subfamily G (WHITE), member 2+ko02010//ABC transporters;K21396//ATP-binding cassette, subfamily G (WHITE), eye pigment precursor transporter;K21396//ATP-binding cassette, subfamily G (WHITE), eye pigment precursor transporter;K05681//ATP-binding cassette, subfamily G (WHITE), member 2+ko02010//ABC transporters	ABC-2 type transporter	-	hypothetical protein THAOC_02316 [Thalassiosira oceanica]	[Q] KOG0065 Pleiotropic drug resistance proteins (PDR1-15), ABC superfamily	ABC transporter G family member 31 OS=Arabidopsis thaliana GN=ABCG31 PE=1 SV=1	GO:0006810//transport;GO:0005524//ATP binding;GO:0016021//integral component of membrane;GO:0016887//ATPase activity
CL1974.Contig1_All	ko02010//ABC transporters	Environmental Information Processing	Membrane transport	1.93552	K05681//ATP-binding cassette, subfamily G (WHITE), member 2+ko02010//ABC transporters;K21396//ATP-binding cassette, subfamily G (WHITE), eye pigment precursor transporter;K21396//ATP-binding cassette, subfamily G (WHITE), eye pigment precursor transporter	ABC-2 type transporter	-	ABC transporter [Thalassiosira pseudonana CCMP1335] >EED93887.1 ABC transporter [Thalassiosira pseudonana CCMP1335]	[Q] KOG0061 Transporter, ABC superfamily (Breast cancer resistance protein)	ABC transporter G family member 7 OS=Arabidopsis thaliana GN=ABCG7 PE=2 SV=1	GO:0005524//ATP binding;GO:0042626//ATPase activity, coupled to transmembrane movement of substances;GO:0016021//integral component of membrane;GO:0005886//plasma membrane;GO:0016887//ATPase activity
Unigene4377_All	ko02010//ABC transporters	Environmental Information Processing	Membrane transport	1.80222	K05657//ATP-binding cassette, subfamily B (MDR/TAP), member 10+ko02010//ABC transporters;K05657//ATP-binding cassette, subfamily B (MDR/TAP), member 10+ko02010//ABC transporters;K05657//ATP-binding cassette, subfamily B (MDR/TAP), member 10+ko02010//ABC transporters;K05658//ATP-binding cassette, subfamily B (MDR/TAP), member 1 [EC:7.6.2.2]+ko02010//ABC transporters;K05657//ATP-binding cassette, s…	ABC transporter	-	ABC transporter [Thalassiosira pseudonana CCMP1335] >EED93036.1 ABC transporter [Thalassiosira pseudonana CCMP1335]	[U] KOG0058 Peptide exporter, ABC superfamily	ABC transporter B family member 11 OS=Arabidopsis thaliana GN=ABCB11 PE=2 SV=1	GO:0005524//ATP binding;GO:0042626//ATPase activity, coupled to transmembrane movement of substances;GO:0016021//integral component of membrane
Unigene3110_All	ko02010//ABC transporters	Environmental Information Processing	Membrane transport	1.7774	K05665//ATP-binding cassette, subfamily C (CFTR/MRP), member 1 [EC:7.6.2.3]+ko02010//ABC transporters;K05666//ATP-binding cassette, subfamily C (CFTR/MRP), member 2+ko02010//ABC transporters;K05665//ATP-binding cassette, subfamily C (CFTR/MRP), member 1 [EC:7.6.2.3]+ko02010//ABC transporters;K05665//ATP-binding cassette, subfamily C (CFTR/MRP), member 1 [EC:7.6.2.3]+ko02010//ABC transporters;K056…	ABC transporter	-	predicted protein [Phaeodactylum tricornutum CCAP 1055/1] >ACI65637.1 predicted protein [Phaeodactylum tricornutum CCAP 1055/1]	[Q] KOG0054 Multidrug resistance-associated protein/mitoxantrone resistance protein, ABC superfamily	ABC transporter C family member 2 OS=Arabidopsis thaliana GN=ABCC2 PE=1 SV=2	GO:0005524//ATP binding;GO:0042626//ATPase activity, coupled to transmembrane movement of substances;GO:0016021//integral component of membrane
CL166.Contig7_All	ko02010//ABC transporters	Environmental Information Processing	Membrane transport	1.7425	K05681//ATP-binding cassette, subfamily G (WHITE), member 2+ko02010//ABC transporters;K05681//ATP-binding cassette, subfamily G (WHITE), member 2+ko02010//ABC transporters;K05681//ATP-binding cassette, subfamily G (WHITE), member 2+ko02010//ABC transporters;K05681//ATP-binding cassette, subfamily G (WHITE), member 2+ko02010//ABC transporters;K05681//ATP-binding cassette, subfamily G (WHITE), memb…	ABC-2 type transporter	-	ABC transporter protein, partial [Thalassiosira pseudonana CCMP1335] >EED88176.1 ABC transporter protein, partial [Thalassiosira pseudonana CCMP1335]	[Q] KOG0065 Pleiotropic drug resistance proteins (PDR1-15), ABC superfamily	ABC transporter G family member 31 OS=Arabidopsis thaliana GN=ABCG31 PE=1 SV=1	GO:0005524//ATP binding;GO:0042626//ATPase activity, coupled to transmembrane movement of substances;GO:0016021//integral component of membrane;GO:0005886//plasma membrane
CL2886.Contig1_All	ko02010//ABC transporters	Environmental Information Processing	Membrane transport	1.62879	K05657//ATP-binding cassette, subfamily B (MDR/TAP), member 10+ko02010//ABC transporters;K05658//ATP-binding cassette, subfamily B (MDR/TAP), member 1 [EC:7.6.2.2]+ko02010//ABC transporters;K05658//ATP-binding cassette, subfamily B (MDR/TAP), member 1 [EC:7.6.2.2]+ko02010//ABC transporters;K05658//ATP-binding cassette, subfamily B (MDR/TAP), member 1 [EC:7.6.2.2]+ko02010//ABC transporters;K05658/…	ABC transporter transmembrane region	-	hypothetical protein THAOC_32300 [Thalassiosira oceanica]	[U] KOG0058 Peptide exporter, ABC superfamily	ABC transporter B family member 15 OS=Arabidopsis thaliana GN=ABCB15 PE=3 SV=1	GO:0005524//ATP binding;GO:0042626//ATPase activity, coupled to transmembrane movement of substances;GO:0016021//integral component of membrane
CL1925.Contig2_All	ko00920//Sulfur metabolism;ko02010//ABC transporters	Environmental Information Processing;Metabolism	Membrane transport;Energy metabolism	1.45962	K02045//sulfate transport system ATP-binding protein [EC:3.6.3.25]+ko00920//Sulfur metabolism+ko02010//ABC transporters;K02045//sulfate transport system ATP-binding protein [EC:3.6.3.25]+ko00920//Sulfur metabolism+ko02010//ABC transporters;K05658//ATP-binding cassette, subfamily B (MDR/TAP), member 1 [EC:7.6.2.2]+ko02010//ABC transporters	-	-	predicted protein [Thalassiosira pseudonana CCMP1335] >EED94973.1 predicted protein [Thalassiosira pseudonana CCMP1335]	[Q] KOG0055 Multidrug/pheromone exporter, ABC superfamily	ABC transporter B family member 14 OS=Arabidopsis thaliana GN=ABCB14 PE=3 SV=1
Unigene6203_All	ko02010//ABC transporters	Environmental Information Processing	Membrane transport	1.438	K05665//ATP-binding cassette, subfamily C (CFTR/MRP), member 1 [EC:7.6.2.3]+ko02010//ABC transporters;K05665//ATP-binding cassette, subfamily C (CFTR/MRP), member 1 [EC:7.6.2.3]+ko02010//ABC transporters;K05665//ATP-binding cassette, subfamily C (CFTR/MRP), member 1 [EC:7.6.2.3]+ko02010//ABC transporters;K05665//ATP-binding cassette, subfamily C (CFTR/MRP), member 1 [EC:7.6.2.3]+ko02010//ABC tran…	ABC transporter transmembrane region	-	hypothetical protein THAOC_08584 [Thalassiosira oceanica]	[Q] KOG0054 Multidrug resistance-associated protein/mitoxantrone resistance protein, ABC superfamily	ABC transporter C family member 12 OS=Arabidopsis thaliana GN=ABCC12 PE=2 SV=1
CL1853.Contig3_All	ko02010//ABC transporters	Environmental Information Processing	Membrane transport	1.42202	K05657//ATP-binding cassette, subfamily B (MDR/TAP), member 10+ko02010//ABC transporters;K05657//ATP-binding cassette, subfamily B (MDR/TAP), member 10+ko02010//ABC transporters;K05658//ATP-binding cassette, subfamily B (MDR/TAP), member 1 [EC:7.6.2.2]+ko02010//ABC transporters;K05658//ATP-binding cassette, subfamily B (MDR/TAP), member 1 [EC:7.6.2.2]+ko02010//ABC transporters	ABC transporter transmembrane region	-	predicted protein, partial [Thalassiosira pseudonana CCMP1335] >ACI64221.1 predicted protein, partial [Thalassiosira pseudonana CCMP1335]	[U] KOG0058 Peptide exporter, ABC superfamily	ABC transporter B family member 26, chloroplastic OS=Arabidopsis thaliana GN=ABCB26 PE=1 SV=1	GO:0005524//ATP binding;GO:0042626//ATPase activity, coupled to transmembrane movement of substances;GO:0005743//mitochondrial inner membrane;GO:0016021//integral component of membrane
CL2429.Contig2_All	ko02010//ABC transporters	Environmental Information Processing	Membrane transport	1.35894	K05665//ATP-binding cassette, subfamily C (CFTR/MRP), member 1 [EC:7.6.2.3]+ko02010//ABC transporters;K05665//ATP-binding cassette, subfamily C (CFTR/MRP), member 1 [EC:7.6.2.3]+ko02010//ABC transporters;K05665//ATP-binding cassette, subfamily C (CFTR/MRP), member 1 [EC:7.6.2.3]+ko02010//ABC transporters;K05665//ATP-binding cassette, subfamily C (CFTR/MRP), member 1 [EC:7.6.2.3]+ko02010//ABC tran…	ABC transporter transmembrane region	-	P-loop containing nucleoside triphosphate hydrolase protein [Fragilariopsis cylindrus CCMP1102]	[Q] KOG0054 Multidrug resistance-associated protein/mitoxantrone resistance protein, ABC superfamily	ABC transporter C family member 12 OS=Arabidopsis thaliana GN=ABCC12 PE=2 SV=1	GO:0016020//membrane;GO:0055085//transmembrane transport;GO:0005524//ATP binding;GO:0005887//integral component of plasma membrane;GO:0042626//ATPase activity, coupled to transmembrane movement of substances;GO:0016021//integral component of membrane
CL540.Contig4_All	ko02010//ABC transporters	Environmental Information Processing	Membrane transport	1.2721	K05658//ATP-binding cassette, subfamily B (MDR/TAP), member 1 [EC:7.6.2.2]+ko02010//ABC transporters;K05658//ATP-binding cassette, subfamily B (MDR/TAP), member 1 [EC:7.6.2.2]+ko02010//ABC transporters;K05658//ATP-binding cassette, subfamily B (MDR/TAP), member 1 [EC:7.6.2.2]+ko02010//ABC transporters;K05658//ATP-binding cassette, subfamily B (MDR/TAP), member 1 [EC:7.6.2.2]+ko02010//ABC transpor…	ABC transporter transmembrane region	-	hypothetical protein THAOC_22342, partial [Thalassiosira oceanica]	[Q] KOG0055 Multidrug/pheromone exporter, ABC superfamily	ABC transporter B family member 5 OS=Arabidopsis thaliana GN=ABCB5 PE=3 SV=1	GO:0005524//ATP binding;GO:0042626//ATPase activity, coupled to transmembrane movement of substances;GO:0016021//integral component of membrane
Unigene217_All	ko02010//ABC transporters	Environmental Information Processing	Membrane transport	1.27208	K05657//ATP-binding cassette, subfamily B (MDR/TAP), member 10+ko02010//ABC transporters;K05657//ATP-binding cassette, subfamily B (MDR/TAP), member 10+ko02010//ABC transporters;K05657//ATP-binding cassette, subfamily B (MDR/TAP), member 10+ko02010//ABC transporters;K05657//ATP-binding cassette, subfamily B (MDR/TAP), member 10+ko02010//ABC transporters	ABC transporter transmembrane region	-	ABC transporter [Thalassiosira pseudonana CCMP1335] >ACI64088.1 ABC transporter [Thalassiosira pseudonana CCMP1335]	[U] KOG0058 Peptide exporter, ABC superfamily	ABC transporter B family member 4 OS=Arabidopsis thaliana GN=ABCB4 PE=1 SV=1	GO:0005774//vacuolar membrane;GO:0090374//oligopeptide export from mitochondrion;GO:0005524//ATP binding;GO:0005743//mitochondrial inner membrane;GO:0016021//integral component of membrane;GO:0015421//oligopeptide-transporting ATPase activity
CL191.Contig2_All	ko02010//ABC transporters	Environmental Information Processing	Membrane transport	1.20144	K05643//ATP-binding cassette, subfamily A (ABC1), member 3+ko02010//ABC transporters;K05641//ATP-binding cassette, subfamily A (ABC1), member 1+ko02010//ABC transporters;K05643//ATP-binding cassette, subfamily A (ABC1), member 3+ko02010//ABC transporters;K05643//ATP-binding cassette, subfamily A (ABC1), member 3+ko02010//ABC transporters;K05641//ATP-binding cassette, subfamily A (ABC1), member 1+…	ABC transporter	-	ABC transporter, partial [Thalassiosira pseudonana CCMP1335] >EED88009.1 ABC transporter, partial [Thalassiosira pseudonana CCMP1335]	[IR] KOG0059 Lipid exporter ABCA1 and related proteins, ABC superfamily	ABC transporter A family member 2 OS=Arabidopsis thaliana GN=ABCA2 PE=2 SV=1	GO:0043231//intracellular membrane-bounded organelle;GO:0005524//ATP binding;GO:0006869//lipid transport;GO:0042626//ATPase activity, coupled to transmembrane movement of substances;GO:0016021//integral component of membrane;GO:0005215//transporter activity;GO:0016887//ATPase activity
CL540.Contig2_All	ko02010//ABC transporters	Environmental Information Processing	Membrane transport	1.12154	K05658//ATP-binding cassette, subfamily B (MDR/TAP), member 1 [EC:7.6.2.2]+ko02010//ABC transporters;K05658//ATP-binding cassette, subfamily B (MDR/TAP), member 1 [EC:7.6.2.2]+ko02010//ABC transporters;K05658//ATP-binding cassette, subfamily B (MDR/TAP), member 1 [EC:7.6.2.2]+ko02010//ABC transporters;K05658//ATP-binding cassette, subfamily B (MDR/TAP), member 1 [EC:7.6.2.2]+ko02010//ABC transpor…	ABC transporter transmembrane region	-	hypothetical protein THAOC_22342, partial [Thalassiosira oceanica]	[Q] KOG0055 Multidrug/pheromone exporter, ABC superfamily	ABC transporter B family member 5 OS=Arabidopsis thaliana GN=ABCB5 PE=3 SV=1
CL1853.Contig1_All	ko02010//ABC transporters	Environmental Information Processing	Membrane transport	1.09265	K05657//ATP-binding cassette, subfamily B (MDR/TAP), member 10+ko02010//ABC transporters;K05657//ATP-binding cassette, subfamily B (MDR/TAP), member 10+ko02010//ABC transporters;K05657//ATP-binding cassette, subfamily B (MDR/TAP), member 10+ko02010//ABC transporters;K05657//ATP-binding cassette, subfamily B (MDR/TAP), member 10+ko02010//ABC transporters	ABC transporter transmembrane region	-	predicted protein, partial [Thalassiosira pseudonana CCMP1335] >ACI64221.1 predicted protein, partial [Thalassiosira pseudonana CCMP1335]	[U] KOG0058 Peptide exporter, ABC superfamily	ABC transporter B family member 19 OS=Arabidopsis thaliana GN=ABCB19 PE=1 SV=1	GO:0005524//ATP binding;GO:0042626//ATPase activity, coupled to transmembrane movement of substances;GO:0005743//mitochondrial inner membrane;GO:0016021//integral component of membrane
CL166.Contig4_All	ko02010//ABC transporters	Environmental Information Processing	Membrane transport	1.04891	K05681//ATP-binding cassette, subfamily G (WHITE), member 2+ko02010//ABC transporters;K05681//ATP-binding cassette, subfamily G (WHITE), member 2+ko02010//ABC transporters;K05681//ATP-binding cassette, subfamily G (WHITE), member 2+ko02010//ABC transporters;K05681//ATP-binding cassette, subfamily G (WHITE), member 2+ko02010//ABC transporters;K05681//ATP-binding cassette, subfamily G (WHITE), memb…	ABC-2 type transporter	-	hypothetical protein THAOC_29910 [Thalassiosira oceanica]	[Q] KOG0065 Pleiotropic drug resistance proteins (PDR1-15), ABC superfamily	ABC transporter G family member 35 OS=Oryza sativa subsp. japonica GN=ABCG35 PE=3 SV=1	GO:0005524//ATP binding;GO:0042626//ATPase activity, coupled to transmembrane movement of substances;GO:0016021//integral component of membrane;GO:0005886//plasma membrane
CL1028.Contig4_All	ko02010//ABC transporters	Environmental Information Processing	Membrane transport	-1.18405	K05681//ATP-binding cassette, subfamily G (WHITE), member 2+ko02010//ABC transporters;K21396//ATP-binding cassette, subfamily G (WHITE), eye pigment precursor transporter;K05681//ATP-binding cassette, subfamily G (WHITE), member 2+ko02010//ABC transporters;K05681//ATP-binding cassette, subfamily G (WHITE), member 2+ko02010//ABC transporters	ABC transporter	-	hypothetical protein THAOC_09484 [Thalassiosira oceanica]	[Q] KOG0061 Transporter, ABC superfamily (Breast cancer resistance protein)	ABC transporter G family member 14 OS=Arabidopsis thaliana GN=ABCG14 PE=2 SV=1
CL2075.Contig2_All	ko02010//ABC transporters	Environmental Information Processing	Membrane transport	-1.25219	K05663//mitochondrial ABC transporter ATM+ko02010//ABC transporters;K05663//mitochondrial ABC transporter ATM+ko02010//ABC transporters;K05663//mitochondrial ABC transporter ATM+ko02010//ABC transporters;K05663//mitochondrial ABC transporter ATM+ko02010//ABC transporters;K05663//mitochondrial ABC transporter ATM+ko02010//ABC transporters	Mnd1 family	-	ABC transporter [Thalassiosira pseudonana CCMP1335] >XP_002297292.1 ABC transporter [Thalassiosira pseudonana CCMP1335] >EED86442.1 ABC transporter [Thalassiosira pseudonana CCMP1335] >EED86712.1 ABC transporter [Thalassiosira pseudonana CCMP1335]	[U] KOG0057 Mitochondrial Fe/S cluster exporter, ABC superfamily	ABC transporter B family member 25, mitochondrial OS=Arabidopsis thaliana GN=ABCB25 PE=1 SV=1	GO:0005524//ATP binding;GO:0042626//ATPase activity, coupled to transmembrane movement of substances;GO:0016021//integral component of membrane
CL21.Contig3_All	ko02010//ABC transporters	Environmental Information Processing	Membrane transport	-1.53297	K05681//ATP-binding cassette, subfamily G (WHITE), member 2+ko02010//ABC transporters;K05681//ATP-binding cassette, subfamily G (WHITE), member 2+ko02010//ABC transporters;K05681//ATP-binding cassette, subfamily G (WHITE), member 2+ko02010//ABC transporters;K05681//ATP-binding cassette, subfamily G (WHITE), member 2+ko02010//ABC transporters;K05681//ATP-binding cassette, subfamily G (WHITE), memb…	ABC-2 type transporter	-	hypothetical protein THAOC_07642 [Thalassiosira oceanica]	[Q] KOG0061 Transporter, ABC superfamily (Breast cancer resistance protein)	ABC transporter G family member 17 OS=Arabidopsis thaliana GN=ABCG17 PE=2 SV=1	GO:0005524//ATP binding;GO:0016021//integral component of membrane;GO:0016887//ATPase activity
Unigene3151_All	ko02010//ABC transporters	Environmental Information Processing	Membrane transport	-1.78481	K05663//mitochondrial ABC transporter ATM+ko02010//ABC transporters;K05661//ATP-binding cassette, subfamily B (MDR/TAP), member 6+ko02010//ABC transporters;K05663//mitochondrial ABC transporter ATM+ko02010//ABC transporters	ABC transporter	-	hypothetical protein THAOC_06322 [Thalassiosira oceanica]	[P] KOG0056 Heavy metal exporter HMT1, ABC superfamily	ABC transporter B family member 25, mitochondrial OS=Arabidopsis thaliana GN=ABCB25 PE=1 SV=1	GO:0000009//alpha-1,6-mannosyltransferase activity;GO:0016021//integral component of membrane;GO:0006491//N-glycan processing;GO:0000136//alpha-1,6-mannosyltransferase complex
Unigene5420_All	ko02010//ABC transporters	Environmental Information Processing	Membrane transport	-3.12749	K01303//acylaminoacyl-peptidase [EC:3.4.19.1];K19525//vacuolar protein sorting-associated protein 13A/C;K15255//ATP-dependent DNA helicase PIF1 [EC:3.6.4.12];K05666//ATP-binding cassette, subfamily C (CFTR/MRP), member 2+ko02010//ABC transporters;K04733//interleukin-1 receptor-associated kinase 4 [EC:2.7.11.1]	Integrase core domain	-	rapid-growth-like protein 25, partial [Skeletonema costatum]	[R] KOG0017 FOG: Transposon-encoded proteins with TYA, reverse transcriptase, integrase domains in various combinations
CL1853.Contig2_All	ko02010//ABC transporters	Environmental Information Processing	Membrane transport	-4.58496	K05657//ATP-binding cassette, subfamily B (MDR/TAP), member 10+ko02010//ABC transporters;K05657//ATP-binding cassette, subfamily B (MDR/TAP), member 10+ko02010//ABC transporters;K05657//ATP-binding cassette, subfamily B (MDR/TAP), member 10+ko02010//ABC transporters;K05657//ATP-binding cassette, subfamily B (MDR/TAP), member 10+ko02010//ABC transporters	ABC transporter transmembrane region	-	predicted protein, partial [Thalassiosira pseudonana CCMP1335] >ACI64221.1 predicted protein, partial [Thalassiosira pseudonana CCMP1335]	[U] KOG0058 Peptide exporter, ABC superfamily	ABC transporter B family member 25 OS=Oryza sativa subsp. japonica GN=OsABCB25 PE=2 SV=1	GO:0005524//ATP binding;GO:0042626//ATPase activity, coupled to transmembrane movement of substances;GO:0005743//mitochondrial inner membrane;GO:0016021//integral component of membrane
Unigene5555_All	ko00920//Sulfur metabolism;ko02010//ABC transporters	Environmental Information Processing;Metabolism	Energy metabolism;Membrane transport	-4.94642	K02045//sulfate transport system ATP-binding protein [EC:3.6.3.25]+ko00920//Sulfur metabolism+ko02010//ABC transporters;K02045//sulfate transport system ATP-binding protein [EC:3.6.3.25]+ko00920//Sulfur metabolism+ko02010//ABC transporters;K02045//sulfate transport system ATP-binding protein [EC:3.6.3.25]+ko00920//Sulfur metabolism+ko02010//ABC transporters	Permease MlaE	-	probable transport protein (chloroplast) [Fusochloris perforata] >AIT95163.1 probable transport protein (chloroplast) [Fusochloris perforata]	[U] KOG0057 Mitochondrial Fe/S cluster exporter, ABC superfamily	Sulfate/thiosulfate import ATP-binding protein cysA OS=Cucumis sativus GN=CYSA PE=3 SV=1	GO:0016020//membrane;GO:0005524//ATP binding;GO:0042626//ATPase activity, coupled to transmembrane movement of substances;GO:0016887//ATPase activity;GO:0009507//chloroplast
CL1897.Contig2_All	ko01110//Biosynthesis of secondary metabolites;ko00904//Diterpenoid biosynthesis;ko02010//ABC transporters	Environmental Information Processing;Metabolism	Global and overview maps;Membrane transport;Metabolism of terpenoids and polyketides	-5.04138	K19525//vacuolar protein sorting-associated protein 13A/C;K01303//acylaminoacyl-peptidase [EC:3.4.19.1];K15255//ATP-dependent DNA helicase PIF1 [EC:3.6.4.12];K05666//ATP-binding cassette, subfamily C (CFTR/MRP), member 2+ko02010//ABC transporters;K04125//gibberellin 2beta-dioxygenase [EC:1.14.11.13]+ko00904//Diterpenoid biosynthesis+ko01110//Biosynthesis of secondary metabolites	Reverse transcriptase (RNA-dependent DNA polymerase)	-	hypothetical protein THAOC_10645, partial [Thalassiosira oceanica]	[R] KOG0017 FOG: Transposon-encoded proteins with TYA, reverse transcriptase, integrase domains in various combinations	Uncharacterized mitochondrial protein AtMg00860 OS=Arabidopsis thaliana GN=AtMg00860 PE=4 SV=1
