# Supplementary material for: The Biotechnological Potential of the Marine Diatom Skeletonema dohrnii to the Elevated Temperature and pCO2
Source: Mar Drugs. 2020 May 15;18(5):259. doi: 10.3390/md18050259 (PMC7281586; doi:10.3390/md18050259)
Supplement: Supplementary file 1 [file marinedrugs-18-00259-s001.zip › marinedrugs-749528-supplementary/Table-S4.xls]

## Sheet: Carotenoid biosynthesis
Differentially expressed transcripts in carotenoid biosyntehis metabolism
Gene ID	Pathway Name	Level 1	Level 2	log2(Sk_1000/Sk_400)	Kegg Orthology	Pfam	Nt	Nr	Kog	Swissprot	GO
CL1594.Contig3_All	ko00906//Carotenoid biosynthesis;ko01100//Metabolic pathways;ko01110//Biosynthesis of secondary metabolites	Metabolism	Global and overview maps;Metabolism of terpenoids and polyketides	10.3652	K09835//prolycopene isomerase [EC:5.2.1.13]+ko00906//Carotenoid biosynthesis+ko01100//Metabolic pathways+ko01110//Biosynthesis of secondary metabolites;K09835//prolycopene isomerase [EC:5.2.1.13]+ko00906//Carotenoid biosynthesis+ko01100//Metabolic pathways+ko01110//Biosynthesis of secondary metabolites;K09835//prolycopene isomerase [EC:5.2.1.13]+ko00906//Carotenoid biosynthesis+ko01100//Metabolic…	NAD(P)-binding Rossmann-like domain	-	hypothetical protein THAPSDRAFT_10233 [Thalassiosira pseudonana CCMP1335] >EED88629.1 hypothetical protein THAPSDRAFT_10233 [Thalassiosira pseudonana CCMP1335]	[H] KOG4254 Phytoene desaturase	Prolycopene isomerase, chloroplastic OS=Solanum lycopersicum GN=CRTISO PE=1 SV=1	GO:0007264//small GTPase mediated signal transduction;GO:0005622//intracellular;GO:0016021//integral component of membrane;GO:0005092//GDP-dissociation inhibitor activity;GO:0016491//oxidoreductase activity
Unigene9769_All	ko01110//Biosynthesis of secondary metabolites;ko00906//Carotenoid biosynthesis;ko01100//Metabolic pathways	Metabolism	Global and overview maps;Metabolism of terpenoids and polyketides	7.69349	K09841//xanthoxin dehydrogenase [EC:1.1.1.288]+ko00906//Carotenoid biosynthesis+ko01100//Metabolic pathways+ko01110//Biosynthesis of secondary metabolites;K09841//xanthoxin dehydrogenase [EC:1.1.1.288]+ko00906//Carotenoid biosynthesis+ko01100//Metabolic pathways+ko01110//Biosynthesis of secondary metabolites;K09841//xanthoxin dehydrogenase [EC:1.1.1.288]+ko00906//Carotenoid biosynthesis+ko01100//…	Enoyl-(Acyl carrier protein) reductase	-	hypothetical protein AXX17_ATUG04600, partial [Arabidopsis thaliana]	[R] KOG0725 Reductases with broad range of substrate specificities	Short-chain dehydrogenase reductase 2a OS=Arabidopsis thaliana GN=SDR2a PE=3 SV=1	GO:0016491//oxidoreductase activity
Unigene19307_All	ko00220//Arginine biosynthesis;ko01110//Biosynthesis of secondary metabolites;ko01100//Metabolic pathways;ko01230//Biosynthesis of amino acids;ko00906//Carotenoid biosynthesis	Metabolism	Metabolism of terpenoids and polyketides;Amino acid metabolism;Global and overview maps	7.46761	K14595//abscisate beta-glucosyltransferase [EC:2.4.1.263]+ko00906//Carotenoid biosynthesis+ko01100//Metabolic pathways+ko01110//Biosynthesis of secondary metabolites;K00611//ornithine carbamoyltransferase [EC:2.1.3.3]+ko00220//Arginine biosynthesis+ko01230//Biosynthesis of amino acids+ko01100//Metabolic pathways+ko01110//Biosynthesis of secondary metabolites;K00611//ornithine carbamoyltransferase…	CBS domain	-	CBS domain-containing protein CBSX1, chloroplastic-like [Chenopodium quinoa]		CBS domain-containing protein CBSX1, chloroplastic OS=Arabidopsis thaliana GN=CBSX1 PE=1 SV=2
CL1629.Contig3_All	ko01110//Biosynthesis of secondary metabolites;ko00904//Diterpenoid biosynthesis;ko00906//Carotenoid biosynthesis;ko01100//Metabolic pathways	Metabolism	Metabolism of terpenoids and polyketides;Global and overview maps	6.89178	K12664//cytochrome P450 family 26 subfamily B+ko01100//Metabolic pathways;K04123//ent-kaurenoic acid monooxygenase [EC:1.14.14.107]+ko00904//Diterpenoid biosynthesis+ko01100//Metabolic pathways+ko01110//Biosynthesis of secondary metabolites;K09843//(+)-abscisic acid 8'-hydroxylase [EC:1.14.14.137]+ko00906//Carotenoid biosynthesis;K09843//(+)-abscisic acid 8'-hydroxylase [EC:1.14.14.137]+ko00906//…	Cytochrome P450	-	hypothetical protein THAPSDRAFT_263399, partial [Thalassiosira pseudonana CCMP1335] >EED90892.1 hypothetical protein THAPSDRAFT_263399, partial [Thalassiosira pseudonana CCMP1335]	[QI] KOG0157 Cytochrome P450 CYP4/CYP19/CYP26 subfamilies	Abscisic acid 8'-hydroxylase 3 OS=Arabidopsis thaliana GN=CYP707A3 PE=1 SV=1	GO:0016705//oxidoreductase activity, acting on paired donors, with incorporation or reduction of molecular oxygen;GO:0020037//heme binding;GO:0005506//iron ion binding;GO:0016125//sterol metabolic process;GO:0004497//monooxygenase activity
Unigene13728_All	ko01100//Metabolic pathways;ko00906//Carotenoid biosynthesis;ko01110//Biosynthesis of secondary metabolites	Metabolism	Global and overview maps;Metabolism of terpenoids and polyketides	6.40939	K15747//beta-ring hydroxylase [EC:1.14.-.-]+ko00906//Carotenoid biosynthesis+ko01100//Metabolic pathways+ko01110//Biosynthesis of secondary metabolites;K15747//beta-ring hydroxylase [EC:1.14.-.-]+ko00906//Carotenoid biosynthesis+ko01100//Metabolic pathways+ko01110//Biosynthesis of secondary metabolites;K15747//beta-ring hydroxylase [EC:1.14.-.-]+ko00906//Carotenoid biosynthesis+ko01100//Metabolic…	Cytochrome P450	-	protein LUTEIN DEFICIENT 5, chloroplastic-like [Dorcoceras hygrometricum]	[Q] KOG0156 Cytochrome P450 CYP2 subfamily	Cytochrome P450 71B7 OS=Arabidopsis thaliana GN=CYP71B7 PE=1 SV=1	GO:0016705//oxidoreductase activity, acting on paired donors, with incorporation or reduction of molecular oxygen;GO:0020037//heme binding;GO:0005506//iron ion binding;GO:0004497//monooxygenase activity
CL2144.Contig3_All	ko00906//Carotenoid biosynthesis	Metabolism	Metabolism of terpenoids and polyketides	6.35755	K09843//(+)-abscisic acid 8'-hydroxylase [EC:1.14.14.137]+ko00906//Carotenoid biosynthesis;K09843//(+)-abscisic acid 8'-hydroxylase [EC:1.14.14.137]+ko00906//Carotenoid biosynthesis;K09843//(+)-abscisic acid 8'-hydroxylase [EC:1.14.14.137]+ko00906//Carotenoid biosynthesis;K09843//(+)-abscisic acid 8'-hydroxylase [EC:1.14.14.137]+ko00906//Carotenoid biosynthesis;K09843//(+)-abscisic acid 8'-hydrox…	Cytochrome P450	-	hypothetical protein THAOC_00409 [Thalassiosira oceanica]	[QI] KOG0157 Cytochrome P450 CYP4/CYP19/CYP26 subfamilies	Abscisic acid 8'-hydroxylase 3 OS=Oryza sativa subsp. indica GN=CYP707A7 PE=3 SV=1
CL1629.Contig4_All	ko01100//Metabolic pathways;ko00904//Diterpenoid biosynthesis;ko00906//Carotenoid biosynthesis;ko01110//Biosynthesis of secondary metabolites	Metabolism	Global and overview maps;Metabolism of terpenoids and polyketides	4.89178	K12664//cytochrome P450 family 26 subfamily B+ko01100//Metabolic pathways;K04123//ent-kaurenoic acid monooxygenase [EC:1.14.14.107]+ko00904//Diterpenoid biosynthesis+ko01100//Metabolic pathways+ko01110//Biosynthesis of secondary metabolites;K09843//(+)-abscisic acid 8'-hydroxylase [EC:1.14.14.137]+ko00906//Carotenoid biosynthesis;K09843//(+)-abscisic acid 8'-hydroxylase [EC:1.14.14.137]+ko00906//…	Cytochrome P450	-	hypothetical protein THAPSDRAFT_263399, partial [Thalassiosira pseudonana CCMP1335] >EED90892.1 hypothetical protein THAPSDRAFT_263399, partial [Thalassiosira pseudonana CCMP1335]	[QI] KOG0157 Cytochrome P450 CYP4/CYP19/CYP26 subfamilies	Abscisic acid 8'-hydroxylase 3 OS=Arabidopsis thaliana GN=CYP707A3 PE=1 SV=1	GO:0016705//oxidoreductase activity, acting on paired donors, with incorporation or reduction of molecular oxygen;GO:0020037//heme binding;GO:0005506//iron ion binding;GO:0016125//sterol metabolic process;GO:0004497//monooxygenase activity
Unigene2657_All	ko01100//Metabolic pathways;ko00906//Carotenoid biosynthesis;ko01110//Biosynthesis of secondary metabolites	Metabolism	Metabolism of terpenoids and polyketides;Global and overview maps	3.96547	K14595//abscisate beta-glucosyltransferase [EC:2.4.1.263]+ko00906//Carotenoid biosynthesis+ko01100//Metabolic pathways+ko01110//Biosynthesis of secondary metabolites	CBS domain	-	Cystathionine beta-synthase family protein isoform 1 [Theobroma cacao]	[C] KOG1764 5'-AMP-activated protein kinase, gamma subunit	CBS domain-containing protein CBSX1, chloroplastic OS=Arabidopsis thaliana GN=CBSX1 PE=1 SV=2
CL1370.Contig1_All	ko01110//Biosynthesis of secondary metabolites;ko01100//Metabolic pathways;ko00906//Carotenoid biosynthesis	Metabolism	Metabolism of terpenoids and polyketides;Global and overview maps	3.71439	K09838//zeaxanthin epoxidase [EC:1.14.15.21]+ko00906//Carotenoid biosynthesis+ko01100//Metabolic pathways+ko01110//Biosynthesis of secondary metabolites;K09838//zeaxanthin epoxidase [EC:1.14.15.21]+ko00906//Carotenoid biosynthesis+ko01100//Metabolic pathways+ko01110//Biosynthesis of secondary metabolites;K09838//zeaxanthin epoxidase [EC:1.14.15.21]+ko00906//Carotenoid biosynthesis+ko01100//Metabo…	FAD binding domain	-	predicted protein [Thalassiosira pseudonana CCMP1335] >EED86778.1 predicted protein [Thalassiosira pseudonana CCMP1335]		Zeaxanthin epoxidase, chloroplastic OS=Prunus armeniaca PE=2 SV=1	GO:0016021//integral component of membrane
Unigene9290_All	ko01100//Metabolic pathways;ko01110//Biosynthesis of secondary metabolites;ko00906//Carotenoid biosynthesis	Metabolism	Metabolism of terpenoids and polyketides;Global and overview maps	3.42178	K09841//xanthoxin dehydrogenase [EC:1.1.1.288]+ko00906//Carotenoid biosynthesis+ko01100//Metabolic pathways+ko01110//Biosynthesis of secondary metabolites	short chain dehydrogenase	-	predicted protein, partial [Thalassiosira pseudonana CCMP1335] >EED87765.1 predicted protein, partial [Thalassiosira pseudonana CCMP1335]	[R] KOG1611 Predicted short chain-type dehydrogenase
Unigene8371_All	ko01110//Biosynthesis of secondary metabolites;ko01100//Metabolic pathways;ko00906//Carotenoid biosynthesis	Metabolism	Metabolism of terpenoids and polyketides;Global and overview maps	2.76332	K09839//violaxanthin de-epoxidase [EC:1.23.5.1]+ko00906//Carotenoid biosynthesis+ko01100//Metabolic pathways+ko01110//Biosynthesis of secondary metabolites;K09839//violaxanthin de-epoxidase [EC:1.23.5.1]+ko00906//Carotenoid biosynthesis+ko01100//Metabolic pathways+ko01110//Biosynthesis of secondary metabolites;K09839//violaxanthin de-epoxidase [EC:1.23.5.1]+ko00906//Carotenoid biosynthesis+ko0110…	VDE lipocalin domain	-	diadinoxanthin de-epoxidase [Thalassiosira pseudonana CCMP1335] >EED90931.1 diadinoxanthin de-epoxidase [Thalassiosira pseudonana CCMP1335]	[K] KOG0627 Heat shock transcription factor	Violaxanthin de-epoxidase, chloroplastic OS=Arabidopsis thaliana GN=VDE1 PE=1 SV=1	GO:0046422//violaxanthin de-epoxidase activity;GO:0009507//chloroplast
Unigene7479_All	ko00906//Carotenoid biosynthesis;ko01100//Metabolic pathways;ko01110//Biosynthesis of secondary metabolites;ko00900//Terpenoid backbone biosynthesis	Metabolism	Global and overview maps;Metabolism of terpenoids and polyketides	2.65711	K15745//phytoene desaturase (3,4-didehydrolycopene-forming) [EC:1.3.99.30]+ko00906//Carotenoid biosynthesis+ko01100//Metabolic pathways+ko01110//Biosynthesis of secondary metabolites;K01823//isopentenyl-diphosphate Delta-isomerase [EC:5.3.3.2]+ko00900//Terpenoid backbone biosynthesis+ko01100//Metabolic pathways+ko01110//Biosynthesis of secondary metabolites	Squalene/phytoene synthase	-	hypothetical protein GUITHDRAFT_116060 [Guillardia theta CCMP2712] >EKX37753.1 hypothetical protein GUITHDRAFT_116060 [Guillardia theta CCMP2712]	[Q] KOG0142 Isopentenyl pyrophosphate:dimethylallyl pyrophosphate isomerase	Isopentenyl-diphosphate Delta-isomerase I, chloroplastic OS=Arabidopsis thaliana GN=IPP1 PE=2 SV=3	GO:0016021//integral component of membrane;GO:0016117//carotenoid biosynthetic process;GO:0016491//oxidoreductase activity
Unigene3024_All	ko01100//Metabolic pathways;ko00906//Carotenoid biosynthesis;ko01110//Biosynthesis of secondary metabolites	Metabolism	Global and overview maps;Metabolism of terpenoids and polyketides	2.55154	K00514//zeta-carotene desaturase [EC:1.3.5.6]+ko00906//Carotenoid biosynthesis+ko01100//Metabolic pathways+ko01110//Biosynthesis of secondary metabolites;K00514//zeta-carotene desaturase [EC:1.3.5.6]+ko00906//Carotenoid biosynthesis+ko01100//Metabolic pathways+ko01110//Biosynthesis of secondary metabolites;K00514//zeta-carotene desaturase [EC:1.3.5.6]+ko00906//Carotenoid biosynthesis+ko01100//Met…	Flavin containing amine oxidoreductase	-	predicted protein [Thalassiosira pseudonana CCMP1335] >EED88747.1 predicted protein [Thalassiosira pseudonana CCMP1335]	[Q] KOG0029 Amine oxidase	Zeta-carotene desaturase, chloroplastic/chromoplastic OS=Zea mays GN=ZDS1 PE=2 SV=1	GO:0016719//carotene 7,8-desaturase activity;GO:0016117//carotenoid biosynthetic process
CL1722.Contig2_All	ko01100//Metabolic pathways;ko01110//Biosynthesis of secondary metabolites;ko00906//Carotenoid biosynthesis	Metabolism	Metabolism of terpenoids and polyketides;Global and overview maps	2.32925	K09835//prolycopene isomerase [EC:5.2.1.13]+ko00906//Carotenoid biosynthesis+ko01100//Metabolic pathways+ko01110//Biosynthesis of secondary metabolites;K09835//prolycopene isomerase [EC:5.2.1.13]+ko00906//Carotenoid biosynthesis+ko01100//Metabolic pathways+ko01110//Biosynthesis of secondary metabolites;K09835//prolycopene isomerase [EC:5.2.1.13]+ko00906//Carotenoid biosynthesis+ko01100//Metabolic…	NAD(P)-binding Rossmann-like domain	-	all-trans-retinol 13,14-reductase [Fistulifera solaris]	[H] KOG4254 Phytoene desaturase	Prolycopene isomerase, chloroplastic OS=Daucus carota GN=CRTISO PE=2 SV=1	GO:0016853//isomerase activity;GO:0005622//intracellular;GO:0016021//integral component of membrane;GO:0016491//oxidoreductase activity
CL1629.Contig6_All	ko00906//Carotenoid biosynthesis;ko01110//Biosynthesis of secondary metabolites;ko01100//Metabolic pathways;ko00904//Diterpenoid biosynthesis	Metabolism	Metabolism of terpenoids and polyketides;Global and overview maps	2.3265	K12664//cytochrome P450 family 26 subfamily B+ko01100//Metabolic pathways;K04123//ent-kaurenoic acid monooxygenase [EC:1.14.14.107]+ko00904//Diterpenoid biosynthesis+ko01100//Metabolic pathways+ko01110//Biosynthesis of secondary metabolites;K09843//(+)-abscisic acid 8'-hydroxylase [EC:1.14.14.137]+ko00906//Carotenoid biosynthesis;K09843//(+)-abscisic acid 8'-hydroxylase [EC:1.14.14.137]+ko00906//…	Cytochrome P450	-	hypothetical protein THAPSDRAFT_263399, partial [Thalassiosira pseudonana CCMP1335] >EED90892.1 hypothetical protein THAPSDRAFT_263399, partial [Thalassiosira pseudonana CCMP1335]	[QI] KOG0157 Cytochrome P450 CYP4/CYP19/CYP26 subfamilies	Abscisic acid 8'-hydroxylase 3 OS=Arabidopsis thaliana GN=CYP707A3 PE=1 SV=1	GO:0016705//oxidoreductase activity, acting on paired donors, with incorporation or reduction of molecular oxygen;GO:0020037//heme binding;GO:0005506//iron ion binding;GO:0016125//sterol metabolic process;GO:0004497//monooxygenase activity
CL2946.Contig1_All	ko00906//Carotenoid biosynthesis;ko01110//Biosynthesis of secondary metabolites	Metabolism	Global and overview maps;Metabolism of terpenoids and polyketides	2.31694	K17911//beta-carotene isomerase [EC:5.2.1.14]+ko00906//Carotenoid biosynthesis+ko01110//Biosynthesis of secondary metabolites;K17911//beta-carotene isomerase [EC:5.2.1.14]+ko00906//Carotenoid biosynthesis+ko01110//Biosynthesis of secondary metabolites;K17911//beta-carotene isomerase [EC:5.2.1.14]+ko00906//Carotenoid biosynthesis+ko01110//Biosynthesis of secondary metabolites;K17911//beta-carotene…	Domain of unknown function (DUF4033)	-	predicted protein, partial [Thalassiosira pseudonana CCMP1335] >EED96725.1 predicted protein, partial [Thalassiosira pseudonana CCMP1335]		Beta-carotene isomerase D27, chloroplastic OS=Oryza sativa subsp. japonica GN=D27 PE=1 SV=1
CL1629.Contig1_All	ko00904//Diterpenoid biosynthesis;ko01110//Biosynthesis of secondary metabolites;ko01100//Metabolic pathways;ko00906//Carotenoid biosynthesis	Metabolism	Metabolism of terpenoids and polyketides;Global and overview maps	2.21299	K12664//cytochrome P450 family 26 subfamily B+ko01100//Metabolic pathways;K04123//ent-kaurenoic acid monooxygenase [EC:1.14.14.107]+ko00904//Diterpenoid biosynthesis+ko01100//Metabolic pathways+ko01110//Biosynthesis of secondary metabolites;K09843//(+)-abscisic acid 8'-hydroxylase [EC:1.14.14.137]+ko00906//Carotenoid biosynthesis;K09843//(+)-abscisic acid 8'-hydroxylase [EC:1.14.14.137]+ko00906//…	Cytochrome P450	-	hypothetical protein THAPSDRAFT_263399, partial [Thalassiosira pseudonana CCMP1335] >EED90892.1 hypothetical protein THAPSDRAFT_263399, partial [Thalassiosira pseudonana CCMP1335]	[QI] KOG0157 Cytochrome P450 CYP4/CYP19/CYP26 subfamilies	Abscisic acid 8'-hydroxylase 3 OS=Arabidopsis thaliana GN=CYP707A3 PE=1 SV=1	GO:0016705//oxidoreductase activity, acting on paired donors, with incorporation or reduction of molecular oxygen;GO:0020037//heme binding;GO:0005506//iron ion binding;GO:0016125//sterol metabolic process;GO:0004497//monooxygenase activity
Unigene5219_All	ko01110//Biosynthesis of secondary metabolites;ko00906//Carotenoid biosynthesis;ko01100//Metabolic pathways	Metabolism	Global and overview maps;Metabolism of terpenoids and polyketides	2.12759	K15745//phytoene desaturase (3,4-didehydrolycopene-forming) [EC:1.3.99.30]+ko00906//Carotenoid biosynthesis+ko01100//Metabolic pathways+ko01110//Biosynthesis of secondary metabolites;K15745//phytoene desaturase (3,4-didehydrolycopene-forming) [EC:1.3.99.30]+ko00906//Carotenoid biosynthesis+ko01100//Metabolic pathways+ko01110//Biosynthesis of secondary metabolites	NAD(P)-binding Rossmann-like domain	-	hypothetical protein THAOC_17301, partial [Thalassiosira oceanica]			GO:0016491//oxidoreductase activity
CL2144.Contig1_All	ko00906//Carotenoid biosynthesis	Metabolism	Metabolism of terpenoids and polyketides	1.95128	K09843//(+)-abscisic acid 8'-hydroxylase [EC:1.14.14.137]+ko00906//Carotenoid biosynthesis;K09843//(+)-abscisic acid 8'-hydroxylase [EC:1.14.14.137]+ko00906//Carotenoid biosynthesis;K09843//(+)-abscisic acid 8'-hydroxylase [EC:1.14.14.137]+ko00906//Carotenoid biosynthesis;K09843//(+)-abscisic acid 8'-hydroxylase [EC:1.14.14.137]+ko00906//Carotenoid biosynthesis;K09843//(+)-abscisic acid 8'-hydrox…	Cytochrome P450	-	hypothetical protein THAOC_00409 [Thalassiosira oceanica]	[QI] KOG0157 Cytochrome P450 CYP4/CYP19/CYP26 subfamilies	Abscisic acid 8'-hydroxylase 3 OS=Oryza sativa subsp. indica GN=CYP707A7 PE=3 SV=1
CL1643.Contig2_All	ko01110//Biosynthesis of secondary metabolites;ko01100//Metabolic pathways;ko00906//Carotenoid biosynthesis	Metabolism	Global and overview maps;Metabolism of terpenoids and polyketides	1.61688	K09838//zeaxanthin epoxidase [EC:1.14.15.21]+ko00906//Carotenoid biosynthesis+ko01100//Metabolic pathways+ko01110//Biosynthesis of secondary metabolites;K09838//zeaxanthin epoxidase [EC:1.14.15.21]+ko00906//Carotenoid biosynthesis+ko01100//Metabolic pathways+ko01110//Biosynthesis of secondary metabolites;K00480//salicylate hydroxylase [EC:1.14.13.1]+ko01100//Metabolic pathways;K09838//zeaxanthin …	FAD binding domain	-	hypothetical protein THAOC_05418 [Thalassiosira oceanica]	[CR] KOG2614 Kynurenine 3-monooxygenase and related flavoprotein monooxygenases	Zeaxanthin epoxidase, chloroplastic OS=Prunus armeniaca PE=2 SV=1	GO:0044550//secondary metabolite biosynthetic process;GO:0004497//monooxygenase activity;GO:0071949//FAD binding
CL2257.Contig2_All	ko01110//Biosynthesis of secondary metabolites;ko00906//Carotenoid biosynthesis;ko01100//Metabolic pathways	Metabolism	Metabolism of terpenoids and polyketides;Global and overview maps	1.33587	K09838//zeaxanthin epoxidase [EC:1.14.15.21]+ko00906//Carotenoid biosynthesis+ko01100//Metabolic pathways+ko01110//Biosynthesis of secondary metabolites;K09838//zeaxanthin epoxidase [EC:1.14.15.21]+ko00906//Carotenoid biosynthesis+ko01100//Metabolic pathways+ko01110//Biosynthesis of secondary metabolites;K09838//zeaxanthin epoxidase [EC:1.14.15.21]+ko00906//Carotenoid biosynthesis+ko01100//Metabo…	FAD binding domain	-	predicted protein [Thalassiosira pseudonana CCMP1335] >EED91858.1 predicted protein [Thalassiosira pseudonana CCMP1335]	[CR] KOG2614 Kynurenine 3-monooxygenase and related flavoprotein monooxygenases	CBS domain-containing protein CBSX3, mitochondrial OS=Arabidopsis thaliana GN=CBSX3 PE=1 SV=1
CL1519.Contig1_All	ko01110//Biosynthesis of secondary metabolites;ko01100//Metabolic pathways;ko00906//Carotenoid biosynthesis	Metabolism	Metabolism of terpenoids and polyketides;Global and overview maps	1.31849	K09835//prolycopene isomerase [EC:5.2.1.13]+ko00906//Carotenoid biosynthesis+ko01100//Metabolic pathways+ko01110//Biosynthesis of secondary metabolites;K09835//prolycopene isomerase [EC:5.2.1.13]+ko00906//Carotenoid biosynthesis+ko01100//Metabolic pathways+ko01110//Biosynthesis of secondary metabolites;K09835//prolycopene isomerase [EC:5.2.1.13]+ko00906//Carotenoid biosynthesis+ko01100//Metabolic…	NAD(P)-binding Rossmann-like domain	-	predicted protein [Thalassiosira pseudonana CCMP1335] >EED88142.1 predicted protein [Thalassiosira pseudonana CCMP1335]	[H] KOG4254 Phytoene desaturase	Prolycopene isomerase 2, chloroplastic OS=Oncidium hybrid cultivar GN=CRTISO2 PE=2 SV=1	GO:0016853//isomerase activity;GO:0005622//intracellular;GO:0016021//integral component of membrane;GO:0016491//oxidoreductase activity
Unigene6166_All	ko00906//Carotenoid biosynthesis;ko01110//Biosynthesis of secondary metabolites;ko01100//Metabolic pathways	Metabolism	Metabolism of terpenoids and polyketides;Global and overview maps	1.14023	K02293//15-cis-phytoene desaturase [EC:1.3.5.5]+ko00906//Carotenoid biosynthesis+ko01100//Metabolic pathways+ko01110//Biosynthesis of secondary metabolites	Flavin containing amine oxidoreductase	-	predicted protein [Thalassiosira pseudonana CCMP1335] >EED88487.1 predicted protein [Thalassiosira pseudonana CCMP1335]			GO:0016491//oxidoreductase activity
Unigene4023_All	ko00906//Carotenoid biosynthesis;ko01110//Biosynthesis of secondary metabolites;ko01100//Metabolic pathways	Metabolism	Global and overview maps;Metabolism of terpenoids and polyketides	1.04673	K09838//zeaxanthin epoxidase [EC:1.14.15.21]+ko00906//Carotenoid biosynthesis+ko01100//Metabolic pathways+ko01110//Biosynthesis of secondary metabolites;K09838//zeaxanthin epoxidase [EC:1.14.15.21]+ko00906//Carotenoid biosynthesis+ko01100//Metabolic pathways+ko01110//Biosynthesis of secondary metabolites;K09838//zeaxanthin epoxidase [EC:1.14.15.21]+ko00906//Carotenoid biosynthesis+ko01100//Metabo…	FAD binding domain	-	FAD/NAD(P)-binding domain-containing protein [Fragilariopsis cylindrus CCMP1102]	[CR] KOG2614 Kynurenine 3-monooxygenase and related flavoprotein monooxygenases	Zeaxanthin epoxidase, chloroplastic OS=Oncidium hybrid cultivar GN=ZEP PE=2 SV=1	GO:0071949//FAD binding
Unigene5301_All	ko00906//Carotenoid biosynthesis;ko01110//Biosynthesis of secondary metabolites;ko01100//Metabolic pathways	Metabolism	Metabolism of terpenoids and polyketides;Global and overview maps	-1.16193	K00464//all-trans-8'-apo-beta-carotenal 15,15'-oxygenase [EC:1.13.11.75];K00464//all-trans-8'-apo-beta-carotenal 15,15'-oxygenase [EC:1.13.11.75];K09840//9-cis-epoxycarotenoid dioxygenase [EC:1.13.11.51]+ko00906//Carotenoid biosynthesis+ko01100//Metabolic pathways+ko01110//Biosynthesis of secondary metabolites	Retinal pigment epithelial membrane protein	-	hypothetical protein THAOC_35850 [Thalassiosira oceanica]	[Q] KOG1285 Beta, beta-carotene 15,15'-dioxygenase and related enzymes	Zeaxanthin 7,8(7',8')-cleavage dioxygenase, chromoplastic OS=Crocus sativus GN=ZCD PE=1 SV=1	GO:0016702//oxidoreductase activity, acting on single donors with incorporation of molecular oxygen, incorporation of two atoms of oxygen;GO:0046872//metal ion binding
CL1776.Contig1_All	ko01100//Metabolic pathways;ko00906//Carotenoid biosynthesis;ko01110//Biosynthesis of secondary metabolites	Metabolism	Metabolism of terpenoids and polyketides;Global and overview maps	-1.36009	K02293//15-cis-phytoene desaturase [EC:1.3.5.5]+ko00906//Carotenoid biosynthesis+ko01100//Metabolic pathways+ko01110//Biosynthesis of secondary metabolites;K02293//15-cis-phytoene desaturase [EC:1.3.5.5]+ko00906//Carotenoid biosynthesis+ko01100//Metabolic pathways+ko01110//Biosynthesis of secondary metabolites;K02293//15-cis-phytoene desaturase [EC:1.3.5.5]+ko00906//Carotenoid biosynthesis+ko0110…	Flavin containing amine oxidoreductase	XM_002291596.1 Thalassiosira pseudonana CCMP1335 predicted protein mRNA	predicted protein [Thalassiosira pseudonana CCMP1335] >EED91739.1 predicted protein [Thalassiosira pseudonana CCMP1335]	[Q] KOG0029 Amine oxidase	15-cis-phytoene desaturase, chloroplastic/chromoplastic OS=Capsicum annuum GN=PDS PE=1 SV=1	GO:0016705//oxidoreductase activity, acting on paired donors, with incorporation or reduction of molecular oxygen;GO:0016117//carotenoid biosynthetic process
Unigene7040_All	ko00906//Carotenoid biosynthesis;ko01110//Biosynthesis of secondary metabolites;ko01100//Metabolic pathways	Metabolism	Global and overview maps;Metabolism of terpenoids and polyketides	-1.50157	K15747//beta-ring hydroxylase [EC:1.14.-.-]+ko00906//Carotenoid biosynthesis+ko01100//Metabolic pathways+ko01110//Biosynthesis of secondary metabolites;K15747//beta-ring hydroxylase [EC:1.14.-.-]+ko00906//Carotenoid biosynthesis+ko01100//Metabolic pathways+ko01110//Biosynthesis of secondary metabolites;K15747//beta-ring hydroxylase [EC:1.14.-.-]+ko00906//Carotenoid biosynthesis+ko01100//Metabolic…	Cytochrome P450	AF459441.1 Skeletonema costatum cytochrome P450 (CYP97E1) mRNA, complete cds	cytochrome P450 [Skeletonema costatum]	[QI] KOG0157 Cytochrome P450 CYP4/CYP19/CYP26 subfamilies	Cytochrome P450 97B3, chloroplastic OS=Arabidopsis thaliana GN=CYP97B3 PE=1 SV=2	GO:0016705//oxidoreductase activity, acting on paired donors, with incorporation or reduction of molecular oxygen;GO:0020037//heme binding;GO:0005506//iron ion binding;GO:0004497//monooxygenase activity
CL1594.Contig4_All	ko01110//Biosynthesis of secondary metabolites;ko01100//Metabolic pathways;ko00906//Carotenoid biosynthesis	Metabolism	Metabolism of terpenoids and polyketides;Global and overview maps	-1.57084	K09835//prolycopene isomerase [EC:5.2.1.13]+ko00906//Carotenoid biosynthesis+ko01100//Metabolic pathways+ko01110//Biosynthesis of secondary metabolites;K09835//prolycopene isomerase [EC:5.2.1.13]+ko00906//Carotenoid biosynthesis+ko01100//Metabolic pathways+ko01110//Biosynthesis of secondary metabolites;K09835//prolycopene isomerase [EC:5.2.1.13]+ko00906//Carotenoid biosynthesis+ko01100//Metabolic…	NAD(P)-binding Rossmann-like domain	XM_002294238.1 Thalassiosira pseudonana CCMP1335 hypothetical protein partial mRNA	hypothetical protein THAPSDRAFT_10233 [Thalassiosira pseudonana CCMP1335] >EED88629.1 hypothetical protein THAPSDRAFT_10233 [Thalassiosira pseudonana CCMP1335]	[H] KOG4254 Phytoene desaturase	Prolycopene isomerase 2, chloroplastic OS=Oncidium hybrid cultivar GN=CRTISO2 PE=2 SV=1	GO:0005622//intracellular;GO:0016491//oxidoreductase activity
Unigene581_All	ko00906//Carotenoid biosynthesis;ko01110//Biosynthesis of secondary metabolites;ko01100//Metabolic pathways	Metabolism	Metabolism of terpenoids and polyketides;Global and overview maps	-1.96278	K15747//beta-ring hydroxylase [EC:1.14.-.-]+ko00906//Carotenoid biosynthesis+ko01100//Metabolic pathways+ko01110//Biosynthesis of secondary metabolites;K15747//beta-ring hydroxylase [EC:1.14.-.-]+ko00906//Carotenoid biosynthesis+ko01100//Metabolic pathways+ko01110//Biosynthesis of secondary metabolites;K15747//beta-ring hydroxylase [EC:1.14.-.-]+ko00906//Carotenoid biosynthesis+ko01100//Metabolic…	Cytochrome P450	XM_002293568.1 Thalassiosira pseudonana CCMP1335 cytochrome P450 (CYP2), partial mRNA	cytochrome P450 [Thalassiosira pseudonana CCMP1335] >EED89340.1 cytochrome P450 [Thalassiosira pseudonana CCMP1335]	[QI] KOG0157 Cytochrome P450 CYP4/CYP19/CYP26 subfamilies	Cytochrome P450 97B1, chloroplastic OS=Pisum sativum GN=CYP97B1 PE=2 SV=1	GO:0016705//oxidoreductase activity, acting on paired donors, with incorporation or reduction of molecular oxygen;GO:0020037//heme binding;GO:0005506//iron ion binding;GO:0004497//monooxygenase activity
Unigene7862_All	ko01110//Biosynthesis of secondary metabolites;ko00906//Carotenoid biosynthesis;ko01100//Metabolic pathways	Metabolism	Global and overview maps;Metabolism of terpenoids and polyketides	-1.98166	K09838//zeaxanthin epoxidase [EC:1.14.15.21]+ko00906//Carotenoid biosynthesis+ko01100//Metabolic pathways+ko01110//Biosynthesis of secondary metabolites;K09838//zeaxanthin epoxidase [EC:1.14.15.21]+ko00906//Carotenoid biosynthesis+ko01100//Metabolic pathways+ko01110//Biosynthesis of secondary metabolites;K09838//zeaxanthin epoxidase [EC:1.14.15.21]+ko00906//Carotenoid biosynthesis+ko01100//Metabo…	FAD binding domain	XM_002291513.1 Thalassiosira pseudonana CCMP1335 predicted protein partial mRNA	predicted protein [Thalassiosira pseudonana CCMP1335] >EED91656.1 predicted protein [Thalassiosira pseudonana CCMP1335]	[CR] KOG2614 Kynurenine 3-monooxygenase and related flavoprotein monooxygenases	Zeaxanthin epoxidase, chloroplastic OS=Prunus armeniaca PE=2 SV=1	GO:0044550//secondary metabolite biosynthetic process;GO:0004497//monooxygenase activity;GO:0071949//FAD binding
CL1370.Contig2_All	ko01100//Metabolic pathways;ko00906//Carotenoid biosynthesis;ko01110//Biosynthesis of secondary metabolites	Metabolism	Global and overview maps;Metabolism of terpenoids and polyketides	-2.02186	K09838//zeaxanthin epoxidase [EC:1.14.15.21]+ko00906//Carotenoid biosynthesis+ko01100//Metabolic pathways+ko01110//Biosynthesis of secondary metabolites;K09838//zeaxanthin epoxidase [EC:1.14.15.21]+ko00906//Carotenoid biosynthesis+ko01100//Metabolic pathways+ko01110//Biosynthesis of secondary metabolites;K09838//zeaxanthin epoxidase [EC:1.14.15.21]+ko00906//Carotenoid biosynthesis+ko01100//Metabo…	FAD binding domain	-	hypothetical protein Ctob_009991 [Chrysochromulina sp. CCMP291]		Zeaxanthin epoxidase, chloroplastic OS=Prunus armeniaca PE=2 SV=1	GO:0008152//metabolic process;GO:0016787//hydrolase activity;GO:0016021//integral component of membrane
Unigene5097_All	ko01110//Biosynthesis of secondary metabolites;ko00906//Carotenoid biosynthesis;ko01100//Metabolic pathways	Metabolism	Global and overview maps;Metabolism of terpenoids and polyketides	-2.14911	K09838//zeaxanthin epoxidase [EC:1.14.15.21]+ko00906//Carotenoid biosynthesis+ko01100//Metabolic pathways+ko01110//Biosynthesis of secondary metabolites;K09838//zeaxanthin epoxidase [EC:1.14.15.21]+ko00906//Carotenoid biosynthesis+ko01100//Metabolic pathways+ko01110//Biosynthesis of secondary metabolites;K09838//zeaxanthin epoxidase [EC:1.14.15.21]+ko00906//Carotenoid biosynthesis+ko01100//Metabo…	PPPDE putative peptidase domain	-	hypothetical protein THAOC_23352 [Thalassiosira oceanica]	[S] KOG0324 Uncharacterized conserved protein	Zeaxanthin epoxidase, chloroplastic OS=Arabidopsis thaliana GN=ZEP PE=1 SV=1	GO:0044550//secondary metabolite biosynthetic process;GO:0004497//monooxygenase activity;GO:0016491//oxidoreductase activity;GO:0071949//FAD binding
Unigene177_All	ko01100//Metabolic pathways;ko00906//Carotenoid biosynthesis;ko01110//Biosynthesis of secondary metabolites	Metabolism	Global and overview maps;Metabolism of terpenoids and polyketides	-2.27934	K09835//prolycopene isomerase [EC:5.2.1.13]+ko00906//Carotenoid biosynthesis+ko01100//Metabolic pathways+ko01110//Biosynthesis of secondary metabolites;K09835//prolycopene isomerase [EC:5.2.1.13]+ko00906//Carotenoid biosynthesis+ko01100//Metabolic pathways+ko01110//Biosynthesis of secondary metabolites;K09835//prolycopene isomerase [EC:5.2.1.13]+ko00906//Carotenoid biosynthesis+ko01100//Metabolic…	Flavin containing amine oxidoreductase	-	hypothetical protein THAPSDRAFT_21847 [Thalassiosira pseudonana CCMP1335] >EED94352.1 hypothetical protein THAPSDRAFT_21847 [Thalassiosira pseudonana CCMP1335]	[H] KOG4254 Phytoene desaturase	Prolycopene isomerase, chloroplastic OS=Arabidopsis thaliana GN=CRTISO PE=1 SV=2	GO:0016853//isomerase activity;GO:0005622//intracellular;GO:0016491//oxidoreductase activity
CL1776.Contig2_All	ko01110//Biosynthesis of secondary metabolites;ko01100//Metabolic pathways;ko00906//Carotenoid biosynthesis	Metabolism	Global and overview maps;Metabolism of terpenoids and polyketides	-2.31012	K02293//15-cis-phytoene desaturase [EC:1.3.5.5]+ko00906//Carotenoid biosynthesis+ko01100//Metabolic pathways+ko01110//Biosynthesis of secondary metabolites;K02293//15-cis-phytoene desaturase [EC:1.3.5.5]+ko00906//Carotenoid biosynthesis+ko01100//Metabolic pathways+ko01110//Biosynthesis of secondary metabolites;K02293//15-cis-phytoene desaturase [EC:1.3.5.5]+ko00906//Carotenoid biosynthesis+ko0110…	Flavin containing amine oxidoreductase	XM_002291596.1 Thalassiosira pseudonana CCMP1335 predicted protein mRNA	predicted protein [Thalassiosira pseudonana CCMP1335] >EED91739.1 predicted protein [Thalassiosira pseudonana CCMP1335]	[Q] KOG0029 Amine oxidase	15-cis-phytoene desaturase, chloroplastic/chromoplastic OS=Capsicum annuum GN=PDS PE=1 SV=1	GO:0016705//oxidoreductase activity, acting on paired donors, with incorporation or reduction of molecular oxygen;GO:0016117//carotenoid biosynthetic process
CL1951.Contig4_All	ko01100//Metabolic pathways;ko01110//Biosynthesis of secondary metabolites;ko00906//Carotenoid biosynthesis	Metabolism	Global and overview maps;Metabolism of terpenoids and polyketides	-2.38437	K02291//15-cis-phytoene synthase [EC:2.5.1.32]+ko00906//Carotenoid biosynthesis+ko01100//Metabolic pathways+ko01110//Biosynthesis of secondary metabolites;K02291//15-cis-phytoene synthase [EC:2.5.1.32]+ko00906//Carotenoid biosynthesis+ko01100//Metabolic pathways+ko01110//Biosynthesis of secondary metabolites;K02291//15-cis-phytoene synthase [EC:2.5.1.32]+ko00906//Carotenoid biosynthesis+ko01100//…	Squalene/phytoene synthase	-	predicted protein [Thalassiosira pseudonana CCMP1335] >EED92479.1 predicted protein [Thalassiosira pseudonana CCMP1335]	[I] KOG1459 Squalene synthetase	Phytoene synthase, chloroplastic OS=Cucumis melo GN=PSY PE=2 SV=1	GO:0004310//farnesyl-diphosphate farnesyltransferase activity;GO:0006696//ergosterol biosynthetic process;GO:0051996//squalene synthase activity

## Sheet: Poryphyrin and chlorophyll
Differentially expressed transcripts in poryphyrin and chlorophyll metabolism
Gene ID	Pathway Name	Level 1	Level 2	log2(Sk_1000/Sk_400)	Kegg Orthology	Pfam	Nt	Nr	Kog	Swissprot	GO
Unigene1378_All	ko01110//Biosynthesis of secondary metabolites;ko00860//Porphyrin and chlorophyll metabolism	Metabolism	Global and overview maps;Metabolism of cofactors and vitamins	14.1745	K13071//pheophorbide a oxygenase [EC:1.14.15.17]+ko00860//Porphyrin and chlorophyll metabolism+ko01110//Biosynthesis of secondary metabolites;K13071//pheophorbide a oxygenase [EC:1.14.15.17]+ko00860//Porphyrin and chlorophyll metabolism+ko01110//Biosynthesis of secondary metabolites;K13071//pheophorbide a oxygenase [EC:1.14.15.17]+ko00860//Porphyrin and chlorophyll metabolism+ko01110//Biosynthesi…	Rieske [2Fe-2S] domain	-	hypothetical protein FRACYDRAFT_235194 [Fragilariopsis cylindrus CCMP1102]		Pheophorbide a oxygenase, chloroplastic OS=Arabidopsis thaliana GN=PAO PE=1 SV=1	GO:0051537//2 iron, 2 sulfur cluster binding;GO:0010277//chlorophyllide a oxygenase [overall] activity
CL2996.Contig7_All	ko01110//Biosynthesis of secondary metabolites;ko00860//Porphyrin and chlorophyll metabolism;ko01100//Metabolic pathways	Metabolism	Global and overview maps;Metabolism of cofactors and vitamins	8.20833	K01749//hydroxymethylbilane synthase [EC:2.5.1.61]+ko00860//Porphyrin and chlorophyll metabolism+ko01100//Metabolic pathways+ko01110//Biosynthesis of secondary metabolites;K01749//hydroxymethylbilane synthase [EC:2.5.1.61]+ko00860//Porphyrin and chlorophyll metabolism+ko01100//Metabolic pathways+ko01110//Biosynthesis of secondary metabolites;K01749//hydroxymethylbilane synthase [EC:2.5.1.61]+ko00…	Porphobilinogen deaminase, dipyromethane cofactor binding domain	-	hypothetical protein THAOC_36301 [Thalassiosira oceanica]	[H] KOG2892 Porphobilinogen deaminase	Porphobilinogen deaminase, chloroplastic OS=Oryza sativa subsp. japonica GN=HEMC PE=2 SV=1	GO:0018160//peptidyl-pyrromethane cofactor linkage;GO:0004418//hydroxymethylbilane synthase activity;GO:0005737//cytoplasm;GO:0006783//heme biosynthetic process
Unigene14722_All	ko00860//Porphyrin and chlorophyll metabolism;ko01110//Biosynthesis of secondary metabolites;ko01100//Metabolic pathways	Metabolism	Global and overview maps;Metabolism of cofactors and vitamins	7.33985	K01772//protoporphyrin/coproporphyrin ferrochelatase [EC:4.99.1.1 4.99.1.9]+ko00860//Porphyrin and chlorophyll metabolism+ko01100//Metabolic pathways+ko01110//Biosynthesis of secondary metabolites;K01772//protoporphyrin/coproporphyrin ferrochelatase [EC:4.99.1.1 4.99.1.9]+ko00860//Porphyrin and chlorophyll metabolism+ko01100//Metabolic pathways+ko01110//Biosynthesis of secondary metabolites;K0177…	Ferrochelatase	-	ferrochelatase, partial [Euglena gracilis]	[H] KOG1321 Protoheme ferro-lyase (ferrochelatase)	Ferrochelatase-2, chloroplastic OS=Arabidopsis thaliana GN=FC2 PE=1 SV=1	GO:0005739//mitochondrion;GO:0004325//ferrochelatase activity;GO:0006783//heme biosynthetic process
Unigene10679_All	ko01110//Biosynthesis of secondary metabolites;ko01100//Metabolic pathways;ko00190//Oxidative phosphorylation;ko00860//Porphyrin and chlorophyll metabolism	Metabolism	Energy metabolism;Metabolism of cofactors and vitamins;Global and overview maps	7.07682	K02257//heme o synthase [EC:2.5.1.141]+ko00860//Porphyrin and chlorophyll metabolism+ko01100//Metabolic pathways+ko00190//Oxidative phosphorylation+ko01110//Biosynthesis of secondary metabolites;K02257//heme o synthase [EC:2.5.1.141]+ko00860//Porphyrin and chlorophyll metabolism+ko01100//Metabolic pathways+ko00190//Oxidative phosphorylation+ko01110//Biosynthesis of secondary metabolites;K02257//h…	UbiA prenyltransferase family	-	PREDICTED: protoheme IX farnesyltransferase, mitochondrial [Daucus carota subsp. sativus] >KZM82020.1 hypothetical protein DCAR_029633 [Daucus carota subsp. sativus]	[H] KOG1381 Para-hydroxybenzoate-polyprenyl transferase	Protoheme IX farnesyltransferase, mitochondrial OS=Arabidopsis thaliana GN=COX10 PE=2 SV=4	GO:0016021//integral component of membrane;GO:0031966//mitochondrial membrane;GO:0008495//protoheme IX farnesyltransferase activity;GO:0048034//heme O biosynthetic process
Unigene16357_All	ko01100//Metabolic pathways;ko01110//Biosynthesis of secondary metabolites;ko00860//Porphyrin and chlorophyll metabolism	Metabolism	Metabolism of cofactors and vitamins;Global and overview maps	7.05528	K02492//glutamyl-tRNA reductase [EC:1.2.1.70]+ko00860//Porphyrin and chlorophyll metabolism+ko01100//Metabolic pathways+ko01110//Biosynthesis of secondary metabolites;K02492//glutamyl-tRNA reductase [EC:1.2.1.70]+ko00860//Porphyrin and chlorophyll metabolism+ko01100//Metabolic pathways+ko01110//Biosynthesis of secondary metabolites;K02492//glutamyl-tRNA reductase [EC:1.2.1.70]+ko00860//Porphyrin …	Glutamyl-tRNAGlu reductase, N-terminal domain	-	glutamyl-tRNA reductase 2-like [Dendrobium catenatum]	[J] LSE1622 A Glutamyl-tRNA reductase	Glutamyl-tRNA reductase, chloroplastic OS=Oryza sativa subsp. indica GN=OsI_033071 PE=2 SV=2	GO:0050661//NADP binding;GO:0008883//glutamyl-tRNA reductase activity;GO:0006782//protoporphyrinogen IX biosynthetic process;GO:0009536//plastid
Unigene1393_All	ko00860//Porphyrin and chlorophyll metabolism;ko01100//Metabolic pathways;ko01110//Biosynthesis of secondary metabolites	Metabolism	Metabolism of cofactors and vitamins;Global and overview maps	6.97728	K01719//uroporphyrinogen-III synthase [EC:4.2.1.75]+ko00860//Porphyrin and chlorophyll metabolism+ko01100//Metabolic pathways+ko01110//Biosynthesis of secondary metabolites;K01719//uroporphyrinogen-III synthase [EC:4.2.1.75]+ko00860//Porphyrin and chlorophyll metabolism+ko01100//Metabolic pathways+ko01110//Biosynthesis of secondary metabolites	Uroporphyrinogen-III synthase HemD	-	uroporphyrinogen III synthase [Thalassiosira pseudonana CCMP1335] >EED94993.1 uroporphyrinogen III synthase [Thalassiosira pseudonana CCMP1335]		Uroporphyrinogen-III synthase, chloroplastic OS=Oryza sativa subsp. japonica GN=UROS PE=2 SV=1	GO:0033014//tetrapyrrole biosynthetic process;GO:0004852//uroporphyrinogen-III synthase activity
Unigene16836_All	ko00860//Porphyrin and chlorophyll metabolism;ko01100//Metabolic pathways;ko01110//Biosynthesis of secondary metabolites	Metabolism	Metabolism of cofactors and vitamins;Global and overview maps	6.79442	K01599//uroporphyrinogen decarboxylase [EC:4.1.1.37]+ko00860//Porphyrin and chlorophyll metabolism+ko01100//Metabolic pathways+ko01110//Biosynthesis of secondary metabolites;K01599//uroporphyrinogen decarboxylase [EC:4.1.1.37]+ko00860//Porphyrin and chlorophyll metabolism+ko01100//Metabolic pathways+ko01110//Biosynthesis of secondary metabolites;K01599//uroporphyrinogen decarboxylase [EC:4.1.1.37…	Uroporphyrinogen decarboxylase (URO-D)	-	unnamed protein product [Albugo candida]	[H] KOG2872 Uroporphyrinogen decarboxylase	Uroporphyrinogen decarboxylase 1, chloroplastic OS=Oryza sativa subsp. japonica GN=Os01g0622300 PE=2 SV=1	GO:0004853//uroporphyrinogen decarboxylase activity;GO:0005829//cytosol;GO:0006782//protoporphyrinogen IX biosynthetic process;GO:0016021//integral component of membrane;GO:0006783//heme biosynthetic process
Unigene16687_All	ko00860//Porphyrin and chlorophyll metabolism;ko01110//Biosynthesis of secondary metabolites;ko01100//Metabolic pathways	Metabolism	Global and overview maps;Metabolism of cofactors and vitamins	6.64386	K01698//porphobilinogen synthase [EC:4.2.1.24]+ko00860//Porphyrin and chlorophyll metabolism+ko01100//Metabolic pathways+ko01110//Biosynthesis of secondary metabolites;K01698//porphobilinogen synthase [EC:4.2.1.24]+ko00860//Porphyrin and chlorophyll metabolism+ko01100//Metabolic pathways+ko01110//Biosynthesis of secondary metabolites;K01698//porphobilinogen synthase [EC:4.2.1.24]+ko00860//Porphyr…	Delta-aminolevulinic acid dehydratase	-	delta-aminolevulinic acid dehydratase (porphobilinogen synthase) [Dorcoceras hygrometricum]	[H] KOG2794 Delta-aminolevulinic acid dehydratase	Delta-aminolevulinic acid dehydratase, chloroplastic OS=Chlamydomonas reinhardtii GN=HEMB PE=2 SV=1
Unigene14381_All	ko01100//Metabolic pathways;ko01110//Biosynthesis of secondary metabolites;ko00860//Porphyrin and chlorophyll metabolism	Metabolism	Metabolism of cofactors and vitamins;Global and overview maps	6.61471	K01772//protoporphyrin/coproporphyrin ferrochelatase [EC:4.99.1.1 4.99.1.9]+ko00860//Porphyrin and chlorophyll metabolism+ko01100//Metabolic pathways+ko01110//Biosynthesis of secondary metabolites;K01772//protoporphyrin/coproporphyrin ferrochelatase [EC:4.99.1.1 4.99.1.9]+ko00860//Porphyrin and chlorophyll metabolism+ko01100//Metabolic pathways+ko01110//Biosynthesis of secondary metabolites;K0177…	Ferrochelatase	-	ferrochelatase, partial [Euglena gracilis]	[H] KOG1321 Protoheme ferro-lyase (ferrochelatase)	Ferrochelatase-2, chloroplastic OS=Cucumis sativus GN=HEMH PE=2 SV=1	GO:0005739//mitochondrion;GO:0004325//ferrochelatase activity;GO:0006783//heme biosynthetic process
Unigene16356_All	ko00860//Porphyrin and chlorophyll metabolism;ko01110//Biosynthesis of secondary metabolites;ko01100//Metabolic pathways	Metabolism	Global and overview maps;Metabolism of cofactors and vitamins	6.14975	K02492//glutamyl-tRNA reductase [EC:1.2.1.70]+ko00860//Porphyrin and chlorophyll metabolism+ko01100//Metabolic pathways+ko01110//Biosynthesis of secondary metabolites;K02492//glutamyl-tRNA reductase [EC:1.2.1.70]+ko00860//Porphyrin and chlorophyll metabolism+ko01100//Metabolic pathways+ko01110//Biosynthesis of secondary metabolites;K02492//glutamyl-tRNA reductase [EC:1.2.1.70]+ko00860//Porphyrin …	Shikimate / quinate 5-dehydrogenase	-	glutamyl-tRNA reductase [Chondrus crispus] >CDF39578.1 glutamyl-tRNA reductase [Chondrus crispus]	[J] LSE1622 A Glutamyl-tRNA reductase	Probable glutamyl-tRNA reductase 3, chloroplastic OS=Arabidopsis thaliana GN=HEMA3 PE=3 SV=1	GO:0050661//NADP binding;GO:0008883//glutamyl-tRNA reductase activity;GO:0006782//protoporphyrinogen IX biosynthetic process;GO:0009842//cyanelle;GO:0015995//chlorophyll biosynthetic process
Unigene14729_All	ko01110//Biosynthesis of secondary metabolites;ko01100//Metabolic pathways;ko00860//Porphyrin and chlorophyll metabolism	Metabolism	Global and overview maps;Metabolism of cofactors and vitamins	6.12928	K01772//protoporphyrin/coproporphyrin ferrochelatase [EC:4.99.1.1 4.99.1.9]+ko00860//Porphyrin and chlorophyll metabolism+ko01100//Metabolic pathways+ko01110//Biosynthesis of secondary metabolites;K01772//protoporphyrin/coproporphyrin ferrochelatase [EC:4.99.1.1 4.99.1.9]+ko00860//Porphyrin and chlorophyll metabolism+ko01100//Metabolic pathways+ko01110//Biosynthesis of secondary metabolites;K0177…	Ferrochelatase	-	hypothetical protein BU14_0027s0127 [Porphyra umbilicalis]	[H] KOG1321 Protoheme ferro-lyase (ferrochelatase)	Ferrochelatase-1, chloroplastic/mitochondrial OS=Arabidopsis thaliana GN=FC1 PE=2 SV=1	GO:0005739//mitochondrion;GO:0004325//ferrochelatase activity;GO:0006783//heme biosynthetic process
Unigene8913_All	ko01100//Metabolic pathways;ko00860//Porphyrin and chlorophyll metabolism;ko01110//Biosynthesis of secondary metabolites	Metabolism	Global and overview maps;Metabolism of cofactors and vitamins	5.88264	K01698//porphobilinogen synthase [EC:4.2.1.24]+ko00860//Porphyrin and chlorophyll metabolism+ko01100//Metabolic pathways+ko01110//Biosynthesis of secondary metabolites;K01698//porphobilinogen synthase [EC:4.2.1.24]+ko00860//Porphyrin and chlorophyll metabolism+ko01100//Metabolic pathways+ko01110//Biosynthesis of secondary metabolites;K01698//porphobilinogen synthase [EC:4.2.1.24]+ko00860//Porphyr…	Delta-aminolevulinic acid dehydratase	-	ALA dehydratase [Odontella sinensis]	[H] KOG2794 Delta-aminolevulinic acid dehydratase	Delta-aminolevulinic acid dehydratase, chloroplastic OS=Chlamydomonas reinhardtii GN=HEMB PE=2 SV=1	GO:0046872//metal ion binding;GO:0005829//cytosol;GO:0008270//zinc ion binding;GO:0004655//porphobilinogen synthase activity;GO:0006783//heme biosynthetic process;GO:0006779//porphyrin-containing compound biosynthetic process
Unigene5091_All	ko00860//Porphyrin and chlorophyll metabolism;ko01110//Biosynthesis of secondary metabolites	Metabolism	Metabolism of cofactors and vitamins;Global and overview maps	5.13259	K08101//phytochromobilin:ferredoxin oxidoreductase [EC:1.3.7.4]+ko00860//Porphyrin and chlorophyll metabolism+ko01110//Biosynthesis of secondary metabolites;K08101//phytochromobilin:ferredoxin oxidoreductase [EC:1.3.7.4]+ko00860//Porphyrin and chlorophyll metabolism+ko01110//Biosynthesis of secondary metabolites;K08101//phytochromobilin:ferredoxin oxidoreductase [EC:1.3.7.4]+ko00860//Porphyrin an…	Ferredoxin-dependent bilin reductase	-	predicted protein, partial [Thalassiosira pseudonana CCMP1335] >EED94950.1 predicted protein, partial [Thalassiosira pseudonana CCMP1335]			GO:0010024//phytochromobilin biosynthetic process;GO:0016636//oxidoreductase activity, acting on the CH-CH group of donors, iron-sulfur protein as acceptor;GO:0050897//cobalt ion binding
Unigene4316_All	ko00860//Porphyrin and chlorophyll metabolism;ko01110//Biosynthesis of secondary metabolites;ko01100//Metabolic pathways	Metabolism	Metabolism of cofactors and vitamins;Global and overview maps	4.98349	K03404//magnesium chelatase subunit D [EC:6.6.1.1]+ko00860//Porphyrin and chlorophyll metabolism+ko01100//Metabolic pathways+ko01110//Biosynthesis of secondary metabolites;K03404//magnesium chelatase subunit D [EC:6.6.1.1]+ko00860//Porphyrin and chlorophyll metabolism+ko01100//Metabolic pathways+ko01110//Biosynthesis of secondary metabolites;K03404//magnesium chelatase subunit D [EC:6.6.1.1]+ko00…	Magnesium chelatase, subunit ChlI	-	predicted protein [Thalassiosira pseudonana CCMP1335] >EED95457.1 predicted protein [Thalassiosira pseudonana CCMP1335]		Magnesium-chelatase subunit ChlD, chloroplastic OS=Nicotiana tabacum GN=CHLD PE=2 SV=1	GO:0016851//magnesium chelatase activity;GO:0005524//ATP binding;GO:0015979//photosynthesis;GO:0015995//chlorophyll biosynthetic process;GO:0009507//chloroplast
Unigene2280_All	ko00860//Porphyrin and chlorophyll metabolism;ko01100//Metabolic pathways;ko01110//Biosynthesis of secondary metabolites	Metabolism	Global and overview maps;Metabolism of cofactors and vitamins	4.93866	K04040//chlorophyll/bacteriochlorophyll a synthase [EC:2.5.1.62 2.5.1.133]+ko00860//Porphyrin and chlorophyll metabolism+ko01100//Metabolic pathways+ko01110//Biosynthesis of secondary metabolites;K04040//chlorophyll/bacteriochlorophyll a synthase [EC:2.5.1.62 2.5.1.133]+ko00860//Porphyrin and chlorophyll metabolism+ko01100//Metabolic pathways+ko01110//Biosynthesis of secondary metabolites;K04040/…	UbiA prenyltransferase family	XM_002289438.1 Thalassiosira pseudonana CCMP1335 predicted protein partial mRNA	predicted protein [Thalassiosira pseudonana CCMP1335] >EED93011.1 predicted protein [Thalassiosira pseudonana CCMP1335]		Chlorophyll synthase, chloroplastic OS=Arabidopsis thaliana GN=CHLG PE=2 SV=1	GO:0046408//chlorophyll synthetase activity;GO:0016021//integral component of membrane;GO:0015995//chlorophyll biosynthetic process
Unigene19206_All	ko01100//Metabolic pathways;ko01110//Biosynthesis of secondary metabolites;ko00860//Porphyrin and chlorophyll metabolism	Metabolism	Global and overview maps;Metabolism of cofactors and vitamins	4.66297	K01698//porphobilinogen synthase [EC:4.2.1.24]+ko00860//Porphyrin and chlorophyll metabolism+ko01100//Metabolic pathways+ko01110//Biosynthesis of secondary metabolites;K01698//porphobilinogen synthase [EC:4.2.1.24]+ko00860//Porphyrin and chlorophyll metabolism+ko01100//Metabolic pathways+ko01110//Biosynthesis of secondary metabolites;K01698//porphobilinogen synthase [EC:4.2.1.24]+ko00860//Porphyr…	Delta-aminolevulinic acid dehydratase	-	ALA dehydratase [Fucus vesiculosus]	[H] KOG2794 Delta-aminolevulinic acid dehydratase	Delta-aminolevulinic acid dehydratase, chloroplastic OS=Hordeum vulgare GN=HEMB PE=2 SV=1	GO:0046872//metal ion binding;GO:0033014//tetrapyrrole biosynthetic process;GO:0004655//porphobilinogen synthase activity
Unigene3435_All	ko01100//Metabolic pathways;ko00860//Porphyrin and chlorophyll metabolism;ko01110//Biosynthesis of secondary metabolites	Metabolism	Metabolism of cofactors and vitamins;Global and overview maps	4.61658	K00231//protoporphyrinogen/coproporphyrinogen III oxidase [EC:1.3.3.4 1.3.3.15]+ko00860//Porphyrin and chlorophyll metabolism+ko01100//Metabolic pathways+ko01110//Biosynthesis of secondary metabolites;K00231//protoporphyrinogen/coproporphyrinogen III oxidase [EC:1.3.3.4 1.3.3.15]+ko00860//Porphyrin and chlorophyll metabolism+ko01100//Metabolic pathways+ko01110//Biosynthesis of secondary metabolit…	Flavin containing amine oxidoreductase	-	hypothetical protein THAOC_33459 [Thalassiosira oceanica]	[H] KOG1276 Protoporphyrinogen oxidase	Protoporphyrinogen oxidase 1, chloroplastic OS=Arabidopsis thaliana GN=PPOX1 PE=1 SV=1	GO:0006782//protoporphyrinogen IX biosynthetic process;GO:0004729//oxygen-dependent protoporphyrinogen oxidase activity
Unigene5704_All	ko01100//Metabolic pathways;ko00860//Porphyrin and chlorophyll metabolism;ko01110//Biosynthesis of secondary metabolites	Metabolism	Metabolism of cofactors and vitamins;Global and overview maps	4.30513	K19073//divinyl chlorophyllide a 8-vinyl-reductase [EC:1.3.1.75]+ko00860//Porphyrin and chlorophyll metabolism+ko01100//Metabolic pathways+ko01110//Biosynthesis of secondary metabolites;K19073//divinyl chlorophyllide a 8-vinyl-reductase [EC:1.3.1.75]+ko00860//Porphyrin and chlorophyll metabolism+ko01100//Metabolic pathways+ko01110//Biosynthesis of secondary metabolites;K19073//divinyl chlorophyll…	NAD(P)H-binding	-	predicted protein, partial [Thalassiosira pseudonana CCMP1335] >EED88403.1 predicted protein, partial [Thalassiosira pseudonana CCMP1335]	[G] KOG1203 Predicted dehydrogenase	Divinyl chlorophyllide a 8-vinyl-reductase, chloroplastic OS=Oryza sativa subsp. indica GN=DVR PE=1 SV=1	GO:0016021//integral component of membrane
Unigene902_All	ko01100//Metabolic pathways;ko01110//Biosynthesis of secondary metabolites;ko00860//Porphyrin and chlorophyll metabolism	Metabolism	Metabolism of cofactors and vitamins;Global and overview maps	4.30378	K02492//glutamyl-tRNA reductase [EC:1.2.1.70]+ko00860//Porphyrin and chlorophyll metabolism+ko01100//Metabolic pathways+ko01110//Biosynthesis of secondary metabolites;K02492//glutamyl-tRNA reductase [EC:1.2.1.70]+ko00860//Porphyrin and chlorophyll metabolism+ko01100//Metabolic pathways+ko01110//Biosynthesis of secondary metabolites;K02492//glutamyl-tRNA reductase [EC:1.2.1.70]+ko00860//Porphyrin …	Glutamyl-tRNAGlu reductase, N-terminal domain	-	Glutamyl-tRNA reductase [Zostera marina]	[J] LSE1622 A Glutamyl-tRNA reductase	Glutamyl-tRNA reductase 3, chloroplastic OS=Hordeum vulgare GN=HEMA3 PE=2 SV=1	GO:0050661//NADP binding;GO:0008883//glutamyl-tRNA reductase activity;GO:0006782//protoporphyrinogen IX biosynthetic process
Unigene16036_All	ko01100//Metabolic pathways;ko00860//Porphyrin and chlorophyll metabolism	Metabolism	Metabolism of cofactors and vitamins;Global and overview maps	4.21723	K00798//cob(I)alamin adenosyltransferase [EC:2.5.1.17]+ko00860//Porphyrin and chlorophyll metabolism+ko01100//Metabolic pathways;K00798//cob(I)alamin adenosyltransferase [EC:2.5.1.17]+ko00860//Porphyrin and chlorophyll metabolism+ko01100//Metabolic pathways;K00798//cob(I)alamin adenosyltransferase [EC:2.5.1.17]+ko00860//Porphyrin and chlorophyll metabolism+ko01100//Metabolic pathways	Cobalamin adenosyltransferase	-	Cob(I)yrinic acid a,c-diamide adenosyltransferase, mitochondrial [Auxenochlorella protothecoides] >KFM29351.1 Cob(I)yrinic acid a,c-diamide adenosyltransferase, mitochondrial [Auxenochlorella protothecoides]			GO:0016740//transferase activity
CL2257.Contig1_All	ko00860//Porphyrin and chlorophyll metabolism;ko01110//Biosynthesis of secondary metabolites;ko01100//Metabolic pathways	Metabolism	Global and overview maps;Metabolism of cofactors and vitamins	4.16246	K00218//protochlorophyllide reductase [EC:1.3.1.33]+ko00860//Porphyrin and chlorophyll metabolism+ko01100//Metabolic pathways+ko01110//Biosynthesis of secondary metabolites;K00218//protochlorophyllide reductase [EC:1.3.1.33]+ko00860//Porphyrin and chlorophyll metabolism+ko01100//Metabolic pathways+ko01110//Biosynthesis of secondary metabolites;K00218//protochlorophyllide reductase [EC:1.3.1.33]+k…		XM_002290501.1 Thalassiosira pseudonana CCMP1335 predicted protein partial mRNA	predicted protein [Thalassiosira pseudonana CCMP1335] >EED92289.1 predicted protein [Thalassiosira pseudonana CCMP1335]	[Q] KOG1208 Dehydrogenases with different specificities (related to short-chain alcohol dehydrogenases)	Protochlorophyllide reductase B, chloroplastic OS=Oryza sativa subsp. japonica GN=PORB PE=2 SV=1	GO:0016630//protochlorophyllide reductase activity
Unigene13688_All	ko00860//Porphyrin and chlorophyll metabolism;ko01110//Biosynthesis of secondary metabolites;ko01100//Metabolic pathways	Metabolism	Metabolism of cofactors and vitamins;Global and overview maps	3.90689	K02492//glutamyl-tRNA reductase [EC:1.2.1.70]+ko00860//Porphyrin and chlorophyll metabolism+ko01100//Metabolic pathways+ko01110//Biosynthesis of secondary metabolites;K02492//glutamyl-tRNA reductase [EC:1.2.1.70]+ko00860//Porphyrin and chlorophyll metabolism+ko01100//Metabolic pathways+ko01110//Biosynthesis of secondary metabolites;K02492//glutamyl-tRNA reductase [EC:1.2.1.70]+ko00860//Porphyrin …	Glutamyl-tRNAGlu reductase, N-terminal domain		glutamyl-tRNA reductase (plastid) [Paulinella micropora] >AQX44824.1 glutamyl-tRNA reductase (plastid) [Paulinella micropora]	[J] LSE1622 A Glutamyl-tRNA reductase	Glutamyl-tRNA reductase OS=Cyanophora paradoxa GN=hemA PE=3 SV=1	GO:0050661//NADP binding;GO:0008883//glutamyl-tRNA reductase activity;GO:0006782//protoporphyrinogen IX biosynthetic process;GO:0009536//plastid;GO:0009842//cyanelle;GO:0015995//chlorophyll biosynthetic process
CL2355.Contig2_All	ko01110//Biosynthesis of secondary metabolites;ko01100//Metabolic pathways;ko00860//Porphyrin and chlorophyll metabolism	Metabolism	Global and overview maps;Metabolism of cofactors and vitamins	3.89755	K00228//coproporphyrinogen III oxidase [EC:1.3.3.3]+ko00860//Porphyrin and chlorophyll metabolism+ko01100//Metabolic pathways+ko01110//Biosynthesis of secondary metabolites;K00228//coproporphyrinogen III oxidase [EC:1.3.3.3]+ko00860//Porphyrin and chlorophyll metabolism+ko01100//Metabolic pathways+ko01110//Biosynthesis of secondary metabolites;K00228//coproporphyrinogen III oxidase [EC:1.3.3.3]+k…	Coproporphyrinogen III oxidase	XM_002287061.1 Thalassiosira pseudonana CCMP1335 coproporphyrinogen III oxidase, chloroplast targeted (Cpx1), partial mRNA	hypothetical protein THAOC_14884 [Thalassiosira oceanica] >EJK71933.1 hypothetical protein THAOC_06585 [Thalassiosira oceanica]	[H] KOG1518 Coproporphyrinogen III oxidase CPO/HEM13	Oxygen-dependent coproporphyrinogen-III oxidase, chloroplastic OS=Glycine max GN=CPX PE=2 SV=1	GO:0004109//coproporphyrinogen oxidase activity;GO:0006779//porphyrin-containing compound biosynthetic process
Unigene8401_All	ko01110//Biosynthesis of secondary metabolites;ko00860//Porphyrin and chlorophyll metabolism;ko01100//Metabolic pathways	Metabolism	Global and overview maps;Metabolism of cofactors and vitamins	3.87195	K03403//magnesium chelatase subunit H [EC:6.6.1.1]+ko00860//Porphyrin and chlorophyll metabolism+ko01100//Metabolic pathways+ko01110//Biosynthesis of secondary metabolites;K03403//magnesium chelatase subunit H [EC:6.6.1.1]+ko00860//Porphyrin and chlorophyll metabolism+ko01100//Metabolic pathways+ko01110//Biosynthesis of secondary metabolites;K03403//magnesium chelatase subunit H [EC:6.6.1.1]+ko00…	CobN/Magnesium Chelatase	XM_002286030.1 Thalassiosira pseudonana CCMP1335 chelatase of mg-protoporphyrin IX chelatase (ChlH1), mRNA	hypothetical protein THAOC_03343 [Thalassiosira oceanica]		Magnesium-chelatase subunit ChlH, chloroplastic OS=Oryza sativa subsp. indica GN=CHLH PE=3 SV=1	GO:0016851//magnesium chelatase activity;GO:0015995//chlorophyll biosynthetic process
Unigene3129_All	ko01100//Metabolic pathways;ko00860//Porphyrin and chlorophyll metabolism;ko01110//Biosynthesis of secondary metabolites	Metabolism	Global and overview maps;Metabolism of cofactors and vitamins	3.85086	K03404//magnesium chelatase subunit D [EC:6.6.1.1]+ko00860//Porphyrin and chlorophyll metabolism+ko01100//Metabolic pathways+ko01110//Biosynthesis of secondary metabolites;K03404//magnesium chelatase subunit D [EC:6.6.1.1]+ko00860//Porphyrin and chlorophyll metabolism+ko01100//Metabolic pathways+ko01110//Biosynthesis of secondary metabolites;K03404//magnesium chelatase subunit D [EC:6.6.1.1]+ko00…	von Willebrand factor type A domain	-	protoporphyrin IX Mg-chelatase subunit D [Fragilariopsis cylindrus CCMP1102]		Magnesium-chelatase subunit ChlI OS=Euglena gracilis GN=chlI PE=3 SV=1	GO:0016851//magnesium chelatase activity;GO:0005524//ATP binding;GO:0015979//photosynthesis;GO:0015995//chlorophyll biosynthetic process;GO:0009507//chloroplast
Unigene12127_All	ko01110//Biosynthesis of secondary metabolites;ko01100//Metabolic pathways;ko00970//Aminoacyl-tRNA biosynthesis;ko00860//Porphyrin and chlorophyll metabolism	Genetic Information Processing;Metabolism	Metabolism of cofactors and vitamins;Translation;Global and overview maps	3.70044	K01885//glutamyl-tRNA synthetase [EC:6.1.1.17]+ko00860//Porphyrin and chlorophyll metabolism+ko00970//Aminoacyl-tRNA biosynthesis+ko01100//Metabolic pathways+ko01110//Biosynthesis of secondary metabolites;K01885//glutamyl-tRNA synthetase [EC:6.1.1.17]+ko00860//Porphyrin and chlorophyll metabolism+ko00970//Aminoacyl-tRNA biosynthesis+ko01100//Metabolic pathways+ko01110//Biosynthesis of secondary m…	tRNA synthetases class I (E and Q), catalytic domain	-	glutamate-trna ligase [Plasmopara halstedii]	[J] KOG1149 Glutamyl-tRNA synthetase (mitochondrial)	Glutamate--tRNA ligase, chloroplastic/mitochondrial OS=Arabidopsis thaliana GN=OVA3 PE=1 SV=1	GO:0005524//ATP binding;GO:0006424//glutamyl-tRNA aminoacylation;GO:0008270//zinc ion binding;GO:0000049//tRNA binding;GO:0005737//cytoplasm;GO:0004818//glutamate-tRNA ligase activity
Unigene8080_All	ko01110//Biosynthesis of secondary metabolites;ko00190//Oxidative phosphorylation;ko00860//Porphyrin and chlorophyll metabolism;ko01100//Metabolic pathways	Metabolism	Global and overview maps;Metabolism of cofactors and vitamins;Energy metabolism	3.54749	K02259//cytochrome c oxidase assembly protein subunit 15+ko00860//Porphyrin and chlorophyll metabolism+ko01100//Metabolic pathways+ko00190//Oxidative phosphorylation+ko01110//Biosynthesis of secondary metabolites;K02259//cytochrome c oxidase assembly protein subunit 15+ko00860//Porphyrin and chlorophyll metabolism+ko01100//Metabolic pathways+ko00190//Oxidative phosphorylation+ko01110//Biosynthesi…	Cytochrome oxidase assembly protein	-	Cytochrome oxidase assembly factor COX15 [Klebsormidium nitens]	[O] KOG2725 Cytochrome oxidase assembly factor COX15	Cytochrome c oxidase assembly protein COX15 OS=Arabidopsis thaliana GN=COX15 PE=2 SV=1	GO:0016627//oxidoreductase activity, acting on the CH-CH group of donors;GO:0006784//heme a biosynthetic process;GO:0016021//integral component of membrane
CL1281.Contig3_All	ko00860//Porphyrin and chlorophyll metabolism	Metabolism	Metabolism of cofactors and vitamins	3.10852	K19054//frataxin [EC:1.16.3.1]+ko00860//Porphyrin and chlorophyll metabolism;K19054//frataxin [EC:1.16.3.1]+ko00860//Porphyrin and chlorophyll metabolism;K19054//frataxin [EC:1.16.3.1]+ko00860//Porphyrin and chlorophyll metabolism;K19054//frataxin [EC:1.16.3.1]+ko00860//Porphyrin and chlorophyll metabolism	Frataxin-like domain	-	hypothetical protein THAOC_31620 [Thalassiosira oceanica]	[P] KOG3413 Mitochondrial matrix protein frataxin, involved in Fe/S protein biosynthesis	Frataxin, mitochondrial OS=Arabidopsis thaliana GN=FH PE=1 SV=2	GO:0004190//aspartic-type endopeptidase activity
CL678.Contig3_All	ko01100//Metabolic pathways;ko00860//Porphyrin and chlorophyll metabolism;ko01110//Biosynthesis of secondary metabolites	Metabolism	Metabolism of cofactors and vitamins;Global and overview maps	2.91634	K03403//magnesium chelatase subunit H [EC:6.6.1.1]+ko00860//Porphyrin and chlorophyll metabolism+ko01100//Metabolic pathways+ko01110//Biosynthesis of secondary metabolites;K03403//magnesium chelatase subunit H [EC:6.6.1.1]+ko00860//Porphyrin and chlorophyll metabolism+ko01100//Metabolic pathways+ko01110//Biosynthesis of secondary metabolites;K03403//magnesium chelatase subunit H [EC:6.6.1.1]+ko00…	CobN/Magnesium Chelatase	-	predicted protein [Thalassiosira pseudonana CCMP1335] >EED92405.1 predicted protein [Thalassiosira pseudonana CCMP1335]		Magnesium-chelatase subunit ChlH, chloroplastic OS=Oryza sativa subsp. indica GN=CHLH PE=3 SV=1	GO:0009058//biosynthetic process;GO:0016851//magnesium chelatase activity;GO:0015995//chlorophyll biosynthetic process
CL2264.Contig1_All	ko00860//Porphyrin and chlorophyll metabolism;ko01100//Metabolic pathways;ko01110//Biosynthesis of secondary metabolites	Metabolism	Global and overview maps;Metabolism of cofactors and vitamins	2.7161	K01749//hydroxymethylbilane synthase [EC:2.5.1.61]+ko00860//Porphyrin and chlorophyll metabolism+ko01100//Metabolic pathways+ko01110//Biosynthesis of secondary metabolites;K01749//hydroxymethylbilane synthase [EC:2.5.1.61]+ko00860//Porphyrin and chlorophyll metabolism+ko01100//Metabolic pathways+ko01110//Biosynthesis of secondary metabolites;K01749//hydroxymethylbilane synthase [EC:2.5.1.61]+ko00…	NADH:flavin oxidoreductase / NADH oxidase family	-	FADH-2,4-dienoyl-CoA reductase [Thalassiosira pseudonana CCMP1335] >EED90066.1 FADH-2,4-dienoyl-CoA reductase [Thalassiosira pseudonana CCMP1335]	[H] KOG2892 Porphobilinogen deaminase	Porphobilinogen deaminase, chloroplastic OS=Oryza sativa subsp. japonica GN=HEMC PE=2 SV=1	GO:0010181//FMN binding;GO:0008670//2,4-dienoyl-CoA reductase (NADPH) activity;GO:0016491//oxidoreductase activity
Unigene8933_All	ko01100//Metabolic pathways;ko01110//Biosynthesis of secondary metabolites;ko00860//Porphyrin and chlorophyll metabolism	Metabolism	Metabolism of cofactors and vitamins;Global and overview maps	2.68806	K03403//magnesium chelatase subunit H [EC:6.6.1.1]+ko00860//Porphyrin and chlorophyll metabolism+ko01100//Metabolic pathways+ko01110//Biosynthesis of secondary metabolites;K03403//magnesium chelatase subunit H [EC:6.6.1.1]+ko00860//Porphyrin and chlorophyll metabolism+ko01100//Metabolic pathways+ko01110//Biosynthesis of secondary metabolites;K03403//magnesium chelatase subunit H [EC:6.6.1.1]+ko00…	CobN/Magnesium Chelatase	-	cobalamin biosynthesis protein [Fragilariopsis cylindrus CCMP1102]		Magnesium-chelatase subunit ChlH, chloroplastic OS=Oryza sativa subsp. indica GN=CHLH PE=3 SV=1	GO:0009058//biosynthetic process;GO:0016851//magnesium chelatase activity
Unigene2766_All	ko01110//Biosynthesis of secondary metabolites;ko00860//Porphyrin and chlorophyll metabolism;ko01100//Metabolic pathways	Metabolism	Metabolism of cofactors and vitamins;Global and overview maps	2.60204	K01749//hydroxymethylbilane synthase [EC:2.5.1.61]+ko00860//Porphyrin and chlorophyll metabolism+ko01100//Metabolic pathways+ko01110//Biosynthesis of secondary metabolites;K01749//hydroxymethylbilane synthase [EC:2.5.1.61]+ko00860//Porphyrin and chlorophyll metabolism+ko01100//Metabolic pathways+ko01110//Biosynthesis of secondary metabolites;K01749//hydroxymethylbilane synthase [EC:2.5.1.61]+ko00…	Porphobilinogen deaminase, dipyromethane cofactor binding domain	-	plastid porphobilinogen deaminase, partial [Lepocinclis tripteris]	[H] KOG2892 Porphobilinogen deaminase	Porphobilinogen deaminase, chloroplastic OS=Oryza sativa subsp. japonica GN=HEMC PE=2 SV=1
CL1281.Contig1_All	ko00860//Porphyrin and chlorophyll metabolism	Metabolism	Metabolism of cofactors and vitamins	2.48954	K19054//frataxin [EC:1.16.3.1]+ko00860//Porphyrin and chlorophyll metabolism;K19054//frataxin [EC:1.16.3.1]+ko00860//Porphyrin and chlorophyll metabolism;K19054//frataxin [EC:1.16.3.1]+ko00860//Porphyrin and chlorophyll metabolism;K19054//frataxin [EC:1.16.3.1]+ko00860//Porphyrin and chlorophyll metabolism;K19054//frataxin [EC:1.16.3.1]+ko00860//Porphyrin and chlorophyll metabolism	Frataxin-like domain	-	hypothetical protein THAOC_31620 [Thalassiosira oceanica]	[P] KOG3413 Mitochondrial matrix protein frataxin, involved in Fe/S protein biosynthesis	Frataxin, mitochondrial OS=Arabidopsis thaliana GN=FH PE=1 SV=2	GO:0004190//aspartic-type endopeptidase activity
CL2864.Contig1_All	ko00860//Porphyrin and chlorophyll metabolism;ko01110//Biosynthesis of secondary metabolites;ko01100//Metabolic pathways	Metabolism	Global and overview maps;Metabolism of cofactors and vitamins	2.15592	K13606//chlorophyll(ide) b reductase [EC:1.1.1.294]+ko00860//Porphyrin and chlorophyll metabolism+ko01100//Metabolic pathways+ko01110//Biosynthesis of secondary metabolites;K13606//chlorophyll(ide) b reductase [EC:1.1.1.294]+ko00860//Porphyrin and chlorophyll metabolism+ko01100//Metabolic pathways+ko01110//Biosynthesis of secondary metabolites;K13606//chlorophyll(ide) b reductase [EC:1.1.1.294]+k…	short chain dehydrogenase	-	hypothetical protein THAOC_31317, partial [Thalassiosira oceanica]	[R] KOG0725 Reductases with broad range of substrate specificities	Probable chlorophyll(ide) b reductase NYC1, chloroplastic OS=Oryza sativa subsp. japonica GN=NYC1 PE=1 SV=1	GO:0016021//integral component of membrane
CL2264.Contig2_All	ko01100//Metabolic pathways;ko01110//Biosynthesis of secondary metabolites;ko00860//Porphyrin and chlorophyll metabolism	Metabolism	Global and overview maps;Metabolism of cofactors and vitamins	2.04008	K01749//hydroxymethylbilane synthase [EC:2.5.1.61]+ko00860//Porphyrin and chlorophyll metabolism+ko01100//Metabolic pathways+ko01110//Biosynthesis of secondary metabolites;K01749//hydroxymethylbilane synthase [EC:2.5.1.61]+ko00860//Porphyrin and chlorophyll metabolism+ko01100//Metabolic pathways+ko01110//Biosynthesis of secondary metabolites;K01749//hydroxymethylbilane synthase [EC:2.5.1.61]+ko00…	NADH:flavin oxidoreductase / NADH oxidase family	-	FADH-2,4-dienoyl-CoA reductase [Thalassiosira pseudonana CCMP1335] >EED90066.1 FADH-2,4-dienoyl-CoA reductase [Thalassiosira pseudonana CCMP1335]	[H] KOG2892 Porphobilinogen deaminase	Porphobilinogen deaminase, chloroplastic OS=Oryza sativa subsp. japonica GN=HEMC PE=2 SV=1	GO:0010181//FMN binding;GO:0008670//2,4-dienoyl-CoA reductase (NADPH) activity;GO:0016491//oxidoreductase activity
CL678.Contig4_All	ko01100//Metabolic pathways;ko01110//Biosynthesis of secondary metabolites;ko00860//Porphyrin and chlorophyll metabolism	Metabolism	Global and overview maps;Metabolism of cofactors and vitamins	2.03926	K03403//magnesium chelatase subunit H [EC:6.6.1.1]+ko00860//Porphyrin and chlorophyll metabolism+ko01100//Metabolic pathways+ko01110//Biosynthesis of secondary metabolites;K03403//magnesium chelatase subunit H [EC:6.6.1.1]+ko00860//Porphyrin and chlorophyll metabolism+ko01100//Metabolic pathways+ko01110//Biosynthesis of secondary metabolites;K03403//magnesium chelatase subunit H [EC:6.6.1.1]+ko00…	CobN/Magnesium Chelatase	-	predicted protein [Thalassiosira pseudonana CCMP1335] >EED92405.1 predicted protein [Thalassiosira pseudonana CCMP1335]		Magnesium-chelatase subunit ChlH, chloroplastic OS=Oryza sativa subsp. indica GN=CHLH PE=3 SV=1	GO:0009058//biosynthetic process;GO:0016851//magnesium chelatase activity;GO:0015995//chlorophyll biosynthetic process
CL1140.Contig1_All	ko00860//Porphyrin and chlorophyll metabolism;ko01100//Metabolic pathways	Metabolism	Metabolism of cofactors and vitamins;Global and overview maps	1.99666	K00798//cob(I)alamin adenosyltransferase [EC:2.5.1.17]+ko00860//Porphyrin and chlorophyll metabolism+ko01100//Metabolic pathways;K00798//cob(I)alamin adenosyltransferase [EC:2.5.1.17]+ko00860//Porphyrin and chlorophyll metabolism+ko01100//Metabolic pathways;K00798//cob(I)alamin adenosyltransferase [EC:2.5.1.17]+ko00860//Porphyrin and chlorophyll metabolism+ko01100//Metabolic pathways	Cobalamin adenosyltransferase	-	predicted protein [Thalassiosira pseudonana CCMP1335] >ACI64923.1 predicted protein [Thalassiosira pseudonana CCMP1335]			GO:0003824//catalytic activity
Unigene4953_All	ko01100//Metabolic pathways;ko01110//Biosynthesis of secondary metabolites;ko00860//Porphyrin and chlorophyll metabolism	Metabolism	Metabolism of cofactors and vitamins;Global and overview maps	1.7963	K02492//glutamyl-tRNA reductase [EC:1.2.1.70]+ko00860//Porphyrin and chlorophyll metabolism+ko01100//Metabolic pathways+ko01110//Biosynthesis of secondary metabolites;K02492//glutamyl-tRNA reductase [EC:1.2.1.70]+ko00860//Porphyrin and chlorophyll metabolism+ko01100//Metabolic pathways+ko01110//Biosynthesis of secondary metabolites;K02492//glutamyl-tRNA reductase [EC:1.2.1.70]+ko00860//Porphyrin …	Glutamyl-tRNAGlu reductase, N-terminal domain	XM_002289988.1 Thalassiosira pseudonana CCMP1335 predicted protein partial mRNA	hypothetical protein THAOC_31577 [Thalassiosira oceanica]	[J] LSE1622 A Glutamyl-tRNA reductase	Glutamyl-tRNA reductase OS=Cyanophora paradoxa GN=hemA PE=3 SV=1	GO:0050661//NADP binding;GO:0008883//glutamyl-tRNA reductase activity;GO:0006782//protoporphyrinogen IX biosynthetic process
CL678.Contig2_All	ko00860//Porphyrin and chlorophyll metabolism;ko01110//Biosynthesis of secondary metabolites;ko01100//Metabolic pathways	Metabolism	Metabolism of cofactors and vitamins;Global and overview maps	1.78588	K03403//magnesium chelatase subunit H [EC:6.6.1.1]+ko00860//Porphyrin and chlorophyll metabolism+ko01100//Metabolic pathways+ko01110//Biosynthesis of secondary metabolites;K03403//magnesium chelatase subunit H [EC:6.6.1.1]+ko00860//Porphyrin and chlorophyll metabolism+ko01100//Metabolic pathways+ko01110//Biosynthesis of secondary metabolites;K03403//magnesium chelatase subunit H [EC:6.6.1.1]+ko00…	CobN/Magnesium Chelatase	-	predicted protein [Thalassiosira pseudonana CCMP1335] >EED92405.1 predicted protein [Thalassiosira pseudonana CCMP1335]		Magnesium-chelatase subunit ChlH, chloroplastic OS=Oryza sativa subsp. indica GN=CHLH PE=3 SV=1	GO:0009058//biosynthetic process;GO:0016851//magnesium chelatase activity;GO:0015995//chlorophyll biosynthetic process
Unigene6954_All	ko00970//Aminoacyl-tRNA biosynthesis;ko01100//Metabolic pathways;ko00860//Porphyrin and chlorophyll metabolism;ko01110//Biosynthesis of secondary metabolites	Genetic Information Processing;Metabolism	Translation;Global and overview maps;Metabolism of cofactors and vitamins	1.69304	K01885//glutamyl-tRNA synthetase [EC:6.1.1.17]+ko00860//Porphyrin and chlorophyll metabolism+ko00970//Aminoacyl-tRNA biosynthesis+ko01100//Metabolic pathways+ko01110//Biosynthesis of secondary metabolites;K01885//glutamyl-tRNA synthetase [EC:6.1.1.17]+ko00860//Porphyrin and chlorophyll metabolism+ko00970//Aminoacyl-tRNA biosynthesis+ko01100//Metabolic pathways+ko01110//Biosynthesis of secondary m…	tRNA synthetases class I (E and Q), catalytic domain	XM_002295283.1 Thalassiosira pseudonana CCMP1335 predicted protein partial mRNA	hypothetical protein THAOC_31011 [Thalassiosira oceanica]	[J] KOG1149 Glutamyl-tRNA synthetase (mitochondrial)	Glutamate--tRNA ligase, chloroplastic/mitochondrial OS=Hordeum vulgare PE=2 SV=1	GO:0005524//ATP binding;GO:0006424//glutamyl-tRNA aminoacylation;GO:0008270//zinc ion binding;GO:0000049//tRNA binding;GO:0005737//cytoplasm;GO:0004818//glutamate-tRNA ligase activity
Unigene4928_All	ko01100//Metabolic pathways;ko01110//Biosynthesis of secondary metabolites;ko00860//Porphyrin and chlorophyll metabolism	Metabolism	Global and overview maps;Metabolism of cofactors and vitamins	1.66608	K03404//magnesium chelatase subunit D [EC:6.6.1.1]+ko00860//Porphyrin and chlorophyll metabolism+ko01100//Metabolic pathways+ko01110//Biosynthesis of secondary metabolites;K03404//magnesium chelatase subunit D [EC:6.6.1.1]+ko00860//Porphyrin and chlorophyll metabolism+ko01100//Metabolic pathways+ko01110//Biosynthesis of secondary metabolites;K03404//magnesium chelatase subunit D [EC:6.6.1.1]+ko00…	von Willebrand factor type A domain	-	mg chelatase [Thalassiosira pseudonana CCMP1335] >EED90026.1 mg chelatase [Thalassiosira pseudonana CCMP1335]		Magnesium-chelatase subunit ChlD, chloroplastic OS=Oryza sativa subsp. japonica GN=CHLD PE=1 SV=1	GO:0016851//magnesium chelatase activity;GO:0005524//ATP binding;GO:0015979//photosynthesis;GO:0015995//chlorophyll biosynthetic process;GO:0009507//chloroplast
CL1140.Contig2_All	ko00860//Porphyrin and chlorophyll metabolism;ko01100//Metabolic pathways	Metabolism	Global and overview maps;Metabolism of cofactors and vitamins	1.54692	K00798//cob(I)alamin adenosyltransferase [EC:2.5.1.17]+ko00860//Porphyrin and chlorophyll metabolism+ko01100//Metabolic pathways;K00798//cob(I)alamin adenosyltransferase [EC:2.5.1.17]+ko00860//Porphyrin and chlorophyll metabolism+ko01100//Metabolic pathways;K00798//cob(I)alamin adenosyltransferase [EC:2.5.1.17]+ko00860//Porphyrin and chlorophyll metabolism+ko01100//Metabolic pathways	Cobalamin adenosyltransferase	-	predicted protein [Thalassiosira pseudonana CCMP1335] >ACI64923.1 predicted protein [Thalassiosira pseudonana CCMP1335]			GO:0003824//catalytic activity
CL1281.Contig2_All	ko00860//Porphyrin and chlorophyll metabolism	Metabolism	Metabolism of cofactors and vitamins	1.52361	K19054//frataxin [EC:1.16.3.1]+ko00860//Porphyrin and chlorophyll metabolism;K19054//frataxin [EC:1.16.3.1]+ko00860//Porphyrin and chlorophyll metabolism;K19054//frataxin [EC:1.16.3.1]+ko00860//Porphyrin and chlorophyll metabolism;K19054//frataxin [EC:1.16.3.1]+ko00860//Porphyrin and chlorophyll metabolism	Frataxin-like domain	-	hypothetical protein THAOC_31620 [Thalassiosira oceanica]	[P] KOG3413 Mitochondrial matrix protein frataxin, involved in Fe/S protein biosynthesis	Frataxin, mitochondrial OS=Arabidopsis thaliana GN=FH PE=1 SV=2	GO:0004190//aspartic-type endopeptidase activity
Unigene9524_All	ko01110//Biosynthesis of secondary metabolites;ko00860//Porphyrin and chlorophyll metabolism;ko01100//Metabolic pathways	Metabolism	Global and overview maps;Metabolism of cofactors and vitamins	1.4924	K21480//heme oxygenase (biliverdin-producing, ferredoxin) [EC:1.14.15.20]+ko00860//Porphyrin and chlorophyll metabolism+ko01100//Metabolic pathways+ko01110//Biosynthesis of secondary metabolites;K21480//heme oxygenase (biliverdin-producing, ferredoxin) [EC:1.14.15.20]+ko00860//Porphyrin and chlorophyll metabolism+ko01100//Metabolic pathways+ko01110//Biosynthesis of secondary metabolites;K21480//h…	Heme oxygenase	-	hypothetical protein THAOC_01775 [Thalassiosira oceanica]	[P] KOG4480 Heme oxygenase	Heme oxygenase 3, chloroplastic OS=Arabidopsis thaliana GN=HO3 PE=1 SV=1	GO:0006788//heme oxidation;GO:0004392//heme oxygenase (decyclizing) activity
Unigene6523_All	ko01110//Biosynthesis of secondary metabolites;ko01100//Metabolic pathways;ko00860//Porphyrin and chlorophyll metabolism	Metabolism	Metabolism of cofactors and vitamins;Global and overview maps	1.28566	K21480//heme oxygenase (biliverdin-producing, ferredoxin) [EC:1.14.15.20]+ko00860//Porphyrin and chlorophyll metabolism+ko01100//Metabolic pathways+ko01110//Biosynthesis of secondary metabolites;K09597//signal peptide peptidase-like 2B [EC:3.4.23.-];K09597//signal peptide peptidase-like 2B [EC:3.4.23.-];K09597//signal peptide peptidase-like 2B [EC:3.4.23.-];K09597//signal peptide peptidase-like 2…	Heme oxygenase	-	predicted protein [Thalassiosira pseudonana CCMP1335] >EED89103.1 predicted protein [Thalassiosira pseudonana CCMP1335]	[R] KOG2442 Uncharacterized conserved protein, contains PA domain	Heme oxygenase OS=Pyropia yezoensis GN=pbsA PE=3 SV=1	GO:0005765//lysosomal membrane;GO:0071556//integral component of lumenal side of endoplasmic reticulum membrane;GO:0071458//integral component of cytoplasmic side of endoplasmic reticulum membrane;GO:0030660//Golgi-associated vesicle membrane;GO:0004190//aspartic-type endopeptidase activity
CL678.Contig1_All	ko00860//Porphyrin and chlorophyll metabolism;ko01110//Biosynthesis of secondary metabolites;ko01100//Metabolic pathways	Metabolism	Global and overview maps;Metabolism of cofactors and vitamins	1.23704	K03403//magnesium chelatase subunit H [EC:6.6.1.1]+ko00860//Porphyrin and chlorophyll metabolism+ko01100//Metabolic pathways+ko01110//Biosynthesis of secondary metabolites;K03403//magnesium chelatase subunit H [EC:6.6.1.1]+ko00860//Porphyrin and chlorophyll metabolism+ko01100//Metabolic pathways+ko01110//Biosynthesis of secondary metabolites;K03403//magnesium chelatase subunit H [EC:6.6.1.1]+ko00…	CobN/Magnesium Chelatase	-	predicted protein [Thalassiosira pseudonana CCMP1335] >EED92405.1 predicted protein [Thalassiosira pseudonana CCMP1335]		Magnesium-chelatase subunit ChlH, chloroplastic OS=Oryza sativa subsp. indica GN=CHLH PE=3 SV=1	GO:0009058//biosynthetic process;GO:0016851//magnesium chelatase activity;GO:0015995//chlorophyll biosynthetic process
CL1079.Contig1_All	ko01110//Biosynthesis of secondary metabolites;ko01100//Metabolic pathways;ko00860//Porphyrin and chlorophyll metabolism	Metabolism	Global and overview maps;Metabolism of cofactors and vitamins	-1.14183	K01772//protoporphyrin/coproporphyrin ferrochelatase [EC:4.99.1.1 4.99.1.9]+ko00860//Porphyrin and chlorophyll metabolism+ko01100//Metabolic pathways+ko01110//Biosynthesis of secondary metabolites;K01772//protoporphyrin/coproporphyrin ferrochelatase [EC:4.99.1.1 4.99.1.9]+ko00860//Porphyrin and chlorophyll metabolism+ko01100//Metabolic pathways+ko01110//Biosynthesis of secondary metabolites;K0177…	Ferrochelatase	EU960646.1 Zea mays clone 226948 ferrochelatase-2 mRNA, complete cds	predicted protein [Thalassiosira pseudonana CCMP1335] >EED96635.1 predicted protein [Thalassiosira pseudonana CCMP1335]	[H] KOG1321 Protoheme ferro-lyase (ferrochelatase)	Ferrochelatase-1, chloroplastic OS=Oryza sativa subsp. japonica GN=Os09g0297000 PE=2 SV=1	GO:0005739//mitochondrion;GO:0004325//ferrochelatase activity;GO:0006783//heme biosynthetic process
CL2257.Contig3_All	ko01110//Biosynthesis of secondary metabolites;ko00860//Porphyrin and chlorophyll metabolism;ko01100//Metabolic pathways	Metabolism	Global and overview maps;Metabolism of cofactors and vitamins	-1.00701	K00218//protochlorophyllide reductase [EC:1.3.1.33]+ko00860//Porphyrin and chlorophyll metabolism+ko01100//Metabolic pathways+ko01110//Biosynthesis of secondary metabolites;K00218//protochlorophyllide reductase [EC:1.3.1.33]+ko00860//Porphyrin and chlorophyll metabolism+ko01100//Metabolic pathways+ko01110//Biosynthesis of secondary metabolites;K00218//protochlorophyllide reductase [EC:1.3.1.33]+k…	short chain dehydrogenase	XM_002290501.1 Thalassiosira pseudonana CCMP1335 predicted protein partial mRNA	predicted protein [Thalassiosira pseudonana CCMP1335] >EED92289.1 predicted protein [Thalassiosira pseudonana CCMP1335]	[Q] KOG1208 Dehydrogenases with different specificities (related to short-chain alcohol dehydrogenases)	Protochlorophyllide reductase B, chloroplastic OS=Oryza sativa subsp. japonica GN=PORB PE=2 SV=1	GO:0016630//protochlorophyllide reductase activity
CL1706.Contig1_All	ko00860//Porphyrin and chlorophyll metabolism;ko01110//Biosynthesis of secondary metabolites;ko01100//Metabolic pathways	Metabolism	Metabolism of cofactors and vitamins;Global and overview maps	-1.0499	K03428//magnesium-protoporphyrin O-methyltransferase [EC:2.1.1.11]+ko00860//Porphyrin and chlorophyll metabolism+ko01100//Metabolic pathways+ko01110//Biosynthesis of secondary metabolites;K03428//magnesium-protoporphyrin O-methyltransferase [EC:2.1.1.11]+ko00860//Porphyrin and chlorophyll metabolism+ko01100//Metabolic pathways+ko01110//Biosynthesis of secondary metabolites;K03428//magnesium-proto…	Magnesium-protoporphyrin IX methyltransferase C-terminus	-	predicted protein [Thalassiosira pseudonana CCMP1335] >EED95034.1 predicted protein [Thalassiosira pseudonana CCMP1335]	[H] KOG1270 Methyltransferases	Magnesium protoporphyrin IX methyltransferase, chloroplastic OS=Arabidopsis thaliana GN=CHLM PE=1 SV=1	GO:0015995//chlorophyll biosynthetic process;GO:0046406//magnesium protoporphyrin IX methyltransferase activity
CL2355.Contig1_All	ko00860//Porphyrin and chlorophyll metabolism;ko01110//Biosynthesis of secondary metabolites;ko01100//Metabolic pathways	Metabolism	Global and overview maps;Metabolism of cofactors and vitamins	-1.16813	K00228//coproporphyrinogen III oxidase [EC:1.3.3.3]+ko00860//Porphyrin and chlorophyll metabolism+ko01100//Metabolic pathways+ko01110//Biosynthesis of secondary metabolites;K00228//coproporphyrinogen III oxidase [EC:1.3.3.3]+ko00860//Porphyrin and chlorophyll metabolism+ko01100//Metabolic pathways+ko01110//Biosynthesis of secondary metabolites;K00228//coproporphyrinogen III oxidase [EC:1.3.3.3]+k…	Coproporphyrinogen III oxidase	XM_002287061.1 Thalassiosira pseudonana CCMP1335 coproporphyrinogen III oxidase, chloroplast targeted (Cpx1), partial mRNA	hypothetical protein THAOC_14884 [Thalassiosira oceanica] >EJK71933.1 hypothetical protein THAOC_06585 [Thalassiosira oceanica]	[H] KOG1518 Coproporphyrinogen III oxidase CPO/HEM13	Coproporphyrinogen-III oxidase 1, chloroplastic OS=Arabidopsis thaliana GN=CPX1 PE=2 SV=1	GO:0004109//coproporphyrinogen oxidase activity;GO:0006779//porphyrin-containing compound biosynthetic process
Unigene6792_All	ko00860//Porphyrin and chlorophyll metabolism;ko01100//Metabolic pathways;ko01110//Biosynthesis of secondary metabolites	Metabolism	Metabolism of cofactors and vitamins;Global and overview maps	-1.25855	K01599//uroporphyrinogen decarboxylase [EC:4.1.1.37]+ko00860//Porphyrin and chlorophyll metabolism+ko01100//Metabolic pathways+ko01110//Biosynthesis of secondary metabolites;K01599//uroporphyrinogen decarboxylase [EC:4.1.1.37]+ko00860//Porphyrin and chlorophyll metabolism+ko01100//Metabolic pathways+ko01110//Biosynthesis of secondary metabolites;K01599//uroporphyrinogen decarboxylase [EC:4.1.1.37…	Uroporphyrinogen decarboxylase (URO-D)	XM_020540254.1 PREDICTED: Zea mays uncharacterized protein DDB_G0271670 (LOC109940646), partial mRNA	hypothetical protein THAOC_02788 [Thalassiosira oceanica]	[H] KOG2872 Uroporphyrinogen decarboxylase	Uroporphyrinogen decarboxylase (Fragment) OS=Hordeum vulgare GN=DCUP PE=2 SV=1	GO:0086010//membrane depolarization during action potential;GO:0034220//ion transmembrane transport;GO:0016021//integral component of membrane;GO:0006816//calcium ion transport;GO:0005886//plasma membrane;GO:0005261//cation channel activity
Unigene6777_All	ko00860//Porphyrin and chlorophyll metabolism;ko01110//Biosynthesis of secondary metabolites;ko01100//Metabolic pathways	Metabolism	Global and overview maps;Metabolism of cofactors and vitamins	-1.40121	K19073//divinyl chlorophyllide a 8-vinyl-reductase [EC:1.3.1.75]+ko00860//Porphyrin and chlorophyll metabolism+ko01100//Metabolic pathways+ko01110//Biosynthesis of secondary metabolites	NAD(P)H-binding	-	predicted protein [Thalassiosira pseudonana CCMP1335] >EED92995.1 predicted protein [Thalassiosira pseudonana CCMP1335]	[R] KOG4197 FOG: PPR repeat	Uncharacterized protein At2g34460, chloroplastic OS=Arabidopsis thaliana GN=At2g34460 PE=2 SV=1	GO:0005622//intracellular
CL2864.Contig2_All	ko00860//Porphyrin and chlorophyll metabolism;ko01110//Biosynthesis of secondary metabolites;ko01100//Metabolic pathways	Metabolism	Global and overview maps;Metabolism of cofactors and vitamins	-1.5919	K13606//chlorophyll(ide) b reductase [EC:1.1.1.294]+ko00860//Porphyrin and chlorophyll metabolism+ko01100//Metabolic pathways+ko01110//Biosynthesis of secondary metabolites;K13606//chlorophyll(ide) b reductase [EC:1.1.1.294]+ko00860//Porphyrin and chlorophyll metabolism+ko01100//Metabolic pathways+ko01110//Biosynthesis of secondary metabolites;K13606//chlorophyll(ide) b reductase [EC:1.1.1.294]+k…	short chain dehydrogenase	-	predicted protein [Thalassiosira pseudonana CCMP1335] >EED90255.1 predicted protein [Thalassiosira pseudonana CCMP1335]	[R] KOG0725 Reductases with broad range of substrate specificities	Probable chlorophyll(ide) b reductase NYC1, chloroplastic OS=Oryza sativa subsp. japonica GN=NYC1 PE=1 SV=1	GO:0016021//integral component of membrane
Unigene1286_All	ko01110//Biosynthesis of secondary metabolites;ko00860//Porphyrin and chlorophyll metabolism;ko01100//Metabolic pathways	Metabolism	Metabolism of cofactors and vitamins;Global and overview maps	-1.69797	K19073//divinyl chlorophyllide a 8-vinyl-reductase [EC:1.3.1.75]+ko00860//Porphyrin and chlorophyll metabolism+ko01100//Metabolic pathways+ko01110//Biosynthesis of secondary metabolites;K19073//divinyl chlorophyllide a 8-vinyl-reductase [EC:1.3.1.75]+ko00860//Porphyrin and chlorophyll metabolism+ko01100//Metabolic pathways+ko01110//Biosynthesis of secondary metabolites;K19073//divinyl chlorophyll…	NAD(P)H-binding	-	predicted protein [Thalassiosira pseudonana CCMP1335] >EED94269.1 predicted protein [Thalassiosira pseudonana CCMP1335]	[RQ] LSE0443 A Isoflavone reductase/pinoresinol-lariciresinol reductase/phenylcoumaran benzylic ether reductase	Divinyl chlorophyllide a 8-vinyl-reductase, chloroplastic OS=Cucumis sativus GN=DVR PE=1 SV=1	GO:0016021//integral component of membrane
CL85.Contig1_All	ko01110//Biosynthesis of secondary metabolites;ko01100//Metabolic pathways;ko00860//Porphyrin and chlorophyll metabolism	Metabolism	Metabolism of cofactors and vitamins;Global and overview maps	-1.88972	K01599//uroporphyrinogen decarboxylase [EC:4.1.1.37]+ko00860//Porphyrin and chlorophyll metabolism+ko01100//Metabolic pathways+ko01110//Biosynthesis of secondary metabolites;K01599//uroporphyrinogen decarboxylase [EC:4.1.1.37]+ko00860//Porphyrin and chlorophyll metabolism+ko01100//Metabolic pathways+ko01110//Biosynthesis of secondary metabolites;K01599//uroporphyrinogen decarboxylase [EC:4.1.1.37…	Uroporphyrinogen decarboxylase (URO-D)	XM_002287140.1 Thalassiosira pseudonana CCMP1335 predicted protein partial mRNA	hypothetical protein THAOC_12840 [Thalassiosira oceanica]	[H] KOG2872 Uroporphyrinogen decarboxylase	Uroporphyrinogen decarboxylase (Fragment) OS=Hordeum vulgare GN=DCUP PE=2 SV=1	GO:0004853//uroporphyrinogen decarboxylase activity;GO:0005829//cytosol;GO:0006782//protoporphyrinogen IX biosynthetic process;GO:0006783//heme biosynthetic process
Unigene8003_All	ko00860//Porphyrin and chlorophyll metabolism;ko01100//Metabolic pathways;ko01110//Biosynthesis of secondary metabolites	Metabolism	Global and overview maps;Metabolism of cofactors and vitamins	-1.95325	K00218//protochlorophyllide reductase [EC:1.3.1.33]+ko00860//Porphyrin and chlorophyll metabolism+ko01100//Metabolic pathways+ko01110//Biosynthesis of secondary metabolites;K00218//protochlorophyllide reductase [EC:1.3.1.33]+ko00860//Porphyrin and chlorophyll metabolism+ko01100//Metabolic pathways+ko01110//Biosynthesis of secondary metabolites;K00218//protochlorophyllide reductase [EC:1.3.1.33]+k…	short chain dehydrogenase	-	predicted protein [Thalassiosira pseudonana CCMP1335] >EED96559.1 predicted protein [Thalassiosira pseudonana CCMP1335]	[Q] KOG1208 Dehydrogenases with different specificities (related to short-chain alcohol dehydrogenases)	Protochlorophyllide reductase A, chloroplastic OS=Arabidopsis thaliana GN=PORA PE=1 SV=2	GO:0016491//oxidoreductase activity
Unigene441_All	ko01100//Metabolic pathways;ko01110//Biosynthesis of secondary metabolites;ko00860//Porphyrin and chlorophyll metabolism	Metabolism	Global and overview maps;Metabolism of cofactors and vitamins	2.05829	K02303//uroporphyrin-III C-methyltransferase [EC:2.1.1.107]+ko00860//Porphyrin and chlorophyll metabolism+ko01100//Metabolic pathways+ko01110//Biosynthesis of secondary metabolites;K02303//uroporphyrin-III C-methyltransferase [EC:2.1.1.107]+ko00860//Porphyrin and chlorophyll metabolism+ko01100//Metabolic pathways+ko01110//Biosynthesis of secondary metabolites;K02303//uroporphyrin-III C-methyltran…	Tetrapyrrole (Corrin/Porphyrin) Methylases	-	predicted protein, partial [Thalassiosira pseudonana CCMP1335] >EED93135.1 predicted protein, partial [Thalassiosira pseudonana CCMP1335]	[ZR] LSE0118 A Protein possibly involved in cytoskeleton rearrangements, contains FH domain	Formin-like protein 20 OS=Arabidopsis thaliana GN=FH20 PE=2 SV=3	GO:0008168//methyltransferase activity;GO:0019354//siroheme biosynthetic process;GO:0004851//uroporphyrin-III C-methyltransferase activity;GO:0055114//oxidation-reduction process;GO:0006779//porphyrin-containing compound biosynthetic process
Unigene3882_All	ko01110//Biosynthesis of secondary metabolites;ko00860//Porphyrin and chlorophyll metabolism	Metabolism	Metabolism of cofactors and vitamins;Global and overview maps	-2.1973	K13071//pheophorbide a oxygenase [EC:1.14.15.17]+ko00860//Porphyrin and chlorophyll metabolism+ko01110//Biosynthesis of secondary metabolites	Pheophorbide a oxygenase	-	hypothetical protein FRACYDRAFT_235194 [Fragilariopsis cylindrus CCMP1102]		Chlorophyllide a oxygenase, chloroplastic OS=Dunaliella salina GN=CAO PE=2 SV=1	GO:0051537//2 iron, 2 sulfur cluster binding;GO:0010277//chlorophyllide a oxygenase [overall] activity
CL1338.Contig5_All	ko00860//Porphyrin and chlorophyll metabolism;ko01100//Metabolic pathways;ko01110//Biosynthesis of secondary metabolites	Metabolism	Global and overview maps;Metabolism of cofactors and vitamins	-2.7295	K19073//divinyl chlorophyllide a 8-vinyl-reductase [EC:1.3.1.75]+ko00860//Porphyrin and chlorophyll metabolism+ko01100//Metabolic pathways+ko01110//Biosynthesis of secondary metabolites;K19073//divinyl chlorophyllide a 8-vinyl-reductase [EC:1.3.1.75]+ko00860//Porphyrin and chlorophyll metabolism+ko01100//Metabolic pathways+ko01110//Biosynthesis of secondary metabolites;K19073//divinyl chlorophyll…	NAD(P)H-binding	-	predicted protein [Thalassiosira pseudonana CCMP1335] >EED94269.1 predicted protein [Thalassiosira pseudonana CCMP1335]	[RQ] LSE0443 A Isoflavone reductase/pinoresinol-lariciresinol reductase/phenylcoumaran benzylic ether reductase	Divinyl chlorophyllide a 8-vinyl-reductase, chloroplastic OS=Cucumis sativus GN=DVR PE=1 SV=1	GO:0016021//integral component of membrane
Unigene4163_All	ko00860//Porphyrin and chlorophyll metabolism;ko01100//Metabolic pathways;ko01110//Biosynthesis of secondary metabolites	Metabolism	Global and overview maps;Metabolism of cofactors and vitamins	-2.84684	K00218//protochlorophyllide reductase [EC:1.3.1.33]+ko00860//Porphyrin and chlorophyll metabolism+ko01100//Metabolic pathways+ko01110//Biosynthesis of secondary metabolites;K00218//protochlorophyllide reductase [EC:1.3.1.33]+ko00860//Porphyrin and chlorophyll metabolism+ko01100//Metabolic pathways+ko01110//Biosynthesis of secondary metabolites;K00218//protochlorophyllide reductase [EC:1.3.1.33]+k…	short chain dehydrogenase	-	predicted protein [Thalassiosira pseudonana CCMP1335] >EED87904.1 predicted protein [Thalassiosira pseudonana CCMP1335]	[Q] KOG1208 Dehydrogenases with different specificities (related to short-chain alcohol dehydrogenases)	Protochlorophyllide reductase, chloroplastic OS=Cucumis sativus GN=PORA PE=2 SV=1	GO:0016491//oxidoreductase activity
Unigene1777_All	ko00860//Porphyrin and chlorophyll metabolism;ko01110//Biosynthesis of secondary metabolites	Metabolism	Global and overview maps;Metabolism of cofactors and vitamins	-4.5722	K13071//pheophorbide a oxygenase [EC:1.14.15.17]+ko00860//Porphyrin and chlorophyll metabolism+ko01110//Biosynthesis of secondary metabolites;K13071//pheophorbide a oxygenase [EC:1.14.15.17]+ko00860//Porphyrin and chlorophyll metabolism+ko01110//Biosynthesis of secondary metabolites	Rieske [2Fe-2S] domain	-	hypothetical protein FRACYDRAFT_235194 [Fragilariopsis cylindrus CCMP1102]	[O] KOG0867 Glutathione S-transferase	Pheophorbide a oxygenase, chloroplastic OS=Arabidopsis thaliana GN=PAO PE=1 SV=1	GO:0051537//2 iron, 2 sulfur cluster binding;GO:0010277//chlorophyllide a oxygenase [overall] activity
Unigene3522_All	ko01110//Biosynthesis of secondary metabolites;ko01100//Metabolic pathways;ko00860//Porphyrin and chlorophyll metabolism	Metabolism	Metabolism of cofactors and vitamins;Global and overview maps	-4.87983	K01845//glutamate-1-semialdehyde 2,1-aminomutase [EC:5.4.3.8]+ko00860//Porphyrin and chlorophyll metabolism+ko01100//Metabolic pathways+ko01110//Biosynthesis of secondary metabolites;K01845//glutamate-1-semialdehyde 2,1-aminomutase [EC:5.4.3.8]+ko00860//Porphyrin and chlorophyll metabolism+ko01100//Metabolic pathways+ko01110//Biosynthesis of secondary metabolites;K01845//glutamate-1-semialdehyde …	Aminotransferase class-III	XM_002296092.1 Thalassiosira pseudonana CCMP1335 predicted protein partial mRNA	predicted protein [Thalassiosira pseudonana CCMP1335] >ACI64845.1 predicted protein [Thalassiosira pseudonana CCMP1335]	[E] KOG1401 Acetylornithine aminotransferase	Glutamate-1-semialdehyde 2,1-aminomutase, chloroplastic OS=Hordeum vulgare GN=GSA PE=1 SV=3	GO:0033014//tetrapyrrole biosynthetic process;GO:0008483//transaminase activity;GO:0042286//glutamate-1-semialdehyde 2,1-aminomutase activity;GO:0030170//pyridoxal phosphate binding
Unigene6185_All	ko00860//Porphyrin and chlorophyll metabolism;ko01110//Biosynthesis of secondary metabolites;ko01100//Metabolic pathways;ko00900//Terpenoid backbone biosynthesis	Metabolism	Metabolism of terpenoids and polyketides;Metabolism of cofactors and vitamins;Global and overview maps	-5.15476	K10960//geranylgeranyl diphosphate/geranylgeranyl-bacteriochlorophyllide a reductase [EC:1.3.1.83 1.3.1.111]+ko00900//Terpenoid backbone biosynthesis+ko00860//Porphyrin and chlorophyll metabolism+ko01100//Metabolic pathways+ko01110//Biosynthesis of secondary metabolites	FAD binding domain	XM_002294239.1 Thalassiosira pseudonana CCMP1335 hypothetical protein partial mRNA	hypothetical protein THAPSDRAFT_10234 [Thalassiosira pseudonana CCMP1335] >EED88630.1 hypothetical protein THAPSDRAFT_10234 [Thalassiosira pseudonana CCMP1335]		Geranylgeranyl diphosphate reductase, chloroplastic OS=Arabidopsis thaliana GN=CHLP PE=1 SV=1	GO:0016628//oxidoreductase activity, acting on the CH-CH group of donors, NAD or NADP as acceptor;GO:0015979//photosynthesis;GO:0015995//chlorophyll biosynthetic process;GO:0045550//geranylgeranyl reductase activity
Unigene4092_All	ko01100//Metabolic pathways;ko01110//Biosynthesis of secondary metabolites;ko00860//Porphyrin and chlorophyll metabolism	Metabolism	Global and overview maps;Metabolism of cofactors and vitamins	-5.95023	K01599//uroporphyrinogen decarboxylase [EC:4.1.1.37]+ko00860//Porphyrin and chlorophyll metabolism+ko01100//Metabolic pathways+ko01110//Biosynthesis of secondary metabolites;K01599//uroporphyrinogen decarboxylase [EC:4.1.1.37]+ko00860//Porphyrin and chlorophyll metabolism+ko01100//Metabolic pathways+ko01110//Biosynthesis of secondary metabolites;K01599//uroporphyrinogen decarboxylase [EC:4.1.1.37…	Uroporphyrinogen decarboxylase (URO-D)	-	predicted protein [Thalassiosira pseudonana CCMP1335] >EED89721.1 predicted protein [Thalassiosira pseudonana CCMP1335]	[H] KOG2872 Uroporphyrinogen decarboxylase	Uroporphyrinogen decarboxylase, chloroplastic OS=Zea mays GN=LES22 PE=2 SV=1	GO:0004853//uroporphyrinogen decarboxylase activity;GO:0005829//cytosol;GO:0006783//heme biosynthetic process;GO:0006779//porphyrin-containing compound biosynthetic process
Unigene8869_All	ko00860//Porphyrin and chlorophyll metabolism;ko01100//Metabolic pathways;ko01110//Biosynthesis of secondary metabolites	Metabolism	Global and overview maps;Metabolism of cofactors and vitamins	-8.41768	K01698//porphobilinogen synthase [EC:4.2.1.24]+ko00860//Porphyrin and chlorophyll metabolism+ko01100//Metabolic pathways+ko01110//Biosynthesis of secondary metabolites;K01698//porphobilinogen synthase [EC:4.2.1.24]+ko00860//Porphyrin and chlorophyll metabolism+ko01100//Metabolic pathways+ko01110//Biosynthesis of secondary metabolites;K01698//porphobilinogen synthase [EC:4.2.1.24]+ko00860//Porphyr…	Delta-aminolevulinic acid dehydratase	-	hypothetical protein THAOC_31221 [Thalassiosira oceanica]	[H] KOG2794 Delta-aminolevulinic acid dehydratase	Delta-aminolevulinic acid dehydratase 1, chloroplastic OS=Arabidopsis thaliana GN=HEMB1 PE=2 SV=1	GO:0046872//metal ion binding;GO:0005829//cytosol;GO:0008270//zinc ion binding;GO:0004655//porphobilinogen synthase activity;GO:0006783//heme biosynthetic process;GO:0006779//porphyrin-containing compound biosynthetic process
