# Supplementary material for: The Biotechnological Potential of the Marine Diatom Skeletonema dohrnii to the Elevated Temperature and pCO2
Source: Mar Drugs. 2020 May 15;18(5):259. doi: 10.3390/md18050259 (PMC7281586; doi:10.3390/md18050259)
Supplement: Supplementary file 1 [file marinedrugs-18-00259-s001.zip › marinedrugs-749528-supplementary/Table-S5.xls]

## Sheet: Phenylalanine biosynthesis
Differentially expressed transcripts in phenylalanine biosynthesis pathway
Gene ID	Pathway Name	Level 1	Level 2	log2(Sk_1000/Sk_400)	Kegg Orthology	Pfam	Nt	Nr	Kog	Swissprot	GO
Unigene19150_All	ko00350//Tyrosine metabolism;ko00960//Tropane, piperidine and pyridine alkaloid biosynthesis;ko01110//Biosynthesis of secondary metabolites;ko01100//Metabolic pathways;ko01230//Biosynthesis of amino acids;ko00950//Isoquinoline alkaloid biosynthesis;ko00360//Phenylalanine metabolism;ko00400//Phenylalanine, tyrosine and tryptophan biosynthesis	Metabolism	Amino acid metabolism;Global and overview maps;Biosynthesis of other secondary metabolites	8.04439	K15849//bifunctional aspartate aminotransferase and glutamate/aspartate-prephenate aminotransferase [EC:2.6.1.1 2.6.1.78 2.6.1.79]+ko01230//Biosynthesis of amino acids+ko00960//Tropane, piperidine and pyridine alkaloid biosynthesis+ko00350//Tyrosine metabolism+ko01100//Metabolic pathways+ko00950//Isoquinoline alkaloid biosynthesis+ko01110//Biosynthesis of secondary metabolites+ko00400//Phenylalan…	Aminotransferase class I and II	-	hypothetical protein EUGRSUZ_I00395 [Eucalyptus grandis]	[E] KOG0257 Kynurenine aminotransferase, glutamine transaminase K	Bifunctional aspartate aminotransferase and glutamate/aspartate-prephenate aminotransferase OS=Petunia hybrida PE=1 SV=1	GO:0009058//biosynthetic process;GO:0003824//catalytic activity;GO:0030170//pyridoxal phosphate binding
Unigene12177_All	ko00350//Tyrosine metabolism;ko00270//Cysteine and methionine metabolism;ko00360//Phenylalanine metabolism;ko01100//Metabolic pathways;ko00950//Isoquinoline alkaloid biosynthesis;ko00450//Selenocompound metabolism;ko01230//Biosynthesis of amino acids;ko00960//Tropane, piperidine and pyridine alkaloid biosynthesis;ko01110//Biosynthesis of secondary metabolites;ko00400//Phenylalanine, tyrosine and …	Metabolism	Global and overview maps;Metabolism of other amino acids;Amino acid metabolism;Biosynthesis of other secondary metabolites	7.76155	K00816//kynurenine---oxoglutarate transaminase / cysteine-S-conjugate beta-lyase / glutamine---phenylpyruvate transaminase [EC:2.6.1.7 4.4.1.13 2.6.1.64]+ko00380//Tryptophan metabolism+ko00450//Selenocompound metabolism+ko01100//Metabolic pathways+ko01110//Biosynthesis of secondary metabolites+ko00270//Cysteine and methionine metabolism;K00816//kynurenine---oxoglutarate transaminase / cysteine-S-…	Aminotransferase class I and II	-	hypothetical protein CEUSTIGMA_g13148.t1 [Chlamydomonas eustigma]	[E] KOG0257 Kynurenine aminotransferase, glutamine transaminase K		GO:0016829//lyase activity;GO:0009058//biosynthetic process;GO:0008483//transaminase activity;GO:0016212//kynurenine-oxoglutarate transaminase activity;GO:0030170//pyridoxal phosphate binding
Unigene19149_All	ko00960//Tropane, piperidine and pyridine alkaloid biosynthesis;ko00950//Isoquinoline alkaloid biosynthesis;ko00360//Phenylalanine metabolism;ko01110//Biosynthesis of secondary metabolites;ko01230//Biosynthesis of amino acids;ko01100//Metabolic pathways;ko00400//Phenylalanine, tyrosine and tryptophan biosynthesis;ko00350//Tyrosine metabolism	Metabolism	Biosynthesis of other secondary metabolites;Global and overview maps;Amino acid metabolism	7.16993	K15849//bifunctional aspartate aminotransferase and glutamate/aspartate-prephenate aminotransferase [EC:2.6.1.1 2.6.1.78 2.6.1.79]+ko01230//Biosynthesis of amino acids+ko00960//Tropane, piperidine and pyridine alkaloid biosynthesis+ko00350//Tyrosine metabolism+ko01100//Metabolic pathways+ko00950//Isoquinoline alkaloid biosynthesis+ko01110//Biosynthesis of secondary metabolites+ko00400//Phenylalan…	Aminotransferase class I and II	-	PREDICTED: bifunctional aspartate aminotransferase and glutamate/aspartate-prephenate aminotransferase [Camelina sativa]	[E] KOG0257 Kynurenine aminotransferase, glutamine transaminase K	Bifunctional aspartate aminotransferase and glutamate/aspartate-prephenate aminotransferase OS=Arabidopsis thaliana GN=PAT PE=1 SV=2	GO:0009058//biosynthetic process;GO:0008483//transaminase activity;GO:0030170//pyridoxal phosphate binding
CL2944.Contig1_All	ko00130//Ubiquinone and other terpenoid-quinone biosynthesis;ko00350//Tyrosine metabolism;ko00360//Phenylalanine metabolism;ko01100//Metabolic pathways	Metabolism	Amino acid metabolism;Global and overview maps;Metabolism of cofactors and vitamins	7.15987	K00457//4-hydroxyphenylpyruvate dioxygenase [EC:1.13.11.27]+ko00130//Ubiquinone and other terpenoid-quinone biosynthesis+ko00350//Tyrosine metabolism+ko01100//Metabolic pathways+ko00360//Phenylalanine metabolism;K00457//4-hydroxyphenylpyruvate dioxygenase [EC:1.13.11.27]+ko00130//Ubiquinone and other terpenoid-quinone biosynthesis+ko00350//Tyrosine metabolism+ko01100//Metabolic pathways+ko00360//…	Glyoxalase/Bleomycin resistance protein/Dioxygenase superfamily	-	hypothetical protein GUITHDRAFT_158976 [Guillardia theta CCMP2712] >EKX32564.1 hypothetical protein GUITHDRAFT_158976 [Guillardia theta CCMP2712]	[E] KOG0638 4-hydroxyphenylpyruvate dioxygenase	4-hydroxyphenylpyruvate dioxygenase OS=Plectranthus scutellarioides PE=2 SV=1	GO:0009072//aromatic amino acid family metabolic process;GO:0046872//metal ion binding;GO:0003868//4-hydroxyphenylpyruvate dioxygenase activity
Unigene8146_All	ko00360//Phenylalanine metabolism;ko00330//Arginine and proline metabolism;ko00380//Tryptophan metabolism	Metabolism	Amino acid metabolism	7.07682	K01426//amidase [EC:3.5.1.4]+ko00380//Tryptophan metabolism+ko00330//Arginine and proline metabolism+ko00360//Phenylalanine metabolism	Amidase	-	putative amidase C869.01 [Dendrobium catenatum]	[J] KOG1211 Amidases	Fatty acid amide hydrolase OS=Arabidopsis thaliana GN=FAAH PE=1 SV=1
Unigene11585_All	ko00950//Isoquinoline alkaloid biosynthesis;ko00350//Tyrosine metabolism;ko01110//Biosynthesis of secondary metabolites;ko00400//Phenylalanine, tyrosine and tryptophan biosynthesis;ko00960//Tropane, piperidine and pyridine alkaloid biosynthesis;ko00360//Phenylalanine metabolism;ko01230//Biosynthesis of amino acids;ko01100//Metabolic pathways	Metabolism	Global and overview maps;Biosynthesis of other secondary metabolites;Amino acid metabolism	6.49185	K15849//bifunctional aspartate aminotransferase and glutamate/aspartate-prephenate aminotransferase [EC:2.6.1.1 2.6.1.78 2.6.1.79]+ko01230//Biosynthesis of amino acids+ko00960//Tropane, piperidine and pyridine alkaloid biosynthesis+ko00350//Tyrosine metabolism+ko01100//Metabolic pathways+ko00950//Isoquinoline alkaloid biosynthesis+ko01110//Biosynthesis of secondary metabolites+ko00400//Phenylalan…	Aminotransferase class I and II	-	hypothetical protein H310_07985 [Aphanomyces invadans] >ETV99196.1 hypothetical protein H310_07985 [Aphanomyces invadans]	[E] KOG0257 Kynurenine aminotransferase, glutamine transaminase K	Bifunctional aspartate aminotransferase and glutamate/aspartate-prephenate aminotransferase OS=Arabidopsis thaliana GN=PAT PE=1 SV=2	GO:0003677//DNA binding;GO:0009058//biosynthetic process;GO:0003824//catalytic activity;GO:0030170//pyridoxal phosphate binding
Unigene13374_All	ko00400//Phenylalanine, tyrosine and tryptophan biosynthesis;ko00360//Phenylalanine metabolism;ko01100//Metabolic pathways;ko01230//Biosynthesis of amino acids;ko00950//Isoquinoline alkaloid biosynthesis;ko00350//Tyrosine metabolism;ko01110//Biosynthesis of secondary metabolites;ko00960//Tropane, piperidine and pyridine alkaloid biosynthesis	Metabolism	Global and overview maps;Biosynthesis of other secondary metabolites;Amino acid metabolism	6.12928	K15849//bifunctional aspartate aminotransferase and glutamate/aspartate-prephenate aminotransferase [EC:2.6.1.1 2.6.1.78 2.6.1.79]+ko01230//Biosynthesis of amino acids+ko00960//Tropane, piperidine and pyridine alkaloid biosynthesis+ko00350//Tyrosine metabolism+ko01100//Metabolic pathways+ko00950//Isoquinoline alkaloid biosynthesis+ko01110//Biosynthesis of secondary metabolites+ko00400//Phenylalan…	Aminotransferase class I and II	-	predicted protein [Physcomitrella patens] >EDQ48376.1 predicted protein, partial [Physcomitrella patens]	[E] KOG0257 Kynurenine aminotransferase, glutamine transaminase K	Probable aminotransferase TAT2 OS=Arabidopsis thaliana GN=At5g53970 PE=2 SV=1	GO:0003677//DNA binding;GO:0009058//biosynthetic process;GO:0008483//transaminase activity;GO:0003824//catalytic activity;GO:0009016//succinyldiaminopimelate transaminase activity;GO:0030170//pyridoxal phosphate binding
Unigene9852_All	ko00650//Butanoate metabolism;ko00360//Phenylalanine metabolism;ko01100//Metabolic pathways	Metabolism	Global and overview maps;Carbohydrate metabolism;Amino acid metabolism	5.48113	K00074//3-hydroxybutyryl-CoA dehydrogenase [EC:1.1.1.157]+ko01100//Metabolic pathways+ko00650//Butanoate metabolism+ko00360//Phenylalanine metabolism;K00074//3-hydroxybutyryl-CoA dehydrogenase [EC:1.1.1.157]+ko01100//Metabolic pathways+ko00650//Butanoate metabolism+ko00360//Phenylalanine metabolism;K00074//3-hydroxybutyryl-CoA dehydrogenase [EC:1.1.1.157]+ko01100//Metabolic pathways+ko00650//Buta…	3-hydroxyacyl-CoA dehydrogenase, NAD binding domain	-	hypothetical protein AXG93_509s1360 [Marchantia polymorpha subsp. ruderalis]	[I] KOG2304 3-hydroxyacyl-CoA dehydrogenase	Glyoxysomal fatty acid beta-oxidation multifunctional protein MFP-a OS=Brassica napus PE=2 SV=2	GO:0070403//NAD+ binding;GO:0006631//fatty acid metabolic process;GO:0003857//3-hydroxyacyl-CoA dehydrogenase activity
Unigene8777_All	ko00360//Phenylalanine metabolism;ko01100//Metabolic pathways;ko00592//alpha-Linolenic acid metabolism;ko00130//Ubiquinone and other terpenoid-quinone biosynthesis;ko00940//Phenylpropanoid biosynthesis;ko01110//Biosynthesis of secondary metabolites	Metabolism	Lipid metabolism;Amino acid metabolism;Biosynthesis of other secondary metabolites;Metabolism of cofactors and vitamins;Global and overview maps	5.41954	K01904//4-coumarate--CoA ligase [EC:6.2.1.12]+ko00130//Ubiquinone and other terpenoid-quinone biosynthesis+ko01100//Metabolic pathways+ko01110//Biosynthesis of secondary metabolites+ko00940//Phenylpropanoid biosynthesis+ko00360//Phenylalanine metabolism;K01904//4-coumarate--CoA ligase [EC:6.2.1.12]+ko00130//Ubiquinone and other terpenoid-quinone biosynthesis+ko01100//Metabolic pathways+ko01110//B…	AMP-binding enzyme	-	4-coumarate-coa ligase, partial [Thalassiosira pseudonana CCMP1335] >EED93473.1 4-coumarate-coa ligase, partial [Thalassiosira pseudonana CCMP1335]	[I] KOG1176 Acyl-CoA synthetase	4-coumarate--CoA ligase-like 1 OS=Arabidopsis thaliana GN=4CLL1 PE=1 SV=1	GO:0016207//4-coumarate-CoA ligase activity;GO:0008152//metabolic process;GO:0016874//ligase activity
Unigene6352_All	ko01230//Biosynthesis of amino acids;ko00950//Isoquinoline alkaloid biosynthesis;ko01100//Metabolic pathways;ko00350//Tyrosine metabolism;ko00360//Phenylalanine metabolism;ko00960//Tropane, piperidine and pyridine alkaloid biosynthesis;ko01110//Biosynthesis of secondary metabolites;ko00400//Phenylalanine, tyrosine and tryptophan biosynthesis	Metabolism	Biosynthesis of other secondary metabolites;Amino acid metabolism;Global and overview maps	4.91169	K15849//bifunctional aspartate aminotransferase and glutamate/aspartate-prephenate aminotransferase [EC:2.6.1.1 2.6.1.78 2.6.1.79]+ko01230//Biosynthesis of amino acids+ko00960//Tropane, piperidine and pyridine alkaloid biosynthesis+ko00350//Tyrosine metabolism+ko01100//Metabolic pathways+ko00950//Isoquinoline alkaloid biosynthesis+ko01110//Biosynthesis of secondary metabolites+ko00400//Phenylalan…	pfkB family carbohydrate kinase	-	hypothetical protein POPTR_0007s05880g [Populus trichocarpa] >EEE91032.2 hypothetical protein POPTR_0007s05880g [Populus trichocarpa]	[E] KOG0257 Kynurenine aminotransferase, glutamine transaminase K	Bifunctional aspartate aminotransferase and glutamate/aspartate-prephenate aminotransferase OS=Petunia hybrida PE=1 SV=1	GO:0009058//biosynthetic process;GO:0003824//catalytic activity;GO:0030170//pyridoxal phosphate binding
Unigene13596_All	ko01212//Fatty acid metabolism;ko00360//Phenylalanine metabolism;ko00592//alpha-Linolenic acid metabolism;ko00650//Butanoate metabolism;ko00071//Fatty acid degradation;ko01100//Metabolic pathways;ko01110//Biosynthesis of secondary metabolites	Metabolism	Lipid metabolism;Amino acid metabolism;Global and overview maps;Carbohydrate metabolism	4.72792	K00074//3-hydroxybutyryl-CoA dehydrogenase [EC:1.1.1.157]+ko01100//Metabolic pathways+ko00650//Butanoate metabolism+ko00360//Phenylalanine metabolism;K10527//enoyl-CoA hydratase/3-hydroxyacyl-CoA dehydrogenase [EC:4.2.1.17 1.1.1.35 1.1.1.211]+ko00592//alpha-Linolenic acid metabolism+ko01100//Metabolic pathways+ko01110//Biosynthesis of secondary metabolites+ko01212//Fatty acid metabolism+ko00071//…	3-hydroxyacyl-CoA dehydrogenase, NAD binding domain	-	unnamed protein product [Albugo candida]	[I] KOG2304 3-hydroxyacyl-CoA dehydrogenase	Peroxisomal fatty acid beta-oxidation multifunctional protein AIM1 OS=Arabidopsis thaliana GN=AIM1 PE=1 SV=1	GO:0070403//NAD+ binding;GO:0006631//fatty acid metabolic process;GO:0003857//3-hydroxyacyl-CoA dehydrogenase activity
Unigene10519_All	ko00350//Tyrosine metabolism;ko00950//Isoquinoline alkaloid biosynthesis;ko00400//Phenylalanine, tyrosine and tryptophan biosynthesis;ko01110//Biosynthesis of secondary metabolites;ko01100//Metabolic pathways;ko00960//Tropane, piperidine and pyridine alkaloid biosynthesis;ko01230//Biosynthesis of amino acids;ko00360//Phenylalanine metabolism	Metabolism	Biosynthesis of other secondary metabolites;Amino acid metabolism;Global and overview maps	3.926	K15849//bifunctional aspartate aminotransferase and glutamate/aspartate-prephenate aminotransferase [EC:2.6.1.1 2.6.1.78 2.6.1.79]+ko01230//Biosynthesis of amino acids+ko00960//Tropane, piperidine and pyridine alkaloid biosynthesis+ko00350//Tyrosine metabolism+ko01100//Metabolic pathways+ko00950//Isoquinoline alkaloid biosynthesis+ko01110//Biosynthesis of secondary metabolites+ko00400//Phenylalan…	Aminotransferase class I and II	-	hypothetical protein BRADI_2g24300, partial [Brachypodium distachyon]	[E] KOG0257 Kynurenine aminotransferase, glutamine transaminase K		GO:0033854//glutamate-prephenate aminotransferase activity;GO:0003824//catalytic activity;GO:0004069//L-aspartate:2-oxoglutarate aminotransferase activity;GO:0009058//biosynthetic process;GO:0033853//aspartate-prephenate aminotransferase activity;GO:0008483//transaminase activity;GO:0030170//pyridoxal phosphate binding;GO:0009793//embryo development ending in seed dormancy;GO:0009570//chloroplast…
CL1503.Contig3_All	ko00340//Histidine metabolism;ko01110//Biosynthesis of secondary metabolites;ko00400//Phenylalanine, tyrosine and tryptophan biosynthesis;ko00960//Tropane, piperidine and pyridine alkaloid biosynthesis;ko00350//Tyrosine metabolism;ko00360//Phenylalanine metabolism;ko01100//Metabolic pathways;ko01230//Biosynthesis of amino acids	Metabolism	Biosynthesis of other secondary metabolites;Global and overview maps;Amino acid metabolism	3.86413	K00817//histidinol-phosphate aminotransferase [EC:2.6.1.9]+ko01230//Biosynthesis of amino acids+ko00960//Tropane, piperidine and pyridine alkaloid biosynthesis+ko00350//Tyrosine metabolism+ko01100//Metabolic pathways+ko00340//Histidine metabolism+ko01110//Biosynthesis of secondary metabolites+ko00400//Phenylalanine, tyrosine and tryptophan biosynthesis+ko00360//Phenylalanine metabolism;K00817//hi…	Aminotransferase class I and II	-	histidinol-phosphate aminotransferase [Thalassiosira pseudonana CCMP1335] >EED95698.1 histidinol-phosphate aminotransferase [Thalassiosira pseudonana CCMP1335]	[E] KOG0633 Histidinol phosphate aminotransferase	Histidinol-phosphate aminotransferase, chloroplastic OS=Nicotiana plumbaginifolia GN=HPA PE=1 SV=1	GO:0080130//L-phenylalanine:2-oxoglutarate aminotransferase activity;GO:0000105//histidine biosynthetic process;GO:0004400//histidinol-phosphate transaminase activity;GO:0030170//pyridoxal phosphate binding
Unigene7288_All	ko00130//Ubiquinone and other terpenoid-quinone biosynthesis;ko01100//Metabolic pathways;ko00350//Tyrosine metabolism;ko00360//Phenylalanine metabolism	Metabolism	Metabolism of cofactors and vitamins;Amino acid metabolism;Global and overview maps	3.66676	K00457//4-hydroxyphenylpyruvate dioxygenase [EC:1.13.11.27]+ko00130//Ubiquinone and other terpenoid-quinone biosynthesis+ko00350//Tyrosine metabolism+ko01100//Metabolic pathways+ko00360//Phenylalanine metabolism;K00457//4-hydroxyphenylpyruvate dioxygenase [EC:1.13.11.27]+ko00130//Ubiquinone and other terpenoid-quinone biosynthesis+ko00350//Tyrosine metabolism+ko01100//Metabolic pathways+ko00360//…	Glyoxalase/Bleomycin resistance protein/Dioxygenase superfamily	-	hypothetical protein GUITHDRAFT_158976 [Guillardia theta CCMP2712] >EKX32564.1 hypothetical protein GUITHDRAFT_158976 [Guillardia theta CCMP2712]	[E] KOG0638 4-hydroxyphenylpyruvate dioxygenase	4-hydroxyphenylpyruvate dioxygenase OS=Plectranthus scutellarioides PE=2 SV=1	GO:0009072//aromatic amino acid family metabolic process;GO:0046872//metal ion binding;GO:0003868//4-hydroxyphenylpyruvate dioxygenase activity
Unigene14731_All	ko00360//Phenylalanine metabolism;ko01100//Metabolic pathways;ko00650//Butanoate metabolism	Metabolism	Carbohydrate metabolism;Global and overview maps;Amino acid metabolism	3.50779	K00074//3-hydroxybutyryl-CoA dehydrogenase [EC:1.1.1.157]+ko01100//Metabolic pathways+ko00650//Butanoate metabolism+ko00360//Phenylalanine metabolism;K00074//3-hydroxybutyryl-CoA dehydrogenase [EC:1.1.1.157]+ko01100//Metabolic pathways+ko00650//Butanoate metabolism+ko00360//Phenylalanine metabolism;K00074//3-hydroxybutyryl-CoA dehydrogenase [EC:1.1.1.157]+ko01100//Metabolic pathways+ko00650//Buta…	3-hydroxyacyl-CoA dehydrogenase, NAD binding domain	-	PREDICTED: uncharacterized protein LOC108856791 [Raphanus sativus]	[I] KOG2304 3-hydroxyacyl-CoA dehydrogenase	Peroxisomal fatty acid beta-oxidation multifunctional protein AIM1 OS=Arabidopsis thaliana GN=AIM1 PE=1 SV=1	GO:0070403//NAD+ binding;GO:0006631//fatty acid metabolic process;GO:0003857//3-hydroxyacyl-CoA dehydrogenase activity;GO:0005777//peroxisome
CL2906.Contig60_All	ko04144//Endocytosis;ko00650//Butanoate metabolism;ko00360//Phenylalanine metabolism;ko01100//Metabolic pathways	Metabolism;Cellular Processes	Transport and catabolism;Global and overview maps;Amino acid metabolism;Carbohydrate metabolism	3.49185	K18626//trichohyalin;K12472//epidermal growth factor receptor substrate 15+ko04144//Endocytosis;K00074//3-hydroxybutyryl-CoA dehydrogenase [EC:1.1.1.157]+ko01100//Metabolic pathways+ko00650//Butanoate metabolism+ko00360//Phenylalanine metabolism;K18626//trichohyalin	Immunity protein 32	-	hypothetical protein THAOC_04217, partial [Thalassiosira oceanica]	[R] KOG4197 FOG: PPR repeat	Pentatricopeptide repeat-containing protein At1g10270 OS=Arabidopsis thaliana GN=GRP23 PE=1 SV=1
CL2906.Contig61_All	ko00360//Phenylalanine metabolism;ko00650//Butanoate metabolism;ko01100//Metabolic pathways	Metabolism	Global and overview maps;Carbohydrate metabolism;Amino acid metabolism	3.37851	K00074//3-hydroxybutyryl-CoA dehydrogenase [EC:1.1.1.157]+ko01100//Metabolic pathways+ko00650//Butanoate metabolism+ko00360//Phenylalanine metabolism	Immunity protein 32	-	hypothetical protein THAOC_04217, partial [Thalassiosira oceanica]	[S] KOG3869 Uncharacterized conserved protein
Unigene9582_All	ko00380//Tryptophan metabolism;ko00280//Valine, leucine and isoleucine degradation;ko00130//Ubiquinone and other terpenoid-quinone biosynthesis;ko00650//Butanoate metabolism;ko01100//Metabolic pathways;ko00360//Phenylalanine metabolism;ko00410//beta-Alanine metabolism;ko01212//Fatty acid metabolism;ko01110//Biosynthesis of secondary metabolites;ko00310//Lysine degradation;ko00071//Fatty acid degr…	Metabolism	Metabolism of cofactors and vitamins;Amino acid metabolism;Global and overview maps;Metabolism of terpenoids and polyketides;Metabolism of other amino acids;Carbohydrate metabolism;Lipid metabolism	3.14966	K01661//naphthoate synthase [EC:4.1.3.36]+ko00130//Ubiquinone and other terpenoid-quinone biosynthesis+ko01100//Metabolic pathways+ko01110//Biosynthesis of secondary metabolites;K01661//naphthoate synthase [EC:4.1.3.36]+ko00130//Ubiquinone and other terpenoid-quinone biosynthesis+ko01100//Metabolic pathways+ko01110//Biosynthesis of secondary metabolites;K01661//naphthoate synthase [EC:4.1.3.36]+k…	Enoyl-CoA hydratase/isomerase	-	predicted protein [Thalassiosira pseudonana CCMP1335] >EED94177.1 predicted protein [Thalassiosira pseudonana CCMP1335]	[I] KOG1682 Enoyl-CoA isomerase	1,4-dihydroxy-2-naphthoyl-CoA synthase, peroxisomal OS=Arabidopsis thaliana GN=MENB PE=1 SV=2	GO:0008152//metabolic process;GO:0003824//catalytic activity
CL1048.Contig4_All	ko00360//Phenylalanine metabolism;ko00950//Isoquinoline alkaloid biosynthesis;ko01110//Biosynthesis of secondary metabolites;ko00410//beta-Alanine metabolism;ko00960//Tropane, piperidine and pyridine alkaloid biosynthesis;ko00260//Glycine, serine and threonine metabolism;ko00350//Tyrosine metabolism;ko01100//Metabolic pathways	Metabolism	Metabolism of other amino acids;Biosynthesis of other secondary metabolites;Amino acid metabolism;Global and overview maps	2.68806	K00276//primary-amine oxidase [EC:1.4.3.21]+ko00410//beta-Alanine metabolism+ko00960//Tropane, piperidine and pyridine alkaloid biosynthesis+ko00350//Tyrosine metabolism+ko01100//Metabolic pathways+ko00950//Isoquinoline alkaloid biosynthesis+ko01110//Biosynthesis of secondary metabolites+ko00260//Glycine, serine and threonine metabolism+ko00360//Phenylalanine metabolism;K00276//primary-amine oxid…	Copper amine oxidase, enzyme domain	-	primary-amine oxidase [Fistulifera solaris]	[Q] KOG1186 Copper amine oxidase	Primary amine oxidase 2 OS=Arabidopsis thaliana GN=At1g31672 PE=3 SV=1	GO:0008131//primary amine oxidase activity;GO:0005507//copper ion binding;GO:0048038//quinone binding;GO:0009308//amine metabolic process
CL1048.Contig3_All	ko00260//Glycine, serine and threonine metabolism;ko01110//Biosynthesis of secondary metabolites;ko00960//Tropane, piperidine and pyridine alkaloid biosynthesis;ko00410//beta-Alanine metabolism;ko01100//Metabolic pathways;ko00950//Isoquinoline alkaloid biosynthesis;ko00350//Tyrosine metabolism;ko00360//Phenylalanine metabolism	Metabolism	Biosynthesis of other secondary metabolites;Metabolism of other amino acids;Amino acid metabolism;Global and overview maps	2.55325	K00276//primary-amine oxidase [EC:1.4.3.21]+ko00410//beta-Alanine metabolism+ko00960//Tropane, piperidine and pyridine alkaloid biosynthesis+ko00350//Tyrosine metabolism+ko01100//Metabolic pathways+ko00950//Isoquinoline alkaloid biosynthesis+ko01110//Biosynthesis of secondary metabolites+ko00260//Glycine, serine and threonine metabolism+ko00360//Phenylalanine metabolism;K00276//primary-amine oxid…	Copper amine oxidase, enzyme domain	-	primary-amine oxidase [Fistulifera solaris]	[Q] KOG1186 Copper amine oxidase	Primary amine oxidase 2 OS=Arabidopsis thaliana GN=At1g31672 PE=3 SV=1	GO:0008131//primary amine oxidase activity;GO:0005507//copper ion binding;GO:0048038//quinone binding;GO:0009308//amine metabolic process
Unigene1610_All	ko00360//Phenylalanine metabolism;ko00960//Tropane, piperidine and pyridine alkaloid biosynthesis;ko01210//2-Oxocarboxylic acid metabolism;ko00330//Arginine and proline metabolism;ko00400//Phenylalanine, tyrosine and tryptophan biosynthesis;ko01200//Carbon metabolism;ko01230//Biosynthesis of amino acids;ko00350//Tyrosine metabolism;ko01110//Biosynthesis of secondary metabolites;ko01100//Metabolic…	Metabolism	Biosynthesis of other secondary metabolites;Amino acid metabolism;Global and overview maps;Energy metabolism	2.21524	K14454//aspartate aminotransferase, cytoplasmic [EC:2.6.1.1]+ko00250//Alanine, aspartate and glutamate metabolism+ko00220//Arginine biosynthesis+ko00330//Arginine and proline metabolism+ko01230//Biosynthesis of amino acids+ko00960//Tropane, piperidine and pyridine alkaloid biosynthesis+ko00350//Tyrosine metabolism+ko01100//Metabolic pathways+ko00950//Isoquinoline alkaloid biosynthesis+ko01110//Bi…	Aminotransferase class I and II	-	aspartate aminotransferase, AspAT/AST [Thalassiosira pseudonana CCMP1335] >ACI64915.1 aspartate aminotransferase, AspAT/AST [Thalassiosira pseudonana CCMP1335]	[E] KOG1411 Aspartate aminotransferase/Glutamic oxaloacetic transaminase AAT1/GOT2	Aspartate aminotransferase, mitochondrial OS=Arabidopsis thaliana GN=ASP1 PE=1 SV=1	GO:0009058//biosynthetic process;GO:0080130//L-phenylalanine:2-oxoglutarate aminotransferase activity;GO:0006520//cellular amino acid metabolic process;GO:0004069//L-aspartate:2-oxoglutarate aminotransferase activity;GO:0005739//mitochondrion;GO:0030170//pyridoxal phosphate binding
Unigene385_All	ko01100//Metabolic pathways;ko00650//Butanoate metabolism;ko00360//Phenylalanine metabolism	Metabolism	Global and overview maps;Amino acid metabolism;Carbohydrate metabolism	1.55507	K00074//3-hydroxybutyryl-CoA dehydrogenase [EC:1.1.1.157]+ko01100//Metabolic pathways+ko00650//Butanoate metabolism+ko00360//Phenylalanine metabolism;K00074//3-hydroxybutyryl-CoA dehydrogenase [EC:1.1.1.157]+ko01100//Metabolic pathways+ko00650//Butanoate metabolism+ko00360//Phenylalanine metabolism;K00074//3-hydroxybutyryl-CoA dehydrogenase [EC:1.1.1.157]+ko01100//Metabolic pathways+ko00650//Buta…	3-hydroxyacyl-CoA dehydrogenase, NAD binding domain	-	3-hyroxyacyl CoA dehydrogenase [Thalassiosira pseudonana CCMP1335] >EED86773.1 3-hyroxyacyl CoA dehydrogenase [Thalassiosira pseudonana CCMP1335]	[I] KOG2304 3-hydroxyacyl-CoA dehydrogenase	Peroxisomal fatty acid beta-oxidation multifunctional protein OS=Oryza sativa subsp. japonica GN=MFP PE=1 SV=2	GO:0008691//3-hydroxybutyryl-CoA dehydrogenase activity;GO:0070403//NAD+ binding;GO:0006631//fatty acid metabolic process;GO:0003857//3-hydroxyacyl-CoA dehydrogenase activity
Unigene21644_All	ko00270//Cysteine and methionine metabolism;ko01210//2-Oxocarboxylic acid metabolism;ko00710//Carbon fixation in photosynthetic organisms;ko00360//Phenylalanine metabolism;ko00350//Tyrosine metabolism;ko01200//Carbon metabolism;ko01100//Metabolic pathways;ko01110//Biosynthesis of secondary metabolites;ko01230//Biosynthesis of amino acids;ko00950//Isoquinoline alkaloid biosynthesis;ko00400//Phenyl…	Metabolism	Amino acid metabolism;Energy metabolism;Global and overview maps;Biosynthesis of other secondary metabolites	1.35338	K14454//aspartate aminotransferase, cytoplasmic [EC:2.6.1.1]+ko00250//Alanine, aspartate and glutamate metabolism+ko00220//Arginine biosynthesis+ko00330//Arginine and proline metabolism+ko01230//Biosynthesis of amino acids+ko00960//Tropane, piperidine and pyridine alkaloid biosynthesis+ko00350//Tyrosine metabolism+ko01100//Metabolic pathways+ko00950//Isoquinoline alkaloid biosynthesis+ko01110//Bi…	Aminotransferase class I and II	-	aspartate aminotransferase, AspAT/AST [Thalassiosira pseudonana CCMP1335] >ACI64915.1 aspartate aminotransferase, AspAT/AST [Thalassiosira pseudonana CCMP1335]	[E] KOG1411 Aspartate aminotransferase/Glutamic oxaloacetic transaminase AAT1/GOT2	Aspartate aminotransferase, cytoplasmic OS=Oryza sativa subsp. japonica GN=Os01g0760600 PE=2 SV=1	GO:0009058//biosynthetic process;GO:0080130//L-phenylalanine:2-oxoglutarate aminotransferase activity;GO:0006520//cellular amino acid metabolic process;GO:0004069//L-aspartate:2-oxoglutarate aminotransferase activity;GO:0005739//mitochondrion;GO:0030170//pyridoxal phosphate binding
Unigene1916_All	ko00400//Phenylalanine, tyrosine and tryptophan biosynthesis;ko00330//Arginine and proline metabolism;ko00350//Tyrosine metabolism;ko00250//Alanine, aspartate and glutamate metabolism;ko00270//Cysteine and methionine metabolism;ko00960//Tropane, piperidine and pyridine alkaloid biosynthesis;ko00710//Carbon fixation in photosynthetic organisms;ko01210//2-Oxocarboxylic acid metabolism;ko01200//Carb…	Metabolism	Energy metabolism;Amino acid metabolism;Biosynthesis of other secondary metabolites;Global and overview maps	1.29183	K14454//aspartate aminotransferase, cytoplasmic [EC:2.6.1.1]+ko00250//Alanine, aspartate and glutamate metabolism+ko00220//Arginine biosynthesis+ko00330//Arginine and proline metabolism+ko01230//Biosynthesis of amino acids+ko00960//Tropane, piperidine and pyridine alkaloid biosynthesis+ko00350//Tyrosine metabolism+ko01100//Metabolic pathways+ko00950//Isoquinoline alkaloid biosynthesis+ko01110//Bi…	Aminotransferase class I and II	-	aspartate aminotransferase, AspAT/AST [Thalassiosira pseudonana CCMP1335] >ACI64915.1 aspartate aminotransferase, AspAT/AST [Thalassiosira pseudonana CCMP1335]	[E] KOG1411 Aspartate aminotransferase/Glutamic oxaloacetic transaminase AAT1/GOT2	Aspartate aminotransferase, mitochondrial OS=Arabidopsis thaliana GN=ASP1 PE=1 SV=1	GO:0009058//biosynthetic process;GO:0080130//L-phenylalanine:2-oxoglutarate aminotransferase activity;GO:0006520//cellular amino acid metabolic process;GO:0004069//L-aspartate:2-oxoglutarate aminotransferase activity;GO:0005739//mitochondrion;GO:0030170//pyridoxal phosphate binding
CL2113.Contig2_All	ko00350//Tyrosine metabolism;ko00620//Pyruvate metabolism;ko01100//Metabolic pathways;ko00130//Ubiquinone and other terpenoid-quinone biosynthesis;ko00960//Tropane, piperidine and pyridine alkaloid biosynthesis;ko00360//Phenylalanine metabolism;ko00630//Glyoxylate and dicarboxylate metabolism;ko01110//Biosynthesis of secondary metabolites;ko01200//Carbon metabolism;ko00260//Glycine, serine and th…	Metabolism	Biosynthesis of other secondary metabolites;Metabolism of cofactors and vitamins;Global and overview maps;Carbohydrate metabolism;Amino acid metabolism	-2.10676	K00049//glyoxylate/hydroxypyruvate reductase [EC:1.1.1.79 1.1.1.81]+ko01100//Metabolic pathways+ko01110//Biosynthesis of secondary metabolites+ko00260//Glycine, serine and threonine metabolism+ko00620//Pyruvate metabolism+ko00630//Glyoxylate and dicarboxylate metabolism;K00049//glyoxylate/hydroxypyruvate reductase [EC:1.1.1.79 1.1.1.81]+ko01100//Metabolic pathways+ko01110//Biosynthesis of seconda…	D-isomer specific 2-hydroxyacid dehydrogenase, NAD binding domain	-	hypothetical protein THAOC_20742 [Thalassiosira oceanica]	[TZ] KOG3699 Cytoskeletal protein Adducin	Hydroxyphenylpyruvate reductase OS=Plectranthus scutellarioides GN=HPPR PE=1 SV=2
CL463.Contig1_All	ko00360//Phenylalanine metabolism;ko01100//Metabolic pathways;ko00350//Tyrosine metabolism;ko00130//Ubiquinone and other terpenoid-quinone biosynthesis	Metabolism	Metabolism of cofactors and vitamins;Global and overview maps;Amino acid metabolism	-2.82002	K00457//4-hydroxyphenylpyruvate dioxygenase [EC:1.13.11.27]+ko00130//Ubiquinone and other terpenoid-quinone biosynthesis+ko00350//Tyrosine metabolism+ko01100//Metabolic pathways+ko00360//Phenylalanine metabolism;K00457//4-hydroxyphenylpyruvate dioxygenase [EC:1.13.11.27]+ko00130//Ubiquinone and other terpenoid-quinone biosynthesis+ko00350//Tyrosine metabolism+ko01100//Metabolic pathways+ko00360//…	Glyoxalase/Bleomycin resistance protein/Dioxygenase superfamily	-	hypothetical protein THAOC_02448 [Thalassiosira oceanica]	[E] KOG0638 4-hydroxyphenylpyruvate dioxygenase	4-hydroxyphenylpyruvate dioxygenase OS=Arabidopsis thaliana GN=HPD PE=1 SV=2	GO:0006572//tyrosine catabolic process;GO:0046872//metal ion binding;GO:0003868//4-hydroxyphenylpyruvate dioxygenase activity
CL3139.Contig1_All	ko01100//Metabolic pathways;ko01110//Biosynthesis of secondary metabolites;ko00360//Phenylalanine metabolism;ko00940//Phenylpropanoid biosynthesis;ko00130//Ubiquinone and other terpenoid-quinone biosynthesis;ko00280//Valine, leucine and isoleucine degradation	Metabolism	Metabolism of cofactors and vitamins;Global and overview maps;Biosynthesis of other secondary metabolites;Amino acid metabolism	-5.2854	K01904//4-coumarate--CoA ligase [EC:6.2.1.12]+ko00130//Ubiquinone and other terpenoid-quinone biosynthesis+ko01100//Metabolic pathways+ko01110//Biosynthesis of secondary metabolites+ko00940//Phenylpropanoid biosynthesis+ko00360//Phenylalanine metabolism;K01904//4-coumarate--CoA ligase [EC:6.2.1.12]+ko00130//Ubiquinone and other terpenoid-quinone biosynthesis+ko01100//Metabolic pathways+ko01110//B…	AMP-binding enzyme	-	unnamed protein product [Chondrus crispus] >CDF33083.1 unnamed protein product [Chondrus crispus]	[I] KOG1176 Acyl-CoA synthetase	4-coumarate--CoA ligase-like 6 OS=Arabidopsis thaliana GN=4CLL6 PE=2 SV=2	GO:0008152//metabolic process;GO:0003824//catalytic activity
Unigene10357_All	ko01230//Biosynthesis of amino acids;ko00360//Phenylalanine metabolism;ko01100//Metabolic pathways;ko00400//Phenylalanine, tyrosine and tryptophan biosynthesis;ko01110//Biosynthesis of secondary metabolites;ko00960//Tropane, piperidine and pyridine alkaloid biosynthesis;ko00350//Tyrosine metabolism;ko00340//Histidine metabolism	Metabolism	Global and overview maps;Amino acid metabolism;Biosynthesis of other secondary metabolites	-6.14215	K00817//histidinol-phosphate aminotransferase [EC:2.6.1.9]+ko01230//Biosynthesis of amino acids+ko00960//Tropane, piperidine and pyridine alkaloid biosynthesis+ko00350//Tyrosine metabolism+ko01100//Metabolic pathways+ko00340//Histidine metabolism+ko01110//Biosynthesis of secondary metabolites+ko00400//Phenylalanine, tyrosine and tryptophan biosynthesis+ko00360//Phenylalanine metabolism;K00817//hi…	Aminotransferase class I and II	-	histidinol-phosphate aminotransferase [Thalassiosira pseudonana CCMP1335] >EED95698.1 histidinol-phosphate aminotransferase [Thalassiosira pseudonana CCMP1335]	[E] KOG0633 Histidinol phosphate aminotransferase	Histidinol-phosphate aminotransferase, chloroplastic OS=Nicotiana tabacum GN=HPA PE=2 SV=1	GO:0080130//L-phenylalanine:2-oxoglutarate aminotransferase activity;GO:0000105//histidine biosynthetic process;GO:0004400//histidinol-phosphate transaminase activity;GO:0030170//pyridoxal phosphate binding

## Sheet: Tyrosine biosynthesis
Differentially expressed transcripts in tyrosine biosynthesis pathway
Gene ID	Pathway Name	Level 1	Level 2	log2(Sk_1000/Sk_400)	Kegg Orthology	Pfam	Nt	Nr	Kog	Swissprot	GO
Unigene19150_All	ko00350//Tyrosine metabolism;ko00960//Tropane, piperidine and pyridine alkaloid biosynthesis;ko01110//Biosynthesis of secondary metabolites;ko01100//Metabolic pathways;ko01230//Biosynthesis of amino acids;ko00950//Isoquinoline alkaloid biosynthesis;ko00360//Phenylalanine metabolism;ko00400//Phenylalanine, tyrosine and tryptophan biosynthesis	Metabolism	Amino acid metabolism;Global and overview maps;Biosynthesis of other secondary metabolites	8.04439	K15849//bifunctional aspartate aminotransferase and glutamate/aspartate-prephenate aminotransferase [EC:2.6.1.1 2.6.1.78 2.6.1.79]+ko01230//Biosynthesis of amino acids+ko00960//Tropane, piperidine and pyridine alkaloid biosynthesis+ko00350//Tyrosine metabolism+ko01100//Metabolic pathways+ko00950//Isoquinoline alkaloid biosynthesis+ko01110//Biosynthesis of secondary metabolites+ko00400//Phenylalan…	Aminotransferase class I and II	-	hypothetical protein EUGRSUZ_I00395 [Eucalyptus grandis]	[E] KOG0257 Kynurenine aminotransferase, glutamine transaminase K	Bifunctional aspartate aminotransferase and glutamate/aspartate-prephenate aminotransferase OS=Petunia hybrida PE=1 SV=1	GO:0009058//biosynthetic process;GO:0003824//catalytic activity;GO:0030170//pyridoxal phosphate binding
Unigene12177_All	ko00350//Tyrosine metabolism;ko00270//Cysteine and methionine metabolism;ko00360//Phenylalanine metabolism;ko01100//Metabolic pathways;ko00950//Isoquinoline alkaloid biosynthesis;ko00450//Selenocompound metabolism;ko01230//Biosynthesis of amino acids;ko00960//Tropane, piperidine and pyridine alkaloid biosynthesis;ko01110//Biosynthesis of secondary metabolites;ko00400//Phenylalanine, tyrosine and …	Metabolism	Global and overview maps;Metabolism of other amino acids;Amino acid metabolism;Biosynthesis of other secondary metabolites	7.76155	K00816//kynurenine---oxoglutarate transaminase / cysteine-S-conjugate beta-lyase / glutamine---phenylpyruvate transaminase [EC:2.6.1.7 4.4.1.13 2.6.1.64]+ko00380//Tryptophan metabolism+ko00450//Selenocompound metabolism+ko01100//Metabolic pathways+ko01110//Biosynthesis of secondary metabolites+ko00270//Cysteine and methionine metabolism;K00816//kynurenine---oxoglutarate transaminase / cysteine-S-…	Aminotransferase class I and II	-	hypothetical protein CEUSTIGMA_g13148.t1 [Chlamydomonas eustigma]	[E] KOG0257 Kynurenine aminotransferase, glutamine transaminase K		GO:0016829//lyase activity;GO:0009058//biosynthetic process;GO:0008483//transaminase activity;GO:0016212//kynurenine-oxoglutarate transaminase activity;GO:0030170//pyridoxal phosphate binding
Unigene15334_All	ko00350//Tyrosine metabolism;ko01100//Metabolic pathways	Metabolism	Amino acid metabolism;Global and overview maps	7.33092	K01555//fumarylacetoacetase [EC:3.7.1.2]+ko00350//Tyrosine metabolism+ko01100//Metabolic pathways;K01555//fumarylacetoacetase [EC:3.7.1.2]+ko00350//Tyrosine metabolism+ko01100//Metabolic pathways;K01555//fumarylacetoacetase [EC:3.7.1.2]+ko00350//Tyrosine metabolism+ko01100//Metabolic pathways;K01555//fumarylacetoacetase [EC:3.7.1.2]+ko00350//Tyrosine metabolism+ko01100//Metabolic pathways;K01555/…	Fumarylacetoacetase N-terminal	-	fumarylacetoacetase [Aphanomyces invadans] >ETW10362.1 fumarylacetoacetase [Aphanomyces invadans]	[G] KOG2843 Fumarylacetoacetase		GO:0009072//aromatic amino acid family metabolic process;GO:0004334//fumarylacetoacetase activity
Unigene19149_All	ko00960//Tropane, piperidine and pyridine alkaloid biosynthesis;ko00950//Isoquinoline alkaloid biosynthesis;ko00360//Phenylalanine metabolism;ko01110//Biosynthesis of secondary metabolites;ko01230//Biosynthesis of amino acids;ko01100//Metabolic pathways;ko00400//Phenylalanine, tyrosine and tryptophan biosynthesis;ko00350//Tyrosine metabolism	Metabolism	Biosynthesis of other secondary metabolites;Global and overview maps;Amino acid metabolism	7.16993	K15849//bifunctional aspartate aminotransferase and glutamate/aspartate-prephenate aminotransferase [EC:2.6.1.1 2.6.1.78 2.6.1.79]+ko01230//Biosynthesis of amino acids+ko00960//Tropane, piperidine and pyridine alkaloid biosynthesis+ko00350//Tyrosine metabolism+ko01100//Metabolic pathways+ko00950//Isoquinoline alkaloid biosynthesis+ko01110//Biosynthesis of secondary metabolites+ko00400//Phenylalan…	Aminotransferase class I and II	-	PREDICTED: bifunctional aspartate aminotransferase and glutamate/aspartate-prephenate aminotransferase [Camelina sativa]	[E] KOG0257 Kynurenine aminotransferase, glutamine transaminase K	Bifunctional aspartate aminotransferase and glutamate/aspartate-prephenate aminotransferase OS=Arabidopsis thaliana GN=PAT PE=1 SV=2	GO:0009058//biosynthetic process;GO:0008483//transaminase activity;GO:0030170//pyridoxal phosphate binding
CL2944.Contig1_All	ko00130//Ubiquinone and other terpenoid-quinone biosynthesis;ko00350//Tyrosine metabolism;ko00360//Phenylalanine metabolism;ko01100//Metabolic pathways	Metabolism	Amino acid metabolism;Global and overview maps;Metabolism of cofactors and vitamins	7.15987	K00457//4-hydroxyphenylpyruvate dioxygenase [EC:1.13.11.27]+ko00130//Ubiquinone and other terpenoid-quinone biosynthesis+ko00350//Tyrosine metabolism+ko01100//Metabolic pathways+ko00360//Phenylalanine metabolism;K00457//4-hydroxyphenylpyruvate dioxygenase [EC:1.13.11.27]+ko00130//Ubiquinone and other terpenoid-quinone biosynthesis+ko00350//Tyrosine metabolism+ko01100//Metabolic pathways+ko00360//…	Glyoxalase/Bleomycin resistance protein/Dioxygenase superfamily	-	hypothetical protein GUITHDRAFT_158976 [Guillardia theta CCMP2712] >EKX32564.1 hypothetical protein GUITHDRAFT_158976 [Guillardia theta CCMP2712]	[E] KOG0638 4-hydroxyphenylpyruvate dioxygenase	4-hydroxyphenylpyruvate dioxygenase OS=Plectranthus scutellarioides PE=2 SV=1	GO:0009072//aromatic amino acid family metabolic process;GO:0046872//metal ion binding;GO:0003868//4-hydroxyphenylpyruvate dioxygenase activity
CL1188.Contig1_All	ko00350//Tyrosine metabolism;ko01100//Metabolic pathways	Metabolism	Global and overview maps;Amino acid metabolism	7.08746	K01555//fumarylacetoacetase [EC:3.7.1.2]+ko00350//Tyrosine metabolism+ko01100//Metabolic pathways;K01555//fumarylacetoacetase [EC:3.7.1.2]+ko00350//Tyrosine metabolism+ko01100//Metabolic pathways;K01555//fumarylacetoacetase [EC:3.7.1.2]+ko00350//Tyrosine metabolism+ko01100//Metabolic pathways;K01555//fumarylacetoacetase [EC:3.7.1.2]+ko00350//Tyrosine metabolism+ko01100//Metabolic pathways	Fumarylacetoacetate (FAA) hydrolase family	-	PREDICTED: fumarylacetoacetase [Camelina sativa]	[G] KOG2843 Fumarylacetoacetase		GO:0009072//aromatic amino acid family metabolic process;GO:0004334//fumarylacetoacetase activity
Unigene11585_All	ko00950//Isoquinoline alkaloid biosynthesis;ko00350//Tyrosine metabolism;ko01110//Biosynthesis of secondary metabolites;ko00400//Phenylalanine, tyrosine and tryptophan biosynthesis;ko00960//Tropane, piperidine and pyridine alkaloid biosynthesis;ko00360//Phenylalanine metabolism;ko01230//Biosynthesis of amino acids;ko01100//Metabolic pathways	Metabolism	Global and overview maps;Biosynthesis of other secondary metabolites;Amino acid metabolism	6.49185	K15849//bifunctional aspartate aminotransferase and glutamate/aspartate-prephenate aminotransferase [EC:2.6.1.1 2.6.1.78 2.6.1.79]+ko01230//Biosynthesis of amino acids+ko00960//Tropane, piperidine and pyridine alkaloid biosynthesis+ko00350//Tyrosine metabolism+ko01100//Metabolic pathways+ko00950//Isoquinoline alkaloid biosynthesis+ko01110//Biosynthesis of secondary metabolites+ko00400//Phenylalan…	Aminotransferase class I and II	-	hypothetical protein H310_07985 [Aphanomyces invadans] >ETV99196.1 hypothetical protein H310_07985 [Aphanomyces invadans]	[E] KOG0257 Kynurenine aminotransferase, glutamine transaminase K	Bifunctional aspartate aminotransferase and glutamate/aspartate-prephenate aminotransferase OS=Arabidopsis thaliana GN=PAT PE=1 SV=2	GO:0003677//DNA binding;GO:0009058//biosynthetic process;GO:0003824//catalytic activity;GO:0030170//pyridoxal phosphate binding
Unigene10357_All	ko01230//Biosynthesis of amino acids;ko00360//Phenylalanine metabolism;ko01100//Metabolic pathways;ko00400//Phenylalanine, tyrosine and tryptophan biosynthesis;ko01110//Biosynthesis of secondary metabolites;ko00960//Tropane, piperidine and pyridine alkaloid biosynthesis;ko00350//Tyrosine metabolism;ko00340//Histidine metabolism	Metabolism	Global and overview maps;Amino acid metabolism;Biosynthesis of other secondary metabolites	6.14215	K00817//histidinol-phosphate aminotransferase [EC:2.6.1.9]+ko01230//Biosynthesis of amino acids+ko00960//Tropane, piperidine and pyridine alkaloid biosynthesis+ko00350//Tyrosine metabolism+ko01100//Metabolic pathways+ko00340//Histidine metabolism+ko01110//Biosynthesis of secondary metabolites+ko00400//Phenylalanine, tyrosine and tryptophan biosynthesis+ko00360//Phenylalanine metabolism;K00817//hi…	Aminotransferase class I and II	-	histidinol-phosphate aminotransferase [Thalassiosira pseudonana CCMP1335] >EED95698.1 histidinol-phosphate aminotransferase [Thalassiosira pseudonana CCMP1335]	[E] KOG0633 Histidinol phosphate aminotransferase	Histidinol-phosphate aminotransferase, chloroplastic OS=Nicotiana tabacum GN=HPA PE=2 SV=1	GO:0080130//L-phenylalanine:2-oxoglutarate aminotransferase activity;GO:0000105//histidine biosynthetic process;GO:0004400//histidinol-phosphate transaminase activity;GO:0030170//pyridoxal phosphate binding
Unigene13374_All	ko00400//Phenylalanine, tyrosine and tryptophan biosynthesis;ko00360//Phenylalanine metabolism;ko01100//Metabolic pathways;ko01230//Biosynthesis of amino acids;ko00950//Isoquinoline alkaloid biosynthesis;ko00350//Tyrosine metabolism;ko01110//Biosynthesis of secondary metabolites;ko00960//Tropane, piperidine and pyridine alkaloid biosynthesis	Metabolism	Global and overview maps;Biosynthesis of other secondary metabolites;Amino acid metabolism	6.12928	K15849//bifunctional aspartate aminotransferase and glutamate/aspartate-prephenate aminotransferase [EC:2.6.1.1 2.6.1.78 2.6.1.79]+ko01230//Biosynthesis of amino acids+ko00960//Tropane, piperidine and pyridine alkaloid biosynthesis+ko00350//Tyrosine metabolism+ko01100//Metabolic pathways+ko00950//Isoquinoline alkaloid biosynthesis+ko01110//Biosynthesis of secondary metabolites+ko00400//Phenylalan…	Aminotransferase class I and II	-	predicted protein [Physcomitrella patens] >EDQ48376.1 predicted protein, partial [Physcomitrella patens]	[E] KOG0257 Kynurenine aminotransferase, glutamine transaminase K	Probable aminotransferase TAT2 OS=Arabidopsis thaliana GN=At5g53970 PE=2 SV=1	GO:0003677//DNA binding;GO:0009058//biosynthetic process;GO:0008483//transaminase activity;GO:0003824//catalytic activity;GO:0009016//succinyldiaminopimelate transaminase activity;GO:0030170//pyridoxal phosphate binding
Unigene6352_All	ko01230//Biosynthesis of amino acids;ko00950//Isoquinoline alkaloid biosynthesis;ko01100//Metabolic pathways;ko00350//Tyrosine metabolism;ko00360//Phenylalanine metabolism;ko00960//Tropane, piperidine and pyridine alkaloid biosynthesis;ko01110//Biosynthesis of secondary metabolites;ko00400//Phenylalanine, tyrosine and tryptophan biosynthesis	Metabolism	Biosynthesis of other secondary metabolites;Amino acid metabolism;Global and overview maps	4.91169	K15849//bifunctional aspartate aminotransferase and glutamate/aspartate-prephenate aminotransferase [EC:2.6.1.1 2.6.1.78 2.6.1.79]+ko01230//Biosynthesis of amino acids+ko00960//Tropane, piperidine and pyridine alkaloid biosynthesis+ko00350//Tyrosine metabolism+ko01100//Metabolic pathways+ko00950//Isoquinoline alkaloid biosynthesis+ko01110//Biosynthesis of secondary metabolites+ko00400//Phenylalan…	pfkB family carbohydrate kinase	-	hypothetical protein POPTR_0007s05880g [Populus trichocarpa] >EEE91032.2 hypothetical protein POPTR_0007s05880g [Populus trichocarpa]	[E] KOG0257 Kynurenine aminotransferase, glutamine transaminase K	Bifunctional aspartate aminotransferase and glutamate/aspartate-prephenate aminotransferase OS=Petunia hybrida PE=1 SV=1	GO:0009058//biosynthetic process;GO:0003824//catalytic activity;GO:0030170//pyridoxal phosphate binding
Unigene9845_All	ko01100//Metabolic pathways;ko00350//Tyrosine metabolism	Metabolism	Global and overview maps;Amino acid metabolism	3.96083	K00451//homogentisate 1,2-dioxygenase [EC:1.13.11.5]+ko00350//Tyrosine metabolism+ko01100//Metabolic pathways;K00451//homogentisate 1,2-dioxygenase [EC:1.13.11.5]+ko00350//Tyrosine metabolism+ko01100//Metabolic pathways;K00451//homogentisate 1,2-dioxygenase [EC:1.13.11.5]+ko00350//Tyrosine metabolism+ko01100//Metabolic pathways;K00451//homogentisate 1,2-dioxygenase [EC:1.13.11.5]+ko00350//Tyrosin…	homogentisate 1,2-dioxygenase	-	homogentisate 1,2-dioxygenase [Chondrus crispus] >CDF37883.1 homogentisate 1,2-dioxygenase [Chondrus crispus]	[E] KOG1417 Homogentisate 1,2-dioxygenase	Homogentisate 1,2-dioxygenase OS=Arabidopsis thaliana GN=HGO PE=2 SV=2	GO:0006572//tyrosine catabolic process;GO:1902000//homogentisate catabolic process;GO:0005829//cytosol;GO:0004411//homogentisate 1,2-dioxygenase activity;GO:0006570//tyrosine metabolic process;GO:0006559//L-phenylalanine catabolic process
Unigene10519_All	ko00350//Tyrosine metabolism;ko00950//Isoquinoline alkaloid biosynthesis;ko00400//Phenylalanine, tyrosine and tryptophan biosynthesis;ko01110//Biosynthesis of secondary metabolites;ko01100//Metabolic pathways;ko00960//Tropane, piperidine and pyridine alkaloid biosynthesis;ko01230//Biosynthesis of amino acids;ko00360//Phenylalanine metabolism	Metabolism	Biosynthesis of other secondary metabolites;Amino acid metabolism;Global and overview maps	3.926	K15849//bifunctional aspartate aminotransferase and glutamate/aspartate-prephenate aminotransferase [EC:2.6.1.1 2.6.1.78 2.6.1.79]+ko01230//Biosynthesis of amino acids+ko00960//Tropane, piperidine and pyridine alkaloid biosynthesis+ko00350//Tyrosine metabolism+ko01100//Metabolic pathways+ko00950//Isoquinoline alkaloid biosynthesis+ko01110//Biosynthesis of secondary metabolites+ko00400//Phenylalan…	Aminotransferase class I and II	-	hypothetical protein BRADI_2g24300, partial [Brachypodium distachyon]	[E] KOG0257 Kynurenine aminotransferase, glutamine transaminase K		GO:0033854//glutamate-prephenate aminotransferase activity;GO:0003824//catalytic activity;GO:0004069//L-aspartate:2-oxoglutarate aminotransferase activity;GO:0009058//biosynthetic process;GO:0033853//aspartate-prephenate aminotransferase activity;GO:0008483//transaminase activity;GO:0030170//pyridoxal phosphate binding;GO:0009793//embryo development ending in seed dormancy;GO:0009570//chloroplast…
CL1503.Contig3_All	ko00340//Histidine metabolism;ko01110//Biosynthesis of secondary metabolites;ko00400//Phenylalanine, tyrosine and tryptophan biosynthesis;ko00960//Tropane, piperidine and pyridine alkaloid biosynthesis;ko00350//Tyrosine metabolism;ko00360//Phenylalanine metabolism;ko01100//Metabolic pathways;ko01230//Biosynthesis of amino acids	Metabolism	Biosynthesis of other secondary metabolites;Global and overview maps;Amino acid metabolism	3.86413	K00817//histidinol-phosphate aminotransferase [EC:2.6.1.9]+ko01230//Biosynthesis of amino acids+ko00960//Tropane, piperidine and pyridine alkaloid biosynthesis+ko00350//Tyrosine metabolism+ko01100//Metabolic pathways+ko00340//Histidine metabolism+ko01110//Biosynthesis of secondary metabolites+ko00400//Phenylalanine, tyrosine and tryptophan biosynthesis+ko00360//Phenylalanine metabolism;K00817//hi…	Aminotransferase class I and II	-	histidinol-phosphate aminotransferase [Thalassiosira pseudonana CCMP1335] >EED95698.1 histidinol-phosphate aminotransferase [Thalassiosira pseudonana CCMP1335]	[E] KOG0633 Histidinol phosphate aminotransferase	Histidinol-phosphate aminotransferase, chloroplastic OS=Nicotiana plumbaginifolia GN=HPA PE=1 SV=1	GO:0080130//L-phenylalanine:2-oxoglutarate aminotransferase activity;GO:0000105//histidine biosynthetic process;GO:0004400//histidinol-phosphate transaminase activity;GO:0030170//pyridoxal phosphate binding
Unigene7288_All	ko00130//Ubiquinone and other terpenoid-quinone biosynthesis;ko01100//Metabolic pathways;ko00350//Tyrosine metabolism;ko00360//Phenylalanine metabolism	Metabolism	Metabolism of cofactors and vitamins;Amino acid metabolism;Global and overview maps	3.66676	K00457//4-hydroxyphenylpyruvate dioxygenase [EC:1.13.11.27]+ko00130//Ubiquinone and other terpenoid-quinone biosynthesis+ko00350//Tyrosine metabolism+ko01100//Metabolic pathways+ko00360//Phenylalanine metabolism;K00457//4-hydroxyphenylpyruvate dioxygenase [EC:1.13.11.27]+ko00130//Ubiquinone and other terpenoid-quinone biosynthesis+ko00350//Tyrosine metabolism+ko01100//Metabolic pathways+ko00360//…	Glyoxalase/Bleomycin resistance protein/Dioxygenase superfamily	-	hypothetical protein GUITHDRAFT_158976 [Guillardia theta CCMP2712] >EKX32564.1 hypothetical protein GUITHDRAFT_158976 [Guillardia theta CCMP2712]	[E] KOG0638 4-hydroxyphenylpyruvate dioxygenase	4-hydroxyphenylpyruvate dioxygenase OS=Plectranthus scutellarioides PE=2 SV=1	GO:0009072//aromatic amino acid family metabolic process;GO:0046872//metal ion binding;GO:0003868//4-hydroxyphenylpyruvate dioxygenase activity
CL1048.Contig4_All	ko00360//Phenylalanine metabolism;ko00950//Isoquinoline alkaloid biosynthesis;ko01110//Biosynthesis of secondary metabolites;ko00410//beta-Alanine metabolism;ko00960//Tropane, piperidine and pyridine alkaloid biosynthesis;ko00260//Glycine, serine and threonine metabolism;ko00350//Tyrosine metabolism;ko01100//Metabolic pathways	Metabolism	Metabolism of other amino acids;Biosynthesis of other secondary metabolites;Amino acid metabolism;Global and overview maps	2.68806	K00276//primary-amine oxidase [EC:1.4.3.21]+ko00410//beta-Alanine metabolism+ko00960//Tropane, piperidine and pyridine alkaloid biosynthesis+ko00350//Tyrosine metabolism+ko01100//Metabolic pathways+ko00950//Isoquinoline alkaloid biosynthesis+ko01110//Biosynthesis of secondary metabolites+ko00260//Glycine, serine and threonine metabolism+ko00360//Phenylalanine metabolism;K00276//primary-amine oxid…	Copper amine oxidase, enzyme domain	-	primary-amine oxidase [Fistulifera solaris]	[Q] KOG1186 Copper amine oxidase	Primary amine oxidase 2 OS=Arabidopsis thaliana GN=At1g31672 PE=3 SV=1	GO:0008131//primary amine oxidase activity;GO:0005507//copper ion binding;GO:0048038//quinone binding;GO:0009308//amine metabolic process
CL1048.Contig3_All	ko00260//Glycine, serine and threonine metabolism;ko01110//Biosynthesis of secondary metabolites;ko00960//Tropane, piperidine and pyridine alkaloid biosynthesis;ko00410//beta-Alanine metabolism;ko01100//Metabolic pathways;ko00950//Isoquinoline alkaloid biosynthesis;ko00350//Tyrosine metabolism;ko00360//Phenylalanine metabolism	Metabolism	Biosynthesis of other secondary metabolites;Metabolism of other amino acids;Amino acid metabolism;Global and overview maps	2.55325	K00276//primary-amine oxidase [EC:1.4.3.21]+ko00410//beta-Alanine metabolism+ko00960//Tropane, piperidine and pyridine alkaloid biosynthesis+ko00350//Tyrosine metabolism+ko01100//Metabolic pathways+ko00950//Isoquinoline alkaloid biosynthesis+ko01110//Biosynthesis of secondary metabolites+ko00260//Glycine, serine and threonine metabolism+ko00360//Phenylalanine metabolism;K00276//primary-amine oxid…	Copper amine oxidase, enzyme domain	-	primary-amine oxidase [Fistulifera solaris]	[Q] KOG1186 Copper amine oxidase	Primary amine oxidase 2 OS=Arabidopsis thaliana GN=At1g31672 PE=3 SV=1	GO:0008131//primary amine oxidase activity;GO:0005507//copper ion binding;GO:0048038//quinone binding;GO:0009308//amine metabolic process
CL49.Contig2_All	ko00071//Fatty acid degradation;ko00350//Tyrosine metabolism;ko01110//Biosynthesis of secondary metabolites;ko01200//Carbon metabolism;ko01100//Metabolic pathways;ko00010//Glycolysis / Gluconeogenesis	Metabolism	Global and overview maps;Lipid metabolism;Amino acid metabolism;Carbohydrate metabolism	2.48528	K00121//S-(hydroxymethyl)glutathione dehydrogenase / alcohol dehydrogenase [EC:1.1.1.284 1.1.1.1]+ko00010//Glycolysis / Gluconeogenesis+ko00350//Tyrosine metabolism+ko01100//Metabolic pathways+ko01110//Biosynthesis of secondary metabolites+ko00071//Fatty acid degradation+ko01200//Carbon metabolism;K00121//S-(hydroxymethyl)glutathione dehydrogenase / alcohol dehydrogenase [EC:1.1.1.284 1.1.1.1]+ko…	Zinc-binding dehydrogenase	-	hypothetical protein THAOC_04624 [Thalassiosira oceanica]	[Q] KOG0022 Alcohol dehydrogenase, class III	Alcohol dehydrogenase class-3 OS=Zea mays GN=FDH PE=2 SV=1	GO:0006069//ethanol oxidation;GO:0046294//formaldehyde catabolic process;GO:0008270//zinc ion binding;GO:0018738//S-formylglutathione hydrolase activity;GO:0051903//S-(hydroxymethyl)glutathione dehydrogenase activity
Unigene1610_All	ko00360//Phenylalanine metabolism;ko00960//Tropane, piperidine and pyridine alkaloid biosynthesis;ko01210//2-Oxocarboxylic acid metabolism;ko00330//Arginine and proline metabolism;ko00400//Phenylalanine, tyrosine and tryptophan biosynthesis;ko01200//Carbon metabolism;ko01230//Biosynthesis of amino acids;ko00350//Tyrosine metabolism;ko01110//Biosynthesis of secondary metabolites;ko01100//Metabolic…	Metabolism	Biosynthesis of other secondary metabolites;Amino acid metabolism;Global and overview maps;Energy metabolism	2.21524	K14454//aspartate aminotransferase, cytoplasmic [EC:2.6.1.1]+ko00250//Alanine, aspartate and glutamate metabolism+ko00220//Arginine biosynthesis+ko00330//Arginine and proline metabolism+ko01230//Biosynthesis of amino acids+ko00960//Tropane, piperidine and pyridine alkaloid biosynthesis+ko00350//Tyrosine metabolism+ko01100//Metabolic pathways+ko00950//Isoquinoline alkaloid biosynthesis+ko01110//Bi…	Aminotransferase class I and II	-	aspartate aminotransferase, AspAT/AST [Thalassiosira pseudonana CCMP1335] >ACI64915.1 aspartate aminotransferase, AspAT/AST [Thalassiosira pseudonana CCMP1335]	[E] KOG1411 Aspartate aminotransferase/Glutamic oxaloacetic transaminase AAT1/GOT2	Aspartate aminotransferase, mitochondrial OS=Arabidopsis thaliana GN=ASP1 PE=1 SV=1	GO:0009058//biosynthetic process;GO:0080130//L-phenylalanine:2-oxoglutarate aminotransferase activity;GO:0006520//cellular amino acid metabolic process;GO:0004069//L-aspartate:2-oxoglutarate aminotransferase activity;GO:0005739//mitochondrion;GO:0030170//pyridoxal phosphate binding
CL1208.Contig2_All	ko00350//Tyrosine metabolism;ko01100//Metabolic pathways	Metabolism	Amino acid metabolism;Global and overview maps	2.00626	K01557//acylpyruvate hydrolase [EC:3.7.1.5]+ko00350//Tyrosine metabolism+ko01100//Metabolic pathways;K01557//acylpyruvate hydrolase [EC:3.7.1.5]+ko00350//Tyrosine metabolism+ko01100//Metabolic pathways;K01557//acylpyruvate hydrolase [EC:3.7.1.5]+ko00350//Tyrosine metabolism+ko01100//Metabolic pathways;K01557//acylpyruvate hydrolase [EC:3.7.1.5]+ko00350//Tyrosine metabolism+ko01100//Metabolic path…	Fumarylacetoacetate (FAA) hydrolase family	-	predicted protein [Thalassiosira pseudonana CCMP1335] >ACI64561.1 predicted protein [Thalassiosira pseudonana CCMP1335]	[R] KOG1535 Predicted fumarylacetoacetate hydralase	DnaJ protein ERDJ3A OS=Arabidopsis thaliana GN=ERDJ3A PE=1 SV=1	GO:0008152//metabolic process;GO:0003824//catalytic activity
Unigene2381_All	ko00350//Tyrosine metabolism	Metabolism	Amino acid metabolism	1.73104	K02510//4-hydroxy-2-oxoheptanedioate aldolase [EC:4.1.2.52]+ko00350//Tyrosine metabolism	HpcH/HpaI aldolase/citrate lyase family	-	Phosphoenolpyruvate/pyruvate domain-containing protein, partial [Fragilariopsis cylindrus CCMP1102]
Unigene21644_All	ko00270//Cysteine and methionine metabolism;ko01210//2-Oxocarboxylic acid metabolism;ko00710//Carbon fixation in photosynthetic organisms;ko00360//Phenylalanine metabolism;ko00350//Tyrosine metabolism;ko01200//Carbon metabolism;ko01100//Metabolic pathways;ko01110//Biosynthesis of secondary metabolites;ko01230//Biosynthesis of amino acids;ko00950//Isoquinoline alkaloid biosynthesis;ko00400//Phenyl…	Metabolism	Amino acid metabolism;Energy metabolism;Global and overview maps;Biosynthesis of other secondary metabolites	1.35338	K14454//aspartate aminotransferase, cytoplasmic [EC:2.6.1.1]+ko00250//Alanine, aspartate and glutamate metabolism+ko00220//Arginine biosynthesis+ko00330//Arginine and proline metabolism+ko01230//Biosynthesis of amino acids+ko00960//Tropane, piperidine and pyridine alkaloid biosynthesis+ko00350//Tyrosine metabolism+ko01100//Metabolic pathways+ko00950//Isoquinoline alkaloid biosynthesis+ko01110//Bi…	Aminotransferase class I and II	-	aspartate aminotransferase, AspAT/AST [Thalassiosira pseudonana CCMP1335] >ACI64915.1 aspartate aminotransferase, AspAT/AST [Thalassiosira pseudonana CCMP1335]	[E] KOG1411 Aspartate aminotransferase/Glutamic oxaloacetic transaminase AAT1/GOT2	Aspartate aminotransferase, cytoplasmic OS=Oryza sativa subsp. japonica GN=Os01g0760600 PE=2 SV=1	GO:0009058//biosynthetic process;GO:0080130//L-phenylalanine:2-oxoglutarate aminotransferase activity;GO:0006520//cellular amino acid metabolic process;GO:0004069//L-aspartate:2-oxoglutarate aminotransferase activity;GO:0005739//mitochondrion;GO:0030170//pyridoxal phosphate binding
Unigene1916_All	ko00400//Phenylalanine, tyrosine and tryptophan biosynthesis;ko00330//Arginine and proline metabolism;ko00350//Tyrosine metabolism;ko00250//Alanine, aspartate and glutamate metabolism;ko00270//Cysteine and methionine metabolism;ko00960//Tropane, piperidine and pyridine alkaloid biosynthesis;ko00710//Carbon fixation in photosynthetic organisms;ko01210//2-Oxocarboxylic acid metabolism;ko01200//Carb…	Metabolism	Energy metabolism;Amino acid metabolism;Biosynthesis of other secondary metabolites;Global and overview maps	1.29183	K14454//aspartate aminotransferase, cytoplasmic [EC:2.6.1.1]+ko00250//Alanine, aspartate and glutamate metabolism+ko00220//Arginine biosynthesis+ko00330//Arginine and proline metabolism+ko01230//Biosynthesis of amino acids+ko00960//Tropane, piperidine and pyridine alkaloid biosynthesis+ko00350//Tyrosine metabolism+ko01100//Metabolic pathways+ko00950//Isoquinoline alkaloid biosynthesis+ko01110//Bi…	Aminotransferase class I and II	-	aspartate aminotransferase, AspAT/AST [Thalassiosira pseudonana CCMP1335] >ACI64915.1 aspartate aminotransferase, AspAT/AST [Thalassiosira pseudonana CCMP1335]	[E] KOG1411 Aspartate aminotransferase/Glutamic oxaloacetic transaminase AAT1/GOT2	Aspartate aminotransferase, mitochondrial OS=Arabidopsis thaliana GN=ASP1 PE=1 SV=1	GO:0009058//biosynthetic process;GO:0080130//L-phenylalanine:2-oxoglutarate aminotransferase activity;GO:0006520//cellular amino acid metabolic process;GO:0004069//L-aspartate:2-oxoglutarate aminotransferase activity;GO:0005739//mitochondrion;GO:0030170//pyridoxal phosphate binding
Unigene649_All	ko00071//Fatty acid degradation;ko00350//Tyrosine metabolism;ko00010//Glycolysis / Gluconeogenesis;ko01100//Metabolic pathways;ko01110//Biosynthesis of secondary metabolites;ko01200//Carbon metabolism	Metabolism	Lipid metabolism;Carbohydrate metabolism;Amino acid metabolism;Global and overview maps	1.02643	K00121//S-(hydroxymethyl)glutathione dehydrogenase / alcohol dehydrogenase [EC:1.1.1.284 1.1.1.1]+ko00010//Glycolysis / Gluconeogenesis+ko00350//Tyrosine metabolism+ko01100//Metabolic pathways+ko01110//Biosynthesis of secondary metabolites+ko00071//Fatty acid degradation+ko01200//Carbon metabolism;K00121//S-(hydroxymethyl)glutathione dehydrogenase / alcohol dehydrogenase [EC:1.1.1.284 1.1.1.1]+ko…	Putative esterase	-	hypothetical protein THAOC_04624 [Thalassiosira oceanica]	[Q] KOG0022 Alcohol dehydrogenase, class III	Alcohol dehydrogenase class-3 OS=Pisum sativum PE=1 SV=1	GO:0006069//ethanol oxidation;GO:0046294//formaldehyde catabolic process;GO:0008270//zinc ion binding;GO:0018738//S-formylglutathione hydrolase activity;GO:0051903//S-(hydroxymethyl)glutathione dehydrogenase activity
Unigene6649_All	ko01100//Metabolic pathways;ko00350//Tyrosine metabolism	Metabolism	Global and overview maps;Amino acid metabolism	1.00416	K00451//homogentisate 1,2-dioxygenase [EC:1.13.11.5]+ko00350//Tyrosine metabolism+ko01100//Metabolic pathways;K00451//homogentisate 1,2-dioxygenase [EC:1.13.11.5]+ko00350//Tyrosine metabolism+ko01100//Metabolic pathways;K00451//homogentisate 1,2-dioxygenase [EC:1.13.11.5]+ko00350//Tyrosine metabolism+ko01100//Metabolic pathways;K00451//homogentisate 1,2-dioxygenase [EC:1.13.11.5]+ko00350//Tyrosin…	homogentisate 1,2-dioxygenase	-	probable homogentisate 1,2-dioxygenase [Thalassiosira pseudonana CCMP1335] >EED91778.1 probable homogentisate 1,2-dioxygenase [Thalassiosira pseudonana CCMP1335]	[E] KOG1417 Homogentisate 1,2-dioxygenase	Homogentisate 1,2-dioxygenase OS=Oryza sativa subsp. japonica GN=HGO PE=2 SV=1	GO:0004411//homogentisate 1,2-dioxygenase activity;GO:0006570//tyrosine metabolic process;GO:0006559//L-phenylalanine catabolic process
CL49.Contig3_All	ko00350//Tyrosine metabolism;ko01100//Metabolic pathways;ko01110//Biosynthesis of secondary metabolites;ko01200//Carbon metabolism;ko00010//Glycolysis / Gluconeogenesis;ko00071//Fatty acid degradation	Metabolism	Amino acid metabolism;Carbohydrate metabolism;Global and overview maps;Lipid metabolism	-1.54841	K00121//S-(hydroxymethyl)glutathione dehydrogenase / alcohol dehydrogenase [EC:1.1.1.284 1.1.1.1]+ko00010//Glycolysis / Gluconeogenesis+ko00350//Tyrosine metabolism+ko01100//Metabolic pathways+ko01110//Biosynthesis of secondary metabolites+ko00071//Fatty acid degradation+ko01200//Carbon metabolism;K00121//S-(hydroxymethyl)glutathione dehydrogenase / alcohol dehydrogenase [EC:1.1.1.284 1.1.1.1]+ko…	Zinc-binding dehydrogenase	-	hypothetical protein THAOC_04624 [Thalassiosira oceanica]	[Q] KOG0022 Alcohol dehydrogenase, class III	Alcohol dehydrogenase class-3 OS=Zea mays GN=FDH PE=2 SV=1	GO:0006069//ethanol oxidation;GO:0046294//formaldehyde catabolic process;GO:0008270//zinc ion binding;GO:0018738//S-formylglutathione hydrolase activity;GO:0051903//S-(hydroxymethyl)glutathione dehydrogenase activity
CL2113.Contig2_All	ko00350//Tyrosine metabolism;ko00620//Pyruvate metabolism;ko01100//Metabolic pathways;ko00130//Ubiquinone and other terpenoid-quinone biosynthesis;ko00960//Tropane, piperidine and pyridine alkaloid biosynthesis;ko00360//Phenylalanine metabolism;ko00630//Glyoxylate and dicarboxylate metabolism;ko01110//Biosynthesis of secondary metabolites;ko01200//Carbon metabolism;ko00260//Glycine, serine and th…	Metabolism	Biosynthesis of other secondary metabolites;Metabolism of cofactors and vitamins;Global and overview maps;Carbohydrate metabolism;Amino acid metabolism	-2.10676	K00049//glyoxylate/hydroxypyruvate reductase [EC:1.1.1.79 1.1.1.81]+ko01100//Metabolic pathways+ko01110//Biosynthesis of secondary metabolites+ko00260//Glycine, serine and threonine metabolism+ko00620//Pyruvate metabolism+ko00630//Glyoxylate and dicarboxylate metabolism;K00049//glyoxylate/hydroxypyruvate reductase [EC:1.1.1.79 1.1.1.81]+ko01100//Metabolic pathways+ko01110//Biosynthesis of seconda…	D-isomer specific 2-hydroxyacid dehydrogenase, NAD binding domain	-	hypothetical protein THAOC_20742 [Thalassiosira oceanica]	[TZ] KOG3699 Cytoskeletal protein Adducin	Hydroxyphenylpyruvate reductase OS=Plectranthus scutellarioides GN=HPPR PE=1 SV=2
CL463.Contig1_All	ko00360//Phenylalanine metabolism;ko01100//Metabolic pathways;ko00350//Tyrosine metabolism;ko00130//Ubiquinone and other terpenoid-quinone biosynthesis	Metabolism	Metabolism of cofactors and vitamins;Global and overview maps;Amino acid metabolism	-2.82002	K00457//4-hydroxyphenylpyruvate dioxygenase [EC:1.13.11.27]+ko00130//Ubiquinone and other terpenoid-quinone biosynthesis+ko00350//Tyrosine metabolism+ko01100//Metabolic pathways+ko00360//Phenylalanine metabolism;K00457//4-hydroxyphenylpyruvate dioxygenase [EC:1.13.11.27]+ko00130//Ubiquinone and other terpenoid-quinone biosynthesis+ko00350//Tyrosine metabolism+ko01100//Metabolic pathways+ko00360//…	Glyoxalase/Bleomycin resistance protein/Dioxygenase superfamily	-	hypothetical protein THAOC_02448 [Thalassiosira oceanica]	[E] KOG0638 4-hydroxyphenylpyruvate dioxygenase	4-hydroxyphenylpyruvate dioxygenase OS=Arabidopsis thaliana GN=HPD PE=1 SV=2	GO:0006572//tyrosine catabolic process;GO:0046872//metal ion binding;GO:0003868//4-hydroxyphenylpyruvate dioxygenase activity
Unigene675_All	ko00350//Tyrosine metabolism;ko01100//Metabolic pathways;ko00965//Betalain biosynthesis	Metabolism	Biosynthesis of other secondary metabolites;Amino acid metabolism;Global and overview maps	-3.61546	K00545//catechol O-methyltransferase [EC:2.1.1.6]+ko00965//Betalain biosynthesis+ko00350//Tyrosine metabolism+ko01100//Metabolic pathways	Methyltransferase domain	-	predicted protein [Thalassiosira pseudonana CCMP1335] >EED96750.1 predicted protein [Thalassiosira pseudonana CCMP1335]	[Q] KOG1663 O-methyltransferase

## Sheet:  Tryptophan biosynthesis
Differentially expressed transcripts in tryptophan biosynthesis pathway
Gene ID	Pathway Name	Level 1	Level 2	log2(Sk_1000/Sk_400)	Kegg Orthology	Pfam	Nt	Nr	Kog	Swissprot	GO
Unigene768_All	ko00410//beta-Alanine metabolism;ko00310//Lysine degradation;ko00010//Glycolysis / Gluconeogenesis;ko01100//Metabolic pathways;ko00330//Arginine and proline metabolism;ko00620//Pyruvate metabolism;ko00903//Limonene and pinene degradation;ko00561//Glycerolipid metabolism;ko00071//Fatty acid degradation;ko00280//Valine, leucine and isoleucine degradation;ko01110//Biosynthesis of secondary metabolit…	Metabolism	Metabolism of terpenoids and polyketides;Biosynthesis of other secondary metabolites;Lipid metabolism;Carbohydrate metabolism;Global and overview maps;Metabolism of other amino acids;Amino acid metabolism	9.55459	K12355//coniferyl-aldehyde dehydrogenase [EC:1.2.1.68]+ko00940//Phenylpropanoid biosynthesis;K00128//aldehyde dehydrogenase (NAD+) [EC:1.2.1.3]+ko00410//beta-Alanine metabolism+ko00310//Lysine degradation+ko00010//Glycolysis / Gluconeogenesis+ko00903//Limonene and pinene degradation+ko00380//Tryptophan metabolism+ko00330//Arginine and proline metabolism+ko00280//Valine, leucine and isoleucine deg…	Aldehyde dehydrogenase family	-	putative mitochondrial aldehyde dehydrogenase [Emiliania huxleyi CCMP1516] >EOD26605.1 putative mitochondrial aldehyde dehydrogenase [Emiliania huxleyi CCMP1516]	[C] KOG2450 Aldehyde dehydrogenase	Aldehyde dehydrogenase family 2 member C4 OS=Arabidopsis thaliana GN=ALDH2C4 PE=1 SV=2	GO:0004029//aldehyde dehydrogenase (NAD) activity;GO:0016491//oxidoreductase activity
CL2146.Contig2_All	ko00380//Tryptophan metabolism;ko00620//Pyruvate metabolism;ko00561//Glycerolipid metabolism;ko00903//Limonene and pinene degradation;ko01100//Metabolic pathways;ko00280//Valine, leucine and isoleucine degradation;ko00310//Lysine degradation;ko00340//Histidine metabolism;ko00330//Arginine and proline metabolism;ko00071//Fatty acid degradation;ko00053//Ascorbate and aldarate metabolism;ko01110//Bi…	Metabolism	Lipid metabolism;Global and overview maps;Amino acid metabolism;Carbohydrate metabolism;Metabolism of other amino acids;Metabolism of terpenoids and polyketides	9.19599	K00128//aldehyde dehydrogenase (NAD+) [EC:1.2.1.3]+ko00410//beta-Alanine metabolism+ko00310//Lysine degradation+ko00010//Glycolysis / Gluconeogenesis+ko00903//Limonene and pinene degradation+ko00380//Tryptophan metabolism+ko00330//Arginine and proline metabolism+ko00280//Valine, leucine and isoleucine degradation+ko01100//Metabolic pathways+ko00053//Ascorbate and aldarate metabolism+ko00340//Hist…	Aldehyde dehydrogenase family	XM_005778977.1 Emiliania huxleyi CCMP1516 putative mitochondrial aldehyde dehydrogenase (ALDH10), mRNA	aldehyde dehydrogenase (NAD+) [Galdieria sulphuraria] >EME26154.1 aldehyde dehydrogenase (NAD+) [Galdieria sulphuraria]	[C] KOG2450 Aldehyde dehydrogenase	Aldehyde dehydrogenase family 2 member B4, mitochondrial OS=Arabidopsis thaliana GN=ALDH2B4 PE=1 SV=1	GO:0004029//aldehyde dehydrogenase (NAD) activity;GO:0016491//oxidoreductase activity
Unigene20186_All	ko01110//Biosynthesis of secondary metabolites;ko00650//Butanoate metabolism;ko00310//Lysine degradation;ko00630//Glyoxylate and dicarboxylate metabolism;ko00071//Fatty acid degradation;ko00640//Propanoate metabolism;ko00072//Synthesis and degradation of ketone bodies;ko01100//Metabolic pathways;ko00900//Terpenoid backbone biosynthesis;ko00620//Pyruvate metabolism;ko01200//Carbon metabolism;ko012…	Metabolism	Metabolism of terpenoids and polyketides;Amino acid metabolism;Carbohydrate metabolism;Lipid metabolism;Global and overview maps	8.3443	K00626//acetyl-CoA C-acetyltransferase [EC:2.3.1.9]+ko00310//Lysine degradation+ko00380//Tryptophan metabolism+ko00900//Terpenoid backbone biosynthesis+ko00280//Valine, leucine and isoleucine degradation+ko00640//Propanoate metabolism+ko01100//Metabolic pathways+ko00650//Butanoate metabolism+ko01110//Biosynthesis of secondary metabolites+ko01212//Fatty acid metabolism+ko00071//Fatty acid degradat…	Thiolase, N-terminal domain	-	hypothetical protein LR48_Vigan651s000100 [Vigna angularis]	[I] KOG1390 Acetyl-CoA acetyltransferase	Acetyl-CoA acetyltransferase, cytosolic 1 OS=Arabidopsis thaliana GN=AAT1 PE=2 SV=1	GO:0006631//fatty acid metabolic process;GO:0016747//transferase activity, transferring acyl groups other than amino-acyl groups;GO:0003857//3-hydroxyacyl-CoA dehydrogenase activity
Unigene12177_All	ko00350//Tyrosine metabolism;ko00270//Cysteine and methionine metabolism;ko00360//Phenylalanine metabolism;ko01100//Metabolic pathways;ko00950//Isoquinoline alkaloid biosynthesis;ko00450//Selenocompound metabolism;ko01230//Biosynthesis of amino acids;ko00960//Tropane, piperidine and pyridine alkaloid biosynthesis;ko01110//Biosynthesis of secondary metabolites;ko00400//Phenylalanine, tyrosine and …	Metabolism	Global and overview maps;Metabolism of other amino acids;Amino acid metabolism;Biosynthesis of other secondary metabolites	7.76155	K00816//kynurenine---oxoglutarate transaminase / cysteine-S-conjugate beta-lyase / glutamine---phenylpyruvate transaminase [EC:2.6.1.7 4.4.1.13 2.6.1.64]+ko00380//Tryptophan metabolism+ko00450//Selenocompound metabolism+ko01100//Metabolic pathways+ko01110//Biosynthesis of secondary metabolites+ko00270//Cysteine and methionine metabolism;K00816//kynurenine---oxoglutarate transaminase / cysteine-S-…	Aminotransferase class I and II	-	hypothetical protein CEUSTIGMA_g13148.t1 [Chlamydomonas eustigma]	[E] KOG0257 Kynurenine aminotransferase, glutamine transaminase K		GO:0016829//lyase activity;GO:0009058//biosynthetic process;GO:0008483//transaminase activity;GO:0016212//kynurenine-oxoglutarate transaminase activity;GO:0030170//pyridoxal phosphate binding
Unigene10376_All	ko01100//Metabolic pathways;ko00620//Pyruvate metabolism;ko01110//Biosynthesis of secondary metabolites;ko00561//Glycerolipid metabolism;ko00410//beta-Alanine metabolism;ko00903//Limonene and pinene degradation;ko00280//Valine, leucine and isoleucine degradation;ko00071//Fatty acid degradation;ko00330//Arginine and proline metabolism;ko00340//Histidine metabolism;ko00010//Glycolysis / Gluconeogen…	Metabolism	Metabolism of other amino acids;Metabolism of terpenoids and polyketides;Carbohydrate metabolism;Amino acid metabolism;Global and overview maps;Lipid metabolism	7.6865	K00128//aldehyde dehydrogenase (NAD+) [EC:1.2.1.3]+ko00410//beta-Alanine metabolism+ko00310//Lysine degradation+ko00010//Glycolysis / Gluconeogenesis+ko00903//Limonene and pinene degradation+ko00380//Tryptophan metabolism+ko00330//Arginine and proline metabolism+ko00280//Valine, leucine and isoleucine degradation+ko01100//Metabolic pathways+ko00053//Ascorbate and aldarate metabolism+ko00340//Hist…	Aldehyde dehydrogenase family	-	putative mitochondrial aldehyde dehydrogenase [Emiliania huxleyi CCMP1516] >EOD26605.1 putative mitochondrial aldehyde dehydrogenase [Emiliania huxleyi CCMP1516]	[C] KOG2450 Aldehyde dehydrogenase	Aldehyde dehydrogenase family 2 member B4, mitochondrial OS=Arabidopsis thaliana GN=ALDH2B4 PE=1 SV=1	GO:0004029//aldehyde dehydrogenase (NAD) activity;GO:0016491//oxidoreductase activity
Unigene15445_All	ko01100//Metabolic pathways;ko00380//Tryptophan metabolism	Metabolism	Global and overview maps;Amino acid metabolism	7.25739	K01556//kynureninase [EC:3.7.1.3]+ko00380//Tryptophan metabolism+ko01100//Metabolic pathways;K01556//kynureninase [EC:3.7.1.3]+ko00380//Tryptophan metabolism+ko01100//Metabolic pathways			Kynureninase [Symbiodinium microadriaticum]	[E] KOG3846 L-kynurenine hydrolase		GO:0043420//anthranilate metabolic process;GO:0030429//kynureninase activity;GO:0034354//'de novo' NAD biosynthetic process from tryptophan;GO:0006569//tryptophan catabolic process;GO:0019805//quinolinate biosynthetic process;GO:0097053//L-kynurenine catabolic process;GO:0030170//pyridoxal phosphate binding;GO:0005737//cytoplasm
Unigene8146_All	ko00360//Phenylalanine metabolism;ko00330//Arginine and proline metabolism;ko00380//Tryptophan metabolism	Metabolism	Amino acid metabolism	7.07682	K01426//amidase [EC:3.5.1.4]+ko00380//Tryptophan metabolism+ko00330//Arginine and proline metabolism+ko00360//Phenylalanine metabolism	Amidase	-	putative amidase C869.01 [Dendrobium catenatum]	[J] KOG1211 Amidases	Fatty acid amide hydrolase OS=Arabidopsis thaliana GN=FAAH PE=1 SV=1
CL48.Contig1_All	ko00640//Propanoate metabolism;ko00380//Tryptophan metabolism;ko00062//Fatty acid elongation;ko00310//Lysine degradation;ko00650//Butanoate metabolism;ko01200//Carbon metabolism;ko01110//Biosynthesis of secondary metabolites;ko01212//Fatty acid metabolism;ko01100//Metabolic pathways;ko00410//beta-Alanine metabolism;ko00280//Valine, leucine and isoleucine degradation;ko00071//Fatty acid degradation	Metabolism	Carbohydrate metabolism;Metabolism of other amino acids;Global and overview maps;Lipid metabolism;Amino acid metabolism	6.89482	K07511//enoyl-CoA hydratase [EC:4.2.1.17]+ko00410//beta-Alanine metabolism+ko00310//Lysine degradation+ko00380//Tryptophan metabolism+ko00280//Valine, leucine and isoleucine degradation+ko00640//Propanoate metabolism+ko01100//Metabolic pathways+ko00650//Butanoate metabolism+ko01110//Biosynthesis of secondary metabolites+ko00062//Fatty acid elongation+ko01212//Fatty acid metabolism+ko00071//Fatty …	Enoyl-CoA hydratase/isomerase	-	predicted protein, partial [Thalassiosira pseudonana CCMP1335] >EED91921.1 predicted protein, partial [Thalassiosira pseudonana CCMP1335]	[I] KOG1680 Enoyl-CoA hydratase	Glyoxysomal fatty acid beta-oxidation multifunctional protein MFP-a OS=Cucumis sativus PE=1 SV=1	GO:0006635//fatty acid beta-oxidation;GO:0008152//metabolic process;GO:0005739//mitochondrion;GO:0004300//enoyl-CoA hydratase activity
Unigene11623_All	ko00010//Glycolysis / Gluconeogenesis;ko00280//Valine, leucine and isoleucine degradation;ko00071//Fatty acid degradation;ko00330//Arginine and proline metabolism;ko00620//Pyruvate metabolism;ko01110//Biosynthesis of secondary metabolites;ko00410//beta-Alanine metabolism;ko01100//Metabolic pathways;ko00380//Tryptophan metabolism;ko00053//Ascorbate and aldarate metabolism;ko00561//Glycerolipid met…	Metabolism	Carbohydrate metabolism;Metabolism of terpenoids and polyketides;Amino acid metabolism;Global and overview maps;Lipid metabolism;Metabolism of other amino acids	6.61471	K00128//aldehyde dehydrogenase (NAD+) [EC:1.2.1.3]+ko00410//beta-Alanine metabolism+ko00310//Lysine degradation+ko00010//Glycolysis / Gluconeogenesis+ko00903//Limonene and pinene degradation+ko00380//Tryptophan metabolism+ko00330//Arginine and proline metabolism+ko00280//Valine, leucine and isoleucine degradation+ko01100//Metabolic pathways+ko00053//Ascorbate and aldarate metabolism+ko00340//Hist…	Aldehyde dehydrogenase family	-	aldehyde dehydrogenase (NAD+) [Galdieria sulphuraria] >EME26154.1 aldehyde dehydrogenase (NAD+) [Galdieria sulphuraria]	[C] KOG2450 Aldehyde dehydrogenase	Aldehyde dehydrogenase family 2 member B4, mitochondrial OS=Arabidopsis thaliana GN=ALDH2B4 PE=1 SV=1	GO:0004029//aldehyde dehydrogenase (NAD) activity;GO:0016491//oxidoreductase activity
Unigene12621_All	ko01040//Biosynthesis of unsaturated fatty acids;ko01110//Biosynthesis of secondary metabolites;ko04146//Peroxisome;ko00310//Lysine degradation;ko00380//Tryptophan metabolism;ko01100//Metabolic pathways;ko01212//Fatty acid metabolism;ko00592//alpha-Linolenic acid metabolism;ko00071//Fatty acid degradation	Cellular Processes;Metabolism	Transport and catabolism;Lipid metabolism;Amino acid metabolism;Global and overview maps	6.33985	K00252//glutaryl-CoA dehydrogenase [EC:1.3.8.6]+ko00310//Lysine degradation+ko00380//Tryptophan metabolism+ko01100//Metabolic pathways+ko00071//Fatty acid degradation;K00232//acyl-CoA oxidase [EC:1.3.3.6]+ko04146//Peroxisome+ko00592//alpha-Linolenic acid metabolism+ko01100//Metabolic pathways+ko01110//Biosynthesis of secondary metabolites+ko01212//Fatty acid metabolism+ko01040//Biosynthesis of un…	Acyl-CoA dehydrogenase, N-terminal domain	-	glutaryl-CoA dehydrogenase [Achlya hypogyna]	[E] KOG0138 Glutaryl-CoA dehydrogenase	Isovaleryl-CoA dehydrogenase, mitochondrial OS=Arabidopsis thaliana GN=IVD PE=1 SV=2	GO:0050660//flavin adenine dinucleotide binding;GO:0003995//acyl-CoA dehydrogenase activity
Unigene15622_All	ko00380//Tryptophan metabolism;ko00310//Lysine degradation;ko01100//Metabolic pathways;ko01110//Biosynthesis of secondary metabolites;ko00020//Citrate cycle (TCA cycle);ko01200//Carbon metabolism	Metabolism	Amino acid metabolism;Carbohydrate metabolism;Global and overview maps	6.33985	K00164//2-oxoglutarate dehydrogenase E1 component [EC:1.2.4.2]+ko00310//Lysine degradation+ko00020//Citrate cycle (TCA cycle)+ko00380//Tryptophan metabolism+ko01100//Metabolic pathways+ko01110//Biosynthesis of secondary metabolites+ko01200//Carbon metabolism;K00164//2-oxoglutarate dehydrogenase E1 component [EC:1.2.4.2]+ko00310//Lysine degradation+ko00020//Citrate cycle (TCA cycle)+ko00380//Trypt…	2-oxoglutarate dehydrogenase N-terminus	-	2-oxoglutarate dehydrogenase, mitochondrial-like [Asparagus officinalis] >ONK67844.1 uncharacterized protein A4U43_C05F4370 [Asparagus officinalis]	[G] KOG0450 2-oxoglutarate dehydrogenase, E1 subunit
Unigene18911_All	ko00340//Histidine metabolism;ko00010//Glycolysis / Gluconeogenesis;ko00330//Arginine and proline metabolism;ko00561//Glycerolipid metabolism;ko00903//Limonene and pinene degradation;ko00053//Ascorbate and aldarate metabolism;ko00410//beta-Alanine metabolism;ko01100//Metabolic pathways;ko00620//Pyruvate metabolism;ko01110//Biosynthesis of secondary metabolites;ko00071//Fatty acid degradation;ko00…	Metabolism	Carbohydrate metabolism;Metabolism of other amino acids;Global and overview maps;Amino acid metabolism;Metabolism of terpenoids and polyketides;Lipid metabolism	6.14975	K00128//aldehyde dehydrogenase (NAD+) [EC:1.2.1.3]+ko00410//beta-Alanine metabolism+ko00310//Lysine degradation+ko00010//Glycolysis / Gluconeogenesis+ko00903//Limonene and pinene degradation+ko00380//Tryptophan metabolism+ko00330//Arginine and proline metabolism+ko00280//Valine, leucine and isoleucine degradation+ko01100//Metabolic pathways+ko00053//Ascorbate and aldarate metabolism+ko00340//Hist…	Aldehyde dehydrogenase family	KF302540.1 Phaeodactylum tricornutum clone C283 aldehyde dehydrogenase mRNA, complete cds	aldehyde dehydrogenase (NAD+) [Galdieria sulphuraria] >EME26154.1 aldehyde dehydrogenase (NAD+) [Galdieria sulphuraria]	[C] KOG2450 Aldehyde dehydrogenase	Aldehyde dehydrogenase family 2 member B4, mitochondrial OS=Arabidopsis thaliana GN=ALDH2B4 PE=1 SV=1	GO:0004029//aldehyde dehydrogenase (NAD) activity;GO:0016491//oxidoreductase activity
Unigene15785_All	ko00561//Glycerolipid metabolism;ko00340//Histidine metabolism;ko00310//Lysine degradation;ko00330//Arginine and proline metabolism;ko00280//Valine, leucine and isoleucine degradation;ko00071//Fatty acid degradation;ko01100//Metabolic pathways;ko00380//Tryptophan metabolism;ko00410//beta-Alanine metabolism;ko01110//Biosynthesis of secondary metabolites;ko00620//Pyruvate metabolism;ko00260//Glycin…	Metabolism	Carbohydrate metabolism;Global and overview maps;Amino acid metabolism;Lipid metabolism;Metabolism of other amino acids	6.04439	K14085//aldehyde dehydrogenase family 7 member A1 [EC:1.2.1.31 1.2.1.8 1.2.1.3]+ko00410//beta-Alanine metabolism+ko00310//Lysine degradation+ko00010//Glycolysis / Gluconeogenesis+ko00380//Tryptophan metabolism+ko00330//Arginine and proline metabolism+ko00280//Valine, leucine and isoleucine degradation+ko01100//Metabolic pathways+ko00053//Ascorbate and aldarate metabolism+ko00340//Histidine metabo…	Aldehyde dehydrogenase family	-	aldehyde dehydrogenase family 7 member A1 [Cajanus cajan]	[C] KOG2453 Aldehyde dehydrogenase	Aldehyde dehydrogenase family 7 member B4 OS=Arabidopsis thaliana GN=ALDH7B4 PE=2 SV=3	GO:0016491//oxidoreductase activity
Unigene11756_All	ko01100//Metabolic pathways;ko00380//Tryptophan metabolism	Metabolism	Global and overview maps;Amino acid metabolism	5.01282	K00452//3-hydroxyanthranilate 3,4-dioxygenase [EC:1.13.11.6]+ko00380//Tryptophan metabolism+ko01100//Metabolic pathways;K00452//3-hydroxyanthranilate 3,4-dioxygenase [EC:1.13.11.6]+ko00380//Tryptophan metabolism+ko01100//Metabolic pathways;K00452//3-hydroxyanthranilate 3,4-dioxygenase [EC:1.13.11.6]+ko00380//Tryptophan metabolism+ko01100//Metabolic pathways	3-hydroxyanthranilic acid dioxygenase	-	3-hydroxyanthranilate 3,4-dioxygenase [Cyanidioschyzon merolae strain 10D] >BAM79511.1 3-hydroxyanthranilate 3,4-dioxygenase [Cyanidioschyzon merolae strain 10D]	[E] KOG3995 3-hydroxyanthranilate oxygenase HAAO		GO:0043420//anthranilate metabolic process;GO:0000334//3-hydroxyanthranilate 3,4-dioxygenase activity;GO:0034354//'de novo' NAD biosynthetic process from tryptophan;GO:0006569//tryptophan catabolic process;GO:0019805//quinolinate biosynthetic process;GO:0005737//cytoplasm;GO:0008198//ferrous iron binding
Unigene12851_All	ko00072//Synthesis and degradation of ketone bodies;ko00630//Glyoxylate and dicarboxylate metabolism;ko01100//Metabolic pathways;ko00650//Butanoate metabolism;ko00900//Terpenoid backbone biosynthesis;ko00640//Propanoate metabolism;ko00380//Tryptophan metabolism;ko00310//Lysine degradation;ko01212//Fatty acid metabolism;ko01200//Carbon metabolism;ko00071//Fatty acid degradation;ko00620//Pyruvate m…	Metabolism	Metabolism of terpenoids and polyketides;Amino acid metabolism;Lipid metabolism;Carbohydrate metabolism;Global and overview maps	4.74595	K00626//acetyl-CoA C-acetyltransferase [EC:2.3.1.9]+ko00310//Lysine degradation+ko00380//Tryptophan metabolism+ko00900//Terpenoid backbone biosynthesis+ko00280//Valine, leucine and isoleucine degradation+ko00640//Propanoate metabolism+ko01100//Metabolic pathways+ko00650//Butanoate metabolism+ko01110//Biosynthesis of secondary metabolites+ko01212//Fatty acid metabolism+ko00071//Fatty acid degradat…	Thiolase, N-terminal domain	-	hypothetical protein H310_07449 [Aphanomyces invadans] >ETW00006.1 hypothetical protein H310_07449 [Aphanomyces invadans]	[I] KOG1390 Acetyl-CoA acetyltransferase	Probable acetyl-CoA acetyltransferase, cytosolic 2 OS=Arabidopsis thaliana GN=At5g47720 PE=2 SV=1	GO:0008152//metabolic process;GO:0016747//transferase activity, transferring acyl groups other than amino-acyl groups
Unigene20105_All	ko01100//Metabolic pathways;ko00380//Tryptophan metabolism;ko00310//Lysine degradation;ko01110//Biosynthesis of secondary metabolites;ko01200//Carbon metabolism;ko00020//Citrate cycle (TCA cycle)	Metabolism	Amino acid metabolism;Carbohydrate metabolism;Global and overview maps	4.35755	K00164//2-oxoglutarate dehydrogenase E1 component [EC:1.2.4.2]+ko00310//Lysine degradation+ko00020//Citrate cycle (TCA cycle)+ko00380//Tryptophan metabolism+ko01100//Metabolic pathways+ko01110//Biosynthesis of secondary metabolites+ko01200//Carbon metabolism;K00164//2-oxoglutarate dehydrogenase E1 component [EC:1.2.4.2]+ko00310//Lysine degradation+ko00020//Citrate cycle (TCA cycle)+ko00380//Trypt…	2-oxoglutarate dehydrogenase N-terminus	-	PREDICTED: 2-oxoglutarate dehydrogenase, mitochondrial-like, partial [Populus euphratica]	[G] KOG0450 2-oxoglutarate dehydrogenase, E1 subunit		GO:0006099//tricarboxylic acid cycle;GO:0045252//oxoglutarate dehydrogenase complex;GO:0004591//oxoglutarate dehydrogenase (succinyl-transferring) activity;GO:0005739//mitochondrion;GO:0030976//thiamine pyrophosphate binding
Unigene21383_All	ko00380//Tryptophan metabolism;ko01100//Metabolic pathways	Metabolism	Amino acid metabolism;Global and overview maps	4.3339	K00486//kynurenine 3-monooxygenase [EC:1.14.13.9]+ko00380//Tryptophan metabolism+ko01100//Metabolic pathways;K00486//kynurenine 3-monooxygenase [EC:1.14.13.9]+ko00380//Tryptophan metabolism+ko01100//Metabolic pathways;K00486//kynurenine 3-monooxygenase [EC:1.14.13.9]+ko00380//Tryptophan metabolism+ko01100//Metabolic pathways	FAD binding domain	-	similar to kynurenine 3-hydroxylase [Cyanidioschyzon merolae strain 10D] >BAM83168.1 similar to kynurenine 3-hydroxylase [Cyanidioschyzon merolae strain 10D]	[CR] KOG2614 Kynurenine 3-monooxygenase and related flavoprotein monooxygenases		GO:0006569//tryptophan catabolic process;GO:0004502//kynurenine 3-monooxygenase activity;GO:0043420//anthranilate metabolic process;GO:0016021//integral component of membrane;GO:0034354//'de novo' NAD biosynthetic process from tryptophan;GO:0005739//mitochondrion;GO:0019805//quinolinate biosynthetic process;GO:0071949//FAD binding
Unigene5512_All	ko00310//Lysine degradation;ko01110//Biosynthesis of secondary metabolites;ko00071//Fatty acid degradation;ko01100//Metabolic pathways;ko00620//Pyruvate metabolism;ko00410//beta-Alanine metabolism;ko00010//Glycolysis / Gluconeogenesis;ko00330//Arginine and proline metabolism;ko00053//Ascorbate and aldarate metabolism;ko00380//Tryptophan metabolism;ko00280//Valine, leucine and isoleucine degradati…	Metabolism	Lipid metabolism;Carbohydrate metabolism;Metabolism of terpenoids and polyketides;Amino acid metabolism;Metabolism of other amino acids;Global and overview maps	4.29068	K00128//aldehyde dehydrogenase (NAD+) [EC:1.2.1.3]+ko00410//beta-Alanine metabolism+ko00310//Lysine degradation+ko00010//Glycolysis / Gluconeogenesis+ko00903//Limonene and pinene degradation+ko00380//Tryptophan metabolism+ko00330//Arginine and proline metabolism+ko00280//Valine, leucine and isoleucine degradation+ko01100//Metabolic pathways+ko00053//Ascorbate and aldarate metabolism+ko00340//Hist…	Aldehyde dehydrogenase family	-	hypothetical protein GUITHDRAFT_108704 [Guillardia theta CCMP2712] >EKX45436.1 hypothetical protein GUITHDRAFT_108704 [Guillardia theta CCMP2712]	[C] KOG2450 Aldehyde dehydrogenase	Aldehyde dehydrogenase family 2 member B7, mitochondrial OS=Arabidopsis thaliana GN=ALDH2B7 PE=1 SV=2	GO:0016491//oxidoreductase activity;GO:0004029//aldehyde dehydrogenase (NAD) activity
Unigene12222_All	ko00380//Tryptophan metabolism;ko01100//Metabolic pathways	Metabolism	Global and overview maps;Amino acid metabolism	4.1964	K00452//3-hydroxyanthranilate 3,4-dioxygenase [EC:1.13.11.6]+ko00380//Tryptophan metabolism+ko01100//Metabolic pathways;K00452//3-hydroxyanthranilate 3,4-dioxygenase [EC:1.13.11.6]+ko00380//Tryptophan metabolism+ko01100//Metabolic pathways;K00452//3-hydroxyanthranilate 3,4-dioxygenase [EC:1.13.11.6]+ko00380//Tryptophan metabolism+ko01100//Metabolic pathways	3-hydroxyanthranilic acid dioxygenase	-	3-hydroxyanthranilate 3,4 dioxygenase [Galdieria sulphuraria] >EME29893.1 3-hydroxyanthranilate 3,4 dioxygenase [Galdieria sulphuraria]	[E] KOG3995 3-hydroxyanthranilate oxygenase HAAO		GO:0043420//anthranilate metabolic process;GO:0000334//3-hydroxyanthranilate 3,4-dioxygenase activity;GO:0034354//'de novo' NAD biosynthetic process from tryptophan;GO:0006569//tryptophan catabolic process;GO:0019805//quinolinate biosynthetic process;GO:0005737//cytoplasm;GO:0008198//ferrous iron binding
Unigene6009_All	ko00620//Pyruvate metabolism;ko00410//beta-Alanine metabolism;ko01100//Metabolic pathways;ko00903//Limonene and pinene degradation;ko00310//Lysine degradation;ko00340//Histidine metabolism;ko00380//Tryptophan metabolism;ko00071//Fatty acid degradation;ko00053//Ascorbate and aldarate metabolism;ko00330//Arginine and proline metabolism;ko00561//Glycerolipid metabolism;ko00280//Valine, leucine and i…	Metabolism	Lipid metabolism;Metabolism of terpenoids and polyketides;Amino acid metabolism;Metabolism of other amino acids;Global and overview maps;Carbohydrate metabolism	4.06722	K00128//aldehyde dehydrogenase (NAD+) [EC:1.2.1.3]+ko00410//beta-Alanine metabolism+ko00310//Lysine degradation+ko00010//Glycolysis / Gluconeogenesis+ko00903//Limonene and pinene degradation+ko00380//Tryptophan metabolism+ko00330//Arginine and proline metabolism+ko00280//Valine, leucine and isoleucine degradation+ko01100//Metabolic pathways+ko00053//Ascorbate and aldarate metabolism+ko00340//Hist…	Aldehyde dehydrogenase family	-	aldehyde dehydrogenase (NAD+) [Galdieria sulphuraria] >EME26154.1 aldehyde dehydrogenase (NAD+) [Galdieria sulphuraria]	[C] KOG2450 Aldehyde dehydrogenase	Aldehyde dehydrogenase family 2 member B4, mitochondrial OS=Arabidopsis thaliana GN=ALDH2B4 PE=1 SV=1	GO:0004029//aldehyde dehydrogenase (NAD) activity;GO:0016491//oxidoreductase activity
Unigene6318_All	ko00340//Histidine metabolism;ko00071//Fatty acid degradation;ko00620//Pyruvate metabolism;ko00053//Ascorbate and aldarate metabolism;ko00010//Glycolysis / Gluconeogenesis;ko00380//Tryptophan metabolism;ko01100//Metabolic pathways;ko00410//beta-Alanine metabolism;ko00260//Glycine, serine and threonine metabolism;ko00280//Valine, leucine and isoleucine degradation;ko00561//Glycerolipid metabolism;…	Metabolism	Amino acid metabolism;Metabolism of other amino acids;Lipid metabolism;Carbohydrate metabolism;Global and overview maps	4.02438	K14085//aldehyde dehydrogenase family 7 member A1 [EC:1.2.1.31 1.2.1.8 1.2.1.3]+ko00410//beta-Alanine metabolism+ko00310//Lysine degradation+ko00010//Glycolysis / Gluconeogenesis+ko00380//Tryptophan metabolism+ko00330//Arginine and proline metabolism+ko00280//Valine, leucine and isoleucine degradation+ko01100//Metabolic pathways+ko00053//Ascorbate and aldarate metabolism+ko00340//Histidine metabo…	Aldehyde dehydrogenase family	-	Aldehyde dehydrogenase [Phytophthora megakarya]	[C] KOG2453 Aldehyde dehydrogenase	Aldehyde dehydrogenase family 7 member A1 OS=Pisum sativum PE=1 SV=3	GO:0016491//oxidoreductase activity
Unigene15712_All	ko01200//Carbon metabolism;ko00380//Tryptophan metabolism;ko01100//Metabolic pathways;ko00310//Lysine degradation;ko01110//Biosynthesis of secondary metabolites;ko00020//Citrate cycle (TCA cycle)	Metabolism	Carbohydrate metabolism;Amino acid metabolism;Global and overview maps	3.90689	K00164//2-oxoglutarate dehydrogenase E1 component [EC:1.2.4.2]+ko00310//Lysine degradation+ko00020//Citrate cycle (TCA cycle)+ko00380//Tryptophan metabolism+ko01100//Metabolic pathways+ko01110//Biosynthesis of secondary metabolites+ko01200//Carbon metabolism;K00164//2-oxoglutarate dehydrogenase E1 component [EC:1.2.4.2]+ko00310//Lysine degradation+ko00020//Citrate cycle (TCA cycle)+ko00380//Trypt…	Dehydrogenase E1 component	-	PREDICTED: 2-oxoglutarate dehydrogenase, mitochondrial-like, partial [Populus euphratica]	[G] KOG0450 2-oxoglutarate dehydrogenase, E1 subunit		GO:0006099//tricarboxylic acid cycle;GO:0004591//oxoglutarate dehydrogenase (succinyl-transferring) activity;GO:0030976//thiamine pyrophosphate binding
Unigene8120_All	ko01110//Biosynthesis of secondary metabolites;ko01100//Metabolic pathways;ko00310//Lysine degradation;ko00020//Citrate cycle (TCA cycle);ko00380//Tryptophan metabolism;ko01200//Carbon metabolism	Metabolism	Amino acid metabolism;Carbohydrate metabolism;Global and overview maps	3.70044	K00164//2-oxoglutarate dehydrogenase E1 component [EC:1.2.4.2]+ko00310//Lysine degradation+ko00020//Citrate cycle (TCA cycle)+ko00380//Tryptophan metabolism+ko01100//Metabolic pathways+ko01110//Biosynthesis of secondary metabolites+ko01200//Carbon metabolism;K00164//2-oxoglutarate dehydrogenase E1 component [EC:1.2.4.2]+ko00310//Lysine degradation+ko00020//Citrate cycle (TCA cycle)+ko00380//Trypt…	Transketolase, pyrimidine binding domain	-	hypothetical protein GUITHDRAFT_141727 [Guillardia theta CCMP2712] >EKX41726.1 hypothetical protein GUITHDRAFT_141727 [Guillardia theta CCMP2712]	[G] KOG0450 2-oxoglutarate dehydrogenase, E1 subunit	Dihydrolipoyllysine-residue succinyltransferase component of 2-oxoglutarate dehydrogenase complex 1, mitochondrial OS=Arabidopsis thaliana GN=At5g55070 PE=1 SV=1	GO:0006099//tricarboxylic acid cycle;GO:0045252//oxoglutarate dehydrogenase complex;GO:0004591//oxoglutarate dehydrogenase (succinyl-transferring) activity;GO:0005739//mitochondrion;GO:0030976//thiamine pyrophosphate binding
CL48.Contig2_All	ko00650//Butanoate metabolism;ko01110//Biosynthesis of secondary metabolites;ko00310//Lysine degradation;ko00280//Valine, leucine and isoleucine degradation;ko00071//Fatty acid degradation;ko01200//Carbon metabolism;ko01212//Fatty acid metabolism;ko01100//Metabolic pathways;ko00410//beta-Alanine metabolism;ko00640//Propanoate metabolism;ko00062//Fatty acid elongation;ko00380//Tryptophan metabolism	Metabolism	Lipid metabolism;Amino acid metabolism;Carbohydrate metabolism;Global and overview maps;Metabolism of other amino acids	3.47565	K07511//enoyl-CoA hydratase [EC:4.2.1.17]+ko00410//beta-Alanine metabolism+ko00310//Lysine degradation+ko00380//Tryptophan metabolism+ko00280//Valine, leucine and isoleucine degradation+ko00640//Propanoate metabolism+ko01100//Metabolic pathways+ko00650//Butanoate metabolism+ko01110//Biosynthesis of secondary metabolites+ko00062//Fatty acid elongation+ko01212//Fatty acid metabolism+ko00071//Fatty …	Enoyl-CoA hydratase/isomerase	-	predicted protein, partial [Thalassiosira pseudonana CCMP1335] >EED91921.1 predicted protein, partial [Thalassiosira pseudonana CCMP1335]	[I] KOG1680 Enoyl-CoA hydratase	Glyoxysomal fatty acid beta-oxidation multifunctional protein MFP-a OS=Cucumis sativus PE=1 SV=1	GO:0006635//fatty acid beta-oxidation;GO:0008152//metabolic process;GO:0005739//mitochondrion;GO:0004300//enoyl-CoA hydratase activity
Unigene9582_All	ko00380//Tryptophan metabolism;ko00280//Valine, leucine and isoleucine degradation;ko00130//Ubiquinone and other terpenoid-quinone biosynthesis;ko00650//Butanoate metabolism;ko01100//Metabolic pathways;ko00360//Phenylalanine metabolism;ko00410//beta-Alanine metabolism;ko01212//Fatty acid metabolism;ko01110//Biosynthesis of secondary metabolites;ko00310//Lysine degradation;ko00071//Fatty acid degr…	Metabolism	Metabolism of cofactors and vitamins;Amino acid metabolism;Global and overview maps;Metabolism of terpenoids and polyketides;Metabolism of other amino acids;Carbohydrate metabolism;Lipid metabolism	3.14966	K01661//naphthoate synthase [EC:4.1.3.36]+ko00130//Ubiquinone and other terpenoid-quinone biosynthesis+ko01100//Metabolic pathways+ko01110//Biosynthesis of secondary metabolites;K01661//naphthoate synthase [EC:4.1.3.36]+ko00130//Ubiquinone and other terpenoid-quinone biosynthesis+ko01100//Metabolic pathways+ko01110//Biosynthesis of secondary metabolites;K01661//naphthoate synthase [EC:4.1.3.36]+k…	Enoyl-CoA hydratase/isomerase	-	predicted protein [Thalassiosira pseudonana CCMP1335] >EED94177.1 predicted protein [Thalassiosira pseudonana CCMP1335]	[I] KOG1682 Enoyl-CoA isomerase	1,4-dihydroxy-2-naphthoyl-CoA synthase, peroxisomal OS=Arabidopsis thaliana GN=MENB PE=1 SV=2	GO:0008152//metabolic process;GO:0003824//catalytic activity
Unigene9006_All	ko00380//Tryptophan metabolism;ko01040//Biosynthesis of unsaturated fatty acids;ko00592//alpha-Linolenic acid metabolism;ko01110//Biosynthesis of secondary metabolites;ko04146//Peroxisome;ko00071//Fatty acid degradation;ko01100//Metabolic pathways;ko00310//Lysine degradation;ko01212//Fatty acid metabolism	Metabolism;Cellular Processes	Global and overview maps;Transport and catabolism;Lipid metabolism;Amino acid metabolism	2.63743	K00252//glutaryl-CoA dehydrogenase [EC:1.3.8.6]+ko00310//Lysine degradation+ko00380//Tryptophan metabolism+ko01100//Metabolic pathways+ko00071//Fatty acid degradation;K00232//acyl-CoA oxidase [EC:1.3.3.6]+ko04146//Peroxisome+ko00592//alpha-Linolenic acid metabolism+ko01100//Metabolic pathways+ko01110//Biosynthesis of secondary metabolites+ko01212//Fatty acid metabolism+ko01040//Biosynthesis of un…	Acyl-CoA dehydrogenase, N-terminal domain	-	glutaryl-CoA dehydrogenase [Achlya hypogyna]	[E] KOG0138 Glutaryl-CoA dehydrogenase	Isovaleryl-CoA dehydrogenase, mitochondrial OS=Oryza sativa subsp. japonica GN=Os05g0125500 PE=2 SV=2	GO:0050660//flavin adenine dinucleotide binding;GO:0003995//acyl-CoA dehydrogenase activity
CL2560.Contig1_All	ko00380//Tryptophan metabolism;ko00270//Cysteine and methionine metabolism;ko01100//Metabolic pathways	Metabolism	Global and overview maps;Amino acid metabolism	1.81188	K00837//aromatic aminotransferase [EC:2.6.1.-]+ko00380//Tryptophan metabolism+ko01100//Metabolic pathways+ko00270//Cysteine and methionine metabolism;K00837//aromatic aminotransferase [EC:2.6.1.-]+ko00380//Tryptophan metabolism+ko01100//Metabolic pathways+ko00270//Cysteine and methionine metabolism;K00837//aromatic aminotransferase [EC:2.6.1.-]+ko00380//Tryptophan metabolism+ko01100//Metabolic pa…	Aminotransferase class I and II	-	aspartate aminotransferase, partial [Thalassiosira pseudonana CCMP1335] >EED86265.1 aspartate aminotransferase, partial [Thalassiosira pseudonana CCMP1335]	[E] KOG0257 Kynurenine aminotransferase, glutamine transaminase K	Aromatic aminotransferase ISS1 OS=Arabidopsis thaliana GN=ISS1 PE=1 SV=1	GO:0009058//biosynthetic process;GO:0008483//transaminase activity;GO:0003824//catalytic activity;GO:0030170//pyridoxal phosphate binding
CL1394.Contig2_All	ko00480//Glutathione metabolism;ko00380//Tryptophan metabolism;ko01100//Metabolic pathways	Metabolism	Amino acid metabolism;Metabolism of other amino acids;Global and overview maps	1.79586	K00799//glutathione S-transferase [EC:2.5.1.18]+ko00480//Glutathione metabolism;K00486//kynurenine 3-monooxygenase [EC:1.14.13.9]+ko00380//Tryptophan metabolism+ko01100//Metabolic pathways;K00799//glutathione S-transferase [EC:2.5.1.18]+ko00480//Glutathione metabolism;K00799//glutathione S-transferase [EC:2.5.1.18]+ko00480//Glutathione metabolism;K00799//glutathione S-transferase [EC:2.5.1.18]+ko…	FAD binding domain	-	predicted protein [Thalassiosira pseudonana CCMP1335] >EED88411.1 predicted protein [Thalassiosira pseudonana CCMP1335]	[O] KOG0406 Glutathione S-transferase	Glutathione S-transferase DHAR2 OS=Arabidopsis thaliana GN=DHAR2 PE=1 SV=1	GO:0044550//secondary metabolite biosynthetic process;GO:0016021//integral component of membrane;GO:0004497//monooxygenase activity;GO:0071949//FAD binding
Unigene5732_All	ko00010//Glycolysis / Gluconeogenesis;ko00280//Valine, leucine and isoleucine degradation;ko00053//Ascorbate and aldarate metabolism;ko00380//Tryptophan metabolism;ko00561//Glycerolipid metabolism;ko00071//Fatty acid degradation;ko00940//Phenylpropanoid biosynthesis;ko00903//Limonene and pinene degradation;ko00310//Lysine degradation;ko00340//Histidine metabolism;ko00250//Alanine, aspartate and g…	Metabolism	Lipid metabolism;Amino acid metabolism;Global and overview maps;Biosynthesis of other secondary metabolites;Carbohydrate metabolism;Metabolism of other amino acids;Metabolism of terpenoids and polyketides	1.53723	K00294//1-pyrroline-5-carboxylate dehydrogenase [EC:1.2.1.88]+ko00250//Alanine, aspartate and glutamate metabolism+ko00330//Arginine and proline metabolism+ko01100//Metabolic pathways;K00294//1-pyrroline-5-carboxylate dehydrogenase [EC:1.2.1.88]+ko00250//Alanine, aspartate and glutamate metabolism+ko00330//Arginine and proline metabolism+ko01100//Metabolic pathways;K12355//coniferyl-aldehyde dehy…	Aldehyde dehydrogenase family	FP095269.1 Phyllostachys edulis cDNA clone: bphylf054l04, full insert sequence	1-pyrroline-5-carboxylate dehydrogenase [Galdieria sulphuraria] >EME28745.1 1-pyrroline-5-carboxylate dehydrogenase [Galdieria sulphuraria]	[E] KOG2455 Delta-1-pyrroline-5-carboxylate dehydrogenase	Aldehyde dehydrogenase family 2 member C4 OS=Arabidopsis thaliana GN=ALDH2C4 PE=1 SV=2	GO:0010133//proline catabolic process to glutamate;GO:0003842//1-pyrroline-5-carboxylate dehydrogenase activity
Unigene7075_All	ko00310//Lysine degradation;ko01212//Fatty acid metabolism;ko00380//Tryptophan metabolism;ko00640//Propanoate metabolism;ko00630//Glyoxylate and dicarboxylate metabolism;ko01100//Metabolic pathways;ko00900//Terpenoid backbone biosynthesis;ko00280//Valine, leucine and isoleucine degradation;ko01110//Biosynthesis of secondary metabolites;ko00650//Butanoate metabolism;ko00072//Synthesis and degradat…	Metabolism	Carbohydrate metabolism;Amino acid metabolism;Lipid metabolism;Metabolism of terpenoids and polyketides;Global and overview maps	1.44849	K00626//acetyl-CoA C-acetyltransferase [EC:2.3.1.9]+ko00310//Lysine degradation+ko00380//Tryptophan metabolism+ko00900//Terpenoid backbone biosynthesis+ko00280//Valine, leucine and isoleucine degradation+ko00640//Propanoate metabolism+ko01100//Metabolic pathways+ko00650//Butanoate metabolism+ko01110//Biosynthesis of secondary metabolites+ko01212//Fatty acid metabolism+ko00071//Fatty acid degradat…	Thiolase, N-terminal domain	-	acetyl-coa acetyltransferase [Thalassiosira pseudonana CCMP1335] >EED91204.1 acetyl-coa acetyltransferase [Thalassiosira pseudonana CCMP1335]	[I] KOG1390 Acetyl-CoA acetyltransferase	Probable acetyl-CoA acetyltransferase, cytosolic 2 OS=Arabidopsis thaliana GN=At5g47720 PE=2 SV=1	GO:0006635//fatty acid beta-oxidation;GO:0008152//metabolic process;GO:0005829//cytosol;GO:0003985//acetyl-CoA C-acetyltransferase activity;GO:0016747//transferase activity, transferring acyl groups other than amino-acyl groups
CL2560.Contig2_All	ko00270//Cysteine and methionine metabolism;ko00380//Tryptophan metabolism;ko01100//Metabolic pathways	Metabolism	Global and overview maps;Amino acid metabolism	1.39654	K00837//aromatic aminotransferase [EC:2.6.1.-]+ko00380//Tryptophan metabolism+ko01100//Metabolic pathways+ko00270//Cysteine and methionine metabolism;K00837//aromatic aminotransferase [EC:2.6.1.-]+ko00380//Tryptophan metabolism+ko01100//Metabolic pathways+ko00270//Cysteine and methionine metabolism;K00837//aromatic aminotransferase [EC:2.6.1.-]+ko00380//Tryptophan metabolism+ko01100//Metabolic pa…	Aminotransferase class I and II	-	aspartate aminotransferase, partial [Thalassiosira pseudonana CCMP1335] >EED86265.1 aspartate aminotransferase, partial [Thalassiosira pseudonana CCMP1335]	[E] KOG0257 Kynurenine aminotransferase, glutamine transaminase K	Aromatic aminotransferase ISS1 OS=Arabidopsis thaliana GN=ISS1 PE=1 SV=1	GO:0009058//biosynthetic process;GO:0008483//transaminase activity;GO:0003824//catalytic activity;GO:0030170//pyridoxal phosphate binding
Unigene4382_All	ko00071//Fatty acid degradation;ko00310//Lysine degradation;ko01110//Biosynthesis of secondary metabolites;ko00340//Histidine metabolism;ko00561//Glycerolipid metabolism;ko00620//Pyruvate metabolism;ko00010//Glycolysis / Gluconeogenesis;ko00380//Tryptophan metabolism;ko00280//Valine, leucine and isoleucine degradation;ko01100//Metabolic pathways;ko00330//Arginine and proline metabolism;ko00903//L…	Metabolism	Carbohydrate metabolism;Lipid metabolism;Metabolism of terpenoids and polyketides;Global and overview maps;Metabolism of other amino acids;Amino acid metabolism	1.3894	K00128//aldehyde dehydrogenase (NAD+) [EC:1.2.1.3]+ko00410//beta-Alanine metabolism+ko00310//Lysine degradation+ko00010//Glycolysis / Gluconeogenesis+ko00903//Limonene and pinene degradation+ko00380//Tryptophan metabolism+ko00330//Arginine and proline metabolism+ko00280//Valine, leucine and isoleucine degradation+ko01100//Metabolic pathways+ko00053//Ascorbate and aldarate metabolism+ko00340//Hist…	Aldehyde dehydrogenase family	-	hypothetical protein THAOC_15797 [Thalassiosira oceanica]	[C] KOG2456 Aldehyde dehydrogenase	Aldehyde dehydrogenase family 3 member I1, chloroplastic OS=Arabidopsis thaliana GN=ALDH3I1 PE=1 SV=2	GO:0006081//cellular aldehyde metabolic process;GO:0016021//integral component of membrane;GO:0004030//aldehyde dehydrogenase [NAD(P)+] activity
CL1394.Contig1_All	ko00380//Tryptophan metabolism;ko00480//Glutathione metabolism;ko01100//Metabolic pathways	Metabolism	Global and overview maps;Metabolism of other amino acids;Amino acid metabolism	1.36388	K00799//glutathione S-transferase [EC:2.5.1.18]+ko00480//Glutathione metabolism;K00486//kynurenine 3-monooxygenase [EC:1.14.13.9]+ko00380//Tryptophan metabolism+ko01100//Metabolic pathways;K00799//glutathione S-transferase [EC:2.5.1.18]+ko00480//Glutathione metabolism;K00799//glutathione S-transferase [EC:2.5.1.18]+ko00480//Glutathione metabolism;K00799//glutathione S-transferase [EC:2.5.1.18]+ko…	FAD binding domain	-	predicted protein [Thalassiosira pseudonana CCMP1335] >EED88411.1 predicted protein [Thalassiosira pseudonana CCMP1335]	[O] KOG0406 Glutathione S-transferase	Glutathione S-transferase DHAR2 OS=Arabidopsis thaliana GN=DHAR2 PE=1 SV=1	GO:0044550//secondary metabolite biosynthetic process;GO:0016021//integral component of membrane;GO:0004497//monooxygenase activity;GO:0071949//FAD binding
CL1362.Contig2_All	ko00900//Terpenoid backbone biosynthesis;ko00630//Glyoxylate and dicarboxylate metabolism;ko00640//Propanoate metabolism;ko00650//Butanoate metabolism;ko00380//Tryptophan metabolism;ko00620//Pyruvate metabolism;ko00310//Lysine degradation;ko01200//Carbon metabolism;ko01100//Metabolic pathways;ko01110//Biosynthesis of secondary metabolites;ko00072//Synthesis and degradation of ketone bodies;ko0121…	Metabolism	Carbohydrate metabolism;Amino acid metabolism;Global and overview maps;Metabolism of terpenoids and polyketides;Lipid metabolism	1.24628	K00626//acetyl-CoA C-acetyltransferase [EC:2.3.1.9]+ko00310//Lysine degradation+ko00380//Tryptophan metabolism+ko00900//Terpenoid backbone biosynthesis+ko00280//Valine, leucine and isoleucine degradation+ko00640//Propanoate metabolism+ko01100//Metabolic pathways+ko00650//Butanoate metabolism+ko01110//Biosynthesis of secondary metabolites+ko01212//Fatty acid metabolism+ko00071//Fatty acid degradat…	Thiolase, N-terminal domain	XM_010464044.2 PREDICTED: Camelina sativa mediator of RNA polymerase II transcription subunit 9-like (LOC104742952), mRNA	3-ketoacyl-coa thiolase, mitochondrial [Thalassiosira pseudonana CCMP1335] >EED91664.1 3-ketoacyl-coa thiolase, mitochondrial [Thalassiosira pseudonana CCMP1335]	[I] KOG1391 Acetyl-CoA acetyltransferase	Acetyl-CoA acetyltransferase, cytosolic 1 OS=Arabidopsis thaliana GN=AAT1 PE=2 SV=1	GO:0006635//fatty acid beta-oxidation;GO:0008152//metabolic process;GO:0003988//acetyl-CoA C-acyltransferase activity;GO:0016747//transferase activity, transferring acyl groups other than amino-acyl groups;GO:0005739//mitochondrion
CL358.Contig4_All	ko00592//alpha-Linolenic acid metabolism;ko04146//Peroxisome;ko00380//Tryptophan metabolism;ko00071//Fatty acid degradation;ko01040//Biosynthesis of unsaturated fatty acids;ko01110//Biosynthesis of secondary metabolites;ko01100//Metabolic pathways;ko01212//Fatty acid metabolism;ko00310//Lysine degradation	Cellular Processes;Metabolism	Amino acid metabolism;Global and overview maps;Transport and catabolism;Lipid metabolism	1.17134	K00252//glutaryl-CoA dehydrogenase [EC:1.3.8.6]+ko00310//Lysine degradation+ko00380//Tryptophan metabolism+ko01100//Metabolic pathways+ko00071//Fatty acid degradation;K00232//acyl-CoA oxidase [EC:1.3.3.6]+ko04146//Peroxisome+ko00592//alpha-Linolenic acid metabolism+ko01100//Metabolic pathways+ko01110//Biosynthesis of secondary metabolites+ko01212//Fatty acid metabolism+ko01040//Biosynthesis of un…	Acyl-CoA dehydrogenase, C-terminal domain	-	precursor of hydrogenase glutaryl-coa dehydrogenase [Thalassiosira pseudonana CCMP1335] >EED90951.1 precursor of hydrogenase glutaryl-coa dehydrogenase [Thalassiosira pseudonana CCMP1335]	[E] KOG0138 Glutaryl-CoA dehydrogenase	2-methylacyl-CoA dehydrogenase, mitochondrial OS=Solanum tuberosum GN=2MBCD PE=1 SV=2	GO:0050660//flavin adenine dinucleotide binding;GO:0003995//acyl-CoA dehydrogenase activity
CL1487.Contig1_All	ko00071//Fatty acid degradation;ko00310//Lysine degradation;ko00410//beta-Alanine metabolism;ko01212//Fatty acid metabolism;ko01100//Metabolic pathways;ko00280//Valine, leucine and isoleucine degradation;ko00640//Propanoate metabolism;ko01110//Biosynthesis of secondary metabolites;ko00380//Tryptophan metabolism;ko01200//Carbon metabolism;ko00592//alpha-Linolenic acid metabolism;ko00062//Fatty aci…	Metabolism	Carbohydrate metabolism;Amino acid metabolism;Metabolism of other amino acids;Lipid metabolism;Global and overview maps	1.04731	K10527//enoyl-CoA hydratase/3-hydroxyacyl-CoA dehydrogenase [EC:4.2.1.17 1.1.1.35 1.1.1.211]+ko00592//alpha-Linolenic acid metabolism+ko01100//Metabolic pathways+ko01110//Biosynthesis of secondary metabolites+ko01212//Fatty acid metabolism+ko00071//Fatty acid degradation;K05607//methylglutaconyl-CoA hydratase [EC:4.2.1.18]+ko00280//Valine, leucine and isoleucine degradation+ko01100//Metabolic pat…	Trypsin-like peptidase domain	-	trypsin-like serine protease, partial [Thalassiosira pseudonana CCMP1335] >EED88573.1 trypsin-like serine protease, partial [Thalassiosira pseudonana CCMP1335]	[O] KOG1320 Serine protease	Protease Do-like 2, chloroplastic OS=Arabidopsis thaliana GN=DEGP2 PE=1 SV=2	GO:0004252//serine-type endopeptidase activity;GO:0005759//mitochondrial matrix
Unigene1149_All	ko01100//Metabolic pathways;ko00380//Tryptophan metabolism	Metabolism	Amino acid metabolism;Global and overview maps	1.00297	K00486//kynurenine 3-monooxygenase [EC:1.14.13.9]+ko00380//Tryptophan metabolism+ko01100//Metabolic pathways;K11463//polycomb protein SUZ12;K00486//kynurenine 3-monooxygenase [EC:1.14.13.9]+ko00380//Tryptophan metabolism+ko01100//Metabolic pathways;K11463//polycomb protein SUZ12;K11858//ubiquitin carboxyl-terminal hydrolase 48 [EC:3.4.19.12]	VEFS-Box of polycomb protein	-	hypothetical protein FisN_23Hh131 [Fistulifera solaris]	[R] KOG2350 Zn-finger protein joined to JAZF1 (predicted suppressor)	Polycomb group protein VERNALIZATION 2 OS=Arabidopsis thaliana GN=VRN2 PE=1 SV=2	GO:0016021//integral component of membrane;GO:0071949//FAD binding
Unigene1009_All	ko01100//Metabolic pathways;ko00380//Tryptophan metabolism	Metabolism	Global and overview maps;Amino acid metabolism	-1.60795	K00486//kynurenine 3-monooxygenase [EC:1.14.13.9]+ko00380//Tryptophan metabolism+ko01100//Metabolic pathways;K11463//polycomb protein SUZ12;K00486//kynurenine 3-monooxygenase [EC:1.14.13.9]+ko00380//Tryptophan metabolism+ko01100//Metabolic pathways;K11463//polycomb protein SUZ12;K11463//polycomb protein SUZ12	VEFS-Box of polycomb protein	-	hypothetical protein FisN_23Hh131 [Fistulifera solaris]	[R] KOG2350 Zn-finger protein joined to JAZF1 (predicted suppressor)	Polycomb group protein VERNALIZATION 2 OS=Arabidopsis thaliana GN=VRN2 PE=1 SV=2	GO:0016021//integral component of membrane;GO:0071949//FAD binding
Unigene1493_All	ko01100//Metabolic pathways;ko00380//Tryptophan metabolism	Metabolism	Global and overview maps;Amino acid metabolism	-1.6612	K00486//kynurenine 3-monooxygenase [EC:1.14.13.9]+ko00380//Tryptophan metabolism+ko01100//Metabolic pathways;K11463//polycomb protein SUZ12;K00486//kynurenine 3-monooxygenase [EC:1.14.13.9]+ko00380//Tryptophan metabolism+ko01100//Metabolic pathways;K11463//polycomb protein SUZ12;K11858//ubiquitin carboxyl-terminal hydrolase 48 [EC:3.4.19.12]	VEFS-Box of polycomb protein	-	hypothetical protein FisN_23Hh131 [Fistulifera solaris]	[R] KOG2350 Zn-finger protein joined to JAZF1 (predicted suppressor)	Polycomb group protein VERNALIZATION 2 OS=Arabidopsis thaliana GN=VRN2 PE=1 SV=2	GO:0016021//integral component of membrane;GO:0071949//FAD binding
Unigene1171_All	ko00380//Tryptophan metabolism;ko01100//Metabolic pathways	Metabolism	Amino acid metabolism;Global and overview maps	-4.75489	K00486//kynurenine 3-monooxygenase [EC:1.14.13.9]+ko00380//Tryptophan metabolism+ko01100//Metabolic pathways;K11463//polycomb protein SUZ12;K00486//kynurenine 3-monooxygenase [EC:1.14.13.9]+ko00380//Tryptophan metabolism+ko01100//Metabolic pathways;K11463//polycomb protein SUZ12;K11858//ubiquitin carboxyl-terminal hydrolase 48 [EC:3.4.19.12]	VEFS-Box of polycomb protein	-	hypothetical protein FisN_23Hh131 [Fistulifera solaris]	[R] KOG2350 Zn-finger protein joined to JAZF1 (predicted suppressor)	Polycomb group protein VERNALIZATION 2 OS=Arabidopsis thaliana GN=VRN2 PE=1 SV=2	GO:0016021//integral component of membrane;GO:0071949//FAD binding
Unigene3829_All	ko00380//Tryptophan metabolism;ko01100//Metabolic pathways	Metabolism	Amino acid metabolism;Global and overview maps	-4.88996	K11816//indole-3-pyruvate monooxygenase [EC:1.14.13.168]+ko00380//Tryptophan metabolism+ko01100//Metabolic pathways;K11816//indole-3-pyruvate monooxygenase [EC:1.14.13.168]+ko00380//Tryptophan metabolism+ko01100//Metabolic pathways;K11816//indole-3-pyruvate monooxygenase [EC:1.14.13.168]+ko00380//Tryptophan metabolism+ko01100//Metabolic pathways;K11816//indole-3-pyruvate monooxygenase [EC:1.14.13…	Pyridine nucleotide-disulphide oxidoreductase	-	predicted protein [Thalassiosira pseudonana CCMP1335] >EED91002.1 predicted protein [Thalassiosira pseudonana CCMP1335]	[Q] KOG1399 Flavin-containing monooxygenase	Probable indole-3-pyruvate monooxygenase YUCCA4 OS=Arabidopsis thaliana GN=YUC4 PE=1 SV=1	GO:0050661//NADP binding;GO:0004499//N,N-dimethylaniline monooxygenase activity;GO:0050660//flavin adenine dinucleotide binding;GO:0016021//integral component of membrane;GO:0004497//monooxygenase activity;GO:0055114//oxidation-reduction process
CL358.Contig3_All	ko00310//Lysine degradation;ko01100//Metabolic pathways;ko01110//Biosynthesis of secondary metabolites;ko00592//alpha-Linolenic acid metabolism;ko00380//Tryptophan metabolism;ko00071//Fatty acid degradation;ko04146//Peroxisome;ko01212//Fatty acid metabolism;ko01040//Biosynthesis of unsaturated fatty acids	Metabolism;Cellular Processes	Amino acid metabolism;Transport and catabolism;Lipid metabolism;Global and overview maps	-5.04439	K00252//glutaryl-CoA dehydrogenase [EC:1.3.8.6]+ko00310//Lysine degradation+ko00380//Tryptophan metabolism+ko01100//Metabolic pathways+ko00071//Fatty acid degradation;K00232//acyl-CoA oxidase [EC:1.3.3.6]+ko04146//Peroxisome+ko00592//alpha-Linolenic acid metabolism+ko01100//Metabolic pathways+ko01110//Biosynthesis of secondary metabolites+ko01212//Fatty acid metabolism+ko01040//Biosynthesis of un…	Acyl-CoA dehydrogenase, C-terminal domain	-	precursor of hydrogenase glutaryl-coa dehydrogenase [Thalassiosira pseudonana CCMP1335] >EED90951.1 precursor of hydrogenase glutaryl-coa dehydrogenase [Thalassiosira pseudonana CCMP1335]	[E] KOG0138 Glutaryl-CoA dehydrogenase	2-methylacyl-CoA dehydrogenase, mitochondrial OS=Solanum tuberosum GN=2MBCD PE=1 SV=2	GO:0050660//flavin adenine dinucleotide binding;GO:0003995//acyl-CoA dehydrogenase activity
