# Supplementary material for: The Biotechnological Potential of the Marine Diatom Skeletonema dohrnii to the Elevated Temperature and pCO2
Source: Mar Drugs. 2020 May 15;18(5):259. doi: 10.3390/md18050259 (PMC7281586; doi:10.3390/md18050259)
Supplement: Supplementary file 1 [file marinedrugs-18-00259-s001.zip › marinedrugs-749528-supplementary/Table-S6.xls]

## Sheet: Phenylpropanoid biosyntehsis
Differentially expressed transcripts in phenylpropanoid biosynthesis pathway
Gene ID	Pathway Name	Level 1	Level 2	log2(Sk_1000/Sk_400)	Kegg Orthology	Pfam	Nt	Nr	Kog	Swissprot	GO
CL4.Contig13_All	ko01100//Metabolic pathways;ko00940//Phenylpropanoid biosynthesis;ko01110//Biosynthesis of secondary metabolites	Metabolism	Global and overview maps;Biosynthesis of other secondary metabolites	10.6084	K10955//mucin-2;K00430//peroxidase [EC:1.11.1.7]+ko01100//Metabolic pathways+ko01110//Biosynthesis of secondary metabolites+ko00940//Phenylpropanoid biosynthesis	PT repeat	-	predicted protein [Thalassiosira pseudonana CCMP1335] >EED91000.1 predicted protein [Thalassiosira pseudonana CCMP1335]	[R] LSE0026 A Ripening-related protein	Pectinesterase inhibitor 10 OS=Arabidopsis thaliana GN=PMEI10 PE=2 SV=1	GO:0016021//integral component of membrane
Unigene768_All	ko00410//beta-Alanine metabolism;ko00310//Lysine degradation;ko00010//Glycolysis / Gluconeogenesis;ko01100//Metabolic pathways;ko00330//Arginine and proline metabolism;ko00620//Pyruvate metabolism;ko00903//Limonene and pinene degradation;ko00561//Glycerolipid metabolism;ko00071//Fatty acid degradation;ko00280//Valine, leucine and isoleucine degradation;ko01110//Biosynthesis of secondary metabolit…	Metabolism	Metabolism of terpenoids and polyketides;Biosynthesis of other secondary metabolites;Lipid metabolism;Carbohydrate metabolism;Global and overview maps;Metabolism of other amino acids;Amino acid metabolism	10.0457	K12355//coniferyl-aldehyde dehydrogenase [EC:1.2.1.68]+ko00940//Phenylpropanoid biosynthesis;K00128//aldehyde dehydrogenase (NAD+) [EC:1.2.1.3]+ko00410//beta-Alanine metabolism+ko00310//Lysine degradation+ko00010//Glycolysis / Gluconeogenesis+ko00903//Limonene and pinene degradation+ko00380//Tryptophan metabolism+ko00330//Arginine and proline metabolism+ko00280//Valine, leucine and isoleucine deg…	Aldehyde dehydrogenase family	-	putative mitochondrial aldehyde dehydrogenase [Emiliania huxleyi CCMP1516] >EOD26605.1 putative mitochondrial aldehyde dehydrogenase [Emiliania huxleyi CCMP1516]	[C] KOG2450 Aldehyde dehydrogenase	Aldehyde dehydrogenase family 2 member C4 OS=Arabidopsis thaliana GN=ALDH2C4 PE=1 SV=2	GO:0004029//aldehyde dehydrogenase (NAD) activity;GO:0016491//oxidoreductase activity
CL160.Contig2_All	ko01100//Metabolic pathways;ko01110//Biosynthesis of secondary metabolites;ko00940//Phenylpropanoid biosynthesis	Metabolism	Global and overview maps;Biosynthesis of other secondary metabolites	8.46576	K00430//peroxidase [EC:1.11.1.7]+ko01100//Metabolic pathways+ko01110//Biosynthesis of secondary metabolites+ko00940//Phenylpropanoid biosynthesis;K00430//peroxidase [EC:1.11.1.7]+ko01100//Metabolic pathways+ko01110//Biosynthesis of secondary metabolites+ko00940//Phenylpropanoid biosynthesis	-	-	hypothetical protein H310_03146 [Aphanomyces invadans] >ETW07074.1 hypothetical protein H310_03146 [Aphanomyces invadans]	[T] KOG1187 Serine/threonine protein kinase	Proline-rich receptor-like protein kinase PERK2 OS=Arabidopsis thaliana GN=PERK2 PE=2 SV=3	GO:0016539//intein-mediated protein splicing;GO:0008233//peptidase activity;GO:0016021//integral component of membrane
CL3139.Contig1_All	ko01100//Metabolic pathways;ko01110//Biosynthesis of secondary metabolites;ko00360//Phenylalanine metabolism;ko00940//Phenylpropanoid biosynthesis;ko00130//Ubiquinone and other terpenoid-quinone biosynthesis;ko00280//Valine, leucine and isoleucine degradation	Metabolism	Metabolism of cofactors and vitamins;Global and overview maps;Biosynthesis of other secondary metabolites;Amino acid metabolism	7.39661	K01904//4-coumarate--CoA ligase [EC:6.2.1.12]+ko00130//Ubiquinone and other terpenoid-quinone biosynthesis+ko01100//Metabolic pathways+ko01110//Biosynthesis of secondary metabolites+ko00940//Phenylpropanoid biosynthesis+ko00360//Phenylalanine metabolism;K01904//4-coumarate--CoA ligase [EC:6.2.1.12]+ko00130//Ubiquinone and other terpenoid-quinone biosynthesis+ko01100//Metabolic pathways+ko01110//B…	AMP-binding enzyme	-	unnamed protein product [Chondrus crispus] >CDF33083.1 unnamed protein product [Chondrus crispus]	[I] KOG1176 Acyl-CoA synthetase	4-coumarate--CoA ligase-like 6 OS=Arabidopsis thaliana GN=4CLL6 PE=2 SV=2	GO:0008152//metabolic process;GO:0003824//catalytic activity
Unigene9056_All	ko00940//Phenylpropanoid biosynthesis;ko01100//Metabolic pathways;ko01110//Biosynthesis of secondary metabolites;ko03020//RNA polymerase	Metabolism;Genetic Information Processing	Biosynthesis of other secondary metabolites;Transcription;Global and overview maps	5.71012	K03006//DNA-directed RNA polymerase II subunit RPB1 [EC:2.7.7.6]+ko03020//RNA polymerase;K03006//DNA-directed RNA polymerase II subunit RPB1 [EC:2.7.7.6]+ko03020//RNA polymerase;K00430//peroxidase [EC:1.11.1.7]+ko01100//Metabolic pathways+ko01110//Biosynthesis of secondary metabolites+ko00940//Phenylpropanoid biosynthesis	PT repeat	-	predicted protein [Thalassiosira pseudonana CCMP1335] >EED90770.1 predicted protein [Thalassiosira pseudonana CCMP1335]	[M] LSE0024 A Pectinesterase	Vegetative cell wall protein gp1 OS=Chlamydomonas reinhardtii GN=GP1 PE=1 SV=1
Unigene10262_All	ko00940//Phenylpropanoid biosynthesis;ko03020//RNA polymerase;ko01110//Biosynthesis of secondary metabolites;ko01100//Metabolic pathways	Genetic Information Processing;Metabolism	Transcription;Biosynthesis of other secondary metabolites;Global and overview maps	5.63973	K03006//DNA-directed RNA polymerase II subunit RPB1 [EC:2.7.7.6]+ko03020//RNA polymerase;K03006//DNA-directed RNA polymerase II subunit RPB1 [EC:2.7.7.6]+ko03020//RNA polymerase;K17987//next to BRCA1 gene 1 protein;K00430//peroxidase [EC:1.11.1.7]+ko01100//Metabolic pathways+ko01110//Biosynthesis of secondary metabolites+ko00940//Phenylpropanoid biosynthesis	-	-	similar to trefoil factor [Cyanidioschyzon merolae strain 10D] >BAM79099.1 similar to trefoil factor [Cyanidioschyzon merolae strain 10D]	[PT] KOG3599 Ca2+-modulated nonselective cation channel polycystin	Proline-rich receptor-like protein kinase PERK1 OS=Arabidopsis thaliana GN=PERK1 PE=2 SV=1	GO:0004252//serine-type endopeptidase activity
Unigene13323_All	ko00940//Phenylpropanoid biosynthesis;ko01100//Metabolic pathways;ko01110//Biosynthesis of secondary metabolites	Metabolism	Global and overview maps;Biosynthesis of other secondary metabolites	5.48773	K00083//cinnamyl-alcohol dehydrogenase [EC:1.1.1.195]+ko01100//Metabolic pathways+ko01110//Biosynthesis of secondary metabolites+ko00940//Phenylpropanoid biosynthesis;K00083//cinnamyl-alcohol dehydrogenase [EC:1.1.1.195]+ko01100//Metabolic pathways+ko01110//Biosynthesis of secondary metabolites+ko00940//Phenylpropanoid biosynthesis	Alcohol dehydrogenase GroES-like domain	-	PREDICTED: cinnamyl alcohol dehydrogenase 1 [Vitis vinifera] >CBI33767.3 unnamed protein product, partial [Vitis vinifera]
CL2825.Contig1_All	ko00940//Phenylpropanoid biosynthesis;ko01100//Metabolic pathways;ko01110//Biosynthesis of secondary metabolites	Metabolism	Biosynthesis of other secondary metabolites;Global and overview maps	5.1658	K00430//peroxidase [EC:1.11.1.7]+ko01100//Metabolic pathways+ko01110//Biosynthesis of secondary metabolites+ko00940//Phenylpropanoid biosynthesis	Bacterial extracellular solute-binding protein	-	LOW QUALITY PROTEIN: hypothetical protein BU14_0066s0027 [Porphyra umbilicalis]
CL160.Contig3_All	ko00940//Phenylpropanoid biosynthesis;ko01110//Biosynthesis of secondary metabolites;ko01100//Metabolic pathways	Metabolism	Global and overview maps;Biosynthesis of other secondary metabolites	5.15938	K00430//peroxidase [EC:1.11.1.7]+ko01100//Metabolic pathways+ko01110//Biosynthesis of secondary metabolites+ko00940//Phenylpropanoid biosynthesis;K00430//peroxidase [EC:1.11.1.7]+ko01100//Metabolic pathways+ko01110//Biosynthesis of secondary metabolites+ko00940//Phenylpropanoid biosynthesis	-	-	hypothetical protein H310_03146 [Aphanomyces invadans] >ETW07074.1 hypothetical protein H310_03146 [Aphanomyces invadans]	[T] KOG1187 Serine/threonine protein kinase	Proline-rich receptor-like protein kinase PERK2 OS=Arabidopsis thaliana GN=PERK2 PE=2 SV=3	GO:0016539//intein-mediated protein splicing;GO:0008233//peptidase activity;GO:0016021//integral component of membrane
Unigene16150_All	ko00500//Starch and sucrose metabolism;ko01100//Metabolic pathways;ko00940//Phenylpropanoid biosynthesis;ko01110//Biosynthesis of secondary metabolites;ko00460//Cyanoamino acid metabolism	Metabolism	Metabolism of other amino acids;Biosynthesis of other secondary metabolites;Carbohydrate metabolism;Global and overview maps	4.99588	K05349//beta-glucosidase [EC:3.2.1.21]+ko01100//Metabolic pathways+ko00500//Starch and sucrose metabolism+ko01110//Biosynthesis of secondary metabolites+ko00460//Cyanoamino acid metabolism+ko00940//Phenylpropanoid biosynthesis;K05349//beta-glucosidase [EC:3.2.1.21]+ko01100//Metabolic pathways+ko00500//Starch and sucrose metabolism+ko01110//Biosynthesis of secondary metabolites+ko00460//Cyanoamino…	Glycosyl hydrolase family 3 N terminal domain	-	Periplasmic beta-glucosidase precursor, putative, partial [Ricinus communis]	[GRV] LSE0437 A Predicted beta-glucosidase	Probable beta-D-xylosidase 2 OS=Arabidopsis thaliana GN=BXL2 PE=2 SV=1
Unigene2895_All	ko01100//Metabolic pathways;ko00040//Pentose and glucuronate interconversions;ko01110//Biosynthesis of secondary metabolites;ko00940//Phenylpropanoid biosynthesis	Metabolism	Global and overview maps;Biosynthesis of other secondary metabolites;Carbohydrate metabolism	4.87067	K01051//pectinesterase [EC:3.1.1.11]+ko00040//Pentose and glucuronate interconversions+ko01100//Metabolic pathways;K00430//peroxidase [EC:1.11.1.7]+ko01100//Metabolic pathways+ko01110//Biosynthesis of secondary metabolites+ko00940//Phenylpropanoid biosynthesis	PT repeat	-	predicted protein [Thalassiosira pseudonana CCMP1335] >EED90770.1 predicted protein [Thalassiosira pseudonana CCMP1335]	[M] LSE0024 A Pectinesterase	Pectinesterase inhibitor 10 OS=Arabidopsis thaliana GN=PMEI10 PE=2 SV=1
CL1636.Contig4_All	ko01100//Metabolic pathways;ko00650//Butanoate metabolism;ko00250//Alanine, aspartate and glutamate metabolism;ko00940//Phenylpropanoid biosynthesis	Metabolism	Global and overview maps;Carbohydrate metabolism;Biosynthesis of other secondary metabolites;Amino acid metabolism	4.83986	K17761//succinate-semialdehyde dehydrogenase, mitochondrial [EC:1.2.1.24]+ko00250//Alanine, aspartate and glutamate metabolism+ko01100//Metabolic pathways+ko00650//Butanoate metabolism;K12355//coniferyl-aldehyde dehydrogenase [EC:1.2.1.68]+ko00940//Phenylpropanoid biosynthesis;K12355//coniferyl-aldehyde dehydrogenase [EC:1.2.1.68]+ko00940//Phenylpropanoid biosynthesis;K12355//coniferyl-aldehyde d…	Aldehyde dehydrogenase family	-	putative alcohol dehydrogenase [Emiliania huxleyi CCMP1516] >EOD10296.1 putative alcohol dehydrogenase [Emiliania huxleyi CCMP1516]	[C] KOG2451 Aldehyde dehydrogenase	Succinate-semialdehyde dehydrogenase, mitochondrial OS=Oryza sativa subsp. japonica GN=ALDH5F1 PE=3 SV=1	GO:0009013//succinate-semialdehyde dehydrogenase [NAD(P)+] activity;GO:0016491//oxidoreductase activity
Unigene10755_All	ko01100//Metabolic pathways;ko03040//Spliceosome;ko01110//Biosynthesis of secondary metabolites;ko00940//Phenylpropanoid biosynthesis	Genetic Information Processing;Metabolism	Transcription;Biosynthesis of other secondary metabolites;Global and overview maps	4.80323	K00430//peroxidase [EC:1.11.1.7]+ko01100//Metabolic pathways+ko01110//Biosynthesis of secondary metabolites+ko00940//Phenylpropanoid biosynthesis;K12741//heterogeneous nuclear ribonucleoprotein A1/A3+ko03040//Spliceosome;K12741//heterogeneous nuclear ribonucleoprotein A1/A3+ko03040//Spliceosome;K04733//interleukin-1 receptor-associated kinase 4 [EC:2.7.11.1]	-	-	hypothetical protein EMIHUDRAFT_436687 [Emiliania huxleyi CCMP1516] >EOD16040.1 hypothetical protein EMIHUDRAFT_436687 [Emiliania huxleyi CCMP1516]	[K] KOG1474 Transcription initiation factor TFIID, subunit BDF1 and related bromodomain proteins	Glycine-rich cell wall structural protein OS=Arabidopsis thaliana GN=At3g17050 PE=3 SV=2
Unigene20864_All	ko00940//Phenylpropanoid biosynthesis	Metabolism	Biosynthesis of other secondary metabolites	4.76847	K12355//coniferyl-aldehyde dehydrogenase [EC:1.2.1.68]+ko00940//Phenylpropanoid biosynthesis;K12355//coniferyl-aldehyde dehydrogenase [EC:1.2.1.68]+ko00940//Phenylpropanoid biosynthesis;K12355//coniferyl-aldehyde dehydrogenase [EC:1.2.1.68]+ko00940//Phenylpropanoid biosynthesis;K12355//coniferyl-aldehyde dehydrogenase [EC:1.2.1.68]+ko00940//Phenylpropanoid biosynthesis;K12355//coniferyl-aldehyde …	Aldehyde dehydrogenase family	-	amidohydrolase 2 [Chrysochromulina sp. CCMP291]	[C] KOG2450 Aldehyde dehydrogenase	Betaine aldehyde dehydrogenase, chloroplastic OS=Atriplex hortensis PE=2 SV=1
Unigene18365_All	ko01110//Biosynthesis of secondary metabolites;ko03013//RNA transport;ko01100//Metabolic pathways;ko03015//mRNA surveillance pathway;ko00940//Phenylpropanoid biosynthesis	Metabolism;Genetic Information Processing	Biosynthesis of other secondary metabolites;Global and overview maps;Translation	4.69632	K04733//interleukin-1 receptor-associated kinase 4 [EC:2.7.11.1];K00430//peroxidase [EC:1.11.1.7]+ko01100//Metabolic pathways+ko01110//Biosynthesis of secondary metabolites+ko00940//Phenylpropanoid biosynthesis;K13171//serine/arginine repetitive matrix protein 1+ko03015//mRNA surveillance pathway+ko03013//RNA transport	Bacterial extracellular solute-binding protein	-	hypothetical protein EMIHUDRAFT_460360, partial [Emiliania huxleyi CCMP1516] >EOD40261.1 hypothetical protein EMIHUDRAFT_460360, partial [Emiliania huxleyi CCMP1516]	[TV] KOG4297 C-type lectin
CL803.Contig5_All	ko00520//Amino sugar and nucleotide sugar metabolism;ko00940//Phenylpropanoid biosynthesis;ko04016//MAPK signaling pathway - plant;ko01110//Biosynthesis of secondary metabolites;ko01100//Metabolic pathways	Metabolism;Environmental Information Processing	Signal transduction;Biosynthesis of other secondary metabolites;Global and overview maps;Carbohydrate metabolism	4.55807	K20547//basic endochitinase B [EC:3.2.1.14]+ko04016//MAPK signaling pathway - plant+ko00520//Amino sugar and nucleotide sugar metabolism+ko01100//Metabolic pathways;K20547//basic endochitinase B [EC:3.2.1.14]+ko04016//MAPK signaling pathway - plant+ko00520//Amino sugar and nucleotide sugar metabolism+ko01100//Metabolic pathways;K20547//basic endochitinase B [EC:3.2.1.14]+ko04016//MAPK signaling p…	Lytic polysaccharide mono-oxygenase, cellulose-degrading	-	glycoside hydrolase, partial [Thalassiosira pseudonana CCMP1335] >EED87251.1 glycoside hydrolase, partial [Thalassiosira pseudonana CCMP1335]	[T] KOG1187 Serine/threonine protein kinase	Mulatexin OS=Morus alba PE=1 SV=2	GO:0004553//hydrolase activity, hydrolyzing O-glycosyl compounds;GO:0008061//chitin binding;GO:0006030//chitin metabolic process;GO:0005975//carbohydrate metabolic process;GO:0004568//chitinase activity;GO:0005576//extracellular region
CL504.Contig2_All	ko01100//Metabolic pathways;ko01110//Biosynthesis of secondary metabolites;ko00940//Phenylpropanoid biosynthesis	Metabolism	Biosynthesis of other secondary metabolites;Global and overview maps	4.31781	K00430//peroxidase [EC:1.11.1.7]+ko01100//Metabolic pathways+ko01110//Biosynthesis of secondary metabolites+ko00940//Phenylpropanoid biosynthesis	PT repeat	-	predicted protein [Thalassiosira pseudonana CCMP1335] >EED91000.1 predicted protein [Thalassiosira pseudonana CCMP1335]	[M] LSE0024 A Pectinesterase	Pectinesterase inhibitor 10 OS=Arabidopsis thaliana GN=PMEI10 PE=2 SV=1
Unigene10155_All	ko00940//Phenylpropanoid biosynthesis;ko01100//Metabolic pathways;ko01110//Biosynthesis of secondary metabolites	Metabolism	Biosynthesis of other secondary metabolites;Global and overview maps	4.1658	K10990//RecQ-mediated genome instability protein 1;K04733//interleukin-1 receptor-associated kinase 4 [EC:2.7.11.1];K04733//interleukin-1 receptor-associated kinase 4 [EC:2.7.11.1];K00430//peroxidase [EC:1.11.1.7]+ko01100//Metabolic pathways+ko01110//Biosynthesis of secondary metabolites+ko00940//Phenylpropanoid biosynthesis;K10990//RecQ-mediated genome instability protein 1	-	-	basic proline-rich protein-like [Helianthus annuus] >OTG10782.1 putative root cap [Helianthus annuus]	[T] KOG1187 Serine/threonine protein kinase	Proline-rich receptor-like protein kinase PERK8 OS=Arabidopsis thaliana GN=PERK8 PE=1 SV=1
Unigene9136_All	ko01100//Metabolic pathways;ko00940//Phenylpropanoid biosynthesis;ko03020//RNA polymerase;ko01110//Biosynthesis of secondary metabolites	Metabolism;Genetic Information Processing	Transcription;Global and overview maps;Biosynthesis of other secondary metabolites	4.04828	K00430//peroxidase [EC:1.11.1.7]+ko01100//Metabolic pathways+ko01110//Biosynthesis of secondary metabolites+ko00940//Phenylpropanoid biosynthesis;K03006//DNA-directed RNA polymerase II subunit RPB1 [EC:2.7.7.6]+ko03020//RNA polymerase;K00430//peroxidase [EC:1.11.1.7]+ko01100//Metabolic pathways+ko01110//Biosynthesis of secondary metabolites+ko00940//Phenylpropanoid biosynthesis	HSF-type DNA-binding	-	predicted protein [Thalassiosira pseudonana CCMP1335] >EED91000.1 predicted protein [Thalassiosira pseudonana CCMP1335]	[F] KOG2056 Equilibrative nucleoside transporter protein	Anther-specific proline-rich protein APG (Fragment) OS=Brassica napus GN=APG PE=2 SV=1	GO:0016021//integral component of membrane
Unigene11281_All	ko00280//Valine, leucine and isoleucine degradation;ko00410//beta-Alanine metabolism;ko00330//Arginine and proline metabolism;ko00380//Tryptophan metabolism;ko01110//Biosynthesis of secondary metabolites;ko00010//Glycolysis / Gluconeogenesis;ko01100//Metabolic pathways;ko00903//Limonene and pinene degradation;ko00620//Pyruvate metabolism;ko00053//Ascorbate and aldarate metabolism;ko00940//Phenylp…	Metabolism	Global and overview maps;Biosynthesis of other secondary metabolites;Carbohydrate metabolism;Amino acid metabolism;Metabolism of terpenoids and polyketides;Lipid metabolism;Metabolism of other amino acids	3.80323	K17761//succinate-semialdehyde dehydrogenase, mitochondrial [EC:1.2.1.24]+ko00250//Alanine, aspartate and glutamate metabolism+ko01100//Metabolic pathways+ko00650//Butanoate metabolism;K12355//coniferyl-aldehyde dehydrogenase [EC:1.2.1.68]+ko00940//Phenylpropanoid biosynthesis;K00128//aldehyde dehydrogenase (NAD+) [EC:1.2.1.3]+ko00410//beta-Alanine metabolism+ko00310//Lysine degradation+ko00010//…	Aldehyde dehydrogenase family	-	SSADH [Physcomitrella patens] >EDQ54756.1 SSADH [Physcomitrella patens]	[C] KOG2450 Aldehyde dehydrogenase	Aldehyde dehydrogenase family 2 member B4, mitochondrial OS=Arabidopsis thaliana GN=ALDH2B4 PE=1 SV=1
Unigene7570_All	ko00940//Phenylpropanoid biosynthesis;ko01110//Biosynthesis of secondary metabolites	Metabolism	Global and overview maps;Biosynthesis of other secondary metabolites	3.63545	K06892//feruloyl-CoA ortho-hydroxylase [EC:1.14.11.-]+ko01110//Biosynthesis of secondary metabolites+ko00940//Phenylpropanoid biosynthesis;K06892//feruloyl-CoA ortho-hydroxylase [EC:1.14.11.-]+ko01110//Biosynthesis of secondary metabolites+ko00940//Phenylpropanoid biosynthesis;K06892//feruloyl-CoA ortho-hydroxylase [EC:1.14.11.-]+ko01110//Biosynthesis of secondary metabolites+ko00940//Phenylpropa…	Putative SAM-dependent RNA methyltransferase	-	hypothetical protein THAOC_00871 [Thalassiosira oceanica]	[QR] KOG0143 Iron/ascorbate family oxidoreductases	1-aminocyclopropane-1-carboxylate oxidase homolog 3 OS=Arabidopsis thaliana GN=At1g06650 PE=2 SV=1	GO:0046872//metal ion binding;GO:0016491//oxidoreductase activity
Unigene8935_All	ko01110//Biosynthesis of secondary metabolites;ko01100//Metabolic pathways;ko00940//Phenylpropanoid biosynthesis	Metabolism	Biosynthesis of other secondary metabolites;Global and overview maps	3.50309	K00430//peroxidase [EC:1.11.1.7]+ko01100//Metabolic pathways+ko01110//Biosynthesis of secondary metabolites+ko00940//Phenylpropanoid biosynthesis	PT repeat	-	Ubiquitin fusion degradation protein [Blastocystis sp. ATCC 50177/Nand II]	[R] LSE0026 A Ripening-related protein	Pectinesterase inhibitor 10 OS=Arabidopsis thaliana GN=PMEI10 PE=2 SV=1
Unigene9758_All	ko03020//RNA polymerase;ko00940//Phenylpropanoid biosynthesis;ko01110//Biosynthesis of secondary metabolites;ko01100//Metabolic pathways	Metabolism;Genetic Information Processing	Transcription;Global and overview maps;Biosynthesis of other secondary metabolites	3.46981	K00430//peroxidase [EC:1.11.1.7]+ko01100//Metabolic pathways+ko01110//Biosynthesis of secondary metabolites+ko00940//Phenylpropanoid biosynthesis;K03006//DNA-directed RNA polymerase II subunit RPB1 [EC:2.7.7.6]+ko03020//RNA polymerase	PT repeat	-	predicted protein [Thalassiosira pseudonana CCMP1335] >EED91000.1 predicted protein [Thalassiosira pseudonana CCMP1335]	[M] LSE0024 A Pectinesterase	Pectinesterase inhibitor 10 OS=Arabidopsis thaliana GN=PMEI10 PE=2 SV=1
Unigene4081_All	ko01110//Biosynthesis of secondary metabolites;ko01100//Metabolic pathways;ko00940//Phenylpropanoid biosynthesis	Metabolism	Biosynthesis of other secondary metabolites;Global and overview maps	3.39842	K05740//diaphanous 1+ko04933//AGE-RAGE signaling pathway in diabetic complications;K00430//peroxidase [EC:1.11.1.7]+ko01100//Metabolic pathways+ko01110//Biosynthesis of secondary metabolites+ko00940//Phenylpropanoid biosynthesis;K18749//protein LSM14	PT repeat	-	predicted protein [Thalassiosira pseudonana CCMP1335] >EED90770.1 predicted protein [Thalassiosira pseudonana CCMP1335]	[M] LSE0601 A Pollen extensin-like protein (Pex)	Pollen-specific leucine-rich repeat extensin-like protein 2 OS=Arabidopsis thaliana GN=PEX2 PE=1 SV=1
CL631.Contig24_All	ko01110//Biosynthesis of secondary metabolites;ko00040//Pentose and glucuronate interconversions;ko01100//Metabolic pathways;ko00940//Phenylpropanoid biosynthesis	Metabolism	Global and overview maps;Carbohydrate metabolism;Biosynthesis of other secondary metabolites	3.24305	K00430//peroxidase [EC:1.11.1.7]+ko01100//Metabolic pathways+ko01110//Biosynthesis of secondary metabolites+ko00940//Phenylpropanoid biosynthesis;K00430//peroxidase [EC:1.11.1.7]+ko01100//Metabolic pathways+ko01110//Biosynthesis of secondary metabolites+ko00940//Phenylpropanoid biosynthesis;K00430//peroxidase [EC:1.11.1.7]+ko01100//Metabolic pathways+ko01110//Biosynthesis of secondary metabolites…	PT repeat	-	predicted protein [Thalassiosira pseudonana CCMP1335] >EED91000.1 predicted protein [Thalassiosira pseudonana CCMP1335]	[T] LSE0002 A Receptor protein kinase containing LRR repeats	Probable leucine-rich repeat receptor-like protein kinase At2g33170 OS=Arabidopsis thaliana GN=At2g33170 PE=2 SV=1
CL1192.Contig6_All	ko01100//Metabolic pathways;ko00940//Phenylpropanoid biosynthesis;ko01110//Biosynthesis of secondary metabolites	Metabolism	Biosynthesis of other secondary metabolites;Global and overview maps	3.14495	K00430//peroxidase [EC:1.11.1.7]+ko01100//Metabolic pathways+ko01110//Biosynthesis of secondary metabolites+ko00940//Phenylpropanoid biosynthesis;K00430//peroxidase [EC:1.11.1.7]+ko01100//Metabolic pathways+ko01110//Biosynthesis of secondary metabolites+ko00940//Phenylpropanoid biosynthesis	Protein of unknown function (DUF1501)	-	predicted protein [Thalassiosira pseudonana CCMP1335] >EED89589.1 predicted protein [Thalassiosira pseudonana CCMP1335]	[T] KOG1187 Serine/threonine protein kinase	Proline-rich receptor-like protein kinase PERK2 OS=Arabidopsis thaliana GN=PERK2 PE=2 SV=3	GO:0030246//carbohydrate binding;GO:0008152//metabolic process;GO:0016798//hydrolase activity, acting on glycosyl bonds
CL1446.Contig1_All	ko01100//Metabolic pathways;ko01110//Biosynthesis of secondary metabolites;ko00940//Phenylpropanoid biosynthesis	Metabolism	Global and overview maps;Biosynthesis of other secondary metabolites	3.08111	K00430//peroxidase [EC:1.11.1.7]+ko01100//Metabolic pathways+ko01110//Biosynthesis of secondary metabolites+ko00940//Phenylpropanoid biosynthesis	PT repeat	-	predicted protein [Thalassiosira pseudonana CCMP1335] >EED86119.1 predicted protein [Thalassiosira pseudonana CCMP1335]	[R] LSE0026 A Ripening-related protein	Pectinesterase inhibitor 10 OS=Arabidopsis thaliana GN=PMEI10 PE=2 SV=1
CL803.Contig10_All	ko00940//Phenylpropanoid biosynthesis;ko00520//Amino sugar and nucleotide sugar metabolism;ko01110//Biosynthesis of secondary metabolites;ko04016//MAPK signaling pathway - plant;ko01100//Metabolic pathways	Metabolism;Environmental Information Processing	Global and overview maps;Signal transduction;Biosynthesis of other secondary metabolites;Carbohydrate metabolism	3.03187	K20547//basic endochitinase B [EC:3.2.1.14]+ko04016//MAPK signaling pathway - plant+ko00520//Amino sugar and nucleotide sugar metabolism+ko01100//Metabolic pathways;K20547//basic endochitinase B [EC:3.2.1.14]+ko04016//MAPK signaling pathway - plant+ko00520//Amino sugar and nucleotide sugar metabolism+ko01100//Metabolic pathways;K20547//basic endochitinase B [EC:3.2.1.14]+ko04016//MAPK signaling p…	Uncharacterized protein family UPF0016	-	glycoside hydrolase, partial [Thalassiosira pseudonana CCMP1335] >EED87251.1 glycoside hydrolase, partial [Thalassiosira pseudonana CCMP1335]	[T] KOG1187 Serine/threonine protein kinase	GDT1-like protein 3 OS=Arabidopsis thaliana GN=At5g36290 PE=2 SV=1	GO:0004553//hydrolase activity, hydrolyzing O-glycosyl compounds;GO:0008061//chitin binding;GO:0006030//chitin metabolic process;GO:0005975//carbohydrate metabolic process;GO:0004568//chitinase activity;GO:0005576//extracellular region
CL1691.Contig1_All	ko01100//Metabolic pathways;ko01110//Biosynthesis of secondary metabolites;ko03020//RNA polymerase;ko00940//Phenylpropanoid biosynthesis	Genetic Information Processing;Metabolism	Biosynthesis of other secondary metabolites;Global and overview maps;Transcription	3.02584	K03006//DNA-directed RNA polymerase II subunit RPB1 [EC:2.7.7.6]+ko03020//RNA polymerase;K00430//peroxidase [EC:1.11.1.7]+ko01100//Metabolic pathways+ko01110//Biosynthesis of secondary metabolites+ko00940//Phenylpropanoid biosynthesis;K04733//interleukin-1 receptor-associated kinase 4 [EC:2.7.11.1]	PT repeat	XM_005823194.1 Guillardia theta CCMP2712 hypothetical protein (GUITHDRAFT_117502) mRNA, complete cds	predicted protein [Thalassiosira pseudonana CCMP1335] >EED90770.1 predicted protein [Thalassiosira pseudonana CCMP1335]	[M] LSE0024 A Pectinesterase	Vegetative cell wall protein gp1 OS=Chlamydomonas reinhardtii GN=GP1 PE=1 SV=1
CL378.Contig2_All	ko01100//Metabolic pathways;ko03020//RNA polymerase;ko00940//Phenylpropanoid biosynthesis;ko01110//Biosynthesis of secondary metabolites	Metabolism;Genetic Information Processing	Biosynthesis of other secondary metabolites;Global and overview maps;Transcription	3.011	K03006//DNA-directed RNA polymerase II subunit RPB1 [EC:2.7.7.6]+ko03020//RNA polymerase;K03006//DNA-directed RNA polymerase II subunit RPB1 [EC:2.7.7.6]+ko03020//RNA polymerase;K00430//peroxidase [EC:1.11.1.7]+ko01100//Metabolic pathways+ko01110//Biosynthesis of secondary metabolites+ko00940//Phenylpropanoid biosynthesis;K00430//peroxidase [EC:1.11.1.7]+ko01100//Metabolic pathways+ko01110//Biosy…	Essential protein Yae1, N terminal	-	hypothetical protein FisN_20Lu281 [Fistulifera solaris]	[S] LSE0042 A Uncharacterized plastocyanin-like protein, probably non-copper-binding	Early nodulin-20 OS=Medicago truncatula GN=ENOD20 PE=3 SV=1
CL378.Contig3_All	ko01110//Biosynthesis of secondary metabolites;ko01100//Metabolic pathways;ko03020//RNA polymerase;ko00940//Phenylpropanoid biosynthesis	Metabolism;Genetic Information Processing	Transcription;Global and overview maps;Biosynthesis of other secondary metabolites	2.98381	K03006//DNA-directed RNA polymerase II subunit RPB1 [EC:2.7.7.6]+ko03020//RNA polymerase;K10955//mucin-2;K03006//DNA-directed RNA polymerase II subunit RPB1 [EC:2.7.7.6]+ko03020//RNA polymerase;K00430//peroxidase [EC:1.11.1.7]+ko01100//Metabolic pathways+ko01110//Biosynthesis of secondary metabolites+ko00940//Phenylpropanoid biosynthesis	Essential protein Yae1, N terminal	-	predicted protein [Thalassiosira pseudonana CCMP1335] >EED90770.1 predicted protein [Thalassiosira pseudonana CCMP1335]	[S] LSE0042 A Uncharacterized plastocyanin-like protein, probably non-copper-binding	Early nodulin-20 OS=Medicago truncatula GN=ENOD20 PE=3 SV=1
CL378.Contig1_All	ko01100//Metabolic pathways;ko01110//Biosynthesis of secondary metabolites;ko03020//RNA polymerase;ko00940//Phenylpropanoid biosynthesis	Genetic Information Processing;Metabolism	Biosynthesis of other secondary metabolites;Transcription;Global and overview maps	2.81378	K03006//DNA-directed RNA polymerase II subunit RPB1 [EC:2.7.7.6]+ko03020//RNA polymerase;K03006//DNA-directed RNA polymerase II subunit RPB1 [EC:2.7.7.6]+ko03020//RNA polymerase;K00430//peroxidase [EC:1.11.1.7]+ko01100//Metabolic pathways+ko01110//Biosynthesis of secondary metabolites+ko00940//Phenylpropanoid biosynthesis;K00430//peroxidase [EC:1.11.1.7]+ko01100//Metabolic pathways+ko01110//Biosy…	Essential protein Yae1, N terminal	-	hypothetical protein FisN_20Lu281 [Fistulifera solaris]	[S] LSE0042 A Uncharacterized plastocyanin-like protein, probably non-copper-binding	Early nodulin-20 OS=Medicago truncatula GN=ENOD20 PE=3 SV=1	GO:0004252//serine-type endopeptidase activity
Unigene19370_All	ko01110//Biosynthesis of secondary metabolites;ko00940//Phenylpropanoid biosynthesis;ko00360//Phenylalanine metabolism;ko01100//Metabolic pathways;ko00945//Stilbenoid, diarylheptanoid and gingerol biosynthesis;ko00941//Flavonoid biosynthesis	Metabolism	Global and overview maps;Biosynthesis of other secondary metabolites;Amino acid metabolism	2.80323	K00588//caffeoyl-CoA O-methyltransferase [EC:2.1.1.104]+ko01100//Metabolic pathways+ko01110//Biosynthesis of secondary metabolites+ko00940//Phenylpropanoid biosynthesis+ko00941//Flavonoid biosynthesis+ko00945//Stilbenoid, diarylheptanoid and gingerol biosynthesis+ko00360//Phenylalanine metabolism;K00588//caffeoyl-CoA O-methyltransferase [EC:2.1.1.104]+ko01100//Metabolic pathways+ko01110//Biosynth…	O-methyltransferase	-	O-methyltransferase-domain-containing protein [Ostreococcus tauri]	[Q] KOG1663 O-methyltransferase	Caffeoyl-CoA O-methyltransferase OS=Vitis vinifera PE=2 SV=1
Unigene1423_All	ko03015//mRNA surveillance pathway;ko00940//Phenylpropanoid biosynthesis;ko01110//Biosynthesis of secondary metabolites;ko03013//RNA transport;ko01100//Metabolic pathways;ko03040//Spliceosome	Genetic Information Processing;Metabolism	Biosynthesis of other secondary metabolites;Translation;Global and overview maps;Transcription	2.76798	K12875//apoptotic chromatin condensation inducer in the nucleus+ko03040//Spliceosome+ko03015//mRNA surveillance pathway+ko03013//RNA transport;K04733//interleukin-1 receptor-associated kinase 4 [EC:2.7.11.1];K00430//peroxidase [EC:1.11.1.7]+ko01100//Metabolic pathways+ko01110//Biosynthesis of secondary metabolites+ko00940//Phenylpropanoid biosynthesis;K00430//peroxidase [EC:1.11.1.7]+ko01100//Met…	-	-	hypothetical protein Naga_101529g1, partial [Nannochloropsis gaditana]	[WV] KOG1216 von Willebrand factor and related coagulation proteins	Protein TIC 214 OS=Cucumis sativus GN=TIC214 PE=3 SV=2
CL882.Contig1_All	ko01100//Metabolic pathways;ko00940//Phenylpropanoid biosynthesis;ko01110//Biosynthesis of secondary metabolites	Metabolism	Global and overview maps;Biosynthesis of other secondary metabolites	2.74479	K00430//peroxidase [EC:1.11.1.7]+ko01100//Metabolic pathways+ko01110//Biosynthesis of secondary metabolites+ko00940//Phenylpropanoid biosynthesis;K00430//peroxidase [EC:1.11.1.7]+ko01100//Metabolic pathways+ko01110//Biosynthesis of secondary metabolites+ko00940//Phenylpropanoid biosynthesis	Periplasmic binding protein	-	PREDICTED: mucin-5AC-like [Daucus carota subsp. sativus] >KZM84012.1 hypothetical protein DCAR_028566 [Daucus carota subsp. sativus]	[Z] LSE0174 H Microtubule-associated protein		GO:0004252//serine-type endopeptidase activity
CL1749.Contig1_All	ko01100//Metabolic pathways;ko01110//Biosynthesis of secondary metabolites;ko00940//Phenylpropanoid biosynthesis	Metabolism	Global and overview maps;Biosynthesis of other secondary metabolites	2.73878	K00430//peroxidase [EC:1.11.1.7]+ko01100//Metabolic pathways+ko01110//Biosynthesis of secondary metabolites+ko00940//Phenylpropanoid biosynthesis;K00430//peroxidase [EC:1.11.1.7]+ko01100//Metabolic pathways+ko01110//Biosynthesis of secondary metabolites+ko00940//Phenylpropanoid biosynthesis;K00430//peroxidase [EC:1.11.1.7]+ko01100//Metabolic pathways+ko01110//Biosynthesis of secondary metabolites…	PT repeat	-	predicted protein [Thalassiosira pseudonana CCMP1335] >EED90770.1 predicted protein [Thalassiosira pseudonana CCMP1335]	[M] LSE0024 A Pectinesterase	Pectinesterase inhibitor 10 OS=Arabidopsis thaliana GN=PMEI10 PE=2 SV=1
CL160.Contig4_All	ko01100//Metabolic pathways;ko01110//Biosynthesis of secondary metabolites;ko00940//Phenylpropanoid biosynthesis	Metabolism	Biosynthesis of other secondary metabolites;Global and overview maps	2.55588	K00430//peroxidase [EC:1.11.1.7]+ko01100//Metabolic pathways+ko01110//Biosynthesis of secondary metabolites+ko00940//Phenylpropanoid biosynthesis;K00430//peroxidase [EC:1.11.1.7]+ko01100//Metabolic pathways+ko01110//Biosynthesis of secondary metabolites+ko00940//Phenylpropanoid biosynthesis	-	-	hypothetical protein H310_03146 [Aphanomyces invadans] >ETW07074.1 hypothetical protein H310_03146 [Aphanomyces invadans]	[T] KOG1187 Serine/threonine protein kinase	Proline-rich receptor-like protein kinase PERK2 OS=Arabidopsis thaliana GN=PERK2 PE=2 SV=3	GO:0016539//intein-mediated protein splicing;GO:0008233//peptidase activity;GO:0016021//integral component of membrane
CL2528.Contig3_All	ko01100//Metabolic pathways;ko00940//Phenylpropanoid biosynthesis;ko04144//Endocytosis;ko03020//RNA polymerase;ko01110//Biosynthesis of secondary metabolites	Metabolism;Genetic Information Processing;Cellular Processes	Global and overview maps;Biosynthesis of other secondary metabolites;Transcription;Transport and catabolism	2.52549	K12472//epidermal growth factor receptor substrate 15+ko04144//Endocytosis;K03006//DNA-directed RNA polymerase II subunit RPB1 [EC:2.7.7.6]+ko03020//RNA polymerase;K00430//peroxidase [EC:1.11.1.7]+ko01100//Metabolic pathways+ko01110//Biosynthesis of secondary metabolites+ko00940//Phenylpropanoid biosynthesis	PT repeat	-	predicted protein [Thalassiosira pseudonana CCMP1335] >EED90770.1 predicted protein [Thalassiosira pseudonana CCMP1335]	[S] LSE0042 A Uncharacterized plastocyanin-like protein, probably non-copper-binding	Proline-rich receptor-like protein kinase PERK12 OS=Arabidopsis thaliana GN=PERK12 PE=2 SV=2
CL2185.Contig2_All	ko01110//Biosynthesis of secondary metabolites;ko00945//Stilbenoid, diarylheptanoid and gingerol biosynthesis;ko00941//Flavonoid biosynthesis;ko01100//Metabolic pathways;ko00940//Phenylpropanoid biosynthesis	Metabolism	Global and overview maps;Biosynthesis of other secondary metabolites	2.49971	K00512//steroid 17alpha-monooxygenase / 17alpha-hydroxyprogesterone deacetylase [EC:1.14.14.19 1.14.14.32]+ko01100//Metabolic pathways;K00512//steroid 17alpha-monooxygenase / 17alpha-hydroxyprogesterone deacetylase [EC:1.14.14.19 1.14.14.32]+ko01100//Metabolic pathways;K00512//steroid 17alpha-monooxygenase / 17alpha-hydroxyprogesterone deacetylase [EC:1.14.14.19 1.14.14.32]+ko01100//Metabolic pat…	Cytochrome P450	-	hypothetical protein THAOC_15743 [Thalassiosira oceanica]	[Q] KOG0159 Cytochrome P450 CYP11/CYP12/CYP24/CYP27 subfamilies	(+)-menthofuran synthase OS=Mentha piperita PE=1 SV=1	GO:0016705//oxidoreductase activity, acting on paired donors, with incorporation or reduction of molecular oxygen;GO:0020037//heme binding;GO:0005506//iron ion binding;GO:0004497//monooxygenase activity
CL1446.Contig2_All	ko00940//Phenylpropanoid biosynthesis;ko01100//Metabolic pathways;ko03020//RNA polymerase;ko01110//Biosynthesis of secondary metabolites	Genetic Information Processing;Metabolism	Global and overview maps;Biosynthesis of other secondary metabolites;Transcription	2.45489	K03006//DNA-directed RNA polymerase II subunit RPB1 [EC:2.7.7.6]+ko03020//RNA polymerase;K00430//peroxidase [EC:1.11.1.7]+ko01100//Metabolic pathways+ko01110//Biosynthesis of secondary metabolites+ko00940//Phenylpropanoid biosynthesis	PT repeat	-	predicted protein [Thalassiosira pseudonana CCMP1335] >EED91000.1 predicted protein [Thalassiosira pseudonana CCMP1335]	[R] LSE0026 A Ripening-related protein	Pectinesterase inhibitor 10 OS=Arabidopsis thaliana GN=PMEI10 PE=2 SV=1
CL2021.Contig3_All	ko00940//Phenylpropanoid biosynthesis;ko01110//Biosynthesis of secondary metabolites;ko01100//Metabolic pathways	Metabolism	Global and overview maps;Biosynthesis of other secondary metabolites	2.30486	K11188//peroxiredoxin 6, 1-Cys peroxiredoxin [EC:1.11.1.7 1.11.1.15 3.1.1.-]+ko01100//Metabolic pathways+ko01110//Biosynthesis of secondary metabolites+ko00940//Phenylpropanoid biosynthesis;K11188//peroxiredoxin 6, 1-Cys peroxiredoxin [EC:1.11.1.7 1.11.1.15 3.1.1.-]+ko01100//Metabolic pathways+ko01110//Biosynthesis of secondary metabolites+ko00940//Phenylpropanoid biosynthesis	AhpC/TSA family	-	peroxiredoxin 6, 1-Cys peroxiredoxin [Fistulifera solaris]	[O] KOG0854 Alkyl hydroperoxide reductase, thiol specific antioxidant and related enzymes	1-Cys peroxiredoxin B OS=Oryza sativa subsp. indica GN=OsI_026085 PE=3 SV=1	GO:0016209//antioxidant activity;GO:0004601//peroxidase activity;GO:0005623//cell;GO:0045454//cell redox homeostasis;GO:0016491//oxidoreductase activity;GO:0051920//peroxiredoxin activity
Unigene8470_All	ko01100//Metabolic pathways;ko01110//Biosynthesis of secondary metabolites;ko00940//Phenylpropanoid biosynthesis;ko00040//Pentose and glucuronate interconversions	Metabolism	Biosynthesis of other secondary metabolites;Carbohydrate metabolism;Global and overview maps	2.30448	K01051//pectinesterase [EC:3.1.1.11]+ko00040//Pentose and glucuronate interconversions+ko01100//Metabolic pathways;K00430//peroxidase [EC:1.11.1.7]+ko01100//Metabolic pathways+ko01110//Biosynthesis of secondary metabolites+ko00940//Phenylpropanoid biosynthesis	PT repeat	-	hypothetical protein FisN_20Lu281 [Fistulifera solaris]	[M] LSE0024 A Pectinesterase	Pectinesterase inhibitor 10 OS=Arabidopsis thaliana GN=PMEI10 PE=2 SV=1
CL1942.Contig8_All	ko01110//Biosynthesis of secondary metabolites;ko01100//Metabolic pathways;ko03015//mRNA surveillance pathway;ko00040//Pentose and glucuronate interconversions;ko00940//Phenylpropanoid biosynthesis;ko03040//Spliceosome;ko03013//RNA transport	Metabolism;Genetic Information Processing	Translation;Biosynthesis of other secondary metabolites;Global and overview maps;Transcription;Carbohydrate metabolism	2.2908	K12875//apoptotic chromatin condensation inducer in the nucleus+ko03040//Spliceosome+ko03015//mRNA surveillance pathway+ko03013//RNA transport;K00430//peroxidase [EC:1.11.1.7]+ko01100//Metabolic pathways+ko01110//Biosynthesis of secondary metabolites+ko00940//Phenylpropanoid biosynthesis;K01051//pectinesterase [EC:3.1.1.11]+ko00040//Pentose and glucuronate interconversions+ko01100//Metabolic path…	PT repeat	-	hypothetical protein FRACYDRAFT_251158 [Fragilariopsis cylindrus CCMP1102]	[WV] KOG1216 von Willebrand factor and related coagulation proteins	Protein TIC 214 OS=Cucumis sativus GN=TIC214 PE=3 SV=2	GO:0004252//serine-type endopeptidase activity;GO:0016021//integral component of membrane
Unigene9167_All	ko00940//Phenylpropanoid biosynthesis;ko01110//Biosynthesis of secondary metabolites;ko01100//Metabolic pathways;ko03020//RNA polymerase	Metabolism;Genetic Information Processing	Biosynthesis of other secondary metabolites;Global and overview maps;Transcription	2.22465	K10955//mucin-2;K03006//DNA-directed RNA polymerase II subunit RPB1 [EC:2.7.7.6]+ko03020//RNA polymerase;K03006//DNA-directed RNA polymerase II subunit RPB1 [EC:2.7.7.6]+ko03020//RNA polymerase;K03006//DNA-directed RNA polymerase II subunit RPB1 [EC:2.7.7.6]+ko03020//RNA polymerase;K00430//peroxidase [EC:1.11.1.7]+ko01100//Metabolic pathways+ko01110//Biosynthesis of secondary metabolites+ko00940/…	FG-GAP repeat	-	hypothetical protein FRACYDRAFT_243127 [Fragilariopsis cylindrus CCMP1102]	[WV] KOG1216 von Willebrand factor and related coagulation proteins	Leucine-rich repeat extensin-like protein 5 OS=Arabidopsis thaliana GN=LRX5 PE=2 SV=2
CL702.Contig4_All	ko01110//Biosynthesis of secondary metabolites;ko03013//RNA transport;ko03015//mRNA surveillance pathway;ko01100//Metabolic pathways;ko03040//Spliceosome;ko00940//Phenylpropanoid biosynthesis	Metabolism;Genetic Information Processing	Transcription;Translation;Global and overview maps;Biosynthesis of other secondary metabolites	2.13154	K12875//apoptotic chromatin condensation inducer in the nucleus+ko03040//Spliceosome+ko03015//mRNA surveillance pathway+ko03013//RNA transport;K02184//formin 2;K00430//peroxidase [EC:1.11.1.7]+ko01100//Metabolic pathways+ko01110//Biosynthesis of secondary metabolites+ko00940//Phenylpropanoid biosynthesis	Prophage minor tail protein Z (GPZ)	-	similar to hedgehog protein [Cyanidioschyzon merolae strain 10D] >BAM79403.1 similar to hedgehog protein [Cyanidioschyzon merolae strain 10D]	[M] LSE0601 A Pollen extensin-like protein (Pex)	Anther-specific proline-rich protein APG (Fragment) OS=Brassica napus GN=APG PE=2 SV=1	GO:0046872//metal ion binding;GO:0006508//proteolysis;GO:0016539//intein-mediated protein splicing;GO:0008233//peptidase activity;GO:0005576//extracellular region;GO:0016021//integral component of membrane;GO:0016491//oxidoreductase activity
CL1942.Contig9_All	ko03015//mRNA surveillance pathway;ko00040//Pentose and glucuronate interconversions;ko01110//Biosynthesis of secondary metabolites;ko03013//RNA transport;ko01100//Metabolic pathways;ko00940//Phenylpropanoid biosynthesis;ko03040//Spliceosome	Genetic Information Processing;Metabolism	Transcription;Biosynthesis of other secondary metabolites;Carbohydrate metabolism;Global and overview maps;Translation	2.07594	K12875//apoptotic chromatin condensation inducer in the nucleus+ko03040//Spliceosome+ko03015//mRNA surveillance pathway+ko03013//RNA transport;K01051//pectinesterase [EC:3.1.1.11]+ko00040//Pentose and glucuronate interconversions+ko01100//Metabolic pathways;K00430//peroxidase [EC:1.11.1.7]+ko01100//Metabolic pathways+ko01110//Biosynthesis of secondary metabolites+ko00940//Phenylpropanoid biosynth…	PT repeat	-	hypothetical protein AURANDRAFT_65751 [Aureococcus anophagefferens] >EGB06376.1 hypothetical protein AURANDRAFT_65751 [Aureococcus anophagefferens]	[OW] KOG1565 Gelatinase A and related matrix metalloproteases	Non-classical arabinogalactan protein 31 OS=Arabidopsis thaliana GN=AGP31 PE=1 SV=1	GO:0016021//integral component of membrane
CL24.Contig2_All	ko03013//RNA transport;ko01100//Metabolic pathways;ko03040//Spliceosome;ko01110//Biosynthesis of secondary metabolites;ko03015//mRNA surveillance pathway;ko00940//Phenylpropanoid biosynthesis	Genetic Information Processing;Metabolism	Global and overview maps;Biosynthesis of other secondary metabolites;Transcription;Translation	2.07365	K12875//apoptotic chromatin condensation inducer in the nucleus+ko03040//Spliceosome+ko03015//mRNA surveillance pathway+ko03013//RNA transport;K00430//peroxidase [EC:1.11.1.7]+ko01100//Metabolic pathways+ko01110//Biosynthesis of secondary metabolites+ko00940//Phenylpropanoid biosynthesis;K00430//peroxidase [EC:1.11.1.7]+ko01100//Metabolic pathways+ko01110//Biosynthesis of secondary metabolites+ko…	GDSL-like Lipase/Acylhydrolase family	-	similar to hedgehog protein [Cyanidioschyzon merolae strain 10D] >BAM79537.1 similar to hedgehog protein [Cyanidioschyzon merolae strain 10D]	[T] KOG1187 Serine/threonine protein kinase	Anther-specific proline-rich protein APG OS=Arabidopsis thaliana GN=APG PE=2 SV=2	GO:0016539//intein-mediated protein splicing;GO:0008233//peptidase activity;GO:0016021//integral component of membrane
CL1091.Contig1_All	ko01110//Biosynthesis of secondary metabolites;ko00051//Fructose and mannose metabolism;ko01100//Metabolic pathways;ko00940//Phenylpropanoid biosynthesis	Metabolism	Carbohydrate metabolism;Global and overview maps;Biosynthesis of other secondary metabolites	2.06541	K01103//6-phosphofructo-2-kinase / fructose-2,6-biphosphatase 3 [EC:2.7.1.105 3.1.3.46]+ko00051//Fructose and mannose metabolism;K00430//peroxidase [EC:1.11.1.7]+ko01100//Metabolic pathways+ko01110//Biosynthesis of secondary metabolites+ko00940//Phenylpropanoid biosynthesis;K00430//peroxidase [EC:1.11.1.7]+ko01100//Metabolic pathways+ko01110//Biosynthesis of secondary metabolites+ko00940//Phenylp…	Carbohydrate binding domain	-	hypothetical protein GPECTOR_77g37 [Gonium pectorale]	[T] KOG1187 Serine/threonine protein kinase	Proline-rich receptor-like protein kinase PERK2 OS=Arabidopsis thaliana GN=PERK2 PE=2 SV=3	GO:0006904//vesicle docking involved in exocytosis;GO:0016021//integral component of membrane
CL803.Contig8_All	ko00520//Amino sugar and nucleotide sugar metabolism;ko01110//Biosynthesis of secondary metabolites;ko04016//MAPK signaling pathway - plant;ko01100//Metabolic pathways;ko00940//Phenylpropanoid biosynthesis	Environmental Information Processing;Metabolism	Carbohydrate metabolism;Signal transduction;Biosynthesis of other secondary metabolites;Global and overview maps	2.05876	K20547//basic endochitinase B [EC:3.2.1.14]+ko04016//MAPK signaling pathway - plant+ko00520//Amino sugar and nucleotide sugar metabolism+ko01100//Metabolic pathways;K20547//basic endochitinase B [EC:3.2.1.14]+ko04016//MAPK signaling pathway - plant+ko00520//Amino sugar and nucleotide sugar metabolism+ko01100//Metabolic pathways;K20547//basic endochitinase B [EC:3.2.1.14]+ko04016//MAPK signaling p…	Lytic polysaccharide mono-oxygenase, cellulose-degrading	-	glycoside hydrolase, partial [Thalassiosira pseudonana CCMP1335] >EED87251.1 glycoside hydrolase, partial [Thalassiosira pseudonana CCMP1335]	[WV] KOG1216 von Willebrand factor and related coagulation proteins	Mulatexin OS=Morus alba PE=1 SV=2	GO:0004553//hydrolase activity, hydrolyzing O-glycosyl compounds;GO:0008061//chitin binding;GO:0005975//carbohydrate metabolic process
Unigene3034_All	ko01110//Biosynthesis of secondary metabolites;ko03013//RNA transport;ko03015//mRNA surveillance pathway;ko01100//Metabolic pathways;ko00940//Phenylpropanoid biosynthesis;ko03020//RNA polymerase;ko03040//Spliceosome	Metabolism;Genetic Information Processing	Transcription;Translation;Biosynthesis of other secondary metabolites;Global and overview maps	2.04479	K00430//peroxidase [EC:1.11.1.7]+ko01100//Metabolic pathways+ko01110//Biosynthesis of secondary metabolites+ko00940//Phenylpropanoid biosynthesis;K12875//apoptotic chromatin condensation inducer in the nucleus+ko03040//Spliceosome+ko03015//mRNA surveillance pathway+ko03013//RNA transport;K00430//peroxidase [EC:1.11.1.7]+ko01100//Metabolic pathways+ko01110//Biosynthesis of secondary metabolites+ko…	Iron permease FTR1 family	-	hypothetical protein Naga_101468g1, partial [Nannochloropsis gaditana]	[T] KOG1187 Serine/threonine protein kinase	Classical arabinogalactan protein 2 OS=Arabidopsis thaliana GN=AGP2 PE=1 SV=1
CL160.Contig1_All	ko00940//Phenylpropanoid biosynthesis;ko01110//Biosynthesis of secondary metabolites;ko01100//Metabolic pathways	Metabolism	Biosynthesis of other secondary metabolites;Global and overview maps	2.03946	K00430//peroxidase [EC:1.11.1.7]+ko01100//Metabolic pathways+ko01110//Biosynthesis of secondary metabolites+ko00940//Phenylpropanoid biosynthesis;K00430//peroxidase [EC:1.11.1.7]+ko01100//Metabolic pathways+ko01110//Biosynthesis of secondary metabolites+ko00940//Phenylpropanoid biosynthesis	Uncharacterized protein conserved in bacteria (DUF2064)	-	hypothetical protein H310_03146 [Aphanomyces invadans] >ETW07074.1 hypothetical protein H310_03146 [Aphanomyces invadans]	[T] KOG1187 Serine/threonine protein kinase	Proline-rich receptor-like protein kinase PERK2 OS=Arabidopsis thaliana GN=PERK2 PE=2 SV=3	GO:0016539//intein-mediated protein splicing;GO:0008233//peptidase activity;GO:0016021//integral component of membrane
CL833.Contig2_All	ko00940//Phenylpropanoid biosynthesis;ko01110//Biosynthesis of secondary metabolites;ko01100//Metabolic pathways;ko03020//RNA polymerase	Genetic Information Processing;Metabolism	Biosynthesis of other secondary metabolites;Global and overview maps;Transcription	1.99073	K03006//DNA-directed RNA polymerase II subunit RPB1 [EC:2.7.7.6]+ko03020//RNA polymerase;K10955//mucin-2;K00430//peroxidase [EC:1.11.1.7]+ko01100//Metabolic pathways+ko01110//Biosynthesis of secondary metabolites+ko00940//Phenylpropanoid biosynthesis	SdrD B-like domain	-	hypothetical protein VOLCADRAFT_104492 [Volvox carteri f. nagariensis] >EFJ49051.1 hypothetical protein VOLCADRAFT_104492 [Volvox carteri f. nagariensis]	[M] LSE0024 A Pectinesterase	Extensin OS=Sorghum bicolor GN=HRGP PE=3 SV=1	GO:0016539//intein-mediated protein splicing;GO:0008233//peptidase activity;GO:0016021//integral component of membrane
CL1749.Contig3_All	ko01110//Biosynthesis of secondary metabolites;ko01100//Metabolic pathways;ko00940//Phenylpropanoid biosynthesis	Metabolism	Biosynthesis of other secondary metabolites;Global and overview maps	1.9364	K00430//peroxidase [EC:1.11.1.7]+ko01100//Metabolic pathways+ko01110//Biosynthesis of secondary metabolites+ko00940//Phenylpropanoid biosynthesis;K00430//peroxidase [EC:1.11.1.7]+ko01100//Metabolic pathways+ko01110//Biosynthesis of secondary metabolites+ko00940//Phenylpropanoid biosynthesis;K00430//peroxidase [EC:1.11.1.7]+ko01100//Metabolic pathways+ko01110//Biosynthesis of secondary metabolites…	PT repeat	-	predicted protein [Thalassiosira pseudonana CCMP1335] >EED90770.1 predicted protein [Thalassiosira pseudonana CCMP1335]	[M] LSE0024 A Pectinesterase	Proline-rich receptor-like protein kinase PERK12 OS=Arabidopsis thaliana GN=PERK12 PE=2 SV=2
CL69.Contig11_All	ko03015//mRNA surveillance pathway;ko01110//Biosynthesis of secondary metabolites;ko03013//RNA transport;ko00500//Starch and sucrose metabolism;ko01100//Metabolic pathways;ko03040//Spliceosome;ko00940//Phenylpropanoid biosynthesis	Metabolism;Genetic Information Processing	Translation;Global and overview maps;Transcription;Carbohydrate metabolism;Biosynthesis of other secondary metabolites	1.85829	K12875//apoptotic chromatin condensation inducer in the nucleus+ko03040//Spliceosome+ko03015//mRNA surveillance pathway+ko03013//RNA transport;K00703//starch synthase [EC:2.4.1.21]+ko01100//Metabolic pathways+ko00500//Starch and sucrose metabolism+ko01110//Biosynthesis of secondary metabolites;K00430//peroxidase [EC:1.11.1.7]+ko01100//Metabolic pathways+ko01110//Biosynthesis of secondary metaboli…	PT repeat	-	hypothetical protein H257_16126 [Aphanomyces astaci] >ETV67768.1 hypothetical protein H257_16126 [Aphanomyces astaci]	[WV] KOG1216 von Willebrand factor and related coagulation proteins	Alpha carbonic anhydrase 8 OS=Arabidopsis thaliana GN=ACA8 PE=3 SV=3	GO:0004252//serine-type endopeptidase activity;GO:0005576//extracellular region;GO:0016021//integral component of membrane
CL1091.Contig5_All	ko01110//Biosynthesis of secondary metabolites;ko01100//Metabolic pathways;ko00940//Phenylpropanoid biosynthesis	Metabolism	Global and overview maps;Biosynthesis of other secondary metabolites	1.7857	K00430//peroxidase [EC:1.11.1.7]+ko01100//Metabolic pathways+ko01110//Biosynthesis of secondary metabolites+ko00940//Phenylpropanoid biosynthesis;K00430//peroxidase [EC:1.11.1.7]+ko01100//Metabolic pathways+ko01110//Biosynthesis of secondary metabolites+ko00940//Phenylpropanoid biosynthesis;K04733//interleukin-1 receptor-associated kinase 4 [EC:2.7.11.1]	Carbohydrate binding domain	-	hypothetical protein H310_03146 [Aphanomyces invadans] >ETW07074.1 hypothetical protein H310_03146 [Aphanomyces invadans]	[T] KOG1187 Serine/threonine protein kinase	Vegetative cell wall protein gp1 OS=Chlamydomonas reinhardtii GN=GP1 PE=1 SV=1	GO:0016021//integral component of membrane
CL2597.Contig2_All	ko01100//Metabolic pathways;ko00940//Phenylpropanoid biosynthesis;ko01110//Biosynthesis of secondary metabolites	Metabolism	Global and overview maps;Biosynthesis of other secondary metabolites	1.77942	K00083//cinnamyl-alcohol dehydrogenase [EC:1.1.1.195]+ko01100//Metabolic pathways+ko01110//Biosynthesis of secondary metabolites+ko00940//Phenylpropanoid biosynthesis;K00083//cinnamyl-alcohol dehydrogenase [EC:1.1.1.195]+ko01100//Metabolic pathways+ko01110//Biosynthesis of secondary metabolites+ko00940//Phenylpropanoid biosynthesis;K00083//cinnamyl-alcohol dehydrogenase [EC:1.1.1.195]+ko01100//Me…	Alcohol dehydrogenase GroES-like domain	-	alcohol dehydrogenase [Chondrus crispus] >CDF34840.1 alcohol dehydrogenase [Chondrus crispus]	[Q] KOG0023 Alcohol dehydrogenase, class V	8-hydroxygeraniol dehydrogenase OS=Catharanthus roseus GN=10HGO PE=1 SV=1	GO:0016491//oxidoreductase activity
CL1192.Contig9_All	ko03040//Spliceosome;ko03013//RNA transport;ko00040//Pentose and glucuronate interconversions;ko03015//mRNA surveillance pathway;ko01100//Metabolic pathways;ko00940//Phenylpropanoid biosynthesis;ko01110//Biosynthesis of secondary metabolites	Genetic Information Processing;Metabolism	Carbohydrate metabolism;Transcription;Biosynthesis of other secondary metabolites;Global and overview maps;Translation	1.76753	K12875//apoptotic chromatin condensation inducer in the nucleus+ko03040//Spliceosome+ko03015//mRNA surveillance pathway+ko03013//RNA transport;K01051//pectinesterase [EC:3.1.1.11]+ko00040//Pentose and glucuronate interconversions+ko01100//Metabolic pathways;K01051//pectinesterase [EC:3.1.1.11]+ko00040//Pentose and glucuronate interconversions+ko01100//Metabolic pathways;K00430//peroxidase [EC:1.1…	Protein of unknown function (DUF1800)	-	predicted protein [Thalassiosira pseudonana CCMP1335] >EED89589.1 predicted protein [Thalassiosira pseudonana CCMP1335]	[M] LSE0024 A Pectinesterase	Probable pectinesterase/pectinesterase inhibitor 47 OS=Arabidopsis thaliana GN=PME47 PE=2 SV=1	GO:0030246//carbohydrate binding
Unigene7362_All	ko00940//Phenylpropanoid biosynthesis;ko00910//Nitrogen metabolism;ko01100//Metabolic pathways;ko01110//Biosynthesis of secondary metabolites	Metabolism	Biosynthesis of other secondary metabolites;Global and overview maps;Energy metabolism	1.71494	K22020//mucin-19;K01674//carbonic anhydrase [EC:4.2.1.1]+ko00910//Nitrogen metabolism;K00430//peroxidase [EC:1.11.1.7]+ko01100//Metabolic pathways+ko01110//Biosynthesis of secondary metabolites+ko00940//Phenylpropanoid biosynthesis;K00430//peroxidase [EC:1.11.1.7]+ko01100//Metabolic pathways+ko01110//Biosynthesis of secondary metabolites+ko00940//Phenylpropanoid biosynthesis	4F5 protein family	-	PREDICTED: glycine-rich cell wall structural protein 1-like [Camelina sativa]	[W] KOG3544 Collagens (type IV and type XIII), and related proteins	Alpha carbonic anhydrase 8 OS=Arabidopsis thaliana GN=ACA8 PE=3 SV=3
CL928.Contig4_All	ko01110//Biosynthesis of secondary metabolites;ko01100//Metabolic pathways;ko00940//Phenylpropanoid biosynthesis	Metabolism	Global and overview maps;Biosynthesis of other secondary metabolites	1.63098	K00430//peroxidase [EC:1.11.1.7]+ko01100//Metabolic pathways+ko01110//Biosynthesis of secondary metabolites+ko00940//Phenylpropanoid biosynthesis;K00430//peroxidase [EC:1.11.1.7]+ko01100//Metabolic pathways+ko01110//Biosynthesis of secondary metabolites+ko00940//Phenylpropanoid biosynthesis;K00430//peroxidase [EC:1.11.1.7]+ko01100//Metabolic pathways+ko01110//Biosynthesis of secondary metabolites…	Peroxidase	-	similar to hedgehog protein [Cyanidioschyzon merolae strain 10D] >BAM79403.1 similar to hedgehog protein [Cyanidioschyzon merolae strain 10D]	[WV] KOG1216 von Willebrand factor and related coagulation proteins	Extensin OS=Zea mays GN=HRGP PE=2 SV=1	GO:0004252//serine-type endopeptidase activity;GO:0016539//intein-mediated protein splicing;GO:0008233//peptidase activity;GO:0016021//integral component of membrane
CL298.Contig2_All	ko03020//RNA polymerase;ko01110//Biosynthesis of secondary metabolites;ko01100//Metabolic pathways;ko00940//Phenylpropanoid biosynthesis	Metabolism;Genetic Information Processing	Global and overview maps;Biosynthesis of other secondary metabolites;Transcription	1.61227	K05740//diaphanous 1+ko04933//AGE-RAGE signaling pathway in diabetic complications;K03006//DNA-directed RNA polymerase II subunit RPB1 [EC:2.7.7.6]+ko03020//RNA polymerase;K00430//peroxidase [EC:1.11.1.7]+ko01100//Metabolic pathways+ko01110//Biosynthesis of secondary metabolites+ko00940//Phenylpropanoid biosynthesis	PT repeat	-	hypothetical protein THAOC_33547, partial [Thalassiosira oceanica]	[M] LSE0024 A Pectinesterase	Anther-specific proline-rich protein APG OS=Arabidopsis thaliana GN=APG PE=2 SV=2
CL2284.Contig3_All	ko00520//Amino sugar and nucleotide sugar metabolism;ko03040//Spliceosome;ko04016//MAPK signaling pathway - plant;ko01110//Biosynthesis of secondary metabolites;ko00940//Phenylpropanoid biosynthesis;ko01100//Metabolic pathways;ko03015//mRNA surveillance pathway;ko03013//RNA transport	Environmental Information Processing;Genetic Information Processing;Metabolism	Biosynthesis of other secondary metabolites;Translation;Carbohydrate metabolism;Signal transduction;Global and overview maps;Transcription	1.51418	K12875//apoptotic chromatin condensation inducer in the nucleus+ko03040//Spliceosome+ko03015//mRNA surveillance pathway+ko03013//RNA transport;K20547//basic endochitinase B [EC:3.2.1.14]+ko04016//MAPK signaling pathway - plant+ko00520//Amino sugar and nucleotide sugar metabolism+ko01100//Metabolic pathways;K10990//RecQ-mediated genome instability protein 1;K00430//peroxidase [EC:1.11.1.7]+ko01100…	ECF sigma factor	-	uncharacterized protein [Blastocystis hominis] >CBK24545.2 unnamed protein product [Blastocystis hominis]	[WV] KOG1216 von Willebrand factor and related coagulation proteins	Extensin OS=Zea mays GN=HRGP PE=2 SV=1	GO:0016021//integral component of membrane
Unigene741_All	ko00460//Cyanoamino acid metabolism;ko00500//Starch and sucrose metabolism;ko01100//Metabolic pathways;ko00940//Phenylpropanoid biosynthesis;ko01110//Biosynthesis of secondary metabolites	Metabolism	Carbohydrate metabolism;Global and overview maps;Metabolism of other amino acids;Biosynthesis of other secondary metabolites	1.41092	K05349//beta-glucosidase [EC:3.2.1.21]+ko01100//Metabolic pathways+ko00500//Starch and sucrose metabolism+ko01110//Biosynthesis of secondary metabolites+ko00460//Cyanoamino acid metabolism+ko00940//Phenylpropanoid biosynthesis;K05349//beta-glucosidase [EC:3.2.1.21]+ko01100//Metabolic pathways+ko00500//Starch and sucrose metabolism+ko01110//Biosynthesis of secondary metabolites+ko00460//Cyanoamino…	Glycosyl hydrolase family 3 N terminal domain	-	hypothetical protein EMIHUDRAFT_95707 [Emiliania huxleyi CCMP1516] >EOD23136.1 hypothetical protein EMIHUDRAFT_95707 [Emiliania huxleyi CCMP1516]	[GRV] LSE0437 A Predicted beta-glucosidase	Beta-D-xylosidase 4 OS=Arabidopsis thaliana GN=BXL4 PE=1 SV=1	GO:0004553//hydrolase activity, hydrolyzing O-glycosyl compounds;GO:0005975//carbohydrate metabolic process;GO:0016021//integral component of membrane
CL760.Contig1_All	ko01110//Biosynthesis of secondary metabolites;ko01100//Metabolic pathways;ko03015//mRNA surveillance pathway;ko00940//Phenylpropanoid biosynthesis;ko03040//Spliceosome;ko03013//RNA transport	Genetic Information Processing;Metabolism	Biosynthesis of other secondary metabolites;Translation;Global and overview maps;Transcription	1.40747	K00430//peroxidase [EC:1.11.1.7]+ko01100//Metabolic pathways+ko01110//Biosynthesis of secondary metabolites+ko00940//Phenylpropanoid biosynthesis;K04733//interleukin-1 receptor-associated kinase 4 [EC:2.7.11.1];K00430//peroxidase [EC:1.11.1.7]+ko01100//Metabolic pathways+ko01110//Biosynthesis of secondary metabolites+ko00940//Phenylpropanoid biosynthesis;K00430//peroxidase [EC:1.11.1.7]+ko01100//…	Protein of unknown function (DUF1800)	-	hypothetical protein THAOC_31198 [Thalassiosira oceanica]	[T] KOG1187 Serine/threonine protein kinase	Extensin OS=Zea mays GN=HRGP PE=2 SV=1	GO:0030246//carbohydrate binding;GO:0008152//metabolic process;GO:0003824//catalytic activity
CL2021.Contig2_All	ko01100//Metabolic pathways;ko01110//Biosynthesis of secondary metabolites;ko00940//Phenylpropanoid biosynthesis	Metabolism	Biosynthesis of other secondary metabolites;Global and overview maps	1.40396	K11188//peroxiredoxin 6, 1-Cys peroxiredoxin [EC:1.11.1.7 1.11.1.15 3.1.1.-]+ko01100//Metabolic pathways+ko01110//Biosynthesis of secondary metabolites+ko00940//Phenylpropanoid biosynthesis;K11188//peroxiredoxin 6, 1-Cys peroxiredoxin [EC:1.11.1.7 1.11.1.15 3.1.1.-]+ko01100//Metabolic pathways+ko01110//Biosynthesis of secondary metabolites+ko00940//Phenylpropanoid biosynthesis	AhpC/TSA family	-	peroxiredoxin 6, 1-Cys peroxiredoxin [Fistulifera solaris]	[O] KOG0854 Alkyl hydroperoxide reductase, thiol specific antioxidant and related enzymes	1-Cys peroxiredoxin B OS=Oryza sativa subsp. indica GN=OsI_026085 PE=3 SV=1	GO:0016209//antioxidant activity;GO:0004601//peroxidase activity;GO:0005623//cell;GO:0045454//cell redox homeostasis;GO:0016491//oxidoreductase activity;GO:0051920//peroxiredoxin activity
CL564.Contig4_All	ko00940//Phenylpropanoid biosynthesis;ko00040//Pentose and glucuronate interconversions;ko01100//Metabolic pathways;ko01110//Biosynthesis of secondary metabolites	Metabolism	Global and overview maps;Carbohydrate metabolism;Biosynthesis of other secondary metabolites	1.38709	K01051//pectinesterase [EC:3.1.1.11]+ko00040//Pentose and glucuronate interconversions+ko01100//Metabolic pathways;K11855//ubiquitin carboxyl-terminal hydrolase 36/42 [EC:3.4.19.12];K00430//peroxidase [EC:1.11.1.7]+ko01100//Metabolic pathways+ko01110//Biosynthesis of secondary metabolites+ko00940//Phenylpropanoid biosynthesis;K10990//RecQ-mediated genome instability protein 1;K04733//interleukin-…	Astacin (Peptidase family M12A)	XM_022168151.1 PREDICTED: Helianthus annuus translocation protein SEC62-like (LOC110924113), mRNA	uncharacterized protein [Blastocystis hominis] >CBK25084.2 unnamed protein product [Blastocystis hominis]	[Q] KOG1285 Beta, beta-carotene 15,15'-dioxygenase and related enzymes	Protein TIC 214 OS=Cucumis sativus GN=TIC214 PE=3 SV=2
Unigene5732_All	ko00010//Glycolysis / Gluconeogenesis;ko00280//Valine, leucine and isoleucine degradation;ko00053//Ascorbate and aldarate metabolism;ko00380//Tryptophan metabolism;ko00561//Glycerolipid metabolism;ko00071//Fatty acid degradation;ko00940//Phenylpropanoid biosynthesis;ko00903//Limonene and pinene degradation;ko00310//Lysine degradation;ko00340//Histidine metabolism;ko00250//Alanine, aspartate and g…	Metabolism	Lipid metabolism;Amino acid metabolism;Global and overview maps;Biosynthesis of other secondary metabolites;Carbohydrate metabolism;Metabolism of other amino acids;Metabolism of terpenoids and polyketides	1.36278	K00294//1-pyrroline-5-carboxylate dehydrogenase [EC:1.2.1.88]+ko00250//Alanine, aspartate and glutamate metabolism+ko00330//Arginine and proline metabolism+ko01100//Metabolic pathways;K00294//1-pyrroline-5-carboxylate dehydrogenase [EC:1.2.1.88]+ko00250//Alanine, aspartate and glutamate metabolism+ko00330//Arginine and proline metabolism+ko01100//Metabolic pathways;K12355//coniferyl-aldehyde dehy…	Aldehyde dehydrogenase family	FP095269.1 Phyllostachys edulis cDNA clone: bphylf054l04, full insert sequence	1-pyrroline-5-carboxylate dehydrogenase [Galdieria sulphuraria] >EME28745.1 1-pyrroline-5-carboxylate dehydrogenase [Galdieria sulphuraria]	[E] KOG2455 Delta-1-pyrroline-5-carboxylate dehydrogenase	Aldehyde dehydrogenase family 2 member C4 OS=Arabidopsis thaliana GN=ALDH2C4 PE=1 SV=2	GO:0010133//proline catabolic process to glutamate;GO:0003842//1-pyrroline-5-carboxylate dehydrogenase activity
Unigene7551_All	ko01110//Biosynthesis of secondary metabolites;ko04120//Ubiquitin mediated proteolysis;ko01100//Metabolic pathways;ko00940//Phenylpropanoid biosynthesis	Genetic Information Processing;Metabolism	Biosynthesis of other secondary metabolites;Global and overview maps;Folding, sorting and degradation	1.2987	K00430//peroxidase [EC:1.11.1.7]+ko01100//Metabolic pathways+ko01110//Biosynthesis of secondary metabolites+ko00940//Phenylpropanoid biosynthesis;K02184//formin 2;K19984//exocyst complex component 5;K02184//formin 2;K10604//E3 ubiquitin-protein ligase MGRN1 [EC:2.3.2.27]+ko04120//Ubiquitin mediated proteolysis	HMG-box domain	-	formin-like protein 14 [Spinacia oleracea] >XP_021862411.1 formin-like protein 14 [Spinacia oleracea]	[M] LSE0601 A Pollen extensin-like protein (Pex)	Formin-like protein 3 OS=Oryza sativa subsp. japonica GN=FH3 PE=2 SV=2
CL2051.Contig2_All	ko00520//Amino sugar and nucleotide sugar metabolism;ko01110//Biosynthesis of secondary metabolites;ko04016//MAPK signaling pathway - plant;ko00940//Phenylpropanoid biosynthesis;ko01100//Metabolic pathways	Environmental Information Processing;Metabolism	Biosynthesis of other secondary metabolites;Signal transduction;Carbohydrate metabolism;Global and overview maps	1.29802	K20547//basic endochitinase B [EC:3.2.1.14]+ko04016//MAPK signaling pathway - plant+ko00520//Amino sugar and nucleotide sugar metabolism+ko01100//Metabolic pathways;K00430//peroxidase [EC:1.11.1.7]+ko01100//Metabolic pathways+ko01110//Biosynthesis of secondary metabolites+ko00940//Phenylpropanoid biosynthesis	Calcineurin-like phosphoesterase	-	hypothetical protein FRACYDRAFT_235285 [Fragilariopsis cylindrus CCMP1102]	[M] LSE0024 A Pectinesterase	Sulfated surface glycoprotein 185 OS=Volvox carteri PE=1 SV=1
CL378.Contig4_All	ko00940//Phenylpropanoid biosynthesis;ko03020//RNA polymerase;ko01110//Biosynthesis of secondary metabolites;ko01100//Metabolic pathways	Metabolism;Genetic Information Processing	Global and overview maps;Transcription;Biosynthesis of other secondary metabolites	1.26108	K03006//DNA-directed RNA polymerase II subunit RPB1 [EC:2.7.7.6]+ko03020//RNA polymerase;K03006//DNA-directed RNA polymerase II subunit RPB1 [EC:2.7.7.6]+ko03020//RNA polymerase;K00430//peroxidase [EC:1.11.1.7]+ko01100//Metabolic pathways+ko01110//Biosynthesis of secondary metabolites+ko00940//Phenylpropanoid biosynthesis;K00430//peroxidase [EC:1.11.1.7]+ko01100//Metabolic pathways+ko01110//Biosy…	Essential protein Yae1, N terminal	-	hypothetical protein FisN_20Lu281 [Fistulifera solaris]	[S] LSE0042 A Uncharacterized plastocyanin-like protein, probably non-copper-binding	Early nodulin-20 OS=Medicago truncatula GN=ENOD20 PE=3 SV=1	GO:0004252//serine-type endopeptidase activity
Unigene10126_All	ko00910//Nitrogen metabolism;ko01100//Metabolic pathways;ko00940//Phenylpropanoid biosynthesis;ko01110//Biosynthesis of secondary metabolites	Metabolism	Biosynthesis of other secondary metabolites;Global and overview maps;Energy metabolism	1.2343	K00430//peroxidase [EC:1.11.1.7]+ko01100//Metabolic pathways+ko01110//Biosynthesis of secondary metabolites+ko00940//Phenylpropanoid biosynthesis;K00430//peroxidase [EC:1.11.1.7]+ko01100//Metabolic pathways+ko01110//Biosynthesis of secondary metabolites+ko00940//Phenylpropanoid biosynthesis;K01674//carbonic anhydrase [EC:4.2.1.1]+ko00910//Nitrogen metabolism;K00430//peroxidase [EC:1.11.1.7]+ko011…	Alpha/beta hydrolase of unknown function (DUF1400)	-	hypothetical protein THAPSDRAFT_22630 [Thalassiosira pseudonana CCMP1335] >EED92337.1 hypothetical protein THAPSDRAFT_22630 [Thalassiosira pseudonana CCMP1335]	[W] KOG3544 Collagens (type IV and type XIII), and related proteins	Alpha carbonic anhydrase 8 OS=Arabidopsis thaliana GN=ACA8 PE=3 SV=3	GO:0016021//integral component of membrane
Unigene6985_All	ko01100//Metabolic pathways;ko01110//Biosynthesis of secondary metabolites;ko00945//Stilbenoid, diarylheptanoid and gingerol biosynthesis;ko00940//Phenylpropanoid biosynthesis;ko00941//Flavonoid biosynthesis	Metabolism	Biosynthesis of other secondary metabolites;Global and overview maps	1.20046	K22983//cytochrome P450 family 76 subfamily A;K22983//cytochrome P450 family 76 subfamily A;K09754//5-O-(4-coumaroyl)-D-quinate 3'-monooxygenase [EC:1.14.14.96]+ko01100//Metabolic pathways+ko01110//Biosynthesis of secondary metabolites+ko00940//Phenylpropanoid biosynthesis+ko00941//Flavonoid biosynthesis+ko00945//Stilbenoid, diarylheptanoid and gingerol biosynthesis;K20619//cytochrome P450 family…	Cytochrome P450	-	hypothetical protein EMIHUDRAFT_72799 [Emiliania huxleyi CCMP1516] >EOD29572.1 hypothetical protein EMIHUDRAFT_72799 [Emiliania huxleyi CCMP1516]	[QI] KOG0157 Cytochrome P450 CYP4/CYP19/CYP26 subfamilies	Cytochrome P450 98A3 OS=Arabidopsis thaliana GN=CYP98A3 PE=1 SV=1	GO:0016705//oxidoreductase activity, acting on paired donors, with incorporation or reduction of molecular oxygen;GO:0020037//heme binding;GO:0005506//iron ion binding;GO:0004497//monooxygenase activity
CL378.Contig5_All	ko00940//Phenylpropanoid biosynthesis;ko01100//Metabolic pathways;ko01110//Biosynthesis of secondary metabolites;ko03020//RNA polymerase	Metabolism;Genetic Information Processing	Biosynthesis of other secondary metabolites;Transcription;Global and overview maps	1.17939	K03006//DNA-directed RNA polymerase II subunit RPB1 [EC:2.7.7.6]+ko03020//RNA polymerase;K10955//mucin-2;K03006//DNA-directed RNA polymerase II subunit RPB1 [EC:2.7.7.6]+ko03020//RNA polymerase;K00430//peroxidase [EC:1.11.1.7]+ko01100//Metabolic pathways+ko01110//Biosynthesis of secondary metabolites+ko00940//Phenylpropanoid biosynthesis	Essential protein Yae1, N terminal	-	predicted protein [Thalassiosira pseudonana CCMP1335] >EED90770.1 predicted protein [Thalassiosira pseudonana CCMP1335]	[S] LSE0042 A Uncharacterized plastocyanin-like protein, probably non-copper-binding	Early nodulin-20 OS=Medicago truncatula GN=ENOD20 PE=3 SV=1
CL1409.Contig6_All	ko00940//Phenylpropanoid biosynthesis;ko01100//Metabolic pathways;ko01110//Biosynthesis of secondary metabolites	Metabolism	Biosynthesis of other secondary metabolites;Global and overview maps	1.15563	K11292//transcription elongation factor SPT6;K13098//RNA-binding protein FUS;K00430//peroxidase [EC:1.11.1.7]+ko01100//Metabolic pathways+ko01110//Biosynthesis of secondary metabolites+ko00940//Phenylpropanoid biosynthesis	Cyclin, N-terminal domain	-	predicted protein [Phaeodactylum tricornutum CCAP 1055/1] >EEC43945.1 predicted protein [Phaeodactylum tricornutum CCAP 1055/1]	[R] KOG1995 Conserved Zn-finger protein	Glycine-rich RNA-binding protein OS=Daucus carota PE=2 SV=1	GO:0051726//regulation of cell cycle
CL2199.Contig3_All	ko00940//Phenylpropanoid biosynthesis;ko01110//Biosynthesis of secondary metabolites;ko00040//Pentose and glucuronate interconversions;ko01100//Metabolic pathways	Metabolism	Biosynthesis of other secondary metabolites;Carbohydrate metabolism;Global and overview maps	1.15054	K00430//peroxidase [EC:1.11.1.7]+ko01100//Metabolic pathways+ko01110//Biosynthesis of secondary metabolites+ko00940//Phenylpropanoid biosynthesis;K01051//pectinesterase [EC:3.1.1.11]+ko00040//Pentose and glucuronate interconversions+ko01100//Metabolic pathways;K00430//peroxidase [EC:1.11.1.7]+ko01100//Metabolic pathways+ko01110//Biosynthesis of secondary metabolites+ko00940//Phenylpropanoid biosy…	PT repeat	-	predicted protein [Thalassiosira pseudonana CCMP1335] >EED90770.1 predicted protein [Thalassiosira pseudonana CCMP1335]	[M] LSE0024 A Pectinesterase	Vegetative cell wall protein gp1 OS=Chlamydomonas reinhardtii GN=GP1 PE=1 SV=1
Unigene6664_All	ko01110//Biosynthesis of secondary metabolites;ko00940//Phenylpropanoid biosynthesis;ko01100//Metabolic pathways	Metabolism	Biosynthesis of other secondary metabolites;Global and overview maps	1.14231	K00430//peroxidase [EC:1.11.1.7]+ko01100//Metabolic pathways+ko01110//Biosynthesis of secondary metabolites+ko00940//Phenylpropanoid biosynthesis;K00430//peroxidase [EC:1.11.1.7]+ko01100//Metabolic pathways+ko01110//Biosynthesis of secondary metabolites+ko00940//Phenylpropanoid biosynthesis;K10990//RecQ-mediated genome instability protein 1	-	-	hypothetical protein AURANDRAFT_65751 [Aureococcus anophagefferens] >EGB06376.1 hypothetical protein AURANDRAFT_65751 [Aureococcus anophagefferens]	[R] LSE0474 A Gibberellin-regulated protein	Gibberellin-regulated protein 14 OS=Arabidopsis thaliana GN=GASA14 PE=1 SV=1	GO:0016021//integral component of membrane
Unigene7361_All	ko01110//Biosynthesis of secondary metabolites;ko00940//Phenylpropanoid biosynthesis;ko00910//Nitrogen metabolism;ko01100//Metabolic pathways	Metabolism	Global and overview maps;Energy metabolism;Biosynthesis of other secondary metabolites	1.14184	K00430//peroxidase [EC:1.11.1.7]+ko01100//Metabolic pathways+ko01110//Biosynthesis of secondary metabolites+ko00940//Phenylpropanoid biosynthesis;K00430//peroxidase [EC:1.11.1.7]+ko01100//Metabolic pathways+ko01110//Biosynthesis of secondary metabolites+ko00940//Phenylpropanoid biosynthesis;K00430//peroxidase [EC:1.11.1.7]+ko01100//Metabolic pathways+ko01110//Biosynthesis of secondary metabolites…	Collagen triple helix repeat (20 copies)	-	hypothetical protein THAPSDRAFT_22630 [Thalassiosira pseudonana CCMP1335] >EED92337.1 hypothetical protein THAPSDRAFT_22630 [Thalassiosira pseudonana CCMP1335]	[W] KOG3544 Collagens (type IV and type XIII), and related proteins	Alpha carbonic anhydrase 8 OS=Arabidopsis thaliana GN=ACA8 PE=3 SV=3	GO:0016021//integral component of membrane
Unigene6937_All	ko00940//Phenylpropanoid biosynthesis;ko01110//Biosynthesis of secondary metabolites;ko01100//Metabolic pathways	Metabolism	Global and overview maps;Biosynthesis of other secondary metabolites	1.13969	K00430//peroxidase [EC:1.11.1.7]+ko01100//Metabolic pathways+ko01110//Biosynthesis of secondary metabolites+ko00940//Phenylpropanoid biosynthesis;K04733//interleukin-1 receptor-associated kinase 4 [EC:2.7.11.1];K04733//interleukin-1 receptor-associated kinase 4 [EC:2.7.11.1];K04733//interleukin-1 receptor-associated kinase 4 [EC:2.7.11.1]	-	-	predicted protein [Thalassiosira pseudonana CCMP1335] >ACI64725.1 predicted protein [Thalassiosira pseudonana CCMP1335]	[T] KOG1187 Serine/threonine protein kinase	Proline-rich receptor-like protein kinase PERK1 OS=Arabidopsis thaliana GN=PERK1 PE=2 SV=1	GO:0008237//metallopeptidase activity
Unigene2551_All	ko01100//Metabolic pathways;ko01110//Biosynthesis of secondary metabolites;ko00940//Phenylpropanoid biosynthesis	Metabolism	Global and overview maps;Biosynthesis of other secondary metabolites	1.10443	K04733//interleukin-1 receptor-associated kinase 4 [EC:2.7.11.1];K00430//peroxidase [EC:1.11.1.7]+ko01100//Metabolic pathways+ko01110//Biosynthesis of secondary metabolites+ko00940//Phenylpropanoid biosynthesis;K00430//peroxidase [EC:1.11.1.7]+ko01100//Metabolic pathways+ko01110//Biosynthesis of secondary metabolites+ko00940//Phenylpropanoid biosynthesis	Family of unknown function (DUF572)	-	extracellular matrix protein [Chlamydomonas reinhardtii] >EDP05362.1 extracellular matrix protein [Chlamydomonas reinhardtii]	[R] KOG0382 Carbonic anhydrase	Leucine-rich repeat extensin-like protein 3 OS=Arabidopsis thaliana GN=LRX3 PE=1 SV=1	GO:0016021//integral component of membrane
CL2597.Contig3_All	ko01110//Biosynthesis of secondary metabolites;ko01100//Metabolic pathways;ko00940//Phenylpropanoid biosynthesis	Metabolism	Global and overview maps;Biosynthesis of other secondary metabolites	1.03815	K00083//cinnamyl-alcohol dehydrogenase [EC:1.1.1.195]+ko01100//Metabolic pathways+ko01110//Biosynthesis of secondary metabolites+ko00940//Phenylpropanoid biosynthesis;K00083//cinnamyl-alcohol dehydrogenase [EC:1.1.1.195]+ko01100//Metabolic pathways+ko01110//Biosynthesis of secondary metabolites+ko00940//Phenylpropanoid biosynthesis;K00083//cinnamyl-alcohol dehydrogenase [EC:1.1.1.195]+ko01100//Me…	Alcohol dehydrogenase GroES-like domain	-	alcohol dehydrogenase [Chondrus crispus] >CDF34840.1 alcohol dehydrogenase [Chondrus crispus]	[Q] KOG0023 Alcohol dehydrogenase, class V	8-hydroxygeraniol dehydrogenase OS=Catharanthus roseus GN=10HGO PE=1 SV=1	GO:0008270//zinc ion binding;GO:0016491//oxidoreductase activity
CL3131.Contig4_All	ko01100//Metabolic pathways;ko01110//Biosynthesis of secondary metabolites;ko00940//Phenylpropanoid biosynthesis;ko00040//Pentose and glucuronate interconversions	Metabolism	Global and overview maps;Carbohydrate metabolism;Biosynthesis of other secondary metabolites	-1.01696	K00430//peroxidase [EC:1.11.1.7]+ko01100//Metabolic pathways+ko01110//Biosynthesis of secondary metabolites+ko00940//Phenylpropanoid biosynthesis;K01051//pectinesterase [EC:3.1.1.11]+ko00040//Pentose and glucuronate interconversions+ko01100//Metabolic pathways;K04733//interleukin-1 receptor-associated kinase 4 [EC:2.7.11.1]	Gametolysin peptidase M11	-	hypothetical protein Naga_100745g2 [Nannochloropsis gaditana]	[OW] KOG1565 Gelatinase A and related matrix metalloproteases	Extensin OS=Sorghum bicolor GN=HRGP PE=3 SV=1
Unigene6536_All	ko01110//Biosynthesis of secondary metabolites;ko01100//Metabolic pathways;ko03013//RNA transport;ko03015//mRNA surveillance pathway;ko03040//Spliceosome;ko00940//Phenylpropanoid biosynthesis	Metabolism;Genetic Information Processing	Biosynthesis of other secondary metabolites;Transcription;Translation;Global and overview maps	-1.05425	K12875//apoptotic chromatin condensation inducer in the nucleus+ko03040//Spliceosome+ko03015//mRNA surveillance pathway+ko03013//RNA transport;K00430//peroxidase [EC:1.11.1.7]+ko01100//Metabolic pathways+ko01110//Biosynthesis of secondary metabolites+ko00940//Phenylpropanoid biosynthesis;K00430//peroxidase [EC:1.11.1.7]+ko01100//Metabolic pathways+ko01110//Biosynthesis of secondary metabolites+ko…	F5/8 type C domain	-	similar to hedgehog protein [Cyanidioschyzon merolae strain 10D] >BAM79537.1 similar to hedgehog protein [Cyanidioschyzon merolae strain 10D]	[WV] KOG1216 von Willebrand factor and related coagulation proteins	Vegetative cell wall protein gp1 OS=Chlamydomonas reinhardtii GN=GP1 PE=1 SV=1	GO:0016539//intein-mediated protein splicing;GO:0008233//peptidase activity;GO:0016021//integral component of membrane
CL1192.Contig7_All	ko01110//Biosynthesis of secondary metabolites;ko01100//Metabolic pathways;ko00940//Phenylpropanoid biosynthesis	Metabolism	Global and overview maps;Biosynthesis of other secondary metabolites	-1.07788	K00430//peroxidase [EC:1.11.1.7]+ko01100//Metabolic pathways+ko01110//Biosynthesis of secondary metabolites+ko00940//Phenylpropanoid biosynthesis;K00430//peroxidase [EC:1.11.1.7]+ko01100//Metabolic pathways+ko01110//Biosynthesis of secondary metabolites+ko00940//Phenylpropanoid biosynthesis	Protein of unknown function (DUF1800)	-	hypothetical protein THAOC_27810 [Thalassiosira oceanica]	[T] KOG1187 Serine/threonine protein kinase	Proline-rich receptor-like protein kinase PERK2 OS=Arabidopsis thaliana GN=PERK2 PE=2 SV=3	GO:0030246//carbohydrate binding
Unigene7360_All	ko01110//Biosynthesis of secondary metabolites;ko01100//Metabolic pathways;ko00940//Phenylpropanoid biosynthesis	Metabolism	Biosynthesis of other secondary metabolites;Global and overview maps	-1.1122	K00430//peroxidase [EC:1.11.1.7]+ko01100//Metabolic pathways+ko01110//Biosynthesis of secondary metabolites+ko00940//Phenylpropanoid biosynthesis;K00430//peroxidase [EC:1.11.1.7]+ko01100//Metabolic pathways+ko01110//Biosynthesis of secondary metabolites+ko00940//Phenylpropanoid biosynthesis;K00430//peroxidase [EC:1.11.1.7]+ko01100//Metabolic pathways+ko01110//Biosynthesis of secondary metabolites…	PT repeat	-	hypothetical protein FRACYDRAFT_236710 [Fragilariopsis cylindrus CCMP1102]	[M] LSE0024 A Pectinesterase	Vegetative cell wall protein gp1 OS=Chlamydomonas reinhardtii GN=GP1 PE=1 SV=1	GO:0016539//intein-mediated protein splicing;GO:0008233//peptidase activity;GO:0016021//integral component of membrane
CL1636.Contig3_All	ko00650//Butanoate metabolism;ko00940//Phenylpropanoid biosynthesis;ko00250//Alanine, aspartate and glutamate metabolism;ko01100//Metabolic pathways	Metabolism	Amino acid metabolism;Global and overview maps;Carbohydrate metabolism;Biosynthesis of other secondary metabolites	-1.24928	K17761//succinate-semialdehyde dehydrogenase, mitochondrial [EC:1.2.1.24]+ko00250//Alanine, aspartate and glutamate metabolism+ko01100//Metabolic pathways+ko00650//Butanoate metabolism;K12355//coniferyl-aldehyde dehydrogenase [EC:1.2.1.68]+ko00940//Phenylpropanoid biosynthesis;K12355//coniferyl-aldehyde dehydrogenase [EC:1.2.1.68]+ko00940//Phenylpropanoid biosynthesis;K12355//coniferyl-aldehyde d…	Aldehyde dehydrogenase family	-	putative alcohol dehydrogenase [Emiliania huxleyi CCMP1516] >EOD10296.1 putative alcohol dehydrogenase [Emiliania huxleyi CCMP1516]	[C] KOG2451 Aldehyde dehydrogenase	Succinate-semialdehyde dehydrogenase, mitochondrial OS=Oryza sativa subsp. japonica GN=ALDH5F1 PE=3 SV=1	GO:0009013//succinate-semialdehyde dehydrogenase [NAD(P)+] activity;GO:0016491//oxidoreductase activity
CL2021.Contig1_All	ko01100//Metabolic pathways;ko01110//Biosynthesis of secondary metabolites;ko00940//Phenylpropanoid biosynthesis	Metabolism	Biosynthesis of other secondary metabolites;Global and overview maps	-1.33092	K11188//peroxiredoxin 6, 1-Cys peroxiredoxin [EC:1.11.1.7 1.11.1.15 3.1.1.-]+ko01100//Metabolic pathways+ko01110//Biosynthesis of secondary metabolites+ko00940//Phenylpropanoid biosynthesis;K11188//peroxiredoxin 6, 1-Cys peroxiredoxin [EC:1.11.1.7 1.11.1.15 3.1.1.-]+ko01100//Metabolic pathways+ko01110//Biosynthesis of secondary metabolites+ko00940//Phenylpropanoid biosynthesis	AhpC/TSA family	-	peroxiredoxin 6, 1-Cys peroxiredoxin [Fistulifera solaris]	[O] KOG0854 Alkyl hydroperoxide reductase, thiol specific antioxidant and related enzymes	1-Cys peroxiredoxin B OS=Oryza sativa subsp. indica GN=OsI_026085 PE=3 SV=1	GO:0016209//antioxidant activity;GO:0004601//peroxidase activity;GO:0005623//cell;GO:0045454//cell redox homeostasis;GO:0016491//oxidoreductase activity;GO:0051920//peroxiredoxin activity
CL1409.Contig4_All	ko01100//Metabolic pathways;ko01110//Biosynthesis of secondary metabolites;ko00940//Phenylpropanoid biosynthesis	Metabolism	Global and overview maps;Biosynthesis of other secondary metabolites	-1.38495	K11292//transcription elongation factor SPT6;K13098//RNA-binding protein FUS;K00430//peroxidase [EC:1.11.1.7]+ko01100//Metabolic pathways+ko01110//Biosynthesis of secondary metabolites+ko00940//Phenylpropanoid biosynthesis	Cyclin, N-terminal domain	-	predicted protein [Thalassiosira pseudonana CCMP1335] >EED96546.1 predicted protein [Thalassiosira pseudonana CCMP1335]	[R] KOG1995 Conserved Zn-finger protein	Glycine-rich RNA-binding protein OS=Daucus carota PE=2 SV=1	GO:0051726//regulation of cell cycle
CL1636.Contig8_All	ko00250//Alanine, aspartate and glutamate metabolism;ko00940//Phenylpropanoid biosynthesis;ko00650//Butanoate metabolism;ko01100//Metabolic pathways	Metabolism	Biosynthesis of other secondary metabolites;Amino acid metabolism;Global and overview maps;Carbohydrate metabolism	-1.44081	K17761//succinate-semialdehyde dehydrogenase, mitochondrial [EC:1.2.1.24]+ko00250//Alanine, aspartate and glutamate metabolism+ko01100//Metabolic pathways+ko00650//Butanoate metabolism;K12355//coniferyl-aldehyde dehydrogenase [EC:1.2.1.68]+ko00940//Phenylpropanoid biosynthesis;K12355//coniferyl-aldehyde dehydrogenase [EC:1.2.1.68]+ko00940//Phenylpropanoid biosynthesis;K12355//coniferyl-aldehyde d…	Aldehyde dehydrogenase family	-	putative alcohol dehydrogenase [Emiliania huxleyi CCMP1516] >EOD10296.1 putative alcohol dehydrogenase [Emiliania huxleyi CCMP1516]	[C] KOG2451 Aldehyde dehydrogenase	Succinate-semialdehyde dehydrogenase, mitochondrial OS=Oryza sativa subsp. japonica GN=ALDH5F1 PE=3 SV=1	GO:0009013//succinate-semialdehyde dehydrogenase [NAD(P)+] activity;GO:0016491//oxidoreductase activity
CL2545.Contig2_All	ko01100//Metabolic pathways;ko03020//RNA polymerase;ko01110//Biosynthesis of secondary metabolites;ko00940//Phenylpropanoid biosynthesis	Genetic Information Processing;Metabolism	Transcription;Biosynthesis of other secondary metabolites;Global and overview maps	-1.47514	K03006//DNA-directed RNA polymerase II subunit RPB1 [EC:2.7.7.6]+ko03020//RNA polymerase;K00430//peroxidase [EC:1.11.1.7]+ko01100//Metabolic pathways+ko01110//Biosynthesis of secondary metabolites+ko00940//Phenylpropanoid biosynthesis;K18749//protein LSM14	PT repeat	-	hypothetical protein FisN_20Lu281 [Fistulifera solaris]	[M] LSE0024 A Pectinesterase	Early nodulin-20 OS=Medicago truncatula GN=ENOD20 PE=3 SV=1	GO:0016021//integral component of membrane
CL3174.Contig7_All	ko01110//Biosynthesis of secondary metabolites;ko00940//Phenylpropanoid biosynthesis;ko01100//Metabolic pathways	Metabolism	Biosynthesis of other secondary metabolites;Global and overview maps	-1.52905	K00430//peroxidase [EC:1.11.1.7]+ko01100//Metabolic pathways+ko01110//Biosynthesis of secondary metabolites+ko00940//Phenylpropanoid biosynthesis;K00430//peroxidase [EC:1.11.1.7]+ko01100//Metabolic pathways+ko01110//Biosynthesis of secondary metabolites+ko00940//Phenylpropanoid biosynthesis;K00430//peroxidase [EC:1.11.1.7]+ko01100//Metabolic pathways+ko01110//Biosynthesis of secondary metabolites…	Leucine Rich repeat	-	hypothetical protein FRACYDRAFT_236710 [Fragilariopsis cylindrus CCMP1102]	[M] LSE0024 A Pectinesterase	Vegetative cell wall protein gp1 OS=Chlamydomonas reinhardtii GN=GP1 PE=1 SV=1	GO:0016539//intein-mediated protein splicing;GO:0008233//peptidase activity;GO:0016021//integral component of membrane
Unigene8777_All	ko00360//Phenylalanine metabolism;ko01100//Metabolic pathways;ko00592//alpha-Linolenic acid metabolism;ko00130//Ubiquinone and other terpenoid-quinone biosynthesis;ko00940//Phenylpropanoid biosynthesis;ko01110//Biosynthesis of secondary metabolites	Metabolism	Lipid metabolism;Amino acid metabolism;Biosynthesis of other secondary metabolites;Metabolism of cofactors and vitamins;Global and overview maps	-1.55381	K01904//4-coumarate--CoA ligase [EC:6.2.1.12]+ko00130//Ubiquinone and other terpenoid-quinone biosynthesis+ko01100//Metabolic pathways+ko01110//Biosynthesis of secondary metabolites+ko00940//Phenylpropanoid biosynthesis+ko00360//Phenylalanine metabolism;K01904//4-coumarate--CoA ligase [EC:6.2.1.12]+ko00130//Ubiquinone and other terpenoid-quinone biosynthesis+ko01100//Metabolic pathways+ko01110//B…	AMP-binding enzyme	-	4-coumarate-coa ligase, partial [Thalassiosira pseudonana CCMP1335] >EED93473.1 4-coumarate-coa ligase, partial [Thalassiosira pseudonana CCMP1335]	[I] KOG1176 Acyl-CoA synthetase	4-coumarate--CoA ligase-like 1 OS=Arabidopsis thaliana GN=4CLL1 PE=1 SV=1	GO:0016207//4-coumarate-CoA ligase activity;GO:0008152//metabolic process;GO:0016874//ligase activity
CL171.Contig1_All	ko01110//Biosynthesis of secondary metabolites;ko00940//Phenylpropanoid biosynthesis;ko01100//Metabolic pathways	Metabolism	Global and overview maps;Biosynthesis of other secondary metabolites	-1.64984	K09753//cinnamoyl-CoA reductase [EC:1.2.1.44]+ko01100//Metabolic pathways+ko01110//Biosynthesis of secondary metabolites+ko00940//Phenylpropanoid biosynthesis;K09753//cinnamoyl-CoA reductase [EC:1.2.1.44]+ko01100//Metabolic pathways+ko01110//Biosynthesis of secondary metabolites+ko00940//Phenylpropanoid biosynthesis;K09753//cinnamoyl-CoA reductase [EC:1.2.1.44]+ko01100//Metabolic pathways+ko01110…	NAD dependent epimerase/dehydratase family	-	hypothetical protein THAOC_19739 [Thalassiosira oceanica]	[V] KOG1502 Flavonol reductase/cinnamoyl-CoA reductase	Tetraketide alpha-pyrone reductase 1 OS=Arabidopsis thaliana GN=TKPR1 PE=1 SV=1	GO:0004601//peroxidase activity;GO:0003824//catalytic activity;GO:0050662//coenzyme binding
CL1481.Contig4_All	ko03013//RNA transport;ko00040//Pentose and glucuronate interconversions;ko01100//Metabolic pathways;ko00940//Phenylpropanoid biosynthesis;ko01110//Biosynthesis of secondary metabolites	Metabolism;Genetic Information Processing	Translation;Carbohydrate metabolism;Biosynthesis of other secondary metabolites;Global and overview maps	-1.69519	K01051//pectinesterase [EC:3.1.1.11]+ko00040//Pentose and glucuronate interconversions+ko01100//Metabolic pathways;K00430//peroxidase [EC:1.11.1.7]+ko01100//Metabolic pathways+ko01110//Biosynthesis of secondary metabolites+ko00940//Phenylpropanoid biosynthesis;K04733//interleukin-1 receptor-associated kinase 4 [EC:2.7.11.1];K14306//nuclear pore complex protein Nup62+ko03013//RNA transport	Ankyrin repeats (3 copies)	-	PREDICTED: GDSL esterase/lipase At3g48460-like [Erythranthe guttata]	[GO] KOG4157 beta-1,6-N-acetylglucosaminyltransferase, contains WSC domain	Pectinesterase inhibitor 10 OS=Arabidopsis thaliana GN=PMEI10 PE=2 SV=1
CL1636.Contig1_All	ko00250//Alanine, aspartate and glutamate metabolism;ko00940//Phenylpropanoid biosynthesis;ko01100//Metabolic pathways;ko00650//Butanoate metabolism	Metabolism	Carbohydrate metabolism;Biosynthesis of other secondary metabolites;Global and overview maps;Amino acid metabolism	-1.8733	K17761//succinate-semialdehyde dehydrogenase, mitochondrial [EC:1.2.1.24]+ko00250//Alanine, aspartate and glutamate metabolism+ko01100//Metabolic pathways+ko00650//Butanoate metabolism;K12355//coniferyl-aldehyde dehydrogenase [EC:1.2.1.68]+ko00940//Phenylpropanoid biosynthesis;K12355//coniferyl-aldehyde dehydrogenase [EC:1.2.1.68]+ko00940//Phenylpropanoid biosynthesis;K12355//coniferyl-aldehyde d…	Aldehyde dehydrogenase family	-	putative alcohol dehydrogenase [Emiliania huxleyi CCMP1516] >EOD10296.1 putative alcohol dehydrogenase [Emiliania huxleyi CCMP1516]	[C] KOG2451 Aldehyde dehydrogenase	Succinate-semialdehyde dehydrogenase, mitochondrial OS=Oryza sativa subsp. japonica GN=ALDH5F1 PE=3 SV=1	GO:0009013//succinate-semialdehyde dehydrogenase [NAD(P)+] activity;GO:0016491//oxidoreductase activity
CL1481.Contig3_All	ko01100//Metabolic pathways;ko00940//Phenylpropanoid biosynthesis;ko01110//Biosynthesis of secondary metabolites;ko03013//RNA transport;ko00040//Pentose and glucuronate interconversions	Metabolism;Genetic Information Processing	Biosynthesis of other secondary metabolites;Translation;Global and overview maps;Carbohydrate metabolism	-2.01266	K01051//pectinesterase [EC:3.1.1.11]+ko00040//Pentose and glucuronate interconversions+ko01100//Metabolic pathways;K00430//peroxidase [EC:1.11.1.7]+ko01100//Metabolic pathways+ko01110//Biosynthesis of secondary metabolites+ko00940//Phenylpropanoid biosynthesis;K04733//interleukin-1 receptor-associated kinase 4 [EC:2.7.11.1];K14306//nuclear pore complex protein Nup62+ko03013//RNA transport	Ankyrin repeats (3 copies)	-	PREDICTED: GDSL esterase/lipase At3g48460-like [Erythranthe guttata]	[GO] KOG4157 beta-1,6-N-acetylglucosaminyltransferase, contains WSC domain	Pectinesterase inhibitor 10 OS=Arabidopsis thaliana GN=PMEI10 PE=2 SV=1
CL3131.Contig3_All	ko01100//Metabolic pathways;ko01110//Biosynthesis of secondary metabolites;ko00940//Phenylpropanoid biosynthesis	Metabolism	Global and overview maps;Biosynthesis of other secondary metabolites	-2.18697	K04733//interleukin-1 receptor-associated kinase 4 [EC:2.7.11.1];K00430//peroxidase [EC:1.11.1.7]+ko01100//Metabolic pathways+ko01110//Biosynthesis of secondary metabolites+ko00940//Phenylpropanoid biosynthesis	Gametolysin peptidase M11	-	hypothetical protein FRACYDRAFT_235207 [Fragilariopsis cylindrus CCMP1102]	[WV] KOG1216 von Willebrand factor and related coagulation proteins	Extensin OS=Zea mays GN=HRGP PE=2 SV=1	GO:0016539//intein-mediated protein splicing;GO:0008233//peptidase activity;GO:0016021//integral component of membrane
Unigene7678_All	ko01110//Biosynthesis of secondary metabolites;ko00040//Pentose and glucuronate interconversions;ko00940//Phenylpropanoid biosynthesis;ko01100//Metabolic pathways	Metabolism	Global and overview maps;Carbohydrate metabolism;Biosynthesis of other secondary metabolites	-3.03307	K00430//peroxidase [EC:1.11.1.7]+ko01100//Metabolic pathways+ko01110//Biosynthesis of secondary metabolites+ko00940//Phenylpropanoid biosynthesis;K00430//peroxidase [EC:1.11.1.7]+ko01100//Metabolic pathways+ko01110//Biosynthesis of secondary metabolites+ko00940//Phenylpropanoid biosynthesis;K04733//interleukin-1 receptor-associated kinase 4 [EC:2.7.11.1];K01051//pectinesterase [EC:3.1.1.11]+ko000…	Borrelia outer surface protein D (OspD)	-	predicted protein [Thalassiosira pseudonana CCMP1335] >EED86411.1 predicted protein [Thalassiosira pseudonana CCMP1335]	[T] KOG1187 Serine/threonine protein kinase	Proline-rich receptor-like protein kinase PERK10 OS=Arabidopsis thaliana GN=PERK10 PE=1 SV=2	GO:0016021//integral component of membrane
CL928.Contig1_All	ko01100//Metabolic pathways;ko01110//Biosynthesis of secondary metabolites;ko00940//Phenylpropanoid biosynthesis	Metabolism	Global and overview maps;Biosynthesis of other secondary metabolites	-3.17675	K00430//peroxidase [EC:1.11.1.7]+ko01100//Metabolic pathways+ko01110//Biosynthesis of secondary metabolites+ko00940//Phenylpropanoid biosynthesis;K00430//peroxidase [EC:1.11.1.7]+ko01100//Metabolic pathways+ko01110//Biosynthesis of secondary metabolites+ko00940//Phenylpropanoid biosynthesis;K00430//peroxidase [EC:1.11.1.7]+ko01100//Metabolic pathways+ko01110//Biosynthesis of secondary metabolites…	Peroxidase	-	hypothetical protein, variant 3 [Phytophthora parasitica INRA-310] >ETN01034.1 hypothetical protein, variant 3 [Phytophthora parasitica INRA-310]	[R] LSE0474 A Gibberellin-regulated protein	Extensin OS=Zea mays GN=HRGP PE=2 SV=1	GO:0016021//integral component of membrane
CL3131.Contig1_All	ko01110//Biosynthesis of secondary metabolites;ko00940//Phenylpropanoid biosynthesis;ko01100//Metabolic pathways	Metabolism	Biosynthesis of other secondary metabolites;Global and overview maps	-3.18274	K04733//interleukin-1 receptor-associated kinase 4 [EC:2.7.11.1];K00430//peroxidase [EC:1.11.1.7]+ko01100//Metabolic pathways+ko01110//Biosynthesis of secondary metabolites+ko00940//Phenylpropanoid biosynthesis	Gametolysin peptidase M11	-	hypothetical protein FRACYDRAFT_235207 [Fragilariopsis cylindrus CCMP1102]	[WV] KOG1216 von Willebrand factor and related coagulation proteins	Classical arabinogalactan protein 9 OS=Arabidopsis thaliana GN=AGP9 PE=1 SV=2	GO:0016539//intein-mediated protein splicing;GO:0008233//peptidase activity
Unigene21949_All	ko00940//Phenylpropanoid biosynthesis;ko01110//Biosynthesis of secondary metabolites;ko00040//Pentose and glucuronate interconversions;ko01100//Metabolic pathways	Metabolism	Biosynthesis of other secondary metabolites;Carbohydrate metabolism;Global and overview maps	-3.2873	K00430//peroxidase [EC:1.11.1.7]+ko01100//Metabolic pathways+ko01110//Biosynthesis of secondary metabolites+ko00940//Phenylpropanoid biosynthesis;K00430//peroxidase [EC:1.11.1.7]+ko01100//Metabolic pathways+ko01110//Biosynthesis of secondary metabolites+ko00940//Phenylpropanoid biosynthesis;K01051//pectinesterase [EC:3.1.1.11]+ko00040//Pentose and glucuronate interconversions+ko01100//Metabolic p…	Keratin type II head	-	hypothetical protein FisN_20Lu281 [Fistulifera solaris]	[WV] KOG1216 von Willebrand factor and related coagulation proteins	Anther-specific proline-rich protein APG OS=Arabidopsis thaliana GN=APG PE=2 SV=2	GO:0016021//integral component of membrane
CL1560.Contig1_All	ko00940//Phenylpropanoid biosynthesis;ko01100//Metabolic pathways;ko01110//Biosynthesis of secondary metabolites	Metabolism	Global and overview maps;Biosynthesis of other secondary metabolites	-3.87254	K00430//peroxidase [EC:1.11.1.7]+ko01100//Metabolic pathways+ko01110//Biosynthesis of secondary metabolites+ko00940//Phenylpropanoid biosynthesis;K10990//RecQ-mediated genome instability protein 1;K10990//RecQ-mediated genome instability protein 1;K00430//peroxidase [EC:1.11.1.7]+ko01100//Metabolic pathways+ko01110//Biosynthesis of secondary metabolites+ko00940//Phenylpropanoid biosynthesis	PT repeat	XM_002288511.1 Thalassiosira pseudonana CCMP1335 predicted protein partial mRNA	predicted protein [Thalassiosira pseudonana CCMP1335] >EED93983.1 predicted protein [Thalassiosira pseudonana CCMP1335]	[J] KOG2975 Translation initiation factor 3, subunit f (eIF-3f)	Vegetative cell wall protein gp1 OS=Chlamydomonas reinhardtii GN=GP1 PE=1 SV=1
CL928.Contig2_All	ko01110//Biosynthesis of secondary metabolites;ko01100//Metabolic pathways;ko00940//Phenylpropanoid biosynthesis	Metabolism	Biosynthesis of other secondary metabolites;Global and overview maps	-4.30425	K00430//peroxidase [EC:1.11.1.7]+ko01100//Metabolic pathways+ko01110//Biosynthesis of secondary metabolites+ko00940//Phenylpropanoid biosynthesis;K00430//peroxidase [EC:1.11.1.7]+ko01100//Metabolic pathways+ko01110//Biosynthesis of secondary metabolites+ko00940//Phenylpropanoid biosynthesis;K00430//peroxidase [EC:1.11.1.7]+ko01100//Metabolic pathways+ko01110//Biosynthesis of secondary metabolites…	Peroxidase	-	similar to hedgehog protein [Cyanidioschyzon merolae strain 10D] >BAM79537.1 similar to hedgehog protein [Cyanidioschyzon merolae strain 10D]	[R] LSE0474 A Gibberellin-regulated protein	Proline-rich receptor-like protein kinase PERK10 OS=Arabidopsis thaliana GN=PERK10 PE=1 SV=2	GO:0016539//intein-mediated protein splicing;GO:0008233//peptidase activity;GO:0016021//integral component of membrane
CL1407.Contig1_All	ko00940//Phenylpropanoid biosynthesis;ko01100//Metabolic pathways;ko03013//RNA transport;ko03015//mRNA surveillance pathway;ko01110//Biosynthesis of secondary metabolites;ko03040//Spliceosome	Genetic Information Processing;Metabolism	Transcription;Global and overview maps;Biosynthesis of other secondary metabolites;Translation	-6.14931	K12875//apoptotic chromatin condensation inducer in the nucleus+ko03040//Spliceosome+ko03015//mRNA surveillance pathway+ko03013//RNA transport;K00430//peroxidase [EC:1.11.1.7]+ko01100//Metabolic pathways+ko01110//Biosynthesis of secondary metabolites+ko00940//Phenylpropanoid biosynthesis;K12418//acyl-lipid (7-3)-desaturase (Delta-4 desaturase) [EC:1.14.19.31]	PT repeat	-	hypothetical protein H257_16126 [Aphanomyces astaci] >ETV67768.1 hypothetical protein H257_16126 [Aphanomyces astaci]	[WV] KOG1216 von Willebrand factor and related coagulation proteins	Vegetative cell wall protein gp1 OS=Chlamydomonas reinhardtii GN=GP1 PE=1 SV=1	GO:0004252//serine-type endopeptidase activity;GO:0046872//metal ion binding;GO:0006508//proteolysis;GO:0005576//extracellular region;GO:0016021//integral component of membrane;GO:0016491//oxidoreductase activity

## Sheet: Flavonoid biosynthesis
Differentially expressed transcripts in flavonoid biosynthesis pathway
Gene ID	Pathway Name	Level 1	Level 2	log2(Sk_1000/Sk_400)	Kegg Orthology	Pfam	Nt	Nr	Kog	Swissprot	GO
CL1501.Contig1_All	ko01110//Biosynthesis of secondary metabolites;ko01100//Metabolic pathways;ko00941//Flavonoid biosynthesis	Metabolism	Biosynthesis of other secondary metabolites;Global and overview maps	1.08669	K09597//signal peptide peptidase-like 2B [EC:3.4.23.-];K01859//chalcone isomerase [EC:5.5.1.6]+ko01100//Metabolic pathways+ko01110//Biosynthesis of secondary metabolites+ko00941//Flavonoid biosynthesis;K09597//signal peptide peptidase-like 2B [EC:3.4.23.-];K09597//signal peptide peptidase-like 2B [EC:3.4.23.-];K09597//signal peptide peptidase-like 2B [EC:3.4.23.-]	Fungalysin metallopeptidase (M36)	-	metalloprotease, partial [Thalassiosira pseudonana CCMP1335] >EED94898.1 metalloprotease, partial [Thalassiosira pseudonana CCMP1335]	[R] KOG2442 Uncharacterized conserved protein, contains PA domain	Signal peptide peptidase-like 4 OS=Oryza sativa subsp. japonica GN=SPPL4 PE=2 SV=1	GO:0005615//extracellular space;GO:0004222//metalloendopeptidase activity;GO:0005509//calcium ion binding;GO:0008270//zinc ion binding;GO:0016021//integral component of membrane
CL2185.Contig2_All	ko01110//Biosynthesis of secondary metabolites;ko00945//Stilbenoid, diarylheptanoid and gingerol biosynthesis;ko00941//Flavonoid biosynthesis;ko01100//Metabolic pathways;ko00940//Phenylpropanoid biosynthesis	Metabolism	Global and overview maps;Biosynthesis of other secondary metabolites	2.49971	K00512//steroid 17alpha-monooxygenase / 17alpha-hydroxyprogesterone deacetylase [EC:1.14.14.19 1.14.14.32]+ko01100//Metabolic pathways;K00512//steroid 17alpha-monooxygenase / 17alpha-hydroxyprogesterone deacetylase [EC:1.14.14.19 1.14.14.32]+ko01100//Metabolic pathways;K00512//steroid 17alpha-monooxygenase / 17alpha-hydroxyprogesterone deacetylase [EC:1.14.14.19 1.14.14.32]+ko01100//Metabolic pat…	Cytochrome P450	-	hypothetical protein THAOC_15743 [Thalassiosira oceanica]	[Q] KOG0159 Cytochrome P450 CYP11/CYP12/CYP24/CYP27 subfamilies	(+)-menthofuran synthase OS=Mentha piperita PE=1 SV=1	GO:0016705//oxidoreductase activity, acting on paired donors, with incorporation or reduction of molecular oxygen;GO:0020037//heme binding;GO:0005506//iron ion binding;GO:0004497//monooxygenase activity
CL429.Contig4_All	ko00944//Flavone and flavonol biosynthesis;ko00941//Flavonoid biosynthesis	Metabolism	Biosynthesis of other secondary metabolites	1.50532	K13080//flavanone 7-O-glucoside 2''-O-beta-L-rhamnosyltransferase [EC:2.4.1.236]+ko00941//Flavonoid biosynthesis+ko00944//Flavone and flavonol biosynthesis;K13692//UDP-glucose:(indol-3-yl)acetate beta-D-glucosyltransferase [EC:2.4.1.121];K23154//2-hydroxyflavanone C-glucosyltransferase [EC:2.4.1.360];K23154//2-hydroxyflavanone C-glucosyltransferase [EC:2.4.1.360]	Methyltransferase domain	-	predicted protein [Thalassiosira pseudonana CCMP1335] >EED90569.1 predicted protein [Thalassiosira pseudonana CCMP1335]	[GC] KOG1192 UDP-glucuronosyl and UDP-glucosyl transferase	UDP-glycosyltransferase 72E1 OS=Arabidopsis thaliana GN=UGT72E1 PE=1 SV=1
Unigene16400_All	ko01100//Metabolic pathways;ko00941//Flavonoid biosynthesis;ko01110//Biosynthesis of secondary metabolites	Metabolism	Global and overview maps;Biosynthesis of other secondary metabolites	3.69632	K05277//anthocyanidin synthase [EC:1.14.20.4]+ko01100//Metabolic pathways+ko01110//Biosynthesis of secondary metabolites+ko00941//Flavonoid biosynthesis;K05277//anthocyanidin synthase [EC:1.14.20.4]+ko01100//Metabolic pathways+ko01110//Biosynthesis of secondary metabolites+ko00941//Flavonoid biosynthesis;K05277//anthocyanidin synthase [EC:1.14.20.4]+ko01100//Metabolic pathways+ko01110//Biosynthes…	-	-	predicted protein [Ostreococcus lucimarinus CCE9901] >ABO98919.1 predicted protein [Ostreococcus lucimarinus CCE9901]		Leucoanthocyanidin dioxygenase OS=Malus domestica GN=ANS PE=2 SV=1	GO:0046872//metal ion binding;GO:0016491//oxidoreductase activity
Unigene17574_All	ko00941//Flavonoid biosynthesis;ko01110//Biosynthesis of secondary metabolites;ko01100//Metabolic pathways	Metabolism	Global and overview maps;Biosynthesis of other secondary metabolites	5.20533	K05277//anthocyanidin synthase [EC:1.14.20.4]+ko01100//Metabolic pathways+ko01110//Biosynthesis of secondary metabolites+ko00941//Flavonoid biosynthesis;K05277//anthocyanidin synthase [EC:1.14.20.4]+ko01100//Metabolic pathways+ko01110//Biosynthesis of secondary metabolites+ko00941//Flavonoid biosynthesis;K05277//anthocyanidin synthase [EC:1.14.20.4]+ko01100//Metabolic pathways+ko01110//Biosynthes…	non-haem dioxygenase in morphine synthesis N-terminal	-	predicted protein [Ostreococcus lucimarinus CCE9901] >ABO98919.1 predicted protein [Ostreococcus lucimarinus CCE9901]	[QR] KOG0143 Iron/ascorbate family oxidoreductases	Probable 2-oxoglutarate-dependent dioxygenase DIN11 OS=Arabidopsis thaliana GN=DIN11 PE=2 SV=1	GO:0046872//metal ion binding;GO:0016491//oxidoreductase activity
Unigene19370_All	ko01110//Biosynthesis of secondary metabolites;ko00940//Phenylpropanoid biosynthesis;ko00360//Phenylalanine metabolism;ko01100//Metabolic pathways;ko00945//Stilbenoid, diarylheptanoid and gingerol biosynthesis;ko00941//Flavonoid biosynthesis	Metabolism	Global and overview maps;Biosynthesis of other secondary metabolites;Amino acid metabolism	2.80323	K00588//caffeoyl-CoA O-methyltransferase [EC:2.1.1.104]+ko01100//Metabolic pathways+ko01110//Biosynthesis of secondary metabolites+ko00940//Phenylpropanoid biosynthesis+ko00941//Flavonoid biosynthesis+ko00945//Stilbenoid, diarylheptanoid and gingerol biosynthesis+ko00360//Phenylalanine metabolism;K00588//caffeoyl-CoA O-methyltransferase [EC:2.1.1.104]+ko01100//Metabolic pathways+ko01110//Biosynth…	O-methyltransferase	-	O-methyltransferase-domain-containing protein [Ostreococcus tauri]	[Q] KOG1663 O-methyltransferase	Caffeoyl-CoA O-methyltransferase OS=Vitis vinifera PE=2 SV=1
Unigene6985_All	ko01100//Metabolic pathways;ko01110//Biosynthesis of secondary metabolites;ko00945//Stilbenoid, diarylheptanoid and gingerol biosynthesis;ko00940//Phenylpropanoid biosynthesis;ko00941//Flavonoid biosynthesis	Metabolism	Biosynthesis of other secondary metabolites;Global and overview maps	1.20046	K22983//cytochrome P450 family 76 subfamily A;K22983//cytochrome P450 family 76 subfamily A;K09754//5-O-(4-coumaroyl)-D-quinate 3'-monooxygenase [EC:1.14.14.96]+ko01100//Metabolic pathways+ko01110//Biosynthesis of secondary metabolites+ko00940//Phenylpropanoid biosynthesis+ko00941//Flavonoid biosynthesis+ko00945//Stilbenoid, diarylheptanoid and gingerol biosynthesis;K20619//cytochrome P450 family…	Cytochrome P450	-	hypothetical protein EMIHUDRAFT_72799 [Emiliania huxleyi CCMP1516] >EOD29572.1 hypothetical protein EMIHUDRAFT_72799 [Emiliania huxleyi CCMP1516]	[QI] KOG0157 Cytochrome P450 CYP4/CYP19/CYP26 subfamilies	Cytochrome P450 98A3 OS=Arabidopsis thaliana GN=CYP98A3 PE=1 SV=1	GO:0016705//oxidoreductase activity, acting on paired donors, with incorporation or reduction of molecular oxygen;GO:0020037//heme binding;GO:0005506//iron ion binding;GO:0004497//monooxygenase activity
