# Supplementary material for: The Biotechnological Potential of the Marine Diatom Skeletonema dohrnii to the Elevated Temperature and pCO2
Source: Mar Drugs. 2020 May 15;18(5):259. doi: 10.3390/md18050259 (PMC7281586; doi:10.3390/md18050259)
Supplement: Supplementary file 1 [file marinedrugs-18-00259-s001.zip › marinedrugs-749528-supplementary/Table-S7.xls]

## Sheet: Lipoic acid metabolism
Differentially expressed transcripts in lipoic acid metabolsim
Gene ID	Pathway Name	Level 1	Level 2	log2(Sk_1000/Sk_400)	Kegg Orthology	Pfam	Nt	Nr	Kog	Swissprot	GO
CL2960.Contig1_All	ko00785//Lipoic acid metabolism;ko01100//Metabolic pathways	Metabolism	Metabolism of cofactors and vitamins;Global and overview maps	2.43976	K03801//lipoyl(octanoyl) transferase [EC:2.3.1.181]+ko01100//Metabolic pathways+ko00785//Lipoic acid metabolism;K03801//lipoyl(octanoyl) transferase [EC:2.3.1.181]+ko01100//Metabolic pathways+ko00785//Lipoic acid metabolism;K03801//lipoyl(octanoyl) transferase [EC:2.3.1.181]+ko01100//Metabolic pathways+ko00785//Lipoic acid metabolism;K03801//lipoyl(octanoyl) transferase [EC:2.3.1.181]+ko01100//Me…	Acid Phosphatase	-	hypothetical protein THAOC_12738 [Thalassiosira oceanica]	[CH] KOG0325 Lipoyltransferase	Plastidial lipoyltransferase 2 OS=Arabidopsis thaliana GN=LIP2p PE=2 SV=1
Unigene10681_All	ko01100//Metabolic pathways;ko00785//Lipoic acid metabolism	Metabolism	Metabolism of cofactors and vitamins;Global and overview maps	3.92481	K03644//lipoyl synthase [EC:2.8.1.8]+ko01100//Metabolic pathways+ko00785//Lipoic acid metabolism;K03644//lipoyl synthase [EC:2.8.1.8]+ko01100//Metabolic pathways+ko00785//Lipoic acid metabolism;K03644//lipoyl synthase [EC:2.8.1.8]+ko01100//Metabolic pathways+ko00785//Lipoic acid metabolism;K03644//lipoyl synthase [EC:2.8.1.8]+ko01100//Metabolic pathways+ko00785//Lipoic acid metabolism;K03644//lip…	Radical SAM superfamily	-	PREDICTED: lipoyl synthase, chloroplastic-like [Ipomoea nil]	[H] KOG2672 Lipoate synthase	Lipoyl synthase 1, chloroplastic OS=Oryza sativa subsp. japonica GN=LIP1P-1 PE=3 SV=1	GO:0046872//metal ion binding;GO:0051539//4 iron, 4 sulfur cluster binding;GO:0009249//protein lipoylation;GO:0016992//lipoate synthase activity;GO:0009507//chloroplast
Unigene16456_All	ko01100//Metabolic pathways;ko00785//Lipoic acid metabolism	Metabolism	Metabolism of cofactors and vitamins;Global and overview maps	6.78136	K03644//lipoyl synthase [EC:2.8.1.8]+ko01100//Metabolic pathways+ko00785//Lipoic acid metabolism;K03644//lipoyl synthase [EC:2.8.1.8]+ko01100//Metabolic pathways+ko00785//Lipoic acid metabolism;K03644//lipoyl synthase [EC:2.8.1.8]+ko01100//Metabolic pathways+ko00785//Lipoic acid metabolism;K03644//lipoyl synthase [EC:2.8.1.8]+ko01100//Metabolic pathways+ko00785//Lipoic acid metabolism;K03644//lip…	Radical SAM superfamily	-	lipoic acid synthetase [Fragilariopsis cylindrus CCMP1102]	[H] KOG2672 Lipoate synthase	Lipoyl synthase, chloroplastic OS=Arabidopsis thaliana GN=LIP1P PE=2 SV=2	GO:0046872//metal ion binding;GO:0051539//4 iron, 4 sulfur cluster binding;GO:0009536//plastid;GO:0070111//organellar chromatophore;GO:0016992//lipoate synthase activity
Unigene4258_All	ko01100//Metabolic pathways;ko00785//Lipoic acid metabolism	Metabolism	Metabolism of cofactors and vitamins;Global and overview maps	1.13457	K03644//lipoyl synthase [EC:2.8.1.8]+ko01100//Metabolic pathways+ko00785//Lipoic acid metabolism;K03644//lipoyl synthase [EC:2.8.1.8]+ko01100//Metabolic pathways+ko00785//Lipoic acid metabolism;K03644//lipoyl synthase [EC:2.8.1.8]+ko01100//Metabolic pathways+ko00785//Lipoic acid metabolism;K03644//lipoyl synthase [EC:2.8.1.8]+ko01100//Metabolic pathways+ko00785//Lipoic acid metabolism;K03644//lip…	Protein tyrosine kinase	XM_002286614.1 Thalassiosira pseudonana CCMP1335 lipoic acid synthetase partial mRNA	lipoic acid synthetase, partial [Thalassiosira pseudonana CCMP1335] >EED96291.1 lipoic acid synthetase, partial [Thalassiosira pseudonana CCMP1335]	[H] KOG2672 Lipoate synthase	Lipoyl synthase 2, mitochondrial OS=Phaeodactylum tricornutum (strain CCAP 1055/1) GN=PHATRDRAFT_28652 PE=3 SV=1	GO:0051539//4 iron, 4 sulfur cluster binding;GO:0009249//protein lipoylation;GO:0009107//lipoate biosynthetic process;GO:0016992//lipoate synthase activity
Unigene5516_All	ko01100//Metabolic pathways;ko00785//Lipoic acid metabolism	Metabolism	Metabolism of cofactors and vitamins;Global and overview maps	3.13245	K03801//lipoyl(octanoyl) transferase [EC:2.3.1.181]+ko01100//Metabolic pathways+ko00785//Lipoic acid metabolism;K03801//lipoyl(octanoyl) transferase [EC:2.3.1.181]+ko01100//Metabolic pathways+ko00785//Lipoic acid metabolism;K03801//lipoyl(octanoyl) transferase [EC:2.3.1.181]+ko01100//Metabolic pathways+ko00785//Lipoic acid metabolism;K03801//lipoyl(octanoyl) transferase [EC:2.3.1.181]+ko01100//Me…	Biotin/lipoate A/B protein ligase family	-	lipoyl transferase [Plasmopara halstedii]	[CH] KOG0325 Lipoyltransferase	Octanoyltransferase OS=Arabidopsis thaliana GN=LIP2 PE=2 SV=1	GO:0006464//cellular protein modification process;GO:0033819//lipoyl(octanoyl) transferase activity;GO:0009107//lipoate biosynthetic process;GO:0005737//cytoplasm
Unigene8483_All	ko00785//Lipoic acid metabolism;ko01100//Metabolic pathways	Metabolism	Global and overview maps;Metabolism of cofactors and vitamins	-1.02051	K03801//lipoyl(octanoyl) transferase [EC:2.3.1.181]+ko01100//Metabolic pathways+ko00785//Lipoic acid metabolism;K03801//lipoyl(octanoyl) transferase [EC:2.3.1.181]+ko01100//Metabolic pathways+ko00785//Lipoic acid metabolism;K03801//lipoyl(octanoyl) transferase [EC:2.3.1.181]+ko01100//Metabolic pathways+ko00785//Lipoic acid metabolism;K03801//lipoyl(octanoyl) transferase [EC:2.3.1.181]+ko01100//Me…	Biotin/lipoate A/B protein ligase family	-	hypothetical protein THAOC_04992 [Thalassiosira oceanica]	[CH] KOG0325 Lipoyltransferase	Plastidial lipoyltransferase 2 OS=Arabidopsis thaliana GN=LIP2p PE=2 SV=1	GO:0005634//nucleus;GO:0033819//lipoyl(octanoyl) transferase activity;GO:0005739//mitochondrion;GO:0009249//protein lipoylation;GO:0009107//lipoate biosynthetic process;GO:0016874//ligase activity

## Sheet: Ether lipid metabolism
Differentially expressed transcripts in ether lipid metabolism
Gene ID	Pathway Name	Level 1	Level 2	log2(Sk_1000/Sk_400)	Kegg Orthology	Pfam	Nt	Nr	Kog	Swissprot	GO
CL97.Contig11_All	ko01110//Biosynthesis of secondary metabolites;ko00565//Ether lipid metabolism;ko01100//Metabolic pathways	Metabolism	Global and overview maps;Lipid metabolism	10.5294	K01062//platelet-activating factor acetylhydrolase [EC:3.1.1.47]+ko01100//Metabolic pathways+ko01110//Biosynthesis of secondary metabolites+ko00565//Ether lipid metabolism;K01062//platelet-activating factor acetylhydrolase [EC:3.1.1.47]+ko01100//Metabolic pathways+ko01110//Biosynthesis of secondary metabolites+ko00565//Ether lipid metabolism;K01062//platelet-activating factor acetylhydrolase [EC:…	Platelet-activating factor acetylhydrolase, isoform II	-	predicted protein [Thalassiosira pseudonana CCMP1335] >EED95981.1 predicted protein [Thalassiosira pseudonana CCMP1335]	[I] KOG3847 Phospholipase A2 (platelet-activating factor acetylhydrolase in humans)		GO:0016042//lipid catabolic process;GO:0003847//1-alkyl-2-acetylglycerophosphocholine esterase activity
Unigene8788_All	ko04144//Endocytosis;ko00565//Ether lipid metabolism;ko01110//Biosynthesis of secondary metabolites;ko00564//Glycerophospholipid metabolism;ko01100//Metabolic pathways	Cellular Processes;Metabolism	Transport and catabolism;Lipid metabolism;Global and overview maps	1.90404	K01115//phospholipase D1/2 [EC:3.1.4.4]+ko04144//Endocytosis+ko01100//Metabolic pathways+ko01110//Biosynthesis of secondary metabolites+ko00564//Glycerophospholipid metabolism+ko00565//Ether lipid metabolism	Sel1 repeat	-	hypothetical protein FRACYDRAFT_236757 [Fragilariopsis cylindrus CCMP1102]	[M] LSE0120 A Extensin and related proteins	Extensin-1 OS=Arabidopsis thaliana GN=EXT1 PE=2 SV=2
CL97.Contig13_All	ko03040//Spliceosome;ko01100//Metabolic pathways;ko00565//Ether lipid metabolism;ko01110//Biosynthesis of secondary metabolites	Genetic Information Processing;Metabolism	Global and overview maps;Lipid metabolism;Transcription	1.31295	K01062//platelet-activating factor acetylhydrolase [EC:3.1.1.47]+ko01100//Metabolic pathways+ko01110//Biosynthesis of secondary metabolites+ko00565//Ether lipid metabolism;K01062//platelet-activating factor acetylhydrolase [EC:3.1.1.47]+ko01100//Metabolic pathways+ko01110//Biosynthesis of secondary metabolites+ko00565//Ether lipid metabolism;K12821//pre-mRNA-processing factor 40+ko03040//Spliceos…	Platelet-activating factor acetylhydrolase, isoform II	-	predicted protein [Thalassiosira pseudonana CCMP1335] >EED95981.1 predicted protein [Thalassiosira pseudonana CCMP1335]	[B] KOG1911 Heterochromatin-associated protein HP1 and related CHROMO domain proteins		GO:0016042//lipid catabolic process;GO:0003847//1-alkyl-2-acetylglycerophosphocholine esterase activity;GO:0016021//integral component of membrane
CL1352.Contig2_All	ko01110//Biosynthesis of secondary metabolites;ko00100//Steroid biosynthesis;ko00590//Arachidonic acid metabolism;ko01100//Metabolic pathways;ko00565//Ether lipid metabolism;ko00561//Glycerolipid metabolism;ko00591//Linoleic acid metabolism;ko00592//alpha-Linolenic acid metabolism;ko00564//Glycerophospholipid metabolism	Metabolism	Global and overview maps;Lipid metabolism	1.28011	K14674//TAG lipase / steryl ester hydrolase / phospholipase A2 / LPA acyltransferase [EC:3.1.1.3 3.1.1.13 3.1.1.4 2.3.1.51]+ko00591//Linoleic acid metabolism+ko00590//Arachidonic acid metabolism+ko00592//alpha-Linolenic acid metabolism+ko01100//Metabolic pathways+ko01110//Biosynthesis of secondary metabolites+ko00100//Steroid biosynthesis+ko00564//Glycerophospholipid metabolism+ko00565//Ether lip…	Domain of unknown function (DUF3336)	-	hypothetical protein FisN_21Hh198 [Fistulifera solaris]	[R] KOG2214 Predicted esterase of the alpha-beta hydrolase superfamily	Triacylglycerol lipase SDP1L OS=Arabidopsis thaliana GN=SDP1L PE=1 SV=1	GO:0016042//lipid catabolic process;GO:0016787//hydrolase activity;GO:0005509//calcium ion binding;GO:0004806//triglyceride lipase activity;GO:0016021//integral component of membrane
CL2536.Contig2_All	ko00565//Ether lipid metabolism;ko00100//Steroid biosynthesis;ko00592//alpha-Linolenic acid metabolism;ko00561//Glycerolipid metabolism;ko01100//Metabolic pathways;ko01110//Biosynthesis of secondary metabolites;ko00591//Linoleic acid metabolism;ko00564//Glycerophospholipid metabolism;ko00590//Arachidonic acid metabolism	Metabolism	Global and overview maps;Lipid metabolism	1.10652	K14674//TAG lipase / steryl ester hydrolase / phospholipase A2 / LPA acyltransferase [EC:3.1.1.3 3.1.1.13 3.1.1.4 2.3.1.51]+ko00591//Linoleic acid metabolism+ko00590//Arachidonic acid metabolism+ko00592//alpha-Linolenic acid metabolism+ko01100//Metabolic pathways+ko01110//Biosynthesis of secondary metabolites+ko00100//Steroid biosynthesis+ko00564//Glycerophospholipid metabolism+ko00565//Ether lip…	Patatin-like phospholipase	-	predicted protein [Thalassiosira pseudonana CCMP1335] >EED88794.1 predicted protein [Thalassiosira pseudonana CCMP1335]	[R] KOG2214 Predicted esterase of the alpha-beta hydrolase superfamily	Triacylglycerol lipase SDP1 OS=Arabidopsis thaliana GN=SDP1 PE=1 SV=1	GO:0016042//lipid catabolic process;GO:0016787//hydrolase activity;GO:0016021//integral component of membrane
Unigene4841_All	ko01100//Metabolic pathways;ko01110//Biosynthesis of secondary metabolites;ko04144//Endocytosis;ko00564//Glycerophospholipid metabolism;ko00565//Ether lipid metabolism	Cellular Processes;Metabolism	Transport and catabolism;Global and overview maps;Lipid metabolism	1.06413	K22366//thioredoxin reductase-like selenoprotein T;K15174//RNA polymerase II-associated factor 1;K01115//phospholipase D1/2 [EC:3.1.4.4]+ko04144//Endocytosis+ko01100//Metabolic pathways+ko01110//Biosynthesis of secondary metabolites+ko00564//Glycerophospholipid metabolism+ko00565//Ether lipid metabolism;K22366//thioredoxin reductase-like selenoprotein T	CD47 transmembrane region	-	hypothetical protein FisN_19Hh171 [Fistulifera solaris]	[M] LSE0601 A Pollen extensin-like protein (Pex)	Leucine-rich repeat extensin-like protein 3 OS=Arabidopsis thaliana GN=LRX3 PE=1 SV=1
CL1110.Contig2_All	ko00590//Arachidonic acid metabolism;ko00564//Glycerophospholipid metabolism;ko01110//Biosynthesis of secondary metabolites;ko00592//alpha-Linolenic acid metabolism;ko01100//Metabolic pathways;ko00561//Glycerolipid metabolism;ko00100//Steroid biosynthesis;ko00591//Linoleic acid metabolism;ko00565//Ether lipid metabolism	Metabolism	Global and overview maps;Lipid metabolism	-1.19166	K14674//TAG lipase / steryl ester hydrolase / phospholipase A2 / LPA acyltransferase [EC:3.1.1.3 3.1.1.13 3.1.1.4 2.3.1.51]+ko00591//Linoleic acid metabolism+ko00590//Arachidonic acid metabolism+ko00592//alpha-Linolenic acid metabolism+ko01100//Metabolic pathways+ko01110//Biosynthesis of secondary metabolites+ko00100//Steroid biosynthesis+ko00564//Glycerophospholipid metabolism+ko00565//Ether lip…	Domain of unknown function (DUF3336)	-	hypothetical protein THAOC_01748 [Thalassiosira oceanica]	[R] KOG2214 Predicted esterase of the alpha-beta hydrolase superfamily	Protein RBL OS=Arabidopsis thaliana GN=RBL PE=1 SV=1

## Sheet: fatty acid biosyntehsis 
Differentially expressed transcripts in fatty acid biosynthesis pathway
Gene ID	Pathway Name	Level 1	Level 2	log2(Sk_1000/Sk_400)	Kegg Orthology	Pfam	Nt	Nr	Kog	Swissprot	GO
CL999.Contig2_All	ko01212//Fatty acid metabolism;ko00592//alpha-Linolenic acid metabolism;ko01100//Metabolic pathways;ko01110//Biosynthesis of secondary metabolites;ko00071//Fatty acid degradation	Metabolism	Lipid metabolism;Global and overview maps	9.41785	K10527//enoyl-CoA hydratase/3-hydroxyacyl-CoA dehydrogenase [EC:4.2.1.17 1.1.1.35 1.1.1.211]+ko00592//alpha-Linolenic acid metabolism+ko01100//Metabolic pathways+ko01110//Biosynthesis of secondary metabolites+ko01212//Fatty acid metabolism+ko00071//Fatty acid degradation;K10527//enoyl-CoA hydratase/3-hydroxyacyl-CoA dehydrogenase [EC:4.2.1.17 1.1.1.35 1.1.1.211]+ko00592//alpha-Linolenic acid meta…	3-hydroxyacyl-CoA dehydrogenase, NAD binding domain	-	bifunctional fatty acid oxidation enzyme [Thalassiosira pseudonana CCMP1335] >EED94917.1 bifunctional fatty acid oxidation enzyme [Thalassiosira pseudonana CCMP1335]	[I] KOG1683 Hydroxyacyl-CoA dehydrogenase/enoyl-CoA hydratase	Glyoxysomal fatty acid beta-oxidation multifunctional protein MFP-a OS=Brassica napus PE=2 SV=2	GO:0006635//fatty acid beta-oxidation;GO:0006631//fatty acid metabolic process;GO:0004165//dodecenoyl-CoA delta-isomerase activity;GO:0003857//3-hydroxyacyl-CoA dehydrogenase activity;GO:0005777//peroxisome;GO:0004300//enoyl-CoA hydratase activity
Unigene7206_All	ko01100//Metabolic pathways;ko01212//Fatty acid metabolism;ko00061//Fatty acid biosynthesis	Metabolism	Lipid metabolism;Global and overview maps	8.73471	K00648//3-oxoacyl-[acyl-carrier-protein] synthase III [EC:2.3.1.180]+ko01100//Metabolic pathways+ko00061//Fatty acid biosynthesis+ko01212//Fatty acid metabolism;K00648//3-oxoacyl-[acyl-carrier-protein] synthase III [EC:2.3.1.180]+ko01100//Metabolic pathways+ko00061//Fatty acid biosynthesis+ko01212//Fatty acid metabolism;K00648//3-oxoacyl-[acyl-carrier-protein] synthase III [EC:2.3.1.180]+ko01100/…	3-Oxoacyl-[acyl-carrier-protein (ACP)] synthase III C terminal	-	beta-ketoacyl_ACP synthase III (plastid) [Gracilaria firma] >APR74479.1 beta-ketoacyl_ACP synthase III (plastid) [Gracilaria firma]		3-oxoacyl-[acyl-carrier-protein] synthase III, chloroplastic OS=Arabidopsis thaliana GN=At1g62640 PE=2 SV=2	GO:0033818//beta-ketoacyl-acyl-carrier-protein synthase III activity;GO:0004315//3-oxoacyl-[acyl-carrier-protein] synthase activity;GO:0006633//fatty acid biosynthetic process;GO:0009536//plastid;GO:0009507//chloroplast
Unigene20186_All	ko01110//Biosynthesis of secondary metabolites;ko00650//Butanoate metabolism;ko00310//Lysine degradation;ko00630//Glyoxylate and dicarboxylate metabolism;ko00071//Fatty acid degradation;ko00640//Propanoate metabolism;ko00072//Synthesis and degradation of ketone bodies;ko01100//Metabolic pathways;ko00900//Terpenoid backbone biosynthesis;ko00620//Pyruvate metabolism;ko01200//Carbon metabolism;ko012…	Metabolism	Metabolism of terpenoids and polyketides;Amino acid metabolism;Carbohydrate metabolism;Lipid metabolism;Global and overview maps	8.3443	K00626//acetyl-CoA C-acetyltransferase [EC:2.3.1.9]+ko00310//Lysine degradation+ko00380//Tryptophan metabolism+ko00900//Terpenoid backbone biosynthesis+ko00280//Valine, leucine and isoleucine degradation+ko00640//Propanoate metabolism+ko01100//Metabolic pathways+ko00650//Butanoate metabolism+ko01110//Biosynthesis of secondary metabolites+ko01212//Fatty acid metabolism+ko00071//Fatty acid degradat…	Thiolase, N-terminal domain	-	hypothetical protein LR48_Vigan651s000100 [Vigna angularis]	[I] KOG1390 Acetyl-CoA acetyltransferase	Acetyl-CoA acetyltransferase, cytosolic 1 OS=Arabidopsis thaliana GN=AAT1 PE=2 SV=1	GO:0006631//fatty acid metabolic process;GO:0016747//transferase activity, transferring acyl groups other than amino-acyl groups;GO:0003857//3-hydroxyacyl-CoA dehydrogenase activity
Unigene19385_All	ko00780//Biotin metabolism;ko00061//Fatty acid biosynthesis;ko01212//Fatty acid metabolism;ko01100//Metabolic pathways	Metabolism	Metabolism of cofactors and vitamins;Lipid metabolism;Global and overview maps	7.93664	K09458//3-oxoacyl-[acyl-carrier-protein] synthase II [EC:2.3.1.179]+ko01100//Metabolic pathways+ko00061//Fatty acid biosynthesis+ko01212//Fatty acid metabolism+ko00780//Biotin metabolism	Beta-ketoacyl synthase, N-terminal domain	-	3-oxoacyl-(acyl-carrier-protein) synthase II (chromatophore) [Paulinella chromatophora] >ACB42905.1 3-oxoacyl-(acyl-carrier-protein) synthase II (chromatophore) [Paulinella chromatophora]	[IQ] KOG1394 3-oxoacyl-(acyl-carrier-protein) synthase (I and II)	Acyl carrier protein OS=Guillardia theta GN=acpP PE=3 SV=1	GO:0006633//fatty acid biosynthetic process;GO:0016747//transferase activity, transferring acyl groups other than amino-acyl groups;GO:0009536//plastid
Unigene10991_All	ko01110//Biosynthesis of secondary metabolites;ko00620//Pyruvate metabolism;ko01200//Carbon metabolism;ko00061//Fatty acid biosynthesis;ko00640//Propanoate metabolism;ko01100//Metabolic pathways;ko01212//Fatty acid metabolism	Metabolism	Carbohydrate metabolism;Global and overview maps;Lipid metabolism	7.57743	K01963//acetyl-CoA carboxylase carboxyl transferase subunit beta [EC:6.4.1.2 2.1.3.15]+ko00640//Propanoate metabolism+ko01100//Metabolic pathways+ko01110//Biosynthesis of secondary metabolites+ko00061//Fatty acid biosynthesis+ko01212//Fatty acid metabolism+ko00620//Pyruvate metabolism+ko01200//Carbon metabolism;K01963//acetyl-CoA carboxylase carboxyl transferase subunit beta [EC:6.4.1.2 2.1.3.15]…	Carboxyl transferase domain	-	beta subunit of acetyl-CoA carboxylase carboxytransferase (chloroplast) [Chlorosarcina brevispinosa]	[EI] KOG0540 3-Methylcrotonyl-CoA carboxylase, non-biotin containing subunit/Acetyl-CoA carboxylase carboxyl transferase, subunit beta	Acetyl-coenzyme A carboxylase carboxyl transferase subunit beta, chloroplastic OS=Chlorella vulgaris GN=accD PE=3 SV=1	GO:0003989//acetyl-CoA carboxylase activity;GO:2001295//malonyl-CoA biosynthetic process;GO:0005524//ATP binding;GO:0009317//acetyl-CoA carboxylase complex;GO:0008270//zinc ion binding;GO:0006633//fatty acid biosynthetic process;GO:0016740//transferase activity;GO:0009570//chloroplast stroma
Unigene19801_All	ko01212//Fatty acid metabolism;ko00061//Fatty acid biosynthesis;ko01100//Metabolic pathways;ko00780//Biotin metabolism	Metabolism	Global and overview maps;Metabolism of cofactors and vitamins;Lipid metabolism	7.16993	K00208//enoyl-[acyl-carrier protein] reductase I [EC:1.3.1.9 1.3.1.10]+ko01100//Metabolic pathways+ko00061//Fatty acid biosynthesis+ko01212//Fatty acid metabolism+ko00780//Biotin metabolism;K00208//enoyl-[acyl-carrier protein] reductase I [EC:1.3.1.9 1.3.1.10]+ko01100//Metabolic pathways+ko00061//Fatty acid biosynthesis+ko01212//Fatty acid metabolism+ko00780//Biotin metabolism;K00208//enoyl-[acyl…	Enoyl-(Acyl carrier protein) reductase	-	enoyl-[acyl-carrier-protein] reductase [NADH] [Cyanidioschyzon merolae strain 10D] >BAM83331.1 enoyl-[acyl-carrier-protein] reductase [NADH] [Cyanidioschyzon merolae strain 10D]			GO:0004318//enoyl-[acyl-carrier-protein] reductase (NADH) activity;GO:0006633//fatty acid biosynthetic process
Unigene16352_All	ko00061//Fatty acid biosynthesis;ko01100//Metabolic pathways;ko01212//Fatty acid metabolism	Metabolism	Lipid metabolism;Global and overview maps	7.12928	K00648//3-oxoacyl-[acyl-carrier-protein] synthase III [EC:2.3.1.180]+ko01100//Metabolic pathways+ko00061//Fatty acid biosynthesis+ko01212//Fatty acid metabolism;K00648//3-oxoacyl-[acyl-carrier-protein] synthase III [EC:2.3.1.180]+ko01100//Metabolic pathways+ko00061//Fatty acid biosynthesis+ko01212//Fatty acid metabolism;K00648//3-oxoacyl-[acyl-carrier-protein] synthase III [EC:2.3.1.180]+ko01100/…	3-Oxoacyl-[acyl-carrier-protein (ACP)] synthase III	-	Beta-ketoacyl-acyl carrier protein synthase III (chloroplast) [Galaxaura rugosa] >SCW21681.1 Beta-ketoacyl-acyl carrier protein synthase III (chloroplast) [Galaxaura rugosa]		3-oxoacyl-[acyl-carrier-protein] synthase 3 OS=Porphyra umbilicalis GN=fabH PE=3 SV=1	GO:0033818//beta-ketoacyl-acyl-carrier-protein synthase III activity;GO:0004315//3-oxoacyl-[acyl-carrier-protein] synthase activity;GO:0006633//fatty acid biosynthetic process;GO:0009536//plastid;GO:0009507//chloroplast
Unigene19882_All	ko00280//Valine, leucine and isoleucine degradation;ko01040//Biosynthesis of unsaturated fatty acids;ko00592//alpha-Linolenic acid metabolism;ko01100//Metabolic pathways;ko01212//Fatty acid metabolism;ko00071//Fatty acid degradation;ko04146//Peroxisome;ko01110//Biosynthesis of secondary metabolites	Cellular Processes;Metabolism	Amino acid metabolism;Transport and catabolism;Lipid metabolism;Global and overview maps	6.98868	K10527//enoyl-CoA hydratase/3-hydroxyacyl-CoA dehydrogenase [EC:4.2.1.17 1.1.1.35 1.1.1.211]+ko00592//alpha-Linolenic acid metabolism+ko01100//Metabolic pathways+ko01110//Biosynthesis of secondary metabolites+ko01212//Fatty acid metabolism+ko00071//Fatty acid degradation;K07513//acetyl-CoA acyltransferase 1 [EC:2.3.1.16]+ko04146//Peroxisome+ko00280//Valine, leucine and isoleucine degradation+ko00…	Thiolase, N-terminal domain	-	hypothetical protein F511_08504 [Dorcoceras hygrometricum]	[I] KOG1389 3-oxoacyl CoA thiolase	3-ketoacyl-CoA thiolase 5, peroxisomal OS=Arabidopsis thaliana GN=KAT5 PE=2 SV=2	GO:0008152//metabolic process;GO:0006631//fatty acid metabolic process;GO:0016747//transferase activity, transferring acyl groups other than amino-acyl groups;GO:0003857//3-hydroxyacyl-CoA dehydrogenase activity
CL48.Contig1_All	ko00640//Propanoate metabolism;ko00380//Tryptophan metabolism;ko00062//Fatty acid elongation;ko00310//Lysine degradation;ko00650//Butanoate metabolism;ko01200//Carbon metabolism;ko01110//Biosynthesis of secondary metabolites;ko01212//Fatty acid metabolism;ko01100//Metabolic pathways;ko00410//beta-Alanine metabolism;ko00280//Valine, leucine and isoleucine degradation;ko00071//Fatty acid degradation	Metabolism	Carbohydrate metabolism;Metabolism of other amino acids;Global and overview maps;Lipid metabolism;Amino acid metabolism	6.89482	K07511//enoyl-CoA hydratase [EC:4.2.1.17]+ko00410//beta-Alanine metabolism+ko00310//Lysine degradation+ko00380//Tryptophan metabolism+ko00280//Valine, leucine and isoleucine degradation+ko00640//Propanoate metabolism+ko01100//Metabolic pathways+ko00650//Butanoate metabolism+ko01110//Biosynthesis of secondary metabolites+ko00062//Fatty acid elongation+ko01212//Fatty acid metabolism+ko00071//Fatty …	Enoyl-CoA hydratase/isomerase	-	predicted protein, partial [Thalassiosira pseudonana CCMP1335] >EED91921.1 predicted protein, partial [Thalassiosira pseudonana CCMP1335]	[I] KOG1680 Enoyl-CoA hydratase	Glyoxysomal fatty acid beta-oxidation multifunctional protein MFP-a OS=Cucumis sativus PE=1 SV=1	GO:0006635//fatty acid beta-oxidation;GO:0008152//metabolic process;GO:0005739//mitochondrion;GO:0004300//enoyl-CoA hydratase activity
Unigene20827_All	ko00061//Fatty acid biosynthesis;ko00780//Biotin metabolism;ko01100//Metabolic pathways;ko01212//Fatty acid metabolism	Metabolism	Global and overview maps;Metabolism of cofactors and vitamins;Lipid metabolism	6.71425	K09458//3-oxoacyl-[acyl-carrier-protein] synthase II [EC:2.3.1.179]+ko01100//Metabolic pathways+ko00061//Fatty acid biosynthesis+ko01212//Fatty acid metabolism+ko00780//Biotin metabolism;K09458//3-oxoacyl-[acyl-carrier-protein] synthase II [EC:2.3.1.179]+ko01100//Metabolic pathways+ko00061//Fatty acid biosynthesis+ko01212//Fatty acid metabolism+ko00780//Biotin metabolism;K09458//3-oxoacyl-[acyl-c…	Beta-ketoacyl synthase, N-terminal domain	-	thiolase-like protein [Ostreococcus tauri]	[IQ] KOG1394 3-oxoacyl-(acyl-carrier-protein) synthase (I and II)	3-oxoacyl-[acyl-carrier-protein] synthase I, chloroplastic OS=Hordeum vulgare GN=KAS12 PE=1 SV=1	GO:0006633//fatty acid biosynthetic process;GO:0016747//transferase activity, transferring acyl groups other than amino-acyl groups;GO:0009536//plastid
Unigene12001_All	ko00061//Fatty acid biosynthesis;ko00620//Pyruvate metabolism;ko01110//Biosynthesis of secondary metabolites;ko01100//Metabolic pathways;ko00640//Propanoate metabolism;ko01212//Fatty acid metabolism;ko01200//Carbon metabolism	Metabolism	Lipid metabolism;Global and overview maps;Carbohydrate metabolism	6.62936	K01961//acetyl-CoA carboxylase, biotin carboxylase subunit [EC:6.4.1.2 6.3.4.14]+ko00640//Propanoate metabolism+ko01100//Metabolic pathways+ko01110//Biosynthesis of secondary metabolites+ko00061//Fatty acid biosynthesis+ko01212//Fatty acid metabolism+ko00620//Pyruvate metabolism+ko01200//Carbon metabolism;K01961//acetyl-CoA carboxylase, biotin carboxylase subunit [EC:6.4.1.2 6.3.4.14]+ko00640//Pr…	Carbamoyl-phosphate synthase L chain, ATP binding domain	-	acetyl-CoA carboxylase biotin carboxylase subunit, partial [Glycine max]	[IE] KOG0238 3-Methylcrotonyl-CoA carboxylase, biotin-containing subunit/Propionyl-CoA carboxylase, alpha chain/Acetyl-CoA carboxylase, biotin carboxylase subunit	Biotin carboxylase 1, chloroplastic OS=Populus trichocarpa GN=POPTRDRAFT_831870 PE=2 SV=1	GO:0003989//acetyl-CoA carboxylase activity;GO:0004075//biotin carboxylase activity;GO:0005524//ATP binding;GO:0046872//metal ion binding;GO:0009536//plastid;GO:0009941//chloroplast envelope;GO:0006633//fatty acid biosynthetic process;GO:0009570//chloroplast stroma
Unigene12621_All	ko01040//Biosynthesis of unsaturated fatty acids;ko01110//Biosynthesis of secondary metabolites;ko04146//Peroxisome;ko00310//Lysine degradation;ko00380//Tryptophan metabolism;ko01100//Metabolic pathways;ko01212//Fatty acid metabolism;ko00592//alpha-Linolenic acid metabolism;ko00071//Fatty acid degradation	Cellular Processes;Metabolism	Transport and catabolism;Lipid metabolism;Amino acid metabolism;Global and overview maps	6.33985	K00252//glutaryl-CoA dehydrogenase [EC:1.3.8.6]+ko00310//Lysine degradation+ko00380//Tryptophan metabolism+ko01100//Metabolic pathways+ko00071//Fatty acid degradation;K00232//acyl-CoA oxidase [EC:1.3.3.6]+ko04146//Peroxisome+ko00592//alpha-Linolenic acid metabolism+ko01100//Metabolic pathways+ko01110//Biosynthesis of secondary metabolites+ko01212//Fatty acid metabolism+ko01040//Biosynthesis of un…	Acyl-CoA dehydrogenase, N-terminal domain	-	glutaryl-CoA dehydrogenase [Achlya hypogyna]	[E] KOG0138 Glutaryl-CoA dehydrogenase	Isovaleryl-CoA dehydrogenase, mitochondrial OS=Arabidopsis thaliana GN=IVD PE=1 SV=2	GO:0050660//flavin adenine dinucleotide binding;GO:0003995//acyl-CoA dehydrogenase activity
Unigene20617_All	ko01100//Metabolic pathways;ko00061//Fatty acid biosynthesis;ko01212//Fatty acid metabolism	Metabolism	Lipid metabolism;Global and overview maps	6.14975	K00645//[acyl-carrier-protein] S-malonyltransferase [EC:2.3.1.39]+ko01100//Metabolic pathways+ko00061//Fatty acid biosynthesis+ko01212//Fatty acid metabolism;K00645//[acyl-carrier-protein] S-malonyltransferase [EC:2.3.1.39]+ko01100//Metabolic pathways+ko00061//Fatty acid biosynthesis+ko01212//Fatty acid metabolism;K00645//[acyl-carrier-protein] S-malonyltransferase [EC:2.3.1.39]+ko01100//Metaboli…	Acyl transferase domain	-	malonyl-CoA:ACP transacylase, partial [Hemiselmis virescens]	[I] KOG2926 Malonyl-CoA:ACP transacylase		GO:0008152//metabolic process;GO:0004314//[acyl-carrier-protein] S-malonyltransferase activity
Unigene16860_All	ko00620//Pyruvate metabolism;ko00061//Fatty acid biosynthesis;ko01212//Fatty acid metabolism;ko00640//Propanoate metabolism;ko01100//Metabolic pathways;ko01200//Carbon metabolism;ko01110//Biosynthesis of secondary metabolites	Metabolism	Lipid metabolism;Global and overview maps;Carbohydrate metabolism	6.02237	K11594//ATP-dependent RNA helicase DDX3X [EC:3.6.4.13];K01962//acetyl-CoA carboxylase carboxyl transferase subunit alpha [EC:6.4.1.2 2.1.3.15]+ko00640//Propanoate metabolism+ko01100//Metabolic pathways+ko01110//Biosynthesis of secondary metabolites+ko00061//Fatty acid biosynthesis+ko01212//Fatty acid metabolism+ko00620//Pyruvate metabolism+ko01200//Carbon metabolism;K01962//acetyl-CoA carboxylase…	Acetyl co-enzyme A carboxylase carboxyltransferase alpha subunit	-	acetyl-CoA carboxylase alpha subunit (plastid) [Paulinella micropora] >AQX45408.1 acetyl-CoA carboxylase alpha subunit (plastid) [Paulinella micropora]		Acetyl-coenzyme A carboxylase carboxyl transferase subunit alpha OS=Porphyra purpurea GN=accA PE=3 SV=1	GO:0003989//acetyl-CoA carboxylase activity;GO:0006281//DNA repair;GO:0005524//ATP binding;GO:0009317//acetyl-CoA carboxylase complex;GO:0004386//helicase activity;GO:0010224//response to UV-B;GO:0003676//nucleic acid binding;GO:2001295//malonyl-CoA biosynthetic process;GO:0003887//DNA-directed DNA polymerase activity;GO:0003684//damaged DNA binding;GO:0009536//plastid;GO:0006633//fatty acid bios…
Unigene4466_All	ko01212//Fatty acid metabolism;ko00061//Fatty acid biosynthesis;ko00780//Biotin metabolism;ko01100//Metabolic pathways	Metabolism	Lipid metabolism;Global and overview maps;Metabolism of cofactors and vitamins	5.78209	K09458//3-oxoacyl-[acyl-carrier-protein] synthase II [EC:2.3.1.179]+ko01100//Metabolic pathways+ko00061//Fatty acid biosynthesis+ko01212//Fatty acid metabolism+ko00780//Biotin metabolism;K09458//3-oxoacyl-[acyl-carrier-protein] synthase II [EC:2.3.1.179]+ko01100//Metabolic pathways+ko00061//Fatty acid biosynthesis+ko01212//Fatty acid metabolism+ko00780//Biotin metabolism;K09458//3-oxoacyl-[acyl-c…	Beta-ketoacyl synthase, N-terminal domain	-	3-oxoacyl, partial [Dorcoceras hygrometricum]	[IQ] KOG1394 3-oxoacyl-(acyl-carrier-protein) synthase (I and II)	Acyl carrier protein OS=Cyanidioschyzon merolae (strain 10D) GN=acpP PE=3 SV=1	GO:0006633//fatty acid biosynthetic process;GO:0016747//transferase activity, transferring acyl groups other than amino-acyl groups;GO:0009536//plastid
Unigene2694_All	ko01100//Metabolic pathways;ko01110//Biosynthesis of secondary metabolites;ko00620//Pyruvate metabolism;ko00640//Propanoate metabolism;ko00061//Fatty acid biosynthesis;ko01200//Carbon metabolism;ko01212//Fatty acid metabolism	Metabolism	Carbohydrate metabolism;Lipid metabolism;Global and overview maps	5.32793	K01961//acetyl-CoA carboxylase, biotin carboxylase subunit [EC:6.4.1.2 6.3.4.14]+ko00640//Propanoate metabolism+ko01100//Metabolic pathways+ko01110//Biosynthesis of secondary metabolites+ko00061//Fatty acid biosynthesis+ko01212//Fatty acid metabolism+ko00620//Pyruvate metabolism+ko01200//Carbon metabolism;K01961//acetyl-CoA carboxylase, biotin carboxylase subunit [EC:6.4.1.2 6.3.4.14]+ko00640//Pr…	Carbamoyl-phosphate synthase L chain, ATP binding domain	-	acetyl-CoA carboxylase biotin carboxylase subunit, partial [Glycine max]	[IE] KOG0238 3-Methylcrotonyl-CoA carboxylase, biotin-containing subunit/Propionyl-CoA carboxylase, alpha chain/Acetyl-CoA carboxylase, biotin carboxylase subunit	Biotin carboxylase, chloroplastic OS=Arabidopsis thaliana GN=CAC2 PE=1 SV=1	GO:0003989//acetyl-CoA carboxylase activity;GO:0004075//biotin carboxylase activity;GO:0005524//ATP binding;GO:0046872//metal ion binding;GO:0009536//plastid;GO:0009941//chloroplast envelope;GO:0006633//fatty acid biosynthetic process;GO:0009570//chloroplast stroma
Unigene10598_All	ko01212//Fatty acid metabolism;ko01100//Metabolic pathways;ko00071//Fatty acid degradation;ko00592//alpha-Linolenic acid metabolism;ko01110//Biosynthesis of secondary metabolites	Metabolism	Lipid metabolism;Global and overview maps	5.30986	K10527//enoyl-CoA hydratase/3-hydroxyacyl-CoA dehydrogenase [EC:4.2.1.17 1.1.1.35 1.1.1.211]+ko00592//alpha-Linolenic acid metabolism+ko01100//Metabolic pathways+ko01110//Biosynthesis of secondary metabolites+ko01212//Fatty acid metabolism+ko00071//Fatty acid degradation;K10527//enoyl-CoA hydratase/3-hydroxyacyl-CoA dehydrogenase [EC:4.2.1.17 1.1.1.35 1.1.1.211]+ko00592//alpha-Linolenic acid meta…	Enoyl-CoA hydratase/isomerase	-	hypothetical protein OsI_38843 [Oryza sativa Indica Group]	[I] KOG1683 Hydroxyacyl-CoA dehydrogenase/enoyl-CoA hydratase	Glyoxysomal fatty acid beta-oxidation multifunctional protein MFP-a OS=Cucumis sativus PE=1 SV=1	GO:0006631//fatty acid metabolic process;GO:0003857//3-hydroxyacyl-CoA dehydrogenase activity
CL358.Contig3_All	ko00310//Lysine degradation;ko01100//Metabolic pathways;ko01110//Biosynthesis of secondary metabolites;ko00592//alpha-Linolenic acid metabolism;ko00380//Tryptophan metabolism;ko00071//Fatty acid degradation;ko04146//Peroxisome;ko01212//Fatty acid metabolism;ko01040//Biosynthesis of unsaturated fatty acids	Metabolism;Cellular Processes	Amino acid metabolism;Transport and catabolism;Lipid metabolism;Global and overview maps	5.04439	K00252//glutaryl-CoA dehydrogenase [EC:1.3.8.6]+ko00310//Lysine degradation+ko00380//Tryptophan metabolism+ko01100//Metabolic pathways+ko00071//Fatty acid degradation;K00232//acyl-CoA oxidase [EC:1.3.3.6]+ko04146//Peroxisome+ko00592//alpha-Linolenic acid metabolism+ko01100//Metabolic pathways+ko01110//Biosynthesis of secondary metabolites+ko01212//Fatty acid metabolism+ko01040//Biosynthesis of un…	Acyl-CoA dehydrogenase, C-terminal domain	-	precursor of hydrogenase glutaryl-coa dehydrogenase [Thalassiosira pseudonana CCMP1335] >EED90951.1 precursor of hydrogenase glutaryl-coa dehydrogenase [Thalassiosira pseudonana CCMP1335]	[E] KOG0138 Glutaryl-CoA dehydrogenase	2-methylacyl-CoA dehydrogenase, mitochondrial OS=Solanum tuberosum GN=2MBCD PE=1 SV=2	GO:0050660//flavin adenine dinucleotide binding;GO:0003995//acyl-CoA dehydrogenase activity
Unigene12851_All	ko00072//Synthesis and degradation of ketone bodies;ko00630//Glyoxylate and dicarboxylate metabolism;ko01100//Metabolic pathways;ko00650//Butanoate metabolism;ko00900//Terpenoid backbone biosynthesis;ko00640//Propanoate metabolism;ko00380//Tryptophan metabolism;ko00310//Lysine degradation;ko01212//Fatty acid metabolism;ko01200//Carbon metabolism;ko00071//Fatty acid degradation;ko00620//Pyruvate m…	Metabolism	Metabolism of terpenoids and polyketides;Amino acid metabolism;Lipid metabolism;Carbohydrate metabolism;Global and overview maps	4.74595	K00626//acetyl-CoA C-acetyltransferase [EC:2.3.1.9]+ko00310//Lysine degradation+ko00380//Tryptophan metabolism+ko00900//Terpenoid backbone biosynthesis+ko00280//Valine, leucine and isoleucine degradation+ko00640//Propanoate metabolism+ko01100//Metabolic pathways+ko00650//Butanoate metabolism+ko01110//Biosynthesis of secondary metabolites+ko01212//Fatty acid metabolism+ko00071//Fatty acid degradat…	Thiolase, N-terminal domain	-	hypothetical protein H310_07449 [Aphanomyces invadans] >ETW00006.1 hypothetical protein H310_07449 [Aphanomyces invadans]	[I] KOG1390 Acetyl-CoA acetyltransferase	Probable acetyl-CoA acetyltransferase, cytosolic 2 OS=Arabidopsis thaliana GN=At5g47720 PE=2 SV=1	GO:0008152//metabolic process;GO:0016747//transferase activity, transferring acyl groups other than amino-acyl groups
Unigene13596_All	ko01212//Fatty acid metabolism;ko00360//Phenylalanine metabolism;ko00592//alpha-Linolenic acid metabolism;ko00650//Butanoate metabolism;ko00071//Fatty acid degradation;ko01100//Metabolic pathways;ko01110//Biosynthesis of secondary metabolites	Metabolism	Lipid metabolism;Amino acid metabolism;Global and overview maps;Carbohydrate metabolism	4.72792	K00074//3-hydroxybutyryl-CoA dehydrogenase [EC:1.1.1.157]+ko01100//Metabolic pathways+ko00650//Butanoate metabolism+ko00360//Phenylalanine metabolism;K10527//enoyl-CoA hydratase/3-hydroxyacyl-CoA dehydrogenase [EC:4.2.1.17 1.1.1.35 1.1.1.211]+ko00592//alpha-Linolenic acid metabolism+ko01100//Metabolic pathways+ko01110//Biosynthesis of secondary metabolites+ko01212//Fatty acid metabolism+ko00071//…	3-hydroxyacyl-CoA dehydrogenase, NAD binding domain	-	unnamed protein product [Albugo candida]	[I] KOG2304 3-hydroxyacyl-CoA dehydrogenase	Peroxisomal fatty acid beta-oxidation multifunctional protein AIM1 OS=Arabidopsis thaliana GN=AIM1 PE=1 SV=1	GO:0070403//NAD+ binding;GO:0006631//fatty acid metabolic process;GO:0003857//3-hydroxyacyl-CoA dehydrogenase activity
Unigene13666_All	ko04146//Peroxisome;ko00061//Fatty acid biosynthesis;ko00071//Fatty acid degradation;ko01212//Fatty acid metabolism;ko01100//Metabolic pathways	Metabolism;Cellular Processes	Lipid metabolism;Transport and catabolism;Global and overview maps	4.54689	K01897//long-chain acyl-CoA synthetase [EC:6.2.1.3]+ko04146//Peroxisome+ko01100//Metabolic pathways+ko00061//Fatty acid biosynthesis+ko01212//Fatty acid metabolism+ko00071//Fatty acid degradation;K01897//long-chain acyl-CoA synthetase [EC:6.2.1.3]+ko04146//Peroxisome+ko01100//Metabolic pathways+ko00061//Fatty acid biosynthesis+ko01212//Fatty acid metabolism+ko00071//Fatty acid degradation;K01897/…	AMP-binding enzyme	-	long chain acyl-coA synthetase [Ectocarpus siliculosus]	[I] KOG1256 Long-chain acyl-CoA synthetases (AMP-forming)	Long chain acyl-CoA synthetase 6, peroxisomal OS=Arabidopsis thaliana GN=LACS6 PE=1 SV=1	GO:0008152//metabolic process;GO:0004467//long-chain fatty acid-CoA ligase activity;GO:0102391//decanoate--CoA ligase activity;GO:0003824//catalytic activity;GO:0016874//ligase activity
Unigene18454_All	ko00061//Fatty acid biosynthesis;ko01100//Metabolic pathways;ko01212//Fatty acid metabolism	Metabolism	Lipid metabolism;Global and overview maps	4.47805	K01726//gamma-carbonic anhydrase [EC:4.2.1.-];K01726//gamma-carbonic anhydrase [EC:4.2.1.-];K01726//gamma-carbonic anhydrase [EC:4.2.1.-];K01726//gamma-carbonic anhydrase [EC:4.2.1.-];K00648//3-oxoacyl-[acyl-carrier-protein] synthase III [EC:2.3.1.180]+ko01100//Metabolic pathways+ko00061//Fatty acid biosynthesis+ko01212//Fatty acid metabolism	3-Oxoacyl-[acyl-carrier-protein (ACP)] synthase III	-	gamma carbonic anhydrase 2 [Dunaliella salina]		Gamma carbonic anhydrase 2, mitochondrial OS=Arabidopsis thaliana GN=GAMMACA2 PE=1 SV=1	GO:0033818//beta-ketoacyl-acyl-carrier-protein synthase III activity;GO:0004315//3-oxoacyl-[acyl-carrier-protein] synthase activity;GO:0006633//fatty acid biosynthetic process;GO:0009536//plastid
Unigene13958_All	ko04146//Peroxisome;ko01212//Fatty acid metabolism;ko00280//Valine, leucine and isoleucine degradation;ko01040//Biosynthesis of unsaturated fatty acids;ko00071//Fatty acid degradation;ko01100//Metabolic pathways;ko01110//Biosynthesis of secondary metabolites;ko00592//alpha-Linolenic acid metabolism	Metabolism;Cellular Processes	Transport and catabolism;Global and overview maps;Lipid metabolism;Amino acid metabolism	4.20163	K07513//acetyl-CoA acyltransferase 1 [EC:2.3.1.16]+ko04146//Peroxisome+ko00280//Valine, leucine and isoleucine degradation+ko00592//alpha-Linolenic acid metabolism+ko01100//Metabolic pathways+ko01110//Biosynthesis of secondary metabolites+ko01212//Fatty acid metabolism+ko01040//Biosynthesis of unsaturated fatty acids+ko00071//Fatty acid degradation;K07513//acetyl-CoA acyltransferase 1 [EC:2.3.1.1…	Thiolase, C-terminal domain	-	hypothetical protein F511_08504 [Dorcoceras hygrometricum]	[I] KOG1389 3-oxoacyl CoA thiolase	3-ketoacyl-CoA thiolase 1, peroxisomal OS=Arabidopsis thaliana GN=KAT1 PE=2 SV=2	GO:0008152//metabolic process;GO:0016021//integral component of membrane;GO:0016747//transferase activity, transferring acyl groups other than amino-acyl groups
Unigene6344_All	ko01100//Metabolic pathways;ko01212//Fatty acid metabolism;ko00061//Fatty acid biosynthesis	Metabolism	Global and overview maps;Lipid metabolism	4.13516	K00648//3-oxoacyl-[acyl-carrier-protein] synthase III [EC:2.3.1.180]+ko01100//Metabolic pathways+ko00061//Fatty acid biosynthesis+ko01212//Fatty acid metabolism;K00648//3-oxoacyl-[acyl-carrier-protein] synthase III [EC:2.3.1.180]+ko01100//Metabolic pathways+ko00061//Fatty acid biosynthesis+ko01212//Fatty acid metabolism;K00648//3-oxoacyl-[acyl-carrier-protein] synthase III [EC:2.3.1.180]+ko01100/…	3-Oxoacyl-[acyl-carrier-protein (ACP)] synthase III	-	beta-ketoacyl-acyl carrier protein synthase III (chloroplast) [Compsopogon caeruleus] >ARX95983.1 beta-ketoacyl-acyl carrier protein synthase III (chloroplast) [Compsopogon caeruleus]		3-oxoacyl-[acyl-carrier-protein] synthase 3 OS=Porphyra purpurea GN=fabH PE=3 SV=1	GO:0004315//3-oxoacyl-[acyl-carrier-protein] synthase activity;GO:0006633//fatty acid biosynthetic process;GO:0009570//chloroplast stroma
Unigene14256_All	ko01100//Metabolic pathways;ko01212//Fatty acid metabolism;ko00620//Pyruvate metabolism;ko00640//Propanoate metabolism;ko00061//Fatty acid biosynthesis;ko01200//Carbon metabolism;ko01110//Biosynthesis of secondary metabolites	Metabolism	Global and overview maps;Lipid metabolism;Carbohydrate metabolism	4.05528	K01961//acetyl-CoA carboxylase, biotin carboxylase subunit [EC:6.4.1.2 6.3.4.14]+ko00640//Propanoate metabolism+ko01100//Metabolic pathways+ko01110//Biosynthesis of secondary metabolites+ko00061//Fatty acid biosynthesis+ko01212//Fatty acid metabolism+ko00620//Pyruvate metabolism+ko01200//Carbon metabolism;K01961//acetyl-CoA carboxylase, biotin carboxylase subunit [EC:6.4.1.2 6.3.4.14]+ko00640//Pr…	Biotin carboxylase C-terminal domain	-	acetyl-CoA carboxylase (chromatophore) [Paulinella chromatophora] >ACB43092.1 acetyl-CoA carboxylase (chromatophore) [Paulinella chromatophora]	[IE] KOG0238 3-Methylcrotonyl-CoA carboxylase, biotin-containing subunit/Propionyl-CoA carboxylase, alpha chain/Acetyl-CoA carboxylase, biotin carboxylase subunit	Biotin carboxylase, chloroplastic OS=Arabidopsis thaliana GN=CAC2 PE=1 SV=1	GO:0046872//metal ion binding;GO:0004075//biotin carboxylase activity;GO:0005524//ATP binding;GO:0009536//plastid
Unigene11612_All	ko01212//Fatty acid metabolism;ko00640//Propanoate metabolism;ko00620//Pyruvate metabolism;ko00061//Fatty acid biosynthesis;ko01110//Biosynthesis of secondary metabolites;ko01100//Metabolic pathways;ko01200//Carbon metabolism	Metabolism	Lipid metabolism;Global and overview maps;Carbohydrate metabolism	3.98185	K01962//acetyl-CoA carboxylase carboxyl transferase subunit alpha [EC:6.4.1.2 2.1.3.15]+ko00640//Propanoate metabolism+ko01100//Metabolic pathways+ko01110//Biosynthesis of secondary metabolites+ko00061//Fatty acid biosynthesis+ko01212//Fatty acid metabolism+ko00620//Pyruvate metabolism+ko01200//Carbon metabolism;K01962//acetyl-CoA carboxylase carboxyl transferase subunit alpha [EC:6.4.1.2 2.1.3.1…	Acetyl co-enzyme A carboxylase carboxyltransferase alpha subunit	-	hypothetical protein SELMODRAFT_162780, partial [Selaginella moellendorffii] >EFJ05885.1 hypothetical protein SELMODRAFT_162780, partial [Selaginella moellendorffii]		Acetyl-coenzyme A carboxylase carboxyl transferase subunit alpha OS=Antithamnion sp. GN=accA PE=3 SV=1	GO:0003989//acetyl-CoA carboxylase activity;GO:0006281//DNA repair;GO:0005524//ATP binding;GO:0009317//acetyl-CoA carboxylase complex;GO:0010224//response to UV-B;GO:0003887//DNA-directed DNA polymerase activity;GO:2001295//malonyl-CoA biosynthetic process;GO:0003684//damaged DNA binding;GO:0009536//plastid;GO:0006633//fatty acid biosynthetic process
CL2907.Contig2_All	ko01100//Metabolic pathways;ko01212//Fatty acid metabolism;ko01110//Biosynthesis of secondary metabolites;ko00062//Fatty acid elongation;ko01040//Biosynthesis of unsaturated fatty acids	Metabolism	Lipid metabolism;Global and overview maps	3.70452	K10249//elongation of very long chain fatty acids protein 4 [EC:2.3.1.199]+ko01100//Metabolic pathways+ko01110//Biosynthesis of secondary metabolites+ko00062//Fatty acid elongation+ko01212//Fatty acid metabolism+ko01040//Biosynthesis of unsaturated fatty acids;K10249//elongation of very long chain fatty acids protein 4 [EC:2.3.1.199]+ko01100//Metabolic pathways+ko01110//Biosynthesis of secondary …	GNS1/SUR4 family	-	probable microsomal very long chain fatty acid elongase [Thalassiosira pseudonana CCMP1335] >EED93917.1 probable microsomal very long chain fatty acid elongase [Thalassiosira pseudonana CCMP1335]	[I] KOG3071 Fatty acyl-CoA elongase/Polyunsaturated fatty acid specific elongation enzyme		GO:0009922//fatty acid elongase activity;GO:0102336//3-oxo-arachidoyl-CoA synthase activity;GO:0030148//sphingolipid biosynthetic process;GO:0102338//3-oxo-lignoceronyl-CoA synthase activity;GO:0019367//fatty acid elongation, saturated fatty acid;GO:0102337//3-oxo-cerotoyl-CoA synthase activity;GO:0102756//very-long-chain 3-ketoacyl-CoA synthase activity;GO:0030176//integral component of endoplas…
Unigene5497_All	ko01212//Fatty acid metabolism;ko00780//Biotin metabolism;ko01100//Metabolic pathways;ko00061//Fatty acid biosynthesis	Metabolism	Global and overview maps;Metabolism of cofactors and vitamins;Lipid metabolism	3.67646	K00208//enoyl-[acyl-carrier protein] reductase I [EC:1.3.1.9 1.3.1.10]+ko01100//Metabolic pathways+ko00061//Fatty acid biosynthesis+ko01212//Fatty acid metabolism+ko00780//Biotin metabolism;K00208//enoyl-[acyl-carrier protein] reductase I [EC:1.3.1.9 1.3.1.10]+ko01100//Metabolic pathways+ko00061//Fatty acid biosynthesis+ko01212//Fatty acid metabolism+ko00780//Biotin metabolism;K00208//enoyl-[acyl…	Enoyl-(Acyl carrier protein) reductase	-	enoyl-(acyl-carrier-protein) reductase (NADH) (plastid) [Paulinella micropora]	[R] KOG0725 Reductases with broad range of substrate specificities	Enoyl-[acyl-carrier-protein] reductase [NADH], chloroplastic OS=Brassica napus PE=1 SV=2	GO:0004318//enoyl-[acyl-carrier-protein] reductase (NADH) activity;GO:0006633//fatty acid biosynthetic process
Unigene11458_All	ko01110//Biosynthesis of secondary metabolites;ko01212//Fatty acid metabolism;ko01100//Metabolic pathways;ko00071//Fatty acid degradation;ko00592//alpha-Linolenic acid metabolism	Metabolism	Global and overview maps;Lipid metabolism	3.63559	K10527//enoyl-CoA hydratase/3-hydroxyacyl-CoA dehydrogenase [EC:4.2.1.17 1.1.1.35 1.1.1.211]+ko00592//alpha-Linolenic acid metabolism+ko01100//Metabolic pathways+ko01110//Biosynthesis of secondary metabolites+ko01212//Fatty acid metabolism+ko00071//Fatty acid degradation;K10527//enoyl-CoA hydratase/3-hydroxyacyl-CoA dehydrogenase [EC:4.2.1.17 1.1.1.35 1.1.1.211]+ko00592//alpha-Linolenic acid meta…	3-hydroxyacyl-CoA dehydrogenase, NAD binding domain	-	PREDICTED: peroxisomal fatty acid beta-oxidation multifunctional protein MFP2 [Cicer arietinum]	[I] KOG2304 3-hydroxyacyl-CoA dehydrogenase	Peroxisomal fatty acid beta-oxidation multifunctional protein MFP2 OS=Arabidopsis thaliana GN=MFP2 PE=1 SV=1
Unigene3689_All	ko00061//Fatty acid biosynthesis;ko01212//Fatty acid metabolism;ko01100//Metabolic pathways;ko00780//Biotin metabolism	Metabolism	Lipid metabolism;Metabolism of cofactors and vitamins;Global and overview maps	3.5025	K00059//3-oxoacyl-[acyl-carrier protein] reductase [EC:1.1.1.100]+ko01100//Metabolic pathways+ko00061//Fatty acid biosynthesis+ko01212//Fatty acid metabolism+ko00780//Biotin metabolism;K00059//3-oxoacyl-[acyl-carrier protein] reductase [EC:1.1.1.100]+ko01100//Metabolic pathways+ko00061//Fatty acid biosynthesis+ko01212//Fatty acid metabolism+ko00780//Biotin metabolism;K00059//3-oxoacyl-[acyl-carri…	Enoyl-(Acyl carrier protein) reductase	-	PREDICTED: 3-oxoacyl-[acyl-carrier-protein] reductase 4-like [Solanum tuberosum]	[I] KOG1200 Mitochondrial/plastidial beta-ketoacyl-ACP reductase	3-oxoacyl-[acyl-carrier-protein] reductase 1, chloroplastic OS=Brassica napus GN=gbkr1 PE=1 SV=1	GO:0004316//3-oxoacyl-[acyl-carrier-protein] reductase (NADPH) activity;GO:0006633//fatty acid biosynthetic process;GO:0051287//NAD binding
CL48.Contig2_All	ko00650//Butanoate metabolism;ko01110//Biosynthesis of secondary metabolites;ko00310//Lysine degradation;ko00280//Valine, leucine and isoleucine degradation;ko00071//Fatty acid degradation;ko01200//Carbon metabolism;ko01212//Fatty acid metabolism;ko01100//Metabolic pathways;ko00410//beta-Alanine metabolism;ko00640//Propanoate metabolism;ko00062//Fatty acid elongation;ko00380//Tryptophan metabolism	Metabolism	Lipid metabolism;Amino acid metabolism;Carbohydrate metabolism;Global and overview maps;Metabolism of other amino acids	3.47565	K07511//enoyl-CoA hydratase [EC:4.2.1.17]+ko00410//beta-Alanine metabolism+ko00310//Lysine degradation+ko00380//Tryptophan metabolism+ko00280//Valine, leucine and isoleucine degradation+ko00640//Propanoate metabolism+ko01100//Metabolic pathways+ko00650//Butanoate metabolism+ko01110//Biosynthesis of secondary metabolites+ko00062//Fatty acid elongation+ko01212//Fatty acid metabolism+ko00071//Fatty …	Enoyl-CoA hydratase/isomerase	-	predicted protein, partial [Thalassiosira pseudonana CCMP1335] >EED91921.1 predicted protein, partial [Thalassiosira pseudonana CCMP1335]	[I] KOG1680 Enoyl-CoA hydratase	Glyoxysomal fatty acid beta-oxidation multifunctional protein MFP-a OS=Cucumis sativus PE=1 SV=1	GO:0006635//fatty acid beta-oxidation;GO:0008152//metabolic process;GO:0005739//mitochondrion;GO:0004300//enoyl-CoA hydratase activity
Unigene15146_All	ko00061//Fatty acid biosynthesis;ko01100//Metabolic pathways;ko01212//Fatty acid metabolism	Metabolism	Global and overview maps;Lipid metabolism	3.40599	K00645//[acyl-carrier-protein] S-malonyltransferase [EC:2.3.1.39]+ko01100//Metabolic pathways+ko00061//Fatty acid biosynthesis+ko01212//Fatty acid metabolism;K00645//[acyl-carrier-protein] S-malonyltransferase [EC:2.3.1.39]+ko01100//Metabolic pathways+ko00061//Fatty acid biosynthesis+ko01212//Fatty acid metabolism;K00645//[acyl-carrier-protein] S-malonyltransferase [EC:2.3.1.39]+ko01100//Metaboli…	Acyl transferase domain	-	malonyl CoA-acyl carrier protein transacylase [Bathycoccus prasinos] >CCO18022.1 malonyl CoA-acyl carrier protein transacylase [Bathycoccus prasinos]	[I] KOG2926 Malonyl-CoA:ACP transacylase		GO:0008152//metabolic process;GO:0004314//[acyl-carrier-protein] S-malonyltransferase activity
CL1553.Contig1_All	ko00780//Biotin metabolism;ko00061//Fatty acid biosynthesis;ko01100//Metabolic pathways;ko01212//Fatty acid metabolism	Metabolism	Lipid metabolism;Metabolism of cofactors and vitamins;Global and overview maps	3.21718	K00208//enoyl-[acyl-carrier protein] reductase I [EC:1.3.1.9 1.3.1.10]+ko01100//Metabolic pathways+ko00061//Fatty acid biosynthesis+ko01212//Fatty acid metabolism+ko00780//Biotin metabolism;K00208//enoyl-[acyl-carrier protein] reductase I [EC:1.3.1.9 1.3.1.10]+ko01100//Metabolic pathways+ko00061//Fatty acid biosynthesis+ko01212//Fatty acid metabolism+ko00780//Biotin metabolism;K00208//enoyl-[acyl…	Enoyl-(Acyl carrier protein) reductase	XM_002288200.1 Thalassiosira pseudonana CCMP1335 enoyl-reductase [NADH] (EAR1), partial mRNA	enoyl-reductase [NADH] [Thalassiosira pseudonana CCMP1335] >EED93672.1 enoyl-reductase [NADH] [Thalassiosira pseudonana CCMP1335]	[R] KOG0725 Reductases with broad range of substrate specificities	Enoyl-[acyl-carrier-protein] reductase [NADH] 2, chloroplastic OS=Oryza sativa subsp. japonica GN=Os09g0277800 PE=2 SV=1	GO:0004318//enoyl-[acyl-carrier-protein] reductase (NADH) activity;GO:0006633//fatty acid biosynthetic process
Unigene1305_All	ko01212//Fatty acid metabolism;ko01100//Metabolic pathways;ko00062//Fatty acid elongation;ko01040//Biosynthesis of unsaturated fatty acids;ko01110//Biosynthesis of secondary metabolites	Metabolism	Global and overview maps;Lipid metabolism	3.19317	K10249//elongation of very long chain fatty acids protein 4 [EC:2.3.1.199]+ko01100//Metabolic pathways+ko01110//Biosynthesis of secondary metabolites+ko00062//Fatty acid elongation+ko01212//Fatty acid metabolism+ko01040//Biosynthesis of unsaturated fatty acids	GNS1/SUR4 family	XM_002291902.1 Thalassiosira pseudonana CCMP1335 predicted protein partial mRNA	polyunsaturated fatty acid elongase 2 [Thalassiosira pseudonana]	[I] KOG3071 Fatty acyl-CoA elongase/Polyunsaturated fatty acid specific elongation enzyme		GO:0009922//fatty acid elongase activity;GO:0102336//3-oxo-arachidoyl-CoA synthase activity;GO:0030148//sphingolipid biosynthetic process;GO:0102338//3-oxo-lignoceronyl-CoA synthase activity;GO:0019367//fatty acid elongation, saturated fatty acid;GO:0102337//3-oxo-cerotoyl-CoA synthase activity;GO:0102756//very-long-chain 3-ketoacyl-CoA synthase activity;GO:0030176//integral component of endoplas…
Unigene9582_All	ko00380//Tryptophan metabolism;ko00280//Valine, leucine and isoleucine degradation;ko00130//Ubiquinone and other terpenoid-quinone biosynthesis;ko00650//Butanoate metabolism;ko01100//Metabolic pathways;ko00360//Phenylalanine metabolism;ko00410//beta-Alanine metabolism;ko01212//Fatty acid metabolism;ko01110//Biosynthesis of secondary metabolites;ko00310//Lysine degradation;ko00071//Fatty acid degr…	Metabolism	Metabolism of cofactors and vitamins;Amino acid metabolism;Global and overview maps;Metabolism of terpenoids and polyketides;Metabolism of other amino acids;Carbohydrate metabolism;Lipid metabolism	3.14966	K01661//naphthoate synthase [EC:4.1.3.36]+ko00130//Ubiquinone and other terpenoid-quinone biosynthesis+ko01100//Metabolic pathways+ko01110//Biosynthesis of secondary metabolites;K01661//naphthoate synthase [EC:4.1.3.36]+ko00130//Ubiquinone and other terpenoid-quinone biosynthesis+ko01100//Metabolic pathways+ko01110//Biosynthesis of secondary metabolites;K01661//naphthoate synthase [EC:4.1.3.36]+k…	Enoyl-CoA hydratase/isomerase	-	predicted protein [Thalassiosira pseudonana CCMP1335] >EED94177.1 predicted protein [Thalassiosira pseudonana CCMP1335]	[I] KOG1682 Enoyl-CoA isomerase	1,4-dihydroxy-2-naphthoyl-CoA synthase, peroxisomal OS=Arabidopsis thaliana GN=MENB PE=1 SV=2	GO:0008152//metabolic process;GO:0003824//catalytic activity
Unigene14685_All	ko01110//Biosynthesis of secondary metabolites;ko01200//Carbon metabolism;ko00620//Pyruvate metabolism;ko01100//Metabolic pathways;ko00061//Fatty acid biosynthesis;ko00640//Propanoate metabolism;ko01212//Fatty acid metabolism	Metabolism	Carbohydrate metabolism;Lipid metabolism;Global and overview maps	2.90689	K11594//ATP-dependent RNA helicase DDX3X [EC:3.6.4.13];K01962//acetyl-CoA carboxylase carboxyl transferase subunit alpha [EC:6.4.1.2 2.1.3.15]+ko00640//Propanoate metabolism+ko01100//Metabolic pathways+ko01110//Biosynthesis of secondary metabolites+ko00061//Fatty acid biosynthesis+ko01212//Fatty acid metabolism+ko00620//Pyruvate metabolism+ko01200//Carbon metabolism;K01962//acetyl-CoA carboxylase…	Acetyl co-enzyme A carboxylase carboxyltransferase alpha subunit		hypothetical protein SELMODRAFT_162780, partial [Selaginella moellendorffii] >EFJ05885.1 hypothetical protein SELMODRAFT_162780, partial [Selaginella moellendorffii]		Acetyl-coenzyme A carboxylase carboxyl transferase subunit alpha OS=Antithamnion sp. GN=accA PE=3 SV=1	GO:0003989//acetyl-CoA carboxylase activity;GO:0005524//ATP binding;GO:0009317//acetyl-CoA carboxylase complex;GO:0004386//helicase activity;GO:0003676//nucleic acid binding;GO:2001295//malonyl-CoA biosynthetic process;GO:0009536//plastid;GO:0016740//transferase activity;GO:0006633//fatty acid biosynthetic process
Unigene14829_All	ko01100//Metabolic pathways;ko00061//Fatty acid biosynthesis;ko01212//Fatty acid metabolism	Metabolism	Global and overview maps;Lipid metabolism	2.90689	K00648//3-oxoacyl-[acyl-carrier-protein] synthase III [EC:2.3.1.180]+ko01100//Metabolic pathways+ko00061//Fatty acid biosynthesis+ko01212//Fatty acid metabolism;K00648//3-oxoacyl-[acyl-carrier-protein] synthase III [EC:2.3.1.180]+ko01100//Metabolic pathways+ko00061//Fatty acid biosynthesis+ko01212//Fatty acid metabolism;K00648//3-oxoacyl-[acyl-carrier-protein] synthase III [EC:2.3.1.180]+ko01100/…	3-Oxoacyl-[acyl-carrier-protein (ACP)] synthase III	-	PREDICTED: 3-oxoacyl-[acyl-carrier-protein] synthase 3 A, chloroplastic-like isoform X1 [Solanum pennellii]		3-oxoacyl-[acyl-carrier-protein] synthase III, chloroplastic OS=Arabidopsis thaliana GN=At1g62640 PE=2 SV=2	GO:0004315//3-oxoacyl-[acyl-carrier-protein] synthase activity;GO:0006633//fatty acid biosynthetic process
Unigene1429_All	ko01110//Biosynthesis of secondary metabolites;ko01100//Metabolic pathways;ko00620//Pyruvate metabolism;ko00640//Propanoate metabolism;ko00061//Fatty acid biosynthesis;ko01212//Fatty acid metabolism	Metabolism	Global and overview maps;Lipid metabolism;Carbohydrate metabolism	2.88987	K11262//acetyl-CoA carboxylase / biotin carboxylase 1 [EC:6.4.1.2 6.3.4.14 2.1.3.15]+ko00640//Propanoate metabolism+ko01100//Metabolic pathways+ko01110//Biosynthesis of secondary metabolites+ko00061//Fatty acid biosynthesis+ko01212//Fatty acid metabolism+ko00620//Pyruvate metabolism;K11262//acetyl-CoA carboxylase / biotin carboxylase 1 [EC:6.4.1.2 6.3.4.14 2.1.3.15]+ko00640//Propanoate metabolism…	Carboxyl transferase domain	CP001160.1 Thalassiosira pseudonana CCMP1335 chromosome 7, complete sequence	acetyl-coa carboxylase [Thalassiosira pseudonana CCMP1335] >ACI64800.1 acetyl-coa carboxylase [Thalassiosira pseudonana CCMP1335]	[I] KOG0368 Acetyl-CoA carboxylase	Acetyl-CoA carboxylase 1 OS=Arabidopsis thaliana GN=ACC1 PE=1 SV=1	GO:0003989//acetyl-CoA carboxylase activity;GO:0046872//metal ion binding;GO:0004075//biotin carboxylase activity;GO:0005524//ATP binding;GO:0006633//fatty acid biosynthetic process
Unigene17075_All	ko01100//Metabolic pathways;ko00592//alpha-Linolenic acid metabolism;ko00071//Fatty acid degradation;ko01212//Fatty acid metabolism;ko01110//Biosynthesis of secondary metabolites	Metabolism	Global and overview maps;Lipid metabolism	2.75002	K10527//enoyl-CoA hydratase/3-hydroxyacyl-CoA dehydrogenase [EC:4.2.1.17 1.1.1.35 1.1.1.211]+ko00592//alpha-Linolenic acid metabolism+ko01100//Metabolic pathways+ko01110//Biosynthesis of secondary metabolites+ko01212//Fatty acid metabolism+ko00071//Fatty acid degradation;K10527//enoyl-CoA hydratase/3-hydroxyacyl-CoA dehydrogenase [EC:4.2.1.17 1.1.1.35 1.1.1.211]+ko00592//alpha-Linolenic acid meta…	Enoyl-CoA hydratase/isomerase	-	trifunctional enzyme subunit mitochondrial [Nannochloropsis gaditana]
Unigene9006_All	ko00380//Tryptophan metabolism;ko01040//Biosynthesis of unsaturated fatty acids;ko00592//alpha-Linolenic acid metabolism;ko01110//Biosynthesis of secondary metabolites;ko04146//Peroxisome;ko00071//Fatty acid degradation;ko01100//Metabolic pathways;ko00310//Lysine degradation;ko01212//Fatty acid metabolism	Metabolism;Cellular Processes	Global and overview maps;Transport and catabolism;Lipid metabolism;Amino acid metabolism	2.63743	K00252//glutaryl-CoA dehydrogenase [EC:1.3.8.6]+ko00310//Lysine degradation+ko00380//Tryptophan metabolism+ko01100//Metabolic pathways+ko00071//Fatty acid degradation;K00232//acyl-CoA oxidase [EC:1.3.3.6]+ko04146//Peroxisome+ko00592//alpha-Linolenic acid metabolism+ko01100//Metabolic pathways+ko01110//Biosynthesis of secondary metabolites+ko01212//Fatty acid metabolism+ko01040//Biosynthesis of un…	Acyl-CoA dehydrogenase, N-terminal domain	-	glutaryl-CoA dehydrogenase [Achlya hypogyna]	[E] KOG0138 Glutaryl-CoA dehydrogenase	Isovaleryl-CoA dehydrogenase, mitochondrial OS=Oryza sativa subsp. japonica GN=Os05g0125500 PE=2 SV=2	GO:0050660//flavin adenine dinucleotide binding;GO:0003995//acyl-CoA dehydrogenase activity
Unigene8488_All	ko01040//Biosynthesis of unsaturated fatty acids;ko01212//Fatty acid metabolism	Metabolism	Global and overview maps;Lipid metabolism	2.52907	K10256//omega-6 fatty acid desaturase / acyl-lipid omega-6 desaturase (Delta-12 desaturase) [EC:1.14.19.6 1.14.19.22]+ko01212//Fatty acid metabolism+ko01040//Biosynthesis of unsaturated fatty acids;K10256//omega-6 fatty acid desaturase / acyl-lipid omega-6 desaturase (Delta-12 desaturase) [EC:1.14.19.6 1.14.19.22]+ko01212//Fatty acid metabolism+ko01040//Biosynthesis of unsaturated fatty acids;K10…	Fatty acid desaturase	-	predicted protein [Thalassiosira pseudonana CCMP1335] >EED90922.1 predicted protein [Thalassiosira pseudonana CCMP1335]	[I] TWOG0155 Oleate desaturase/linoleate desaturase	Delta(12)-fatty-acid desaturase FAD2 OS=Vernicia fordii GN=FAD2 PE=1 SV=1	GO:0016021//integral component of membrane;GO:0006629//lipid metabolic process
Unigene8939_All	ko01212//Fatty acid metabolism;ko01100//Metabolic pathways;ko00780//Biotin metabolism;ko00061//Fatty acid biosynthesis	Metabolism	Metabolism of cofactors and vitamins;Global and overview maps;Lipid metabolism	2.51265	K09458//3-oxoacyl-[acyl-carrier-protein] synthase II [EC:2.3.1.179]+ko01100//Metabolic pathways+ko00061//Fatty acid biosynthesis+ko01212//Fatty acid metabolism+ko00780//Biotin metabolism;K09458//3-oxoacyl-[acyl-carrier-protein] synthase II [EC:2.3.1.179]+ko01100//Metabolic pathways+ko00061//Fatty acid biosynthesis+ko01212//Fatty acid metabolism+ko00780//Biotin metabolism;K09458//3-oxoacyl-[acyl-c…	Beta-ketoacyl synthase, N-terminal domain	-	3-oxoacyl-[acyl-carrier-protein] synthase I, chloroplastic [Auxenochlorella protothecoides] >KFM25387.1 3-oxoacyl-[acyl-carrier-protein] synthase I, chloroplastic [Auxenochlorella protothecoides]	[IQ] KOG1394 3-oxoacyl-(acyl-carrier-protein) synthase (I and II)	Acyl carrier protein OS=Guillardia theta GN=acpP PE=3 SV=1	GO:0016020//membrane;GO:0009735//response to cytokinin;GO:0006633//fatty acid biosynthetic process;GO:0016747//transferase activity, transferring acyl groups other than amino-acyl groups;GO:0009941//chloroplast envelope;GO:0010020//chloroplast fission;GO:0009570//chloroplast stroma
CL1351.Contig2_All	ko01100//Metabolic pathways;ko00061//Fatty acid biosynthesis;ko00780//Biotin metabolism;ko01212//Fatty acid metabolism	Metabolism	Global and overview maps;Lipid metabolism;Metabolism of cofactors and vitamins	2.47608	K00059//3-oxoacyl-[acyl-carrier protein] reductase [EC:1.1.1.100]+ko01100//Metabolic pathways+ko00061//Fatty acid biosynthesis+ko01212//Fatty acid metabolism+ko00780//Biotin metabolism;K00059//3-oxoacyl-[acyl-carrier protein] reductase [EC:1.1.1.100]+ko01100//Metabolic pathways+ko00061//Fatty acid biosynthesis+ko01212//Fatty acid metabolism+ko00780//Biotin metabolism;K00059//3-oxoacyl-[acyl-carri…	Enoyl-(Acyl carrier protein) reductase	-	hypothetical protein THAOC_32518, partial [Thalassiosira oceanica]	[I] KOG1200 Mitochondrial/plastidial beta-ketoacyl-ACP reductase	3-oxoacyl-[acyl-carrier-protein] reductase 2, chloroplastic OS=Brassica napus GN=bkr2 PE=2 SV=1	GO:0004316//3-oxoacyl-[acyl-carrier-protein] reductase (NADPH) activity;GO:0102131//3-oxo-glutaryl-[acp] methyl ester reductase activity;GO:0006633//fatty acid biosynthetic process;GO:0051287//NAD binding;GO:0102132//3-oxo-pimeloyl-[acp] methyl ester reductase activity
Unigene9339_All	ko00620//Pyruvate metabolism;ko01212//Fatty acid metabolism;ko01110//Biosynthesis of secondary metabolites;ko01100//Metabolic pathways;ko00640//Propanoate metabolism;ko00061//Fatty acid biosynthesis	Metabolism	Lipid metabolism;Carbohydrate metabolism;Global and overview maps	2.44277	K11262//acetyl-CoA carboxylase / biotin carboxylase 1 [EC:6.4.1.2 6.3.4.14 2.1.3.15]+ko00640//Propanoate metabolism+ko01100//Metabolic pathways+ko01110//Biosynthesis of secondary metabolites+ko00061//Fatty acid biosynthesis+ko01212//Fatty acid metabolism+ko00620//Pyruvate metabolism;K11262//acetyl-CoA carboxylase / biotin carboxylase 1 [EC:6.4.1.2 6.3.4.14 2.1.3.15]+ko00640//Propanoate metabolism…	Carboxyl transferase domain	XM_002287434.1 Thalassiosira pseudonana CCMP1335 predicted protein partial mRNA	predicted protein, partial [Thalassiosira pseudonana CCMP1335] >EED94913.1 predicted protein, partial [Thalassiosira pseudonana CCMP1335]	[I] KOG0368 Acetyl-CoA carboxylase	Acetyl-CoA carboxylase 2 OS=Arabidopsis thaliana GN=ACC2 PE=2 SV=1	GO:0003989//acetyl-CoA carboxylase activity;GO:0046872//metal ion binding;GO:0004075//biotin carboxylase activity;GO:0005524//ATP binding;GO:0006633//fatty acid biosynthetic process
Unigene9295_All	ko01100//Metabolic pathways;ko00780//Biotin metabolism;ko00061//Fatty acid biosynthesis;ko01212//Fatty acid metabolism	Metabolism	Global and overview maps;Metabolism of cofactors and vitamins;Lipid metabolism	2.36257	K00059//3-oxoacyl-[acyl-carrier protein] reductase [EC:1.1.1.100]+ko01100//Metabolic pathways+ko00061//Fatty acid biosynthesis+ko01212//Fatty acid metabolism+ko00780//Biotin metabolism	short chain dehydrogenase	-	hypothetical protein THAOC_36696, partial [Thalassiosira oceanica]
CL1522.Contig2_All	ko01040//Biosynthesis of unsaturated fatty acids;ko01212//Fatty acid metabolism;ko01100//Metabolic pathways;ko00062//Fatty acid elongation;ko01110//Biosynthesis of secondary metabolites	Metabolism	Lipid metabolism;Global and overview maps	2.30084	K10246//fatty acid elongase 3 [EC:2.3.1.199]+ko01100//Metabolic pathways+ko01110//Biosynthesis of secondary metabolites+ko00062//Fatty acid elongation+ko01212//Fatty acid metabolism+ko01040//Biosynthesis of unsaturated fatty acids;K10246//fatty acid elongase 3 [EC:2.3.1.199]+ko01100//Metabolic pathways+ko01110//Biosynthesis of secondary metabolites+ko00062//Fatty acid elongation+ko01212//Fatty ac…	GNS1/SUR4 family	-	long chain fatty acid elongase [Thalassiosira pseudonana CCMP1335] >EED89131.1 long chain fatty acid elongase [Thalassiosira pseudonana CCMP1335]	[I] KOG3072 Long chain fatty acid elongase	E3 ubiquitin-protein ligase UPL1 OS=Arabidopsis thaliana GN=UPL1 PE=1 SV=3	GO:0009922//fatty acid elongase activity;GO:0102336//3-oxo-arachidoyl-CoA synthase activity;GO:0030148//sphingolipid biosynthetic process;GO:0102338//3-oxo-lignoceronyl-CoA synthase activity;GO:0019367//fatty acid elongation, saturated fatty acid;GO:0102337//3-oxo-cerotoyl-CoA synthase activity;GO:0102756//very-long-chain 3-ketoacyl-CoA synthase activity;GO:0030176//integral component of endoplas…
CL2907.Contig1_All	ko01110//Biosynthesis of secondary metabolites;ko01040//Biosynthesis of unsaturated fatty acids;ko01212//Fatty acid metabolism;ko01100//Metabolic pathways;ko00062//Fatty acid elongation	Metabolism	Lipid metabolism;Global and overview maps	2.24793	K10249//elongation of very long chain fatty acids protein 4 [EC:2.3.1.199]+ko01100//Metabolic pathways+ko01110//Biosynthesis of secondary metabolites+ko00062//Fatty acid elongation+ko01212//Fatty acid metabolism+ko01040//Biosynthesis of unsaturated fatty acids;K10249//elongation of very long chain fatty acids protein 4 [EC:2.3.1.199]+ko01100//Metabolic pathways+ko01110//Biosynthesis of secondary …	GNS1/SUR4 family	-	probable microsomal very long chain fatty acid elongase [Thalassiosira pseudonana CCMP1335] >EED93917.1 probable microsomal very long chain fatty acid elongase [Thalassiosira pseudonana CCMP1335]	[I] KOG3071 Fatty acyl-CoA elongase/Polyunsaturated fatty acid specific elongation enzyme		GO:0009922//fatty acid elongase activity;GO:0102336//3-oxo-arachidoyl-CoA synthase activity;GO:0030148//sphingolipid biosynthetic process;GO:0102338//3-oxo-lignoceronyl-CoA synthase activity;GO:0019367//fatty acid elongation, saturated fatty acid;GO:0102337//3-oxo-cerotoyl-CoA synthase activity;GO:0102756//very-long-chain 3-ketoacyl-CoA synthase activity;GO:0030176//integral component of endoplas…
CL218.Contig4_All	ko00071//Fatty acid degradation;ko00061//Fatty acid biosynthesis;ko04146//Peroxisome;ko01212//Fatty acid metabolism;ko01100//Metabolic pathways	Cellular Processes;Metabolism	Transport and catabolism;Lipid metabolism;Global and overview maps	2.15926	K01897//long-chain acyl-CoA synthetase [EC:6.2.1.3]+ko04146//Peroxisome+ko01100//Metabolic pathways+ko00061//Fatty acid biosynthesis+ko01212//Fatty acid metabolism+ko00071//Fatty acid degradation;K01897//long-chain acyl-CoA synthetase [EC:6.2.1.3]+ko04146//Peroxisome+ko01100//Metabolic pathways+ko00061//Fatty acid biosynthesis+ko01212//Fatty acid metabolism+ko00071//Fatty acid degradation;K01897/…	Glycosyl transferase family 90	-	hypothetical protein THAOC_01260 [Thalassiosira oceanica]	[I] KOG1256 Long-chain acyl-CoA synthetases (AMP-forming)	Long-chain-fatty-acid--[acyl-carrier-protein] ligase AEE15, chloroplastic OS=Arabidopsis thaliana GN=AAE15 PE=1 SV=1	GO:0008152//metabolic process;GO:0003824//catalytic activity;GO:0016874//ligase activity
Unigene2296_All	ko01040//Biosynthesis of unsaturated fatty acids;ko00062//Fatty acid elongation;ko01110//Biosynthesis of secondary metabolites;ko01212//Fatty acid metabolism;ko01100//Metabolic pathways	Metabolism	Lipid metabolism;Global and overview maps	2.12868	K10251//17beta-estradiol 17-dehydrogenase / very-long-chain 3-oxoacyl-CoA reductase [EC:1.1.1.62 1.1.1.330]+ko01100//Metabolic pathways+ko01110//Biosynthesis of secondary metabolites+ko00062//Fatty acid elongation+ko01212//Fatty acid metabolism+ko01040//Biosynthesis of unsaturated fatty acids;K10251//17beta-estradiol 17-dehydrogenase / very-long-chain 3-oxoacyl-CoA reductase [EC:1.1.1.62 1.1.1.33…	short chain dehydrogenase	-	hypothetical protein THAOC_09701 [Thalassiosira oceanica]	[I] KOG1014 17 beta-hydroxysteroid dehydrogenase type 3, HSD17B3	Very-long-chain 3-oxoacyl-CoA reductase-like protein At1g24470 OS=Arabidopsis thaliana GN=KCR2 PE=2 SV=1	GO:0016021//integral component of membrane;GO:0016491//oxidoreductase activity
CL2098.Contig2_All	ko00592//alpha-Linolenic acid metabolism;ko01100//Metabolic pathways;ko00280//Valine, leucine and isoleucine degradation;ko00071//Fatty acid degradation;ko04146//Peroxisome;ko01212//Fatty acid metabolism;ko01040//Biosynthesis of unsaturated fatty acids;ko01110//Biosynthesis of secondary metabolites	Metabolism;Cellular Processes	Global and overview maps;Lipid metabolism;Transport and catabolism;Amino acid metabolism	2.07175	K07513//acetyl-CoA acyltransferase 1 [EC:2.3.1.16]+ko04146//Peroxisome+ko00280//Valine, leucine and isoleucine degradation+ko00592//alpha-Linolenic acid metabolism+ko01100//Metabolic pathways+ko01110//Biosynthesis of secondary metabolites+ko01212//Fatty acid metabolism+ko01040//Biosynthesis of unsaturated fatty acids+ko00071//Fatty acid degradation;K07513//acetyl-CoA acyltransferase 1 [EC:2.3.1.1…	Thiolase, N-terminal domain	-	thiolase [Thalassiosira pseudonana CCMP1335] >EED93859.1 thiolase [Thalassiosira pseudonana CCMP1335]	[I] KOG1392 Acetyl-CoA acetyltransferase	3-ketoacyl-CoA thiolase 2, peroxisomal OS=Arabidopsis thaliana GN=PED1 PE=1 SV=2	GO:0006635//fatty acid beta-oxidation;GO:0008152//metabolic process;GO:0003988//acetyl-CoA C-acyltransferase activity;GO:0016747//transferase activity, transferring acyl groups other than amino-acyl groups;GO:0005739//mitochondrion
Unigene7655_All	ko00780//Biotin metabolism;ko00061//Fatty acid biosynthesis;ko01100//Metabolic pathways;ko01212//Fatty acid metabolism	Metabolism	Global and overview maps;Lipid metabolism;Metabolism of cofactors and vitamins	2.05998	K00059//3-oxoacyl-[acyl-carrier protein] reductase [EC:1.1.1.100]+ko01100//Metabolic pathways+ko00061//Fatty acid biosynthesis+ko01212//Fatty acid metabolism+ko00780//Biotin metabolism;K00059//3-oxoacyl-[acyl-carrier protein] reductase [EC:1.1.1.100]+ko01100//Metabolic pathways+ko00061//Fatty acid biosynthesis+ko01212//Fatty acid metabolism+ko00780//Biotin metabolism;K00059//3-oxoacyl-[acyl-carri…	short chain dehydrogenase	-	predicted protein, partial [Thalassiosira pseudonana CCMP1335] >ACI64765.1 predicted protein, partial [Thalassiosira pseudonana CCMP1335]	[R] KOG0725 Reductases with broad range of substrate specificities	3-oxoacyl-[acyl-carrier-protein] reductase, chloroplastic OS=Cuphea lanceolata GN=CLKR27 PE=2 SV=1	GO:0016491//oxidoreductase activity
CL3189.Contig6_All	ko01110//Biosynthesis of secondary metabolites;ko00620//Pyruvate metabolism;ko00640//Propanoate metabolism;ko01200//Carbon metabolism;ko00061//Fatty acid biosynthesis;ko01212//Fatty acid metabolism;ko01100//Metabolic pathways	Metabolism	Carbohydrate metabolism;Lipid metabolism;Global and overview maps	1.95873	K01963//acetyl-CoA carboxylase carboxyl transferase subunit beta [EC:6.4.1.2 2.1.3.15]+ko00640//Propanoate metabolism+ko01100//Metabolic pathways+ko01110//Biosynthesis of secondary metabolites+ko00061//Fatty acid biosynthesis+ko01212//Fatty acid metabolism+ko00620//Pyruvate metabolism+ko01200//Carbon metabolism	PT repeat	-	predicted protein [Thalassiosira pseudonana CCMP1335] >EED90770.1 predicted protein [Thalassiosira pseudonana CCMP1335]	[M] LSE0024 A Pectinesterase	Vegetative cell wall protein gp1 OS=Chlamydomonas reinhardtii GN=GP1 PE=1 SV=1
CL1116.Contig2_All	ko00061//Fatty acid biosynthesis;ko01100//Metabolic pathways;ko01212//Fatty acid metabolism	Metabolism	Lipid metabolism;Global and overview maps	1.93347	K00648//3-oxoacyl-[acyl-carrier-protein] synthase III [EC:2.3.1.180]+ko01100//Metabolic pathways+ko00061//Fatty acid biosynthesis+ko01212//Fatty acid metabolism;K00648//3-oxoacyl-[acyl-carrier-protein] synthase III [EC:2.3.1.180]+ko01100//Metabolic pathways+ko00061//Fatty acid biosynthesis+ko01212//Fatty acid metabolism;K00648//3-oxoacyl-[acyl-carrier-protein] synthase III [EC:2.3.1.180]+ko01100/…	3-Oxoacyl-[acyl-carrier-protein (ACP)] synthase III C terminal	XR_001655972.1 PREDICTED: Nicotiana tabacum uncharacterized LOC107820687 (LOC107820687), ncRNA	3-oxoacyl-synthase [Thalassiosira pseudonana CCMP1335] >EED87386.1 3-oxoacyl-synthase [Thalassiosira pseudonana CCMP1335]		3-oxoacyl-[acyl-carrier-protein] synthase III, chloroplastic OS=Arabidopsis thaliana GN=At1g62640 PE=2 SV=2	GO:0004315//3-oxoacyl-[acyl-carrier-protein] synthase activity;GO:0006633//fatty acid biosynthetic process
CL1351.Contig3_All	ko00780//Biotin metabolism;ko01100//Metabolic pathways;ko01212//Fatty acid metabolism;ko00061//Fatty acid biosynthesis	Metabolism	Lipid metabolism;Global and overview maps;Metabolism of cofactors and vitamins	1.87685	K00059//3-oxoacyl-[acyl-carrier protein] reductase [EC:1.1.1.100]+ko01100//Metabolic pathways+ko00061//Fatty acid biosynthesis+ko01212//Fatty acid metabolism+ko00780//Biotin metabolism;K00059//3-oxoacyl-[acyl-carrier protein] reductase [EC:1.1.1.100]+ko01100//Metabolic pathways+ko00061//Fatty acid biosynthesis+ko01212//Fatty acid metabolism+ko00780//Biotin metabolism;K00059//3-oxoacyl-[acyl-carri…	Enoyl-(Acyl carrier protein) reductase	-	hypothetical protein THAOC_32518, partial [Thalassiosira oceanica]	[I] KOG1200 Mitochondrial/plastidial beta-ketoacyl-ACP reductase	3-oxoacyl-[acyl-carrier-protein] reductase 2, chloroplastic OS=Brassica napus GN=bkr2 PE=2 SV=1	GO:0004316//3-oxoacyl-[acyl-carrier-protein] reductase (NADPH) activity;GO:0102131//3-oxo-glutaryl-[acp] methyl ester reductase activity;GO:0006633//fatty acid biosynthetic process;GO:0051287//NAD binding;GO:0102132//3-oxo-pimeloyl-[acp] methyl ester reductase activity
CL584.Contig2_All	ko01100//Metabolic pathways;ko01212//Fatty acid metabolism;ko00780//Biotin metabolism;ko00061//Fatty acid biosynthesis	Metabolism	Global and overview maps;Metabolism of cofactors and vitamins;Lipid metabolism	1.63993	K00059//3-oxoacyl-[acyl-carrier protein] reductase [EC:1.1.1.100]+ko01100//Metabolic pathways+ko00061//Fatty acid biosynthesis+ko01212//Fatty acid metabolism+ko00780//Biotin metabolism;K00059//3-oxoacyl-[acyl-carrier protein] reductase [EC:1.1.1.100]+ko01100//Metabolic pathways+ko00061//Fatty acid biosynthesis+ko01212//Fatty acid metabolism+ko00780//Biotin metabolism;K00059//3-oxoacyl-[acyl-carri…	short chain dehydrogenase	-	hypothetical protein THAOC_06718 [Thalassiosira oceanica]	[R] KOG0725 Reductases with broad range of substrate specificities	NADPH-dependent pterin aldehyde reductase OS=Arabidopsis thaliana GN=At1g10310 PE=1 SV=1	GO:0016491//oxidoreductase activity
Unigene665_All	ko01110//Biosynthesis of secondary metabolites;ko00071//Fatty acid degradation;ko04146//Peroxisome;ko01212//Fatty acid metabolism;ko01100//Metabolic pathways;ko01040//Biosynthesis of unsaturated fatty acids;ko00592//alpha-Linolenic acid metabolism	Cellular Processes;Metabolism	Lipid metabolism;Transport and catabolism;Global and overview maps	1.62652	K00232//acyl-CoA oxidase [EC:1.3.3.6]+ko04146//Peroxisome+ko00592//alpha-Linolenic acid metabolism+ko01100//Metabolic pathways+ko01110//Biosynthesis of secondary metabolites+ko01212//Fatty acid metabolism+ko01040//Biosynthesis of unsaturated fatty acids+ko00071//Fatty acid degradation;K00232//acyl-CoA oxidase [EC:1.3.3.6]+ko04146//Peroxisome+ko00592//alpha-Linolenic acid metabolism+ko01100//Metab…	Acyl-CoA oxidase	-	hypothetical protein THAOC_06939 [Thalassiosira oceanica]	[I] KOG0136 Acyl-CoA oxidase	Acyl-coenzyme A oxidase 3, peroxisomal OS=Arabidopsis thaliana GN=ACX3 PE=1 SV=1	GO:0033539//fatty acid beta-oxidation using acyl-CoA dehydrogenase;GO:0006635//fatty acid beta-oxidation;GO:0003997//acyl-CoA oxidase activity;GO:0050660//flavin adenine dinucleotide binding;GO:0003995//acyl-CoA dehydrogenase activity;GO:0005777//peroxisome;GO:0071949//FAD binding
Unigene9130_All	ko01100//Metabolic pathways;ko00062//Fatty acid elongation;ko01212//Fatty acid metabolism;ko01040//Biosynthesis of unsaturated fatty acids;ko01110//Biosynthesis of secondary metabolites	Metabolism	Lipid metabolism;Global and overview maps	1.5725	K10258//very-long-chain enoyl-CoA reductase [EC:1.3.1.93]+ko01100//Metabolic pathways+ko01110//Biosynthesis of secondary metabolites+ko00062//Fatty acid elongation+ko01212//Fatty acid metabolism+ko01040//Biosynthesis of unsaturated fatty acids;K10258//very-long-chain enoyl-CoA reductase [EC:1.3.1.93]+ko01100//Metabolic pathways+ko01110//Biosynthesis of secondary metabolites+ko00062//Fatty acid el…	3-oxo-5-alpha-steroid 4-dehydrogenase	-	predicted protein, partial [Thalassiosira pseudonana CCMP1335] >EED93365.1 predicted protein, partial [Thalassiosira pseudonana CCMP1335]	[I] KOG1638 Steroid reductase		GO:0016627//oxidoreductase activity, acting on the CH-CH group of donors;GO:0016021//integral component of membrane;GO:0005737//cytoplasm;GO:0006629//lipid metabolic process;GO:0016491//oxidoreductase activity
CL218.Contig3_All	ko00061//Fatty acid biosynthesis;ko01100//Metabolic pathways;ko00071//Fatty acid degradation;ko01212//Fatty acid metabolism;ko04146//Peroxisome	Metabolism;Cellular Processes	Global and overview maps;Lipid metabolism;Transport and catabolism	1.52106	K01897//long-chain acyl-CoA synthetase [EC:6.2.1.3]+ko04146//Peroxisome+ko01100//Metabolic pathways+ko00061//Fatty acid biosynthesis+ko01212//Fatty acid metabolism+ko00071//Fatty acid degradation;K01897//long-chain acyl-CoA synthetase [EC:6.2.1.3]+ko04146//Peroxisome+ko01100//Metabolic pathways+ko00061//Fatty acid biosynthesis+ko01212//Fatty acid metabolism+ko00071//Fatty acid degradation;K01897/…	AMP-binding enzyme	-	probable long-chain-fatty-acid--CoA ligase [Thalassiosira pseudonana CCMP1335] >ACI64462.1 probable long-chain-fatty-acid--CoA ligase [Thalassiosira pseudonana CCMP1335]	[A] KOG0227 Splicing factor 3a, subunit 2	Long-chain-fatty-acid--[acyl-carrier-protein] ligase AEE15, chloroplastic OS=Arabidopsis thaliana GN=AAE15 PE=1 SV=1	GO:0008152//metabolic process;GO:0003824//catalytic activity;GO:0016874//ligase activity
Unigene1856_All	ko01212//Fatty acid metabolism;ko01100//Metabolic pathways;ko00780//Biotin metabolism;ko00061//Fatty acid biosynthesis	Metabolism	Lipid metabolism;Metabolism of cofactors and vitamins;Global and overview maps	1.51457	K00059//3-oxoacyl-[acyl-carrier protein] reductase [EC:1.1.1.100]+ko01100//Metabolic pathways+ko00061//Fatty acid biosynthesis+ko01212//Fatty acid metabolism+ko00780//Biotin metabolism;K00059//3-oxoacyl-[acyl-carrier protein] reductase [EC:1.1.1.100]+ko01100//Metabolic pathways+ko00061//Fatty acid biosynthesis+ko01212//Fatty acid metabolism+ko00780//Biotin metabolism;K00059//3-oxoacyl-[acyl-carri…	Enoyl-(Acyl carrier protein) reductase	-	3-oxoacyl-reductase [Thalassiosira pseudonana CCMP1335] >EED93798.1 3-oxoacyl-reductase, partial [Thalassiosira pseudonana CCMP1335]	[I] KOG1200 Mitochondrial/plastidial beta-ketoacyl-ACP reductase	3-oxoacyl-[acyl-carrier-protein] reductase, chloroplastic OS=Cuphea lanceolata GN=CLKR27 PE=2 SV=1	GO:0004316//3-oxoacyl-[acyl-carrier-protein] reductase (NADPH) activity;GO:0010181//FMN binding;GO:0102131//3-oxo-glutaryl-[acp] methyl ester reductase activity;GO:0102132//3-oxo-pimeloyl-[acp] methyl ester reductase activity
CL3189.Contig3_All	ko01110//Biosynthesis of secondary metabolites;ko00061//Fatty acid biosynthesis;ko01100//Metabolic pathways;ko01200//Carbon metabolism;ko01212//Fatty acid metabolism;ko00640//Propanoate metabolism;ko00620//Pyruvate metabolism	Metabolism	Carbohydrate metabolism;Lipid metabolism;Global and overview maps	1.49595	K01963//acetyl-CoA carboxylase carboxyl transferase subunit beta [EC:6.4.1.2 2.1.3.15]+ko00640//Propanoate metabolism+ko01100//Metabolic pathways+ko01110//Biosynthesis of secondary metabolites+ko00061//Fatty acid biosynthesis+ko01212//Fatty acid metabolism+ko00620//Pyruvate metabolism+ko01200//Carbon metabolism	PT repeat	-	predicted protein [Thalassiosira pseudonana CCMP1335] >EED90770.1 predicted protein [Thalassiosira pseudonana CCMP1335]	[S] LSE0042 A Uncharacterized plastocyanin-like protein, probably non-copper-binding	Pectinesterase inhibitor 10 OS=Arabidopsis thaliana GN=PMEI10 PE=2 SV=1
CL2460.Contig1_All	ko00061//Fatty acid biosynthesis;ko00071//Fatty acid degradation;ko01212//Fatty acid metabolism;ko04146//Peroxisome;ko01100//Metabolic pathways	Metabolism;Cellular Processes	Lipid metabolism;Transport and catabolism;Global and overview maps	1.47548	K01897//long-chain acyl-CoA synthetase [EC:6.2.1.3]+ko04146//Peroxisome+ko01100//Metabolic pathways+ko00061//Fatty acid biosynthesis+ko01212//Fatty acid metabolism+ko00071//Fatty acid degradation;K01897//long-chain acyl-CoA synthetase [EC:6.2.1.3]+ko04146//Peroxisome+ko01100//Metabolic pathways+ko00061//Fatty acid biosynthesis+ko01212//Fatty acid metabolism+ko00071//Fatty acid degradation;K01897/…	AMP-binding enzyme	-	Long-chain-fatty-acid--CoA ligase [Thalassiosira pseudonana CCMP1335] >EED89153.1 Long-chain-fatty-acid--CoA ligase [Thalassiosira pseudonana CCMP1335]	[I] KOG1256 Long-chain acyl-CoA synthetases (AMP-forming)	Long chain acyl-CoA synthetase 7, peroxisomal OS=Arabidopsis thaliana GN=LACS7 PE=1 SV=2	GO:0008152//metabolic process;GO:0016874//ligase activity
CL3189.Contig2_All	ko00620//Pyruvate metabolism;ko01212//Fatty acid metabolism;ko01200//Carbon metabolism;ko01110//Biosynthesis of secondary metabolites;ko01100//Metabolic pathways;ko00640//Propanoate metabolism;ko00061//Fatty acid biosynthesis	Metabolism	Global and overview maps;Lipid metabolism;Carbohydrate metabolism	1.45019	K01963//acetyl-CoA carboxylase carboxyl transferase subunit beta [EC:6.4.1.2 2.1.3.15]+ko00640//Propanoate metabolism+ko01100//Metabolic pathways+ko01110//Biosynthesis of secondary metabolites+ko00061//Fatty acid biosynthesis+ko01212//Fatty acid metabolism+ko00620//Pyruvate metabolism+ko01200//Carbon metabolism	PT repeat	-	predicted protein [Thalassiosira pseudonana CCMP1335] >EED90770.1 predicted protein [Thalassiosira pseudonana CCMP1335]	[M] LSE0024 A Pectinesterase	Proline-rich receptor-like protein kinase PERK9 OS=Arabidopsis thaliana GN=PERK9 PE=1 SV=1
Unigene7075_All	ko00310//Lysine degradation;ko01212//Fatty acid metabolism;ko00380//Tryptophan metabolism;ko00640//Propanoate metabolism;ko00630//Glyoxylate and dicarboxylate metabolism;ko01100//Metabolic pathways;ko00900//Terpenoid backbone biosynthesis;ko00280//Valine, leucine and isoleucine degradation;ko01110//Biosynthesis of secondary metabolites;ko00650//Butanoate metabolism;ko00072//Synthesis and degradat…	Metabolism	Carbohydrate metabolism;Amino acid metabolism;Lipid metabolism;Metabolism of terpenoids and polyketides;Global and overview maps	1.44849	K00626//acetyl-CoA C-acetyltransferase [EC:2.3.1.9]+ko00310//Lysine degradation+ko00380//Tryptophan metabolism+ko00900//Terpenoid backbone biosynthesis+ko00280//Valine, leucine and isoleucine degradation+ko00640//Propanoate metabolism+ko01100//Metabolic pathways+ko00650//Butanoate metabolism+ko01110//Biosynthesis of secondary metabolites+ko01212//Fatty acid metabolism+ko00071//Fatty acid degradat…	Thiolase, N-terminal domain	-	acetyl-coa acetyltransferase [Thalassiosira pseudonana CCMP1335] >EED91204.1 acetyl-coa acetyltransferase [Thalassiosira pseudonana CCMP1335]	[I] KOG1390 Acetyl-CoA acetyltransferase	Probable acetyl-CoA acetyltransferase, cytosolic 2 OS=Arabidopsis thaliana GN=At5g47720 PE=2 SV=1	GO:0006635//fatty acid beta-oxidation;GO:0008152//metabolic process;GO:0005829//cytosol;GO:0003985//acetyl-CoA C-acetyltransferase activity;GO:0016747//transferase activity, transferring acyl groups other than amino-acyl groups
Unigene7670_All	ko00780//Biotin metabolism;ko00061//Fatty acid biosynthesis;ko01212//Fatty acid metabolism;ko00960//Tropane, piperidine and pyridine alkaloid biosynthesis;ko01110//Biosynthesis of secondary metabolites;ko01100//Metabolic pathways	Metabolism	Global and overview maps;Lipid metabolism;Metabolism of cofactors and vitamins;Biosynthesis of other secondary metabolites	1.42288	K00059//3-oxoacyl-[acyl-carrier protein] reductase [EC:1.1.1.100]+ko01100//Metabolic pathways+ko00061//Fatty acid biosynthesis+ko01212//Fatty acid metabolism+ko00780//Biotin metabolism;K00059//3-oxoacyl-[acyl-carrier protein] reductase [EC:1.1.1.100]+ko01100//Metabolic pathways+ko00061//Fatty acid biosynthesis+ko01212//Fatty acid metabolism+ko00780//Biotin metabolism;K08081//tropinone reductase I…	Enoyl-(Acyl carrier protein) reductase	-	hypothetical protein THAOC_24515 [Thalassiosira oceanica]	[R] KOG0725 Reductases with broad range of substrate specificities	Short-chain type dehydrogenase/reductase OS=Picea abies PE=2 SV=1	GO:0016491//oxidoreductase activity
CL1351.Contig6_All	ko01212//Fatty acid metabolism;ko00780//Biotin metabolism;ko00061//Fatty acid biosynthesis;ko01100//Metabolic pathways	Metabolism	Metabolism of cofactors and vitamins;Global and overview maps;Lipid metabolism	1.39015	K00059//3-oxoacyl-[acyl-carrier protein] reductase [EC:1.1.1.100]+ko01100//Metabolic pathways+ko00061//Fatty acid biosynthesis+ko01212//Fatty acid metabolism+ko00780//Biotin metabolism;K00059//3-oxoacyl-[acyl-carrier protein] reductase [EC:1.1.1.100]+ko01100//Metabolic pathways+ko00061//Fatty acid biosynthesis+ko01212//Fatty acid metabolism+ko00780//Biotin metabolism;K00059//3-oxoacyl-[acyl-carri…	Enoyl-(Acyl carrier protein) reductase	-	hypothetical protein THAOC_32518, partial [Thalassiosira oceanica]	[I] KOG1200 Mitochondrial/plastidial beta-ketoacyl-ACP reductase	3-oxoacyl-[acyl-carrier-protein] reductase 2, chloroplastic OS=Brassica napus GN=bkr2 PE=2 SV=1	GO:0004316//3-oxoacyl-[acyl-carrier-protein] reductase (NADPH) activity;GO:0102131//3-oxo-glutaryl-[acp] methyl ester reductase activity;GO:0006633//fatty acid biosynthetic process;GO:0051287//NAD binding;GO:0102132//3-oxo-pimeloyl-[acp] methyl ester reductase activity
CL1362.Contig2_All	ko00900//Terpenoid backbone biosynthesis;ko00630//Glyoxylate and dicarboxylate metabolism;ko00640//Propanoate metabolism;ko00650//Butanoate metabolism;ko00380//Tryptophan metabolism;ko00620//Pyruvate metabolism;ko00310//Lysine degradation;ko01200//Carbon metabolism;ko01100//Metabolic pathways;ko01110//Biosynthesis of secondary metabolites;ko00072//Synthesis and degradation of ketone bodies;ko0121…	Metabolism	Carbohydrate metabolism;Amino acid metabolism;Global and overview maps;Metabolism of terpenoids and polyketides;Lipid metabolism	1.24628	K00626//acetyl-CoA C-acetyltransferase [EC:2.3.1.9]+ko00310//Lysine degradation+ko00380//Tryptophan metabolism+ko00900//Terpenoid backbone biosynthesis+ko00280//Valine, leucine and isoleucine degradation+ko00640//Propanoate metabolism+ko01100//Metabolic pathways+ko00650//Butanoate metabolism+ko01110//Biosynthesis of secondary metabolites+ko01212//Fatty acid metabolism+ko00071//Fatty acid degradat…	Thiolase, N-terminal domain	XM_010464044.2 PREDICTED: Camelina sativa mediator of RNA polymerase II transcription subunit 9-like (LOC104742952), mRNA	3-ketoacyl-coa thiolase, mitochondrial [Thalassiosira pseudonana CCMP1335] >EED91664.1 3-ketoacyl-coa thiolase, mitochondrial [Thalassiosira pseudonana CCMP1335]	[I] KOG1391 Acetyl-CoA acetyltransferase	Acetyl-CoA acetyltransferase, cytosolic 1 OS=Arabidopsis thaliana GN=AAT1 PE=2 SV=1	GO:0006635//fatty acid beta-oxidation;GO:0008152//metabolic process;GO:0003988//acetyl-CoA C-acyltransferase activity;GO:0016747//transferase activity, transferring acyl groups other than amino-acyl groups;GO:0005739//mitochondrion
Unigene9680_All	ko01100//Metabolic pathways;ko01110//Biosynthesis of secondary metabolites;ko01212//Fatty acid metabolism;ko00071//Fatty acid degradation;ko00592//alpha-Linolenic acid metabolism	Metabolism	Lipid metabolism;Global and overview maps	1.24071	K10527//enoyl-CoA hydratase/3-hydroxyacyl-CoA dehydrogenase [EC:4.2.1.17 1.1.1.35 1.1.1.211]+ko00592//alpha-Linolenic acid metabolism+ko01100//Metabolic pathways+ko01110//Biosynthesis of secondary metabolites+ko01212//Fatty acid metabolism+ko00071//Fatty acid degradation;K10527//enoyl-CoA hydratase/3-hydroxyacyl-CoA dehydrogenase [EC:4.2.1.17 1.1.1.35 1.1.1.211]+ko00592//alpha-Linolenic acid meta…	3-hydroxyacyl-CoA dehydrogenase, NAD binding domain		hypothetical protein THAPSDRAFT_26365 [Thalassiosira pseudonana CCMP1335] >EED89870.1 hypothetical protein THAPSDRAFT_26365 [Thalassiosira pseudonana CCMP1335]	[I] KOG1683 Hydroxyacyl-CoA dehydrogenase/enoyl-CoA hydratase	Glyoxysomal fatty acid beta-oxidation multifunctional protein MFP-a OS=Cucumis sativus PE=1 SV=1	GO:0006631//fatty acid metabolic process;GO:0003857//3-hydroxyacyl-CoA dehydrogenase activity
CL2098.Contig1_All	ko04146//Peroxisome;ko01100//Metabolic pathways;ko00280//Valine, leucine and isoleucine degradation;ko00071//Fatty acid degradation;ko01040//Biosynthesis of unsaturated fatty acids;ko01110//Biosynthesis of secondary metabolites;ko00592//alpha-Linolenic acid metabolism;ko01212//Fatty acid metabolism	Metabolism;Cellular Processes	Amino acid metabolism;Lipid metabolism;Transport and catabolism;Global and overview maps	1.23545	K07513//acetyl-CoA acyltransferase 1 [EC:2.3.1.16]+ko04146//Peroxisome+ko00280//Valine, leucine and isoleucine degradation+ko00592//alpha-Linolenic acid metabolism+ko01100//Metabolic pathways+ko01110//Biosynthesis of secondary metabolites+ko01212//Fatty acid metabolism+ko01040//Biosynthesis of unsaturated fatty acids+ko00071//Fatty acid degradation;K07513//acetyl-CoA acyltransferase 1 [EC:2.3.1.1…	Thiolase, N-terminal domain	-	thiolase [Thalassiosira pseudonana CCMP1335] >EED93859.1 thiolase [Thalassiosira pseudonana CCMP1335]	[I] KOG1392 Acetyl-CoA acetyltransferase	3-ketoacyl-CoA thiolase 2, peroxisomal OS=Arabidopsis thaliana GN=PED1 PE=1 SV=2	GO:0006635//fatty acid beta-oxidation;GO:0008152//metabolic process;GO:0003988//acetyl-CoA C-acyltransferase activity;GO:0016747//transferase activity, transferring acyl groups other than amino-acyl groups;GO:0005739//mitochondrion
Unigene5211_All	ko00071//Fatty acid degradation;ko00592//alpha-Linolenic acid metabolism;ko01100//Metabolic pathways;ko01212//Fatty acid metabolism;ko04146//Peroxisome;ko01040//Biosynthesis of unsaturated fatty acids;ko01110//Biosynthesis of secondary metabolites	Cellular Processes;Metabolism	Global and overview maps;Transport and catabolism;Lipid metabolism	1.18958	K00232//acyl-CoA oxidase [EC:1.3.3.6]+ko04146//Peroxisome+ko00592//alpha-Linolenic acid metabolism+ko01100//Metabolic pathways+ko01110//Biosynthesis of secondary metabolites+ko01212//Fatty acid metabolism+ko01040//Biosynthesis of unsaturated fatty acids+ko00071//Fatty acid degradation	RING-type zinc-finger	-	predicted protein [Thalassiosira pseudonana CCMP1335] >EED94802.1 predicted protein [Thalassiosira pseudonana CCMP1335]	[R] LSE0132 A PHD Zn-finger protein	E3 ubiquitin-protein ligase ORTHRUS-LIKE 1 OS=Arabidopsis thaliana GN=ORTHL PE=2 SV=1	GO:0016021//integral component of membrane
CL358.Contig4_All	ko00592//alpha-Linolenic acid metabolism;ko04146//Peroxisome;ko00380//Tryptophan metabolism;ko00071//Fatty acid degradation;ko01040//Biosynthesis of unsaturated fatty acids;ko01110//Biosynthesis of secondary metabolites;ko01100//Metabolic pathways;ko01212//Fatty acid metabolism;ko00310//Lysine degradation	Cellular Processes;Metabolism	Amino acid metabolism;Global and overview maps;Transport and catabolism;Lipid metabolism	1.17134	K00252//glutaryl-CoA dehydrogenase [EC:1.3.8.6]+ko00310//Lysine degradation+ko00380//Tryptophan metabolism+ko01100//Metabolic pathways+ko00071//Fatty acid degradation;K00232//acyl-CoA oxidase [EC:1.3.3.6]+ko04146//Peroxisome+ko00592//alpha-Linolenic acid metabolism+ko01100//Metabolic pathways+ko01110//Biosynthesis of secondary metabolites+ko01212//Fatty acid metabolism+ko01040//Biosynthesis of un…	Acyl-CoA dehydrogenase, C-terminal domain	-	precursor of hydrogenase glutaryl-coa dehydrogenase [Thalassiosira pseudonana CCMP1335] >EED90951.1 precursor of hydrogenase glutaryl-coa dehydrogenase [Thalassiosira pseudonana CCMP1335]	[E] KOG0138 Glutaryl-CoA dehydrogenase	2-methylacyl-CoA dehydrogenase, mitochondrial OS=Solanum tuberosum GN=2MBCD PE=1 SV=2	GO:0050660//flavin adenine dinucleotide binding;GO:0003995//acyl-CoA dehydrogenase activity
CL20.Contig3_All	ko00061//Fatty acid biosynthesis;ko01100//Metabolic pathways;ko00620//Pyruvate metabolism;ko01110//Biosynthesis of secondary metabolites;ko00630//Glyoxylate and dicarboxylate metabolism;ko00640//Propanoate metabolism;ko01212//Fatty acid metabolism;ko00280//Valine, leucine and isoleucine degradation;ko01200//Carbon metabolism	Metabolism	Amino acid metabolism;Lipid metabolism;Carbohydrate metabolism;Global and overview maps	1.07529	K01965//propionyl-CoA carboxylase alpha chain [EC:6.4.1.3]+ko00280//Valine, leucine and isoleucine degradation+ko00640//Propanoate metabolism+ko01100//Metabolic pathways+ko01200//Carbon metabolism+ko00630//Glyoxylate and dicarboxylate metabolism;K01965//propionyl-CoA carboxylase alpha chain [EC:6.4.1.3]+ko00280//Valine, leucine and isoleucine degradation+ko00640//Propanoate metabolism+ko01100//Me…	Carbamoyl-phosphate synthase L chain, ATP binding domain		hypothetical protein THAPSDRAFT_263480, partial [Thalassiosira pseudonana CCMP1335] >EED90363.1 hypothetical protein THAPSDRAFT_263480, partial [Thalassiosira pseudonana CCMP1335]	[IE] KOG0238 3-Methylcrotonyl-CoA carboxylase, biotin-containing subunit/Propionyl-CoA carboxylase, alpha chain/Acetyl-CoA carboxylase, biotin carboxylase subunit	Methylcrotonoyl-CoA carboxylase subunit alpha, mitochondrial OS=Glycine max GN=MCCA PE=1 SV=2	GO:0046872//metal ion binding;GO:0004075//biotin carboxylase activity;GO:0005524//ATP binding
CL1047.Contig1_All	ko01100//Metabolic pathways;ko00071//Fatty acid degradation;ko01212//Fatty acid metabolism;ko00061//Fatty acid biosynthesis;ko04146//Peroxisome	Metabolism;Cellular Processes	Transport and catabolism;Lipid metabolism;Global and overview maps	1.07509	K01897//long-chain acyl-CoA synthetase [EC:6.2.1.3]+ko04146//Peroxisome+ko01100//Metabolic pathways+ko00061//Fatty acid biosynthesis+ko01212//Fatty acid metabolism+ko00071//Fatty acid degradation;K01897//long-chain acyl-CoA synthetase [EC:6.2.1.3]+ko04146//Peroxisome+ko01100//Metabolic pathways+ko00061//Fatty acid biosynthesis+ko01212//Fatty acid metabolism+ko00071//Fatty acid degradation;K01897/…	AMP-binding enzyme	-	predicted protein [Thalassiosira pseudonana CCMP1335] >EED88602.1 predicted protein [Thalassiosira pseudonana CCMP1335]	[I] KOG1256 Long-chain acyl-CoA synthetases (AMP-forming)	Long chain acyl-CoA synthetase 6, peroxisomal OS=Arabidopsis thaliana GN=LACS6 PE=1 SV=1	GO:0008152//metabolic process;GO:0003824//catalytic activity
CL1047.Contig2_All	ko00061//Fatty acid biosynthesis;ko01212//Fatty acid metabolism;ko01100//Metabolic pathways;ko00071//Fatty acid degradation;ko04146//Peroxisome	Cellular Processes;Metabolism	Global and overview maps;Transport and catabolism;Lipid metabolism	1.05641	K01897//long-chain acyl-CoA synthetase [EC:6.2.1.3]+ko04146//Peroxisome+ko01100//Metabolic pathways+ko00061//Fatty acid biosynthesis+ko01212//Fatty acid metabolism+ko00071//Fatty acid degradation;K01897//long-chain acyl-CoA synthetase [EC:6.2.1.3]+ko04146//Peroxisome+ko01100//Metabolic pathways+ko00061//Fatty acid biosynthesis+ko01212//Fatty acid metabolism+ko00071//Fatty acid degradation;K01897/…	AMP-binding enzyme	-	predicted protein [Thalassiosira pseudonana CCMP1335] >EED88602.1 predicted protein [Thalassiosira pseudonana CCMP1335]	[I] KOG1256 Long-chain acyl-CoA synthetases (AMP-forming)	Long chain acyl-CoA synthetase 6, peroxisomal OS=Arabidopsis thaliana GN=LACS6 PE=1 SV=1	GO:0008152//metabolic process;GO:0003824//catalytic activity
CL1487.Contig1_All	ko00071//Fatty acid degradation;ko00310//Lysine degradation;ko00410//beta-Alanine metabolism;ko01212//Fatty acid metabolism;ko01100//Metabolic pathways;ko00280//Valine, leucine and isoleucine degradation;ko00640//Propanoate metabolism;ko01110//Biosynthesis of secondary metabolites;ko00380//Tryptophan metabolism;ko01200//Carbon metabolism;ko00592//alpha-Linolenic acid metabolism;ko00062//Fatty aci…	Metabolism	Carbohydrate metabolism;Amino acid metabolism;Metabolism of other amino acids;Lipid metabolism;Global and overview maps	1.04731	K10527//enoyl-CoA hydratase/3-hydroxyacyl-CoA dehydrogenase [EC:4.2.1.17 1.1.1.35 1.1.1.211]+ko00592//alpha-Linolenic acid metabolism+ko01100//Metabolic pathways+ko01110//Biosynthesis of secondary metabolites+ko01212//Fatty acid metabolism+ko00071//Fatty acid degradation;K05607//methylglutaconyl-CoA hydratase [EC:4.2.1.18]+ko00280//Valine, leucine and isoleucine degradation+ko01100//Metabolic pat…	Trypsin-like peptidase domain	-	trypsin-like serine protease, partial [Thalassiosira pseudonana CCMP1335] >EED88573.1 trypsin-like serine protease, partial [Thalassiosira pseudonana CCMP1335]	[O] KOG1320 Serine protease	Protease Do-like 2, chloroplastic OS=Arabidopsis thaliana GN=DEGP2 PE=1 SV=2	GO:0004252//serine-type endopeptidase activity;GO:0005759//mitochondrial matrix
Unigene5924_All	ko00062//Fatty acid elongation;ko01212//Fatty acid metabolism;ko01100//Metabolic pathways	Metabolism	Lipid metabolism;Global and overview maps	-1.12164	K07512//mitochondrial trans-2-enoyl-CoA reductase [EC:1.3.1.38]+ko01100//Metabolic pathways+ko00062//Fatty acid elongation+ko01212//Fatty acid metabolism;K07512//mitochondrial trans-2-enoyl-CoA reductase [EC:1.3.1.38]+ko01100//Metabolic pathways+ko00062//Fatty acid elongation+ko01212//Fatty acid metabolism;K07512//mitochondrial trans-2-enoyl-CoA reductase [EC:1.3.1.38]+ko01100//Metabolic pathways…	Zinc-binding dehydrogenase	-	NAD(P)-binding protein [Fragilariopsis cylindrus CCMP1102]	[CR] KOG1198 Zinc-binding oxidoreductase	Chloroplast envelope quinone oxidoreductase homolog OS=Arabidopsis thaliana GN=CEQORH PE=1 SV=1	GO:0016491//oxidoreductase activity
Unigene1157_All	ko00780//Biotin metabolism;ko01212//Fatty acid metabolism;ko01100//Metabolic pathways;ko00061//Fatty acid biosynthesis	Metabolism	Metabolism of cofactors and vitamins;Global and overview maps;Lipid metabolism	-1.268	K00059//3-oxoacyl-[acyl-carrier protein] reductase [EC:1.1.1.100]+ko01100//Metabolic pathways+ko00061//Fatty acid biosynthesis+ko01212//Fatty acid metabolism+ko00780//Biotin metabolism;K00059//3-oxoacyl-[acyl-carrier protein] reductase [EC:1.1.1.100]+ko01100//Metabolic pathways+ko00061//Fatty acid biosynthesis+ko01212//Fatty acid metabolism+ko00780//Biotin metabolism;K00059//3-oxoacyl-[acyl-carri…	Enoyl-(Acyl carrier protein) reductase	-	3-oxoacyl-reductase [Thalassiosira pseudonana CCMP1335] >EED93798.1 3-oxoacyl-reductase, partial [Thalassiosira pseudonana CCMP1335]	[I] KOG1200 Mitochondrial/plastidial beta-ketoacyl-ACP reductase	3-oxoacyl-[acyl-carrier-protein] reductase, chloroplastic OS=Cuphea lanceolata GN=CLKR27 PE=2 SV=1	GO:0004316//3-oxoacyl-[acyl-carrier-protein] reductase (NADPH) activity;GO:0102131//3-oxo-glutaryl-[acp] methyl ester reductase activity;GO:0102132//3-oxo-pimeloyl-[acp] methyl ester reductase activity
Unigene590_All	ko01212//Fatty acid metabolism;ko01040//Biosynthesis of unsaturated fatty acids;ko01110//Biosynthesis of secondary metabolites;ko00062//Fatty acid elongation;ko01100//Metabolic pathways	Metabolism	Lipid metabolism;Global and overview maps	-1.3128	K10703//very-long-chain (3R)-3-hydroxyacyl-CoA dehydratase [EC:4.2.1.134]+ko01100//Metabolic pathways+ko01110//Biosynthesis of secondary metabolites+ko00062//Fatty acid elongation+ko01212//Fatty acid metabolism+ko01040//Biosynthesis of unsaturated fatty acids;K10703//very-long-chain (3R)-3-hydroxyacyl-CoA dehydratase [EC:4.2.1.134]+ko01100//Metabolic pathways+ko01110//Biosynthesis of secondary me…	Protein tyrosine phosphatase-like protein, PTPLA	XM_002295703.1 Thalassiosira pseudonana CCMP1335 predicted protein partial mRNA	predicted protein [Thalassiosira pseudonana CCMP1335] >ACI64456.1 predicted protein [Thalassiosira pseudonana CCMP1335]	[R] KOG3187 Protein tyrosine phosphatase-like protein PTPLA (contains Pro instead of catalytic Arg)	Very-long-chain (3R)-3-hydroxyacyl-CoA dehydratase PASTICCINO 2A OS=Oryza sativa subsp. japonica GN=PAS2A PE=2 SV=2	GO:0030497//fatty acid elongation;GO:0018812//3-hydroxyacyl-CoA dehydratase activity;GO:0030176//integral component of endoplasmic reticulum membrane;GO:0030148//sphingolipid biosynthetic process;GO:0016021//integral component of membrane;GO:0042761//very long-chain fatty acid biosynthetic process
Unigene1912_All	ko01100//Metabolic pathways;ko01110//Biosynthesis of secondary metabolites;ko01212//Fatty acid metabolism;ko00062//Fatty acid elongation;ko01040//Biosynthesis of unsaturated fatty acids	Metabolism	Lipid metabolism;Global and overview maps	-1.34169	K10249//elongation of very long chain fatty acids protein 4 [EC:2.3.1.199]+ko01100//Metabolic pathways+ko01110//Biosynthesis of secondary metabolites+ko00062//Fatty acid elongation+ko01212//Fatty acid metabolism+ko01040//Biosynthesis of unsaturated fatty acids	GNS1/SUR4 family	XM_002291902.1 Thalassiosira pseudonana CCMP1335 predicted protein partial mRNA	polyunsaturated fatty acid elongase 2 [Thalassiosira pseudonana]	[I] KOG3071 Fatty acyl-CoA elongase/Polyunsaturated fatty acid specific elongation enzyme		GO:0009922//fatty acid elongase activity;GO:0102336//3-oxo-arachidoyl-CoA synthase activity;GO:0030148//sphingolipid biosynthetic process;GO:0102338//3-oxo-lignoceronyl-CoA synthase activity;GO:0019367//fatty acid elongation, saturated fatty acid;GO:0102337//3-oxo-cerotoyl-CoA synthase activity;GO:0102756//very-long-chain 3-ketoacyl-CoA synthase activity;GO:0030176//integral component of endoplas…
Unigene8822_All	ko01212//Fatty acid metabolism;ko00071//Fatty acid degradation;ko04146//Peroxisome;ko01100//Metabolic pathways;ko00061//Fatty acid biosynthesis	Metabolism;Cellular Processes	Lipid metabolism;Global and overview maps;Transport and catabolism	-1.39103	K01897//long-chain acyl-CoA synthetase [EC:6.2.1.3]+ko04146//Peroxisome+ko01100//Metabolic pathways+ko00061//Fatty acid biosynthesis+ko01212//Fatty acid metabolism+ko00071//Fatty acid degradation;K01897//long-chain acyl-CoA synthetase [EC:6.2.1.3]+ko04146//Peroxisome+ko01100//Metabolic pathways+ko00061//Fatty acid biosynthesis+ko01212//Fatty acid metabolism+ko00071//Fatty acid degradation;K01897/…	AMP-binding enzyme	-	predicted protein [Thalassiosira pseudonana CCMP1335] >EED91624.1 predicted protein [Thalassiosira pseudonana CCMP1335]	[I] KOG1256 Long-chain acyl-CoA synthetases (AMP-forming)	Long-chain-fatty-acid--[acyl-carrier-protein] ligase AEE15, chloroplastic OS=Arabidopsis thaliana GN=AAE15 PE=1 SV=1	GO:0008152//metabolic process;GO:0003824//catalytic activity
CL1116.Contig1_All	ko01100//Metabolic pathways;ko01212//Fatty acid metabolism;ko00061//Fatty acid biosynthesis	Metabolism	Global and overview maps;Lipid metabolism	-1.42701	K00648//3-oxoacyl-[acyl-carrier-protein] synthase III [EC:2.3.1.180]+ko01100//Metabolic pathways+ko00061//Fatty acid biosynthesis+ko01212//Fatty acid metabolism;K00648//3-oxoacyl-[acyl-carrier-protein] synthase III [EC:2.3.1.180]+ko01100//Metabolic pathways+ko00061//Fatty acid biosynthesis+ko01212//Fatty acid metabolism;K00648//3-oxoacyl-[acyl-carrier-protein] synthase III [EC:2.3.1.180]+ko01100/…	3-Oxoacyl-[acyl-carrier-protein (ACP)] synthase III C terminal	XR_001655972.1 PREDICTED: Nicotiana tabacum uncharacterized LOC107820687 (LOC107820687), ncRNA	3-oxoacyl-synthase [Thalassiosira pseudonana CCMP1335] >EED87386.1 3-oxoacyl-synthase [Thalassiosira pseudonana CCMP1335]		3-oxoacyl-[acyl-carrier-protein] synthase III, chloroplastic OS=Arabidopsis thaliana GN=At1g62640 PE=2 SV=2	GO:0004315//3-oxoacyl-[acyl-carrier-protein] synthase activity;GO:0006633//fatty acid biosynthetic process
Unigene5945_All	ko01100//Metabolic pathways;ko01212//Fatty acid metabolism;ko00780//Biotin metabolism;ko00061//Fatty acid biosynthesis	Metabolism	Metabolism of cofactors and vitamins;Lipid metabolism;Global and overview maps	-1.72502	K09458//3-oxoacyl-[acyl-carrier-protein] synthase II [EC:2.3.1.179]+ko01100//Metabolic pathways+ko00061//Fatty acid biosynthesis+ko01212//Fatty acid metabolism+ko00780//Biotin metabolism;K09458//3-oxoacyl-[acyl-carrier-protein] synthase II [EC:2.3.1.179]+ko01100//Metabolic pathways+ko00061//Fatty acid biosynthesis+ko01212//Fatty acid metabolism+ko00780//Biotin metabolism;K09458//3-oxoacyl-[acyl-c…	Beta-ketoacyl synthase, N-terminal domain	-	3-oxoacyl-synthase [Thalassiosira pseudonana CCMP1335] >EED91808.1 3-oxoacyl-synthase [Thalassiosira pseudonana CCMP1335]	[IQ] KOG1394 3-oxoacyl-(acyl-carrier-protein) synthase (I and II)	3-oxoacyl-[acyl-carrier-protein] synthase, mitochondrial OS=Arabidopsis thaliana GN=KAS PE=1 SV=1	GO:0006633//fatty acid biosynthetic process;GO:0016747//transferase activity, transferring acyl groups other than amino-acyl groups
CL3189.Contig7_All	ko01212//Fatty acid metabolism;ko00040//Pentose and glucuronate interconversions;ko00620//Pyruvate metabolism;ko01100//Metabolic pathways;ko01110//Biosynthesis of secondary metabolites;ko00061//Fatty acid biosynthesis;ko00640//Propanoate metabolism;ko01200//Carbon metabolism	Metabolism	Lipid metabolism;Global and overview maps;Carbohydrate metabolism	-1.75058	K01051//pectinesterase [EC:3.1.1.11]+ko00040//Pentose and glucuronate interconversions+ko01100//Metabolic pathways;K01963//acetyl-CoA carboxylase carboxyl transferase subunit beta [EC:6.4.1.2 2.1.3.15]+ko00640//Propanoate metabolism+ko01100//Metabolic pathways+ko01110//Biosynthesis of secondary metabolites+ko00061//Fatty acid biosynthesis+ko01212//Fatty acid metabolism+ko00620//Pyruvate metabolis…	PT repeat	-	predicted protein [Thalassiosira pseudonana CCMP1335] >EED90770.1 predicted protein [Thalassiosira pseudonana CCMP1335]	[M] LSE0024 A Pectinesterase	Pectinesterase inhibitor 10 OS=Arabidopsis thaliana GN=PMEI10 PE=2 SV=1
Unigene21915_All	ko00620//Pyruvate metabolism;ko00061//Fatty acid biosynthesis;ko01100//Metabolic pathways;ko01110//Biosynthesis of secondary metabolites;ko01212//Fatty acid metabolism;ko00640//Propanoate metabolism;ko01200//Carbon metabolism	Metabolism	Global and overview maps;Lipid metabolism;Carbohydrate metabolism	-1.75132	K01963//acetyl-CoA carboxylase carboxyl transferase subunit beta [EC:6.4.1.2 2.1.3.15]+ko00640//Propanoate metabolism+ko01100//Metabolic pathways+ko01110//Biosynthesis of secondary metabolites+ko00061//Fatty acid biosynthesis+ko01212//Fatty acid metabolism+ko00620//Pyruvate metabolism+ko01200//Carbon metabolism	PT repeat	-	predicted protein [Thalassiosira pseudonana CCMP1335] >EED90770.1 predicted protein [Thalassiosira pseudonana CCMP1335]	[M] LSE0024 A Pectinesterase	Pectinesterase inhibitor 10 OS=Arabidopsis thaliana GN=PMEI10 PE=2 SV=1
CL1553.Contig2_All	ko00780//Biotin metabolism;ko00061//Fatty acid biosynthesis;ko01212//Fatty acid metabolism;ko01100//Metabolic pathways	Metabolism	Lipid metabolism;Metabolism of cofactors and vitamins;Global and overview maps	-1.79043	K00208//enoyl-[acyl-carrier protein] reductase I [EC:1.3.1.9 1.3.1.10]+ko01100//Metabolic pathways+ko00061//Fatty acid biosynthesis+ko01212//Fatty acid metabolism+ko00780//Biotin metabolism;K00208//enoyl-[acyl-carrier protein] reductase I [EC:1.3.1.9 1.3.1.10]+ko01100//Metabolic pathways+ko00061//Fatty acid biosynthesis+ko01212//Fatty acid metabolism+ko00780//Biotin metabolism;K00208//enoyl-[acyl…	Enoyl-(Acyl carrier protein) reductase	XM_002288200.1 Thalassiosira pseudonana CCMP1335 enoyl-reductase [NADH] (EAR1), partial mRNA	enoyl-reductase [NADH] [Thalassiosira pseudonana CCMP1335] >EED93672.1 enoyl-reductase [NADH] [Thalassiosira pseudonana CCMP1335]	[R] KOG0725 Reductases with broad range of substrate specificities	Enoyl-[acyl-carrier-protein] reductase [NADH] 2, chloroplastic OS=Oryza sativa subsp. japonica GN=Os09g0277800 PE=2 SV=1	GO:0004318//enoyl-[acyl-carrier-protein] reductase (NADH) activity;GO:0006633//fatty acid biosynthetic process
Unigene365_All	ko00061//Fatty acid biosynthesis;ko00780//Biotin metabolism;ko01212//Fatty acid metabolism;ko01100//Metabolic pathways	Metabolism	Lipid metabolism;Global and overview maps;Metabolism of cofactors and vitamins	-1.83255	K02372//3-hydroxyacyl-[acyl-carrier-protein] dehydratase [EC:4.2.1.59]+ko01100//Metabolic pathways+ko00061//Fatty acid biosynthesis+ko01212//Fatty acid metabolism+ko00780//Biotin metabolism;K02372//3-hydroxyacyl-[acyl-carrier-protein] dehydratase [EC:4.2.1.59]+ko01100//Metabolic pathways+ko00061//Fatty acid biosynthesis+ko01212//Fatty acid metabolism+ko00780//Biotin metabolism;K02372//3-hydroxyac…	FabA-like domain	-	predicted protein, partial [Thalassiosira pseudonana CCMP1335] >EED91286.1 predicted protein, partial [Thalassiosira pseudonana CCMP1335]	[I] LSE0254 A Hydroxyacyl-ACP dehydrase		GO:0016836//hydro-lyase activity;GO:0016021//integral component of membrane;GO:0006633//fatty acid biosynthetic process;GO:0005737//cytoplasm
Unigene6721_All	ko01100//Metabolic pathways;ko00780//Biotin metabolism;ko00061//Fatty acid biosynthesis;ko01212//Fatty acid metabolism	Metabolism	Global and overview maps;Metabolism of cofactors and vitamins;Lipid metabolism	-2.39086	K09458//3-oxoacyl-[acyl-carrier-protein] synthase II [EC:2.3.1.179]+ko01100//Metabolic pathways+ko00061//Fatty acid biosynthesis+ko01212//Fatty acid metabolism+ko00780//Biotin metabolism;K09458//3-oxoacyl-[acyl-carrier-protein] synthase II [EC:2.3.1.179]+ko01100//Metabolic pathways+ko00061//Fatty acid biosynthesis+ko01212//Fatty acid metabolism+ko00780//Biotin metabolism;K09458//3-oxoacyl-[acyl-c…	Beta-ketoacyl synthase, N-terminal domain	XM_002295246.1 Thalassiosira pseudonana CCMP1335 predicted protein partial mRNA	predicted protein [Thalassiosira pseudonana CCMP1335] >EED87348.1 predicted protein [Thalassiosira pseudonana CCMP1335]	[IQ] KOG1394 3-oxoacyl-(acyl-carrier-protein) synthase (I and II)	3-oxoacyl-[acyl-carrier-protein] synthase, mitochondrial OS=Arabidopsis thaliana GN=KAS PE=1 SV=1	GO:0008152//metabolic process;GO:0016740//transferase activity
Unigene5220_All	ko01212//Fatty acid metabolism;ko00061//Fatty acid biosynthesis;ko01100//Metabolic pathways	Metabolism	Global and overview maps;Lipid metabolism	-2.55468	K00645//[acyl-carrier-protein] S-malonyltransferase [EC:2.3.1.39]+ko01100//Metabolic pathways+ko00061//Fatty acid biosynthesis+ko01212//Fatty acid metabolism;K00645//[acyl-carrier-protein] S-malonyltransferase [EC:2.3.1.39]+ko01100//Metabolic pathways+ko00061//Fatty acid biosynthesis+ko01212//Fatty acid metabolism	Acyl transferase domain	-	malonyl coa-acyl carrier protein transacylase [Thalassiosira pseudonana CCMP1335] >EED92353.1 malonyl coa-acyl carrier protein transacylase [Thalassiosira pseudonana CCMP1335]	[I] KOG2926 Malonyl-CoA:ACP transacylase		GO:0008152//metabolic process;GO:0006633//fatty acid biosynthetic process;GO:0004314//[acyl-carrier-protein] S-malonyltransferase activity;GO:0005737//cytoplasm
CL999.Contig1_All	ko01100//Metabolic pathways;ko01212//Fatty acid metabolism;ko01110//Biosynthesis of secondary metabolites;ko00592//alpha-Linolenic acid metabolism;ko00071//Fatty acid degradation	Metabolism	Lipid metabolism;Global and overview maps	-2.92417	K10527//enoyl-CoA hydratase/3-hydroxyacyl-CoA dehydrogenase [EC:4.2.1.17 1.1.1.35 1.1.1.211]+ko00592//alpha-Linolenic acid metabolism+ko01100//Metabolic pathways+ko01110//Biosynthesis of secondary metabolites+ko01212//Fatty acid metabolism+ko00071//Fatty acid degradation;K10527//enoyl-CoA hydratase/3-hydroxyacyl-CoA dehydrogenase [EC:4.2.1.17 1.1.1.35 1.1.1.211]+ko00592//alpha-Linolenic acid meta…	3-hydroxyacyl-CoA dehydrogenase, NAD binding domain		bifunctional fatty acid oxidation enzyme [Thalassiosira pseudonana CCMP1335] >EED94917.1 bifunctional fatty acid oxidation enzyme [Thalassiosira pseudonana CCMP1335]	[I] KOG1683 Hydroxyacyl-CoA dehydrogenase/enoyl-CoA hydratase	Glyoxysomal fatty acid beta-oxidation multifunctional protein MFP-a OS=Brassica napus PE=2 SV=2	GO:0006635//fatty acid beta-oxidation;GO:0006631//fatty acid metabolic process;GO:0004165//dodecenoyl-CoA delta-isomerase activity;GO:0003857//3-hydroxyacyl-CoA dehydrogenase activity;GO:0005777//peroxisome;GO:0004300//enoyl-CoA hydratase activity
CL2351.Contig1_All	ko01212//Fatty acid metabolism;ko01040//Biosynthesis of unsaturated fatty acids	Metabolism	Global and overview maps;Lipid metabolism	-3.0602	K10256//omega-6 fatty acid desaturase / acyl-lipid omega-6 desaturase (Delta-12 desaturase) [EC:1.14.19.6 1.14.19.22]+ko01212//Fatty acid metabolism+ko01040//Biosynthesis of unsaturated fatty acids;K10256//omega-6 fatty acid desaturase / acyl-lipid omega-6 desaturase (Delta-12 desaturase) [EC:1.14.19.6 1.14.19.22]+ko01212//Fatty acid metabolism+ko01040//Biosynthesis of unsaturated fatty acids;K10…	Fatty acid desaturase	XM_002288140.1 Thalassiosira pseudonana CCMP1335 microsomal omega-6 fatty acid desaturase (DES9), partial mRNA	microsomal omega-6 fatty acid desaturase [Thalassiosira pseudonana CCMP1335] >EED93612.1 microsomal omega-6 fatty acid desaturase [Thalassiosira pseudonana CCMP1335]	[I] TWOG0155 Oleate desaturase/linoleate desaturase	Delta(12)-fatty-acid desaturase FAD2 OS=Vernicia fordii GN=FAD2 PE=1 SV=1	GO:0016021//integral component of membrane;GO:0006629//lipid metabolic process
CL2351.Contig2_All	ko01212//Fatty acid metabolism;ko01040//Biosynthesis of unsaturated fatty acids	Metabolism	Lipid metabolism;Global and overview maps	-3.95663	K10256//omega-6 fatty acid desaturase / acyl-lipid omega-6 desaturase (Delta-12 desaturase) [EC:1.14.19.6 1.14.19.22]+ko01212//Fatty acid metabolism+ko01040//Biosynthesis of unsaturated fatty acids;K10256//omega-6 fatty acid desaturase / acyl-lipid omega-6 desaturase (Delta-12 desaturase) [EC:1.14.19.6 1.14.19.22]+ko01212//Fatty acid metabolism+ko01040//Biosynthesis of unsaturated fatty acids;K10…	Fatty acid desaturase	XM_002288140.1 Thalassiosira pseudonana CCMP1335 microsomal omega-6 fatty acid desaturase (DES9), partial mRNA	microsomal omega-6 fatty acid desaturase [Thalassiosira pseudonana CCMP1335] >EED93612.1 microsomal omega-6 fatty acid desaturase [Thalassiosira pseudonana CCMP1335]	[I] TWOG0155 Oleate desaturase/linoleate desaturase	Delta(12)-fatty-acid desaturase FAD2 OS=Vernicia fordii GN=FAD2 PE=1 SV=1	GO:0016021//integral component of membrane;GO:0006629//lipid metabolic process
